# Supplementary material for: EndoMAP.v1, a Structural Protein Complex Landscape of Human Endosomes
Source: bioRxiv. 2025 Feb 9:2025.02.07.636106. Preprint. [Version 1] doi: 10.1101/2025.02.07.636106 (PMC11839024; doi:10.1101/2025.02.07.636106)
Supplement: Supplement 2 — Supplementary Table 1. Endosomal proteome meta-analysis, label-free Endo-IP proteomics and disease over-representation analysis of the endosomal proteome. [file media-2.xlsx]

## Sheet: Overview
Supplementary Table 1. Endosomal proteome meta-analysis and label-free Endo-IP proteomics.
Table 1a. Summary information of proteomics datasets included in the ensosomal meta-analysis.
Table 1b. Proteins identified in each dataset and overlap with manual endosomal annotation. Presence (1) or absence (0) is each dataset is indicated.
Table 1c. Combined meta-analysis score from the number of datasets, Endo-IP abundance and number of endosomal protein-protein interactions (PPIs).
Table 1d. Known and predicted endosomal proteins from meta-analysis and manually annotated endosomal proteins.
Table 1e. Label-free proteomic analysis using MS-DAP for evaluation of Endo-IP protocol. Biological triplicates of each sample were analyzed.
Table 1f. Enrichment analysis of gene-disease associations from disease gene network (DisGeNET) for endosomal proteins defined in meta-analysis.
Table 1g. Enrichment analysis of gene-disease associations from disease gene network (DisGeNET) for endosomal proteins as annotated in Gene Ontology (GO:0005768).
Table 1h. Enrichment analysis within various classes of neurodegenerative disease-related proteins (LSD, Lysosomal Storage Disorders; ALS, Amyotrophic Lateral Sclerosis; ASD, Austism Spectrum Disorder; DD/ID, epilepsy and severe neurodevelopmental disorder) for endosomal proteins defined in meta-analysis and Gene Ontology (GO:0005768). Brain expressed genes were used as background.

## Sheet: 1a
Dataset	PMID	DOI	Table	Species	Cell line/Tissue	Purification method	Cuttoff description	Quant method	Conditions	Total number of proteins	Total number of human orthologs	Count number of endosomal proteins
Park Nat Commun 2022	36245040	10.1038/s41467-022-33881-x	sTable 3	Human	Hek 293	Endo-IP	log2(Fold-change)>1; adj p-val<0.02	TMT	EEA1-tag	316	316	111
Ihtzak eLife 2016	27278775	10.7554/eLife.16950	sFile 1	Human	HeLa	Differential centrifugation	Prediction confidence very high, high, medium and low	SILAC		264	262	107
Go Nature 2021	34079125	10.1038/s41586-021-03592-2	Cell-map.org, preys cluster/rank 20	Human	Hek293	BioID	NMF (negative matrix factorization) analysis (provided)		APEX-tag	146	146	16
Christoforou Nat commun 2016	26754106	10.1038/ncomms9992	sData 1, intersect exp1+2	Mouse	ES (E14TG2a)	Density gradient	Final localization assigment (provided)	TMT		60	64	30
Steinberg Nat Cell Biol 2013	23563491	10.1038/ncb2721	sTable 3	Human	HeLa	Surface biotinylation	1.4 fold-change (suggested by paper)	SILAC	siRNA VPS35	153	153	8
McNally Nat Cell Biol 2017	28892079	10.1038/ncb3610	sTable2 J-K	Human	HeLa	Surface biotinylation	1.4 fold-change, min 2 peptides (suggested by paper)	SILAC	siRNA SNX17	225	221	9
Courtland eLife 2021	33749590	10.7554/eLife.61590	sFile 1	Mouse	in vivo	iBioID	Fold-change >4, FDR<0.05 (suggested by paper)		WASH1-iBioID and solubleBioID2 control	175	178	25
Shin Nat Commun 2020	33239640	10.1038/s41467-020-19840-4	sData 2, Total LOPIT	Human	Hek293	LOPIT-DC	TAGM analysis (provided)	TMT	Mitochondrial-targeting TMD of monoamine oxidase (MAO)	137	137	61
Duclos Proteomics 2011	21280226	10.1002/pmic.201000577	sTable 1	Human	J774	LB endocytosis + sucrose gradient	-			265	256	42
Duclos Proteomics 2011	21280226	10.1002/pmic.201000577	sTable 1	Mouse	Mouse bone marrow-derived DC	LB endocytosis + sucrose gradient	-			292	288	35
Ayagama iScience 2021	34466782	10.1016/j.isci.2021.102949	SData3	Ginea pig	Heart tissue	Density gradient	FDR < 0.05 (provided), contaminants/reverse removed	Label free		552	537	9
Lafourcade PLoS One 2008	18648502	10.1371/journal.pone.0002758	Table 1, 2	Hamster	BHK	Density gradient	-		Late endosome	126/161 (242 total)	217	33
Mukhopadhyay J Cell Sci 2011	21303926	10.1242/jcs.079020	Table S1	Rat	Liver	Endocytosis + sucrose gradient + flow	p<0.05 (provided)		Early endosome (Rab4)	479	456	26
Olmo EMBO rep 2019	30610016	10.15252/embr.201847192	Dataset EV2	Human	HeLa	APEX	SAINT>0.95 (provided), only Rab4-5 overlap		Rab4- and Rab5-APEX	415	415	67
Foster Cell 2006	16615899	10.1016/j.cell.2006.03.022	Table S5	Mouse	Liver	Differential centrifugation	-		Early Endo and Recycling endo, Co-migration removed	270	240	36
Ithzak Cell Rep 2017	28903049	10.1016/j.celrep.2017.08.063	Table S4	Mouse	Neuron	Differential centrifugation	Prediction confidence high, medium and low		Very low condifence removed	245	245	77

## Sheet: 1b
Uniprot ID	Entry Name	Gene	Protein names	Ayagama iScience 2021	Christoforou Nat commun 2016	Courtland eLife 2021	Duclos Proteomics 2011_Human	Duclos Proteomics 2011_Mouse	Foster Cell 2006	Go Nature 2021	Ihtzak eLife 2016	Ithzak Cell Rep 2017	Lafourcade PLoS One 2008	McNally Nat Cell Biol 2017	Mukhopadhyay J Cell Sci 2011	Olmo EMBO rep 2019	Park Nat Commun 2022	Shin Nat Commun 2020	Steinberg Nat Cell Biol 2013	Dataset count	Endosome manual annotation
P02786	TFR1_HUMAN	TFRC	Transferrin receptor protein 1 (TR) (TfR) (TfR1) (Trfr) (T9) (p90) (CD antigen CD71) [Cleaved into: Transferrin receptor protein 1, serum form (sTfR)]	0	1	0	1	0	0	0	1	1	1	1	1	1	0	1	1	10	1
P21281	VATB2_HUMAN	ATP6V1B2	V-type proton ATPase subunit B, brain isoform (V-ATPase subunit B 2) (Endomembrane proton pump 58 kDa subunit) (HO57) (Vacuolar proton pump subunit B 2)	0	0	0	1	1	0	0	1	1	1	0	1	1	1	0	0	8	1
P36543	VATE1_HUMAN	ATP6V1E1	V-type proton ATPase subunit E 1 (V-ATPase subunit E 1) (V-ATPase 31 kDa subunit) (p31) (Vacuolar proton pump subunit E 1)	1	0	0	1	1	0	0	1	1	1	0	0	0	1	1	0	8	1
Q07954	LRP1_HUMAN	LRP1	Prolow-density lipoprotein receptor-related protein 1 (LRP-1) (Alpha-2-macroglobulin receptor) (A2MR) (Apolipoprotein E receptor) (APOER) (CD antigen CD91) [Cleaved into: Low-density lipoprotein receptor-related protein 1 85 kDa subunit (LRP-85); Low-density lipoprotein receptor-related protein 1 515 kDa subunit (LRP-515); Low-density lipoprotein receptor-related protein 1 intracellular domain (L…	0	1	0	1	0	0	1	1	1	1	1	0	0	0	1	0	8	1
P61106	RAB14_HUMAN	RAB14	Ras-related protein Rab-14	0	0	0	1	1	1	0	1	0	1	0	1	0	1	1	0	8	1
O15126	SCAM1_HUMAN	SCAMP1	Secretory carrier-associated membrane protein 1 (Secretory carrier membrane protein 1)	0	1	0	0	0	0	0	1	1	1	0	1	1	1	1	0	8	1
O60493	SNX3_HUMAN	SNX3	Sorting nexin-3 (Protein SDP3)	0	1	1	1	0	0	0	1	1	0	0	0	1	1	1	0	8	1
Q86Y82	STX12_HUMAN	STX12	Syntaxin-12	0	1	0	1	0	1	0	1	1	1	0	0	0	1	1	0	8	1
O15400	STX7_HUMAN	STX7	Syntaxin-7	0	0	0	1	1	1	0	1	0	0	0	1	1	1	1	0	8	1
Q9UIQ6	LCAP_HUMAN	LNPEP	Leucyl-cystinyl aminopeptidase (Cystinyl aminopeptidase) (EC 3.4.11.3) (Insulin-regulated membrane aminopeptidase) (Insulin-responsive aminopeptidase) (IRAP) (Oxytocinase) (OTase) (Placental leucine aminopeptidase) (P-LAP) [Cleaved into: Leucyl-cystinyl aminopeptidase, pregnancy serum form]	0	1	1	1	1	0	0	1	1	0	0	0	1	0	1	0	8	0
P54920	SNAA_HUMAN	NAPA	Alpha-soluble NSF attachment protein (SNAP-alpha) (N-ethylmaleimide-sensitive factor attachment protein alpha)	0	0	0	1	1	1	0	0	1	1	0	1	1	1	0	0	8	0
P61421	VA0D1_HUMAN	ATP6V0D1	V-type proton ATPase subunit d 1 (V-ATPase subunit d 1) (32 kDa accessory protein) (V-ATPase 40 kDa accessory protein) (V-ATPase AC39 subunit) (p39) (Vacuolar proton pump subunit d 1)	0	0	0	1	1	1	0	1	0	1	0	0	1	1	0	0	7	1
P38606	VATA_HUMAN	ATP6V1A	V-type proton ATPase catalytic subunit A (V-ATPase subunit A) (EC 7.1.2.2) (V-ATPase 69 kDa subunit) (Vacuolar ATPase isoform VA68) (Vacuolar proton pump subunit alpha)	0	0	0	1	1	1	0	1	0	1	0	0	0	1	1	0	7	1
O75165	DJC13_HUMAN	DNAJC13	DnaJ homolog subfamily C member 13 (Required for receptor-mediated endocytosis 8) (RME-8)	0	0	0	1	0	1	1	1	1	0	0	0	1	1	0	0	7	1
P01130	LDLR_HUMAN	LDLR	Low-density lipoprotein receptor (LDL receptor)	0	0	0	1	0	1	0	1	0	0	0	1	1	1	1	0	7	1
Q641Q2	WAC2A_HUMAN	WASHC2A	WASH complex subunit 2A	1	1	1	0	0	0	0	1	1	0	0	0	1	0	1	0	7	1
Q12768	WASC5_HUMAN	WASHC5	WASH complex subunit 5 (Strumpellin) (WASH complex subunit strumpellin)	0	1	1	0	0	0	0	1	1	0	0	0	1	1	1	0	7	1
Q92542	NICA_HUMAN	NCSTN	Nicastrin	0	0	0	1	1	1	0	0	0	1	1	1	1	0	0	0	7	0
Q93050	VPP1_HUMAN	ATP6V0A1	V-type proton ATPase 116 kDa subunit a 1 (V-ATPase 116 kDa subunit a 1) (Clathrin-coated vesicle/synaptic vesicle proton pump 116 kDa subunit) (Vacuolar adenosine triphosphatase subunit Ac116) (Vacuolar proton pump subunit 1) (Vacuolar proton translocating ATPase 116 kDa subunit a isoform 1)	0	0	0	0	1	0	0	1	1	1	0	1	0	1	0	0	6	1
P51149	RAB7A_HUMAN	RAB7A	Ras-related protein Rab-7a (EC 3.6.5.2)	0	0	0	1	1	1	0	0	0	1	0	1	0	1	0	0	6	1
O14828	SCAM3_HUMAN	SCAMP3	Secretory carrier-associated membrane protein 3 (Secretory carrier membrane protein 3)	0	0	0	0	0	1	0	1	1	0	0	0	1	1	1	0	6	1
O14662	STX16_HUMAN	STX16	Syntaxin-16 (Syn16)	0	1	0	1	0	1	0	0	1	0	0	0	0	1	1	0	6	1
O43752	STX6_HUMAN	STX6	Syntaxin-6	0	1	0	0	0	0	0	1	1	0	0	1	1	1	0	0	6	1
O75436	VP26A_HUMAN	VPS26A	Vacuolar protein sorting-associated protein 26A (Vesicle protein sorting 26A) (hVPS26)	0	0	0	0	0	0	0	1	1	0	0	1	1	1	1	0	6	1
Q9UBQ0	VPS29_HUMAN	VPS29	Vacuolar protein sorting-associated protein 29 (hVPS29) (PEP11 homolog) (Vesicle protein sorting 29)	0	1	0	1	0	0	0	1	0	0	0	0	1	1	1	0	6	1
Q96QK1	VPS35_HUMAN	VPS35	Vacuolar protein sorting-associated protein 35 (hVPS35) (Maternal-embryonic 3) (Vesicle protein sorting 35)	0	0	0	1	0	1	0	1	0	0	0	0	1	1	1	0	6	1
Q9NRW7	VPS45_HUMAN	VPS45	Vacuolar protein sorting-associated protein 45 (h-VPS45) (hlVps45)	0	0	0	0	0	1	0	1	1	0	0	0	1	1	1	0	6	1
P11142	HSP7C_HUMAN	HSPA8	Heat shock cognate 71 kDa protein (EC 3.6.4.10) (Heat shock 70 kDa protein 8) (Lipopolysaccharide-associated protein 1) (LAP-1) (LPS-associated protein 1)	1	0	0	1	1	0	0	1	0	1	0	1	0	0	0	0	6	0
Q9UP95	S12A4_HUMAN	SLC12A4	Solute carrier family 12 member 4 (Electroneutral potassium-chloride cotransporter 1) (Erythroid K-Cl cotransporter 1) (hKCC1)	0	1	0	0	0	0	0	1	0	0	1	0	1	0	1	1	6	0
P61019	RAB2A_HUMAN	RAB2A	Ras-related protein Rab-2A (EC 3.6.5.2)	0	0	0	1	1	1	0	0	0	1	0	1	0	1	0	0	6	0
P11279	LAMP1_HUMAN	LAMP1	Lysosome-associated membrane glycoprotein 1 (LAMP-1) (Lysosome-associated membrane protein 1) (CD107 antigen-like family member A) (CD antigen CD107a)	0	0	0	1	1	0	0	0	1	0	0	1	1	1	0	0	6	0
P42892	ECE1_HUMAN	ECE1	Endothelin-converting enzyme 1 (ECE-1) (EC 3.4.24.71)	0	0	0	0	0	0	1	1	0	0	0	1	1	1	1	0	6	0
Q9P2R3	ANFY1_HUMAN	ANKFY1	Rabankyrin-5 (Rank-5) (Ankyrin repeat and FYVE domain-containing protein 1) (Ankyrin repeats hooked to a zinc finger motif)	1	0	0	0	0	0	1	1	0	0	0	0	1	1	0	0	5	1
P05067	A4_HUMAN	APP	Amyloid-beta precursor protein (APP) (ABPP) (APPI) (Alzheimer disease amyloid A4 protein homolog) (Alzheimer disease amyloid protein) (Amyloid precursor protein) (Amyloid-beta (A4) precursor protein) (Amyloid-beta A4 protein) (Cerebral vascular amyloid peptide) (CVAP) (PreA4) (Protease nexin-II) (PN-II) [Cleaved into: N-APP; Soluble APP-alpha (S-APP-alpha); Soluble APP-beta (S-APP-beta); C99 (Bet…	0	0	0	0	0	0	0	1	1	0	1	0	0	1	0	1	5	1
Q9NVJ2	ARL8B_HUMAN	ARL8B	ADP-ribosylation factor-like protein 8B (EC 3.6.5.2) (ADP-ribosylation factor-like protein 10C) (Novel small G protein indispensable for equal chromosome segregation 1)	0	0	0	1	1	0	0	1	0	1	0	0	0	1	0	0	5	1
P21283	VATC1_HUMAN	ATP6V1C1	V-type proton ATPase subunit C 1 (V-ATPase subunit C 1) (Vacuolar proton pump subunit C 1)	0	0	0	1	1	0	0	1	0	1	0	0	0	1	0	0	5	1
Q9Y5K8	VATD_HUMAN	ATP6V1D	V-type proton ATPase subunit D (V-ATPase subunit D) (V-ATPase 28 kDa accessory protein) (Vacuolar proton pump subunit D)	1	0	0	0	1	0	0	1	0	1	0	0	0	1	0	0	5	1
O75348	VATG1_HUMAN	ATP6V1G1	V-type proton ATPase subunit G 1 (V-ATPase subunit G 1) (V-ATPase 13 kDa subunit 1) (Vacuolar proton pump subunit G 1) (Vacuolar proton pump subunit M16)	0	0	0	1	1	0	0	1	0	0	0	0	1	1	0	0	5	1
Q9UI12	VATH_HUMAN	ATP6V1H	V-type proton ATPase subunit H (V-ATPase subunit H) (Nef-binding protein 1) (NBP1) (Protein VMA13 homolog) (V-ATPase 50/57 kDa subunits) (Vacuolar proton pump subunit H) (Vacuolar proton pump subunit SFD)	0	0	0	1	1	0	0	1	0	1	0	0	0	1	0	0	5	1
Q567U6	CCD93_HUMAN	CCDC93	Coiled-coil domain-containing protein 93	0	1	1	0	0	0	0	1	1	0	0	0	0	0	1	0	5	1
O14964	HGS_HUMAN	HGS	Hepatocyte growth factor-regulated tyrosine kinase substrate (Hrs) (Protein pp110)	0	1	0	0	0	0	0	1	1	0	0	0	1	1	0	0	5	1
P11717	MPRI_HUMAN	IGF2R	Cation-independent mannose-6-phosphate receptor (CI Man-6-P receptor) (CI-MPR) (M6PR) (300 kDa mannose 6-phosphate receptor) (MPR 300) (Insulin-like growth factor 2 receptor) (Insulin-like growth factor II receptor) (IGF-II receptor) (M6P/IGF2 receptor) (M6P/IGF2R) (CD antigen CD222)	0	0	0	0	0	1	0	1	1	0	0	0	0	1	1	0	5	1
P13473	LAMP2_HUMAN	LAMP2	Lysosome-associated membrane glycoprotein 2 (LAMP-2) (Lysosome-associated membrane protein 2) (CD107 antigen-like family member B) (LGP-96) (CD antigen CD107b)	0	0	0	1	1	1	0	0	0	1	0	1	0	0	0	0	5	1
P20645	MPRD_HUMAN	M6PR	Cation-dependent mannose-6-phosphate receptor (CD Man-6-P receptor) (CD-MPR) (46 kDa mannose 6-phosphate receptor) (MPR 46)	0	0	0	1	1	0	0	0	1	0	0	0	1	1	0	0	5	1
P62491	RB11A_HUMAN	RAB11A	Ras-related protein Rab-11A (Rab-11) (EC 3.6.5.2) (YL8)	0	0	0	1	1	0	0	0	0	1	0	1	0	0	1	0	5	1
P20338	RAB4A_HUMAN	RAB4A	Ras-related protein Rab-4A (EC 3.6.5.2)	0	1	0	0	0	1	0	1	0	0	0	0	0	1	1	0	5	1
P51148	RAB5C_HUMAN	RAB5C	Ras-related protein Rab-5C (EC 3.6.5.2) (L1880) (RAB5L)	0	0	0	1	1	0	1	0	0	1	0	0	0	1	0	0	5	1
O15127	SCAM2_HUMAN	SCAMP2	Secretory carrier-associated membrane protein 2 (Secretory carrier membrane protein 2)	0	0	0	1	0	0	0	1	1	0	0	0	0	1	1	0	5	1
Q13596	SNX1_HUMAN	SNX1	Sorting nexin-1	0	0	1	0	0	0	0	0	1	0	0	1	1	1	0	0	5	1
O60749	SNX2_HUMAN	SNX2	Sorting nexin-2 (Transformation-related gene 9 protein) (TRG-9)	0	0	1	0	0	0	0	1	1	0	0	0	1	1	0	0	5	1
Q5VWJ9	SNX30_HUMAN	SNX30	Sorting nexin-30	0	0	1	0	0	0	1	1	0	0	0	0	0	1	1	0	5	1
Q9BV40	VAMP8_HUMAN	VAMP8	Vesicle-associated membrane protein 8 (VAMP-8) (Endobrevin) (EDB)	0	0	0	1	1	0	0	1	0	0	0	0	0	1	1	0	5	1
Q9H270	VPS11_HUMAN	VPS11	Vacuolar protein sorting-associated protein 11 homolog (hVPS11) (RING finger protein 108)	0	0	0	0	0	0	0	1	1	0	0	0	1	1	1	0	5	1
Q4G0F5	VP26B_HUMAN	VPS26B	Vacuolar protein sorting-associated protein 26B (Vesicle protein sorting 26B)	0	1	0	0	0	0	0	1	1	0	0	0	0	1	1	0	5	1
Q7Z3J2	VP35L_HUMAN	VPS35L	VPS35 endosomal protein-sorting factor-like (Esophageal cancer-associated protein)	0	1	1	0	0	1	0	0	1	0	0	0	0	0	1	0	5	1
Q9UEU0	VTI1B_HUMAN	VTI1B	Vesicle transport through interaction with t-SNAREs homolog 1B (Vesicle transport v-SNARE protein Vti1-like 1) (Vti1-rp1)	0	0	0	0	0	0	0	1	1	1	0	0	1	1	0	0	5	1
Q9Y3C0	WASC3_HUMAN	WASHC3	WASH complex subunit 3 (Coiled-coil domain-containing protein 53)	0	1	1	0	0	1	0	1	0	0	0	0	0	0	1	0	5	1
Q2M389	WASC4_HUMAN	WASHC4	WASH complex subunit 4 (Strumpellin and WASH-interacting protein) (SWIP) (WASH complex subunit SWIP)	0	1	1	0	0	1	0	1	0	0	0	0	0	0	1	0	5	1
Q9BTU6	P4K2A_HUMAN	PI4K2A	Phosphatidylinositol 4-kinase type 2-alpha (EC 2.7.1.67) (Phosphatidylinositol 4-kinase type II-alpha)	0	0	0	0	1	0	0	1	1	0	0	0	1	1	0	0	5	0
Q9P0T7	TMEM9_HUMAN	TMEM9	Proton-transporting V-type ATPase complex assembly regulator TMEM9 (v-ATPase assembly regulator TMEM9) (Dermal papilla-derived protein 4) (Transmembrane protein 9) (Protein TMEM9)	0	1	0	0	0	0	0	1	0	0	1	0	0	1	0	1	5	0
O00560	SDCB1_HUMAN	SDCBP	Syntenin-1 (Melanoma differentiation-associated protein 9) (MDA-9) (Pro-TGF-alpha cytoplasmic domain-interacting protein 18) (TACIP18) (Scaffold protein Pbp1) (Syndecan-binding protein 1)	0	0	0	1	1	0	0	0	1	1	0	0	0	1	0	0	5	0
Q8IXU6	S35F2_HUMAN	SLC35F2	Solute carrier family 35 member F2	0	0	0	0	0	0	0	1	0	0	1	0	0	1	1	1	5	0
Q06830	PRDX1_HUMAN	PRDX1	Peroxiredoxin-1 (EC 1.11.1.24) (Natural killer cell-enhancing factor A) (NKEF-A) (Proliferation-associated gene protein) (PAG) (Thioredoxin peroxidase 2) (Thioredoxin-dependent peroxide reductase 2) (Thioredoxin-dependent peroxiredoxin 1)	0	0	0	1	1	1	0	0	0	1	0	1	0	0	0	0	5	0
P30101	PDIA3_HUMAN	PDIA3	Protein disulfide-isomerase A3 (EC 5.3.4.1) (58 kDa glucose-regulated protein) (58 kDa microsomal protein) (p58) (Disulfide isomerase ER-60) (Endoplasmic reticulum resident protein 57) (ER protein 57) (ERp57) (Endoplasmic reticulum resident protein 60) (ER protein 60) (ERp60)	1	0	0	1	1	0	0	0	0	1	0	1	0	0	0	0	5	0
P04844	RPN2_HUMAN	RPN2	Dolichyl-diphosphooligosaccharide--protein glycosyltransferase subunit 2 (Dolichyl-diphosphooligosaccharide--protein glycosyltransferase 63 kDa subunit) (RIBIIR) (Ribophorin II) (RPN-II) (Ribophorin-2)	0	0	0	1	1	0	0	0	0	1	0	1	1	0	0	0	5	0
Q9NQC3	RTN4_HUMAN	RTN4	Reticulon-4 (Foocen) (Neurite outgrowth inhibitor) (Nogo protein) (Neuroendocrine-specific protein) (NSP) (Neuroendocrine-specific protein C homolog) (RTN-x) (Reticulon-5)	0	0	1	1	1	0	0	0	0	1	0	1	0	0	0	0	5	0
Q9H0U4	RAB1B_HUMAN	RAB1B	Ras-related protein Rab-1B (EC 3.6.5.2)	0	0	0	1	1	0	0	0	1	0	0	1	1	0	0	0	5	0
P08238	HS90B_HUMAN	HSP90AB1	Heat shock protein HSP 90-beta (HSP 90) (Heat shock 84 kDa) (HSP 84) (HSP84)	1	0	0	1	1	0	0	0	0	1	0	1	0	0	0	0	5	0
P08670	VIME_HUMAN	VIM	Vimentin	1	0	0	1	1	0	0	0	0	1	0	1	0	0	0	0	5	0
Q6IAA8	LTOR1_HUMAN	LAMTOR1	Ragulator complex protein LAMTOR1 (Late endosomal/lysosomal adaptor and MAPK and MTOR activator 1) (Lipid raft adaptor protein p18) (Protein associated with DRMs and endosomes) (p27Kip1-releasing factor from RhoA) (p27RF-Rho)	0	0	0	1	0	1	0	0	0	1	0	0	1	1	0	0	5	0
Q01628	IFM3_HUMAN	IFITM3	Interferon-induced transmembrane protein 3 (Dispanin subfamily A member 2b) (DSPA2b) (Interferon-inducible protein 1-8U)	0	0	0	1	1	1	0	0	0	0	1	0	1	0	0	0	5	0
P05023	AT1A1_HUMAN	ATP1A1	Sodium/potassium-transporting ATPase subunit alpha-1 (Na(+)/K(+) ATPase alpha-1 subunit) (EC 7.2.2.13) (Sodium pump subunit alpha-1)	0	0	0	1	1	0	0	0	0	1	0	1	1	0	0	0	5	0
Q9UHW9	S12A6_HUMAN	SLC12A6	Solute carrier family 12 member 6 (Electroneutral potassium-chloride cotransporter 3) (K-Cl cotransporter 3)	0	1	0	0	0	0	1	1	0	0	1	0	0	0	1	0	5	0
P20340	RAB6A_HUMAN	RAB6A	Ras-related protein Rab-6A (Rab-6)	0	0	0	0	1	1	0	0	0	1	0	1	1	0	0	0	5	0
P16070	CD44_HUMAN	CD44	CD44 antigen (CDw44) (Epican) (Extracellular matrix receptor III) (ECMR-III) (GP90 lymphocyte homing/adhesion receptor) (HUTCH-I) (Heparan sulfate proteoglycan) (Hermes antigen) (Hyaluronate receptor) (Phagocytic glycoprotein 1) (PGP-1) (Phagocytic glycoprotein I) (PGP-I) (CD antigen CD44)	1	0	0	1	1	0	0	0	0	1	0	0	0	1	0	0	5	0
P15144	AMPN_HUMAN	ANPEP	Aminopeptidase N (AP-N) (hAPN) (EC 3.4.11.2) (Alanyl aminopeptidase) (Aminopeptidase M) (AP-M) (Microsomal aminopeptidase) (Myeloid plasma membrane glycoprotein CD13) (gp150) (CD antigen CD13)	0	0	0	0	1	1	0	0	0	0	0	1	0	1	0	1	5	0
P62873	GBB1_HUMAN	GNB1	Guanine nucleotide-binding protein G(I)/G(S)/G(T) subunit beta-1 (Transducin beta chain 1)	0	0	0	1	1	1	0	0	0	1	0	1	0	0	0	0	5	0
P07355	ANXA2_HUMAN	ANXA2	Annexin A2 (Annexin II) (Annexin-2) (Calpactin I heavy chain) (Calpactin-1 heavy chain) (Chromobindin-8) (Lipocortin II) (Placental anticoagulant protein IV) (PAP-IV) (Protein I) (p36)	0	0	0	1	1	0	0	0	0	1	0	1	0	0	0	0	4	1
P62330	ARF6_HUMAN	ARF6	ADP-ribosylation factor 6 (EC 3.6.5.2)	0	0	0	1	1	0	0	0	1	1	0	0	0	0	0	0	4	1
Q96BM9	ARL8A_HUMAN	ARL8A	ADP-ribosylation factor-like protein 8A (ADP-ribosylation factor-like protein 10B) (Novel small G protein indispensable for equal chromosome segregation 2)	0	1	0	0	1	0	0	1	1	0	0	0	0	0	0	0	4	1
Q04656	ATP7A_HUMAN	ATP7A	Copper-transporting ATPase 1 (EC 7.2.2.8) (Copper pump 1) (Menkes disease-associated protein)	0	1	0	0	0	0	0	0	1	0	0	0	1	0	0	1	4	1
O60826	CCD22_HUMAN	CCDC22	Coiled-coil domain-containing protein 22	0	1	0	0	0	0	0	0	1	0	0	0	1	0	1	0	4	1
Q9H444	CHM4B_HUMAN	CHMP4B	Charged multivesicular body protein 4b (Chromatin-modifying protein 4b) (CHMP4b) (SNF7 homolog associated with Alix 1) (SNF7-2) (hSnf7-2) (Vacuolar protein sorting-associated protein 32-2) (Vps32-2) (hVps32-2)	0	0	0	0	1	0	0	1	1	0	0	0	0	1	0	0	4	1
P51790	CLCN3_HUMAN	CLCN3	H(+)/Cl(-) exchange transporter 3 (Chloride channel protein 3) (ClC-3) (Chloride transporter ClC-3)	0	1	0	0	0	0	0	1	1	0	0	0	0	0	1	0	4	1
Q9P000	COMD9_HUMAN	COMMD9	COMM domain-containing protein 9	0	0	1	0	0	0	0	0	1	0	0	0	1	0	1	0	4	1
Q9H4M9	EHD1_HUMAN	EHD1	EH domain-containing protein 1 (PAST homolog 1) (hPAST1) (Testilin)	0	0	0	0	1	1	0	1	0	0	0	0	1	0	0	0	4	1
Q9H223	EHD4_HUMAN	EHD4	EH domain-containing protein 4 (Hepatocellular carcinoma-associated protein 10/11) (PAST homolog 4)	0	0	0	0	1	0	0	1	0	1	0	0	1	0	0	0	4	1
Q4V328	GRAP1_HUMAN	GRIPAP1	GRIP1-associated protein 1 (GRASP-1) [Cleaved into: GRASP-1 C-terminal chain (30kDa C-terminus form)]	0	0	0	0	0	0	1	0	1	0	0	0	1	1	0	0	4	1
P53990	IST1_HUMAN	IST1	IST1 homolog (hIST1) (Charged multivesicular body protein 8) (CHMP8) (Putative MAPK-activating protein PM28)	0	0	1	0	0	0	0	1	1	0	0	0	0	1	0	0	4	1
P05556	ITB1_HUMAN	ITGB1	Integrin beta-1 (Fibronectin receptor subunit beta) (Glycoprotein IIa) (GPIIA) (VLA-4 subunit beta) (CD antigen CD29)	0	0	0	1	0	0	0	0	0	1	0	1	1	0	0	0	4	1
Q99570	PI3R4_HUMAN	PIK3R4	Phosphoinositide 3-kinase regulatory subunit 4 (PI3-kinase regulatory subunit 4) (EC 2.7.11.1) (PI3-kinase p150 subunit) (Phosphoinositide 3-kinase adaptor protein)	0	0	0	0	0	0	0	1	1	0	0	0	1	1	0	0	4	1
Q6WKZ4	RFIP1_HUMAN	RAB11FIP1	Rab11 family-interacting protein 1 (Rab11-FIP1) (Rab-coupling protein)	0	0	0	0	0	0	1	1	0	0	0	0	0	1	1	0	4	1
Q9BXF6	RFIP5_HUMAN	RAB11FIP5	Rab11 family-interacting protein 5 (Rab11-FIP5) (Gamma-SNAP-associated factor 1) (Gaf-1) (Phosphoprotein pp75) (Rab11-interacting protein Rip11)	0	0	0	0	0	0	1	1	0	0	0	0	1	0	1	0	4	1
P62820	RAB1A_HUMAN	RAB1A	Ras-related protein Rab-1A (EC 3.6.5.2) (YPT1-related protein)	0	0	0	0	1	0	0	0	0	1	0	1	1	0	0	0	4	1
P61018	RAB4B_HUMAN	RAB4B	Ras-related protein Rab-4B (EC 3.6.5.2)	0	1	0	0	0	1	1	0	0	0	0	0	0	0	1	0	4	1
P61020	RAB5B_HUMAN	RAB5B	Ras-related protein Rab-5B (EC 3.6.5.2)	0	0	0	0	1	0	0	0	0	1	0	0	1	1	0	0	4	1
Q96L92	SNX27_HUMAN	SNX27	Sorting nexin-27	0	0	0	1	0	0	0	1	0	0	0	0	1	0	1	0	4	1
Q9Y5X3	SNX5_HUMAN	SNX5	Sorting nexin-5	0	0	0	0	0	0	0	1	1	0	0	0	0	1	1	0	4	1
Q9Y5X2	SNX8_HUMAN	SNX8	Sorting nexin-8	0	0	0	1	0	0	0	1	0	0	0	0	0	1	1	0	4	1
Q92783	STAM1_HUMAN	STAM	Signal transducing adapter molecule 1 (STAM-1)	0	0	1	0	0	0	0	1	1	0	0	0	0	1	0	0	4	1
O75886	STAM2_HUMAN	STAM2	Signal transducing adapter molecule 2 (STAM-2) (Hrs-binding protein)	0	0	0	0	0	0	0	1	1	0	0	0	1	1	0	0	4	1
Q9UNK0	STX8_HUMAN	STX8	Syntaxin-8	0	0	0	1	0	0	0	1	0	0	0	1	0	1	0	0	4	1
Q15836	VAMP3_HUMAN	VAMP3	Vesicle-associated membrane protein 3 (VAMP-3) (Cellubrevin) (CEB) (Synaptobrevin-3)	0	0	0	1	0	0	0	0	0	1	0	0	0	1	1	0	4	1
P51809	VAMP7_HUMAN	VAMP7	Vesicle-associated membrane protein 7 (VAMP-7) (Synaptobrevin-like protein 1) (Tetanus-insensitive VAMP) (Ti-VAMP)	0	0	0	0	0	1	0	1	1	0	0	0	0	1	0	0	4	1
Q9H269	VPS16_HUMAN	VPS16	Vacuolar protein sorting-associated protein 16 homolog (hVPS16)	0	0	0	0	0	0	0	1	1	0	0	0	1	1	0	0	4	1
Q9P253	VPS18_HUMAN	VPS18	Vacuolar protein sorting-associated protein 18 homolog (hVPS18)	0	0	0	0	0	0	0	1	1	0	0	0	1	1	0	0	4	1
Q8N3P4	VPS8_HUMAN	VPS8	Vacuolar protein sorting-associated protein 8 homolog	0	0	0	0	0	0	1	1	1	0	0	0	0	0	1	0	4	1
Q9Y4E1	WAC2C_HUMAN	WASHC2C	WASH complex subunit 2C (Vaccinia virus penetration factor) (VPEF)	0	1	1	0	0	0	0	0	1	0	0	0	0	0	1	0	4	1
O43760	SNG2_HUMAN	SYNGR2	Synaptogyrin-2 (Cellugyrin)	0	0	0	0	0	0	0	1	0	0	0	1	1	1	0	0	4	0
Q92581	SL9A6_HUMAN	SLC9A6	Sodium/hydrogen exchanger 6 (Na(+)/H(+) exchanger 6) (NHE-6) (Solute carrier family 9 member 6)	0	0	0	0	0	0	0	1	1	0	1	0	0	0	0	1	4	0
O43493	TGON2_HUMAN	TGOLN2	Trans-Golgi network integral membrane protein 2 (Trans-Golgi network glycoprotein 46) (TGN38 homolog) (hTGN46) (Trans-Golgi network glycoprotein 48) (hTGN48) (Trans-Golgi network glycoprotein 51) (hTGN51) (Trans-Golgi network protein 2)	0	0	0	0	0	0	0	0	1	0	0	1	0	1	1	0	4	0
Q9NZD8	SPG21_HUMAN	SPG21	Maspardin (Acid cluster protein 33) (Spastic paraplegia 21 autosomal recessive Mast syndrome protein) (Spastic paraplegia 21 protein)	0	0	0	0	0	0	0	1	1	0	0	0	0	1	1	0	4	0
Q9ULH0	KDIS_HUMAN	KIDINS220	Kinase D-interacting substrate of 220 kDa (Ankyrin repeat-rich membrane-spanning protein)	0	0	0	0	0	0	0	0	0	1	1	0	1	0	0	1	4	0
Q9H3S7	PTN23_HUMAN	PTPN23	Tyrosine-protein phosphatase non-receptor type 23 (EC 3.1.3.48) (His domain-containing protein tyrosine phosphatase) (HD-PTP) (Protein tyrosine phosphatase TD14) (PTP-TD14)	0	0	0	0	0	0	0	1	1	0	0	1	1	0	0	0	4	0
Q5T1M5	FKB15_HUMAN	FKBP15	FK506-binding protein 15 (FKBP-15) (133 kDa FK506-binding protein) (133 kDa FKBP) (FKBP-133) (WASP- and FKBP-like protein) (WAFL)	0	0	1	0	0	0	0	1	1	0	0	0	0	0	1	0	4	0
Q10589	BST2_HUMAN	BST2	Bone marrow stromal antigen 2 (BST-2) (HM1.24 antigen) (Tetherin) (CD antigen CD317)	0	0	0	0	1	0	0	1	0	1	1	0	0	0	0	0	4	0
P04083	ANXA1_HUMAN	ANXA1	Annexin A1 (Annexin I) (Annexin-1) (Calpactin II) (Calpactin-2) (Chromobindin-9) (Lipocortin I) (Phospholipase A2 inhibitory protein) (p35) [Cleaved into: Annexin Ac2-26]	0	0	0	1	1	0	0	0	0	1	0	0	0	1	0	0	4	0
Q08431	MFGM_HUMAN	MFGE8	Lactadherin (Breast epithelial antigen BA46) (HMFG) (MFGM) (Milk fat globule-EGF factor 8) (MFG-E8) (SED1) [Cleaved into: Lactadherin short form; Medin]	0	0	0	1	1	0	0	0	0	1	0	0	0	1	0	0	4	0
Q6UXD5	SE6L2_HUMAN	SEZ6L2	Seizure 6-like protein 2	0	0	0	0	0	0	0	1	1	0	0	0	0	1	1	0	4	0
Q9UBG0	MRC2_HUMAN	MRC2	C-type mannose receptor 2 (C-type lectin domain family 13 member E) (Endocytic receptor 180) (Macrophage mannose receptor 2) (Urokinase-type plasminogen activator receptor-associated protein) (UPAR-associated protein) (Urokinase receptor-associated protein) (CD antigen CD280)	0	0	0	0	0	0	1	1	0	0	0	0	0	1	1	0	4	0
O00592	PODXL_HUMAN	PODXL	Podocalyxin (GCTM-2 antigen) (Gp200) (Podocalyxin-like protein 1) (PC) (PCLP-1)	0	0	0	0	0	0	0	1	0	0	0	0	1	0	1	1	4	0
O43399	TPD54_HUMAN	TPD52L2	Tumor protein D54 (hD54) (Tumor protein D52-like 2)	1	0	1	0	1	0	0	0	0	0	0	0	0	1	0	0	4	0
Q9HCJ1	ANKH_HUMAN	ANKH	Progressive ankylosis protein homolog (ANK)	0	0	0	1	0	0	0	0	0	0	1	0	0	1	1	0	4	0
O94915	FRYL_HUMAN	FRYL	Protein furry homolog-like (ALL1-fused gene from chromosome 4p12 protein)	1	0	0	0	0	0	0	1	1	0	0	0	0	0	1	0	4	0
Q9NZM1	MYOF_HUMAN	MYOF	Myoferlin (Fer-1-like protein 3)	0	0	0	0	1	0	0	1	0	1	0	0	1	0	0	0	4	0
O75955	FLOT1_HUMAN	FLOT1	Flotillin-1	0	1	0	0	1	0	0	0	0	1	0	1	0	0	0	0	4	0
P60709	ACTB_HUMAN	ACTB	Actin, cytoplasmic 1 (EC 3.6.4.-) (Beta-actin) [Cleaved into: Actin, cytoplasmic 1, N-terminally processed]	0	0	0	1	1	0	0	0	0	1	0	1	0	0	0	0	4	0
P35579	MYH9_HUMAN	MYH9	Myosin-9 (Cellular myosin heavy chain, type A) (Myosin heavy chain 9) (Myosin heavy chain, non-muscle IIa) (Non-muscle myosin heavy chain A) (NMMHC-A) (Non-muscle myosin heavy chain IIa) (NMMHC II-a) (NMMHC-IIA)	0	0	0	0	1	1	0	0	0	1	0	1	0	0	0	0	4	0
P46459	NSF_HUMAN	NSF	Vesicle-fusing ATPase (EC 3.6.4.6) (N-ethylmaleimide-sensitive fusion protein) (NEM-sensitive fusion protein) (Vesicular-fusion protein NSF)	0	0	0	1	1	0	0	0	0	0	0	0	1	1	0	0	4	0
P27824	CALX_HUMAN	CANX	Calnexin (IP90) (Major histocompatibility complex class I antigen-binding protein p88) (p90)	0	0	0	1	1	0	0	0	0	0	1	1	0	0	0	0	4	0
P11021	BIP_HUMAN	HSPA5	Endoplasmic reticulum chaperone BiP (EC 3.6.4.10) (78 kDa glucose-regulated protein) (GRP-78) (Binding-immunoglobulin protein) (BiP) (Heat shock protein 70 family protein 5) (HSP70 family protein 5) (Heat shock protein family A member 5) (Immunoglobulin heavy chain-binding protein)	0	0	0	1	1	0	0	0	0	1	0	1	0	0	0	0	4	0
P04843	RPN1_HUMAN	RPN1	Dolichyl-diphosphooligosaccharide--protein glycosyltransferase subunit 1 (Dolichyl-diphosphooligosaccharide--protein glycosyltransferase 67 kDa subunit) (Ribophorin I) (RPN-I) (Ribophorin-1)	0	0	0	1	1	0	0	0	0	1	0	1	0	0	0	0	4	0
P14625	ENPL_HUMAN	HSP90B1	Endoplasmin (94 kDa glucose-regulated protein) (GRP-94) (Heat shock protein 90 kDa beta member 1) (Tumor rejection antigen 1) (gp96 homolog)	1	0	0	1	1	0	0	0	0	1	0	0	0	0	0	0	4	0
P23284	PPIB_HUMAN	PPIB	Peptidyl-prolyl cis-trans isomerase B (PPIase B) (EC 5.2.1.8) (CYP-S1) (Cyclophilin B) (Rotamase B) (S-cyclophilin) (SCYLP)	0	0	0	1	1	0	0	0	0	1	0	1	0	0	0	0	4	0
Q9Y4L1	HYOU1_HUMAN	HYOU1	Hypoxia up-regulated protein 1 (150 kDa oxygen-regulated protein) (ORP-150) (170 kDa glucose-regulated protein) (GRP-170)	0	0	0	1	1	0	0	0	0	1	0	1	0	0	0	0	4	0
P16615	AT2A2_HUMAN	ATP2A2	Sarcoplasmic/endoplasmic reticulum calcium ATPase 2 (SERCA2) (SR Ca(2+)-ATPase 2) (EC 7.2.2.10) (Calcium pump 2) (Calcium-transporting ATPase sarcoplasmic reticulum type, slow twitch skeletal muscle isoform) (Endoplasmic reticulum class 1/2 Ca(2+) ATPase)	0	0	0	0	1	0	0	0	0	1	1	1	0	0	0	0	4	0
P16435	NCPR_HUMAN	POR	NADPH--cytochrome P450 reductase (CPR) (P450R) (EC 1.6.2.4)	0	0	0	0	1	0	0	0	0	1	1	1	0	0	0	0	4	0
P61619	S61A1_HUMAN	SEC61A1	Protein transport protein Sec61 subunit alpha isoform 1 (Sec61 alpha-1)	0	0	0	1	1	0	0	0	0	0	0	1	1	0	0	0	4	0
P30519	HMOX2_HUMAN	HMOX2	Heme oxygenase 2 (HO-2) (EC 1.14.14.18) [Cleaved into: Heme oxygenase 2 soluble form]	0	0	0	0	1	0	0	0	0	1	0	1	1	0	0	0	4	0
Q9NP72	RAB18_HUMAN	RAB18	Ras-related protein Rab-18	0	0	0	0	1	1	0	0	0	1	0	1	0	0	0	0	4	0
P49755	TMEDA_HUMAN	TMED10	Transmembrane emp24 domain-containing protein 10 (Protein TMED10) (21 kDa transmembrane-trafficking protein) (S31I125) (S31III125) (Tmp-21-I) (Transmembrane protein Tmp21) (p23) (p24 family protein delta-1) (p24delta1) (p24delta)	0	0	0	1	1	0	0	0	0	1	0	1	0	0	0	0	4	0
Q15084	PDIA6_HUMAN	PDIA6	Protein disulfide-isomerase A6 (EC 5.3.4.1) (Endoplasmic reticulum protein 5) (ER protein 5) (ERp5) (Protein disulfide isomerase P5) (Thioredoxin domain-containing protein 7)	0	0	0	1	1	0	0	0	0	1	0	1	0	0	0	0	4	0
P07237	PDIA1_HUMAN	P4HB	Protein disulfide-isomerase (PDI) (EC 5.3.4.1) (Cellular thyroid hormone-binding protein) (Prolyl 4-hydroxylase subunit beta) (p55)	0	0	0	1	1	0	0	0	0	1	0	1	0	0	0	0	4	0
Q96AG4	LRC59_HUMAN	LRRC59	Leucine-rich repeat-containing protein 59 (Ribosome-binding protein p34) (p34) [Cleaved into: Leucine-rich repeat-containing protein 59, N-terminally processed]	0	0	1	1	1	0	0	0	0	0	1	0	0	0	0	0	4	0
Q99805	TM9S2_HUMAN	TM9SF2	Transmembrane 9 superfamily member 2 (p76)	0	1	0	1	0	0	0	0	0	0	0	1	0	1	0	0	4	0
P07437	TBB5_HUMAN	TUBB	Tubulin beta chain (Tubulin beta-5 chain)	0	0	0	1	1	0	0	0	0	1	0	1	0	0	0	0	4	0
P68104	EF1A1_HUMAN	EEF1A1	Elongation factor 1-alpha 1 (EF-1-alpha-1) (Elongation factor Tu) (EF-Tu) (Eukaryotic elongation factor 1 A-1) (eEF1A-1) (Leukocyte receptor cluster member 7)	0	0	0	1	1	0	0	0	0	1	0	1	0	0	0	0	4	0
Q9UMZ2	SYNRG_HUMAN	SYNRG	Synergin gamma (AP1 subunit gamma-binding protein 1) (Gamma-synergin)	0	0	1	0	0	0	1	0	1	0	0	0	1	0	0	0	4	0
P50897	PPT1_HUMAN	PPT1	Palmitoyl-protein thioesterase 1 (PPT-1) (EC 3.1.2.22) (Palmitoyl-protein hydrolase 1)	0	0	0	1	1	0	0	0	0	1	0	0	0	1	0	0	4	0
P53634	CATC_HUMAN	CTSC	Dipeptidyl peptidase 1 (EC 3.4.14.1) (Cathepsin C) (Cathepsin J) (Dipeptidyl peptidase I) (DPP-I) (DPPI) (Dipeptidyl transferase) [Cleaved into: Dipeptidyl peptidase 1 exclusion domain chain (Dipeptidyl peptidase I exclusion domain chain); Dipeptidyl peptidase 1 heavy chain (Dipeptidyl peptidase I heavy chain); Dipeptidyl peptidase 1 light chain (Dipeptidyl peptidase I light chain)]	1	0	0	1	1	0	0	0	0	0	0	1	0	0	0	0	4	0
P04406	G3P_HUMAN	GAPDH	Glyceraldehyde-3-phosphate dehydrogenase (GAPDH) (EC 1.2.1.12) (Peptidyl-cysteine S-nitrosylase GAPDH) (EC 2.6.99.-)	0	0	0	1	1	0	0	0	0	1	0	1	0	0	0	0	4	0
Q99747	SNAG_HUMAN	NAPG	Gamma-soluble NSF attachment protein (SNAP-gamma) (N-ethylmaleimide-sensitive factor attachment protein gamma)	0	0	0	0	0	0	0	1	1	0	0	0	1	1	0	0	4	0
P45880	VDAC2_HUMAN	VDAC2	Voltage-dependent anion-selective channel protein 2 (VDAC-2) (hVDAC2) (Outer mitochondrial membrane protein porin 2)	0	0	0	1	1	0	0	0	0	1	0	1	0	0	0	0	4	0
Q9Y277	VDAC3_HUMAN	VDAC3	Voltage-dependent anion-selective channel protein 3 (VDAC-3) (hVDAC3) (Outer mitochondrial membrane protein porin 3)	0	0	0	1	1	1	0	0	0	1	0	0	0	0	0	0	4	0
P05141	ADT2_HUMAN	SLC25A5	ADP/ATP translocase 2 (ADP,ATP carrier protein 2) (ADP,ATP carrier protein, fibroblast isoform) (Adenine nucleotide translocator 2) (ANT 2) (Solute carrier family 25 member 5) [Cleaved into: ADP/ATP translocase 2, N-terminally processed]	0	0	0	1	1	0	0	0	0	1	0	1	0	0	0	0	4	0
P04040	CATA_HUMAN	CAT	Catalase (EC 1.11.1.6)	1	0	0	0	1	1	0	0	0	0	0	1	0	0	0	0	4	0
Q01629	IFM2_HUMAN	IFITM2	Interferon-induced transmembrane protein 2 (Dispanin subfamily A member 2c) (DSPA2c) (Interferon-inducible protein 1-8D)	0	0	0	1	1	1	0	0	0	0	0	0	0	0	0	1	4	0
Q9H813	PACC1_HUMAN	PACC1	Proton-activated chloride channel (PAC) (hPAC) (Acid-sensitive outwardly-rectifying anion channel) (ASOR) (Proton-activated outwardly rectifying anion channel) (PAORAC) (Transmembrane protein 206) (hTMEM206)	0	0	0	0	0	0	0	1	1	0	0	0	0	0	1	1	4	0
O75976	CBPD_HUMAN	CPD	Carboxypeptidase D (EC 3.4.17.22) (Metallocarboxypeptidase D) (gp180)	0	0	0	0	0	0	0	0	1	0	1	1	0	0	0	1	4	0
P54709	AT1B3_HUMAN	ATP1B3	Sodium/potassium-transporting ATPase subunit beta-3 (Sodium/potassium-dependent ATPase subunit beta-3) (ATPB-3) (CD antigen CD298)	0	0	0	1	1	0	0	0	0	0	1	1	0	0	0	0	4	0
P08195	4F2_HUMAN	SLC3A2	4F2 cell-surface antigen heavy chain (4F2hc) (4F2 heavy chain antigen) (Lymphocyte activation antigen 4F2 large subunit) (Solute carrier family 3 member 2) (CD antigen CD98)	0	0	0	1	1	0	0	0	0	1	1	0	0	0	0	0	4	0
Q9UIW2	PLXA1_HUMAN	PLXNA1	Plexin-A1 (Semaphorin receptor NOV)	0	0	0	0	0	0	0	0	1	1	1	0	0	0	0	1	4	0
P61224	RAP1B_HUMAN	RAP1B	Ras-related protein Rap-1b (EC 3.6.5.2) (GTP-binding protein smg p21B)	0	0	0	1	1	0	0	0	0	1	0	1	0	0	0	0	4	0
P53985	MOT1_HUMAN	SLC16A1	Monocarboxylate transporter 1 (MCT 1) (Solute carrier family 16 member 1)	0	0	0	0	0	0	0	0	0	0	1	1	1	0	0	1	4	0
P08754	GNAI3_HUMAN	GNAI3	Guanine nucleotide-binding protein G(i) subunit alpha-3 (G(i) alpha-3)	0	0	0	1	1	0	0	0	0	1	0	1	0	0	0	0	4	0
P04899	GNAI2_HUMAN	GNAI2	Guanine nucleotide-binding protein G(i) subunit alpha-2 (Adenylate cyclase-inhibiting G alpha protein)	0	0	0	1	1	0	0	0	0	1	0	1	0	0	0	0	4	0
P26006	ITA3_HUMAN	ITGA3	Integrin alpha-3 (CD49 antigen-like family member C) (FRP-2) (Galactoprotein B3) (GAPB3) (VLA-3 subunit alpha) (CD antigen CD49c) [Cleaved into: Integrin alpha-3 heavy chain; Integrin alpha-3 light chain]	0	0	0	0	0	0	0	0	0	1	1	0	1	0	0	1	4	0
P62879	GBB2_HUMAN	GNB2	Guanine nucleotide-binding protein G(I)/G(S)/G(T) subunit beta-2 (G protein subunit beta-2) (Transducin beta chain 2)	0	0	0	1	1	1	0	0	0	1	0	0	0	0	0	0	4	0
P26038	MOES_HUMAN	MSN	Moesin (Membrane-organizing extension spike protein)	0	0	0	1	1	1	0	0	0	0	0	1	0	0	0	0	4	0
P17931	LEG3_HUMAN	LGALS3	Galectin-3 (Gal-3) (35 kDa lectin) (Carbohydrate-binding protein 35) (CBP 35) (Galactose-specific lectin 3) (Galactoside-binding protein) (GALBP) (IgE-binding protein) (L-31) (Laminin-binding protein) (Lectin L-29) (Mac-2 antigen)	0	0	0	1	1	0	0	0	0	1	0	0	0	0	0	1	4	0
P0CG47	UBB_HUMAN	UBB	Polyubiquitin-B [Cleaved into: Ubiquitin]	1	0	0	1	1	0	0	0	0	1	0	0	0	0	0	0	4	0
P02768	ALBU_HUMAN	ALB	Albumin	0	0	0	1	1	1	0	0	0	0	0	1	0	0	0	0	4	0
Q96NW4	ANR27_HUMAN	ANKRD27	Ankyrin repeat domain-containing protein 27 (VPS9 domain-containing protein)	0	1	0	0	0	0	0	1	0	0	0	0	0	1	0	0	3	1
Q10567	AP1B1_HUMAN	AP1B1	AP-1 complex subunit beta-1 (Adaptor protein complex AP-1 subunit beta-1) (Adaptor-related protein complex 1 subunit beta-1) (Beta-1-adaptin) (Beta-adaptin 1) (Clathrin assembly protein complex 1 beta large chain) (Golgi adaptor HA1/AP1 adaptin beta subunit)	0	0	0	0	0	1	0	0	0	0	0	1	1	0	0	0	3	1
Q9BXS5	AP1M1_HUMAN	AP1M1	AP-1 complex subunit mu-1 (AP-mu chain family member mu1A) (Adaptor protein complex AP-1 subunit mu-1) (Adaptor-related protein complex 1 subunit mu-1) (Clathrin assembly protein complex 1 mu-1 medium chain 1) (Clathrin coat assembly protein AP47) (Clathrin coat-associated protein AP47) (Golgi adaptor HA1/AP1 adaptin mu-1 subunit) (Mu-adaptin 1) (Mu1A-adaptin)	0	0	0	0	0	1	0	0	0	0	0	0	1	1	0	0	3	1
P61966	AP1S1_HUMAN	AP1S1	AP-1 complex subunit sigma-1A (Adaptor protein complex AP-1 subunit sigma-1A) (Adaptor-related protein complex 1 subunit sigma-1A) (Clathrin assembly protein complex 1 sigma-1A small chain) (Clathrin coat assembly protein AP19) (Golgi adaptor HA1/AP1 adaptin sigma-1A subunit) (HA1 19 kDa subunit) (Sigma 1a subunit of AP-1 clathrin) (Sigma-adaptin 1A) (Sigma1A-adaptin)	0	1	0	0	0	1	0	0	0	0	0	0	0	1	0	0	3	1
O00203	AP3B1_HUMAN	AP3B1	AP-3 complex subunit beta-1 (Adaptor protein complex AP-3 subunit beta-1) (Adaptor-related protein complex 3 subunit beta-1) (Beta-3A-adaptin) (Clathrin assembly protein complex 3 beta-1 large chain)	0	0	0	0	0	1	0	1	0	0	0	0	1	0	0	0	3	1
O14617	AP3D1_HUMAN	AP3D1	AP-3 complex subunit delta-1 (AP-3 complex subunit delta) (Adaptor-related protein complex 3 subunit delta-1) (Delta-adaptin)	1	0	0	0	0	0	0	1	0	0	0	0	1	0	0	0	3	1
Q9Y2T2	AP3M1_HUMAN	AP3M1	AP-3 complex subunit mu-1 (AP-3 adaptor complex mu3A subunit) (Adaptor-related protein complex 3 subunit mu-1) (Mu-adaptin 3A) (Mu3A-adaptin)	0	0	0	0	0	0	0	1	0	0	0	1	1	0	0	0	3	1
P27449	VATL_HUMAN	ATP6V0C	V-type proton ATPase 16 kDa proteolipid subunit c (V-ATPase 16 kDa proteolipid subunit c) (Vacuolar proton pump 16 kDa proteolipid subunit c)	0	0	0	0	0	0	0	1	0	1	0	0	0	1	0	0	3	1
Q16864	VATF_HUMAN	ATP6V1F	V-type proton ATPase subunit F (V-ATPase subunit F) (V-ATPase 14 kDa subunit) (Vacuolar proton pump subunit F)	0	0	0	0	0	0	0	1	0	1	0	0	0	1	0	0	3	1
Q969J3	BORC5_HUMAN	BORCS5	BLOC-1-related complex subunit 5 (Loss of heterozygosity 12 chromosomal region 1) (Myristoylated lysosomal protein) (Myrlysin)	0	0	0	0	0	0	0	1	1	0	0	0	0	1	0	0	3	1
Q96GS4	BORC6_HUMAN	BORCS6	BLOC-1-related complex subunit 6 (Lysosome-dispersing protein) (Lyspersin)	0	0	0	0	0	0	0	1	0	0	0	0	1	1	0	0	3	1
Q9Y3E7	CHMP3_HUMAN	CHMP3	Charged multivesicular body protein 3 (Chromatin-modifying protein 3) (Neuroendocrine differentiation factor) (Vacuolar protein sorting-associated protein 24) (hVps24)	0	0	0	0	0	0	0	0	1	0	0	1	0	1	0	0	3	1
Q9NZZ3	CHMP5_HUMAN	CHMP5	Charged multivesicular body protein 5 (Chromatin-modifying protein 5) (SNF7 domain-containing protein 2) (Vacuolar protein sorting-associated protein 60) (Vps60) (hVps60)	1	0	0	0	0	0	0	0	1	0	0	0	0	1	0	0	3	1
Q14677	EPN4_HUMAN	CLINT1	Clathrin interactor 1 (Clathrin-interacting protein localized in the trans-Golgi region) (Clint) (Enthoprotin) (Epsin-4) (Epsin-related protein) (EpsinR)	0	0	1	0	0	1	0	0	0	0	0	0	1	0	0	0	3	1
Q9GZQ3	COMD5_HUMAN	COMMD5	COMM domain-containing protein 5 (Hypertension-related calcium-regulated gene protein) (HCaRG)	0	0	0	0	0	0	0	0	1	0	0	0	1	0	1	0	3	1
Q7Z4G1	COMD6_HUMAN	COMMD6	COMM domain-containing protein 6	0	1	0	0	0	0	0	0	1	0	0	0	0	0	1	0	3	1
P07339	CATD_HUMAN	CTSD	Cathepsin D (EC 3.4.23.5) [Cleaved into: Cathepsin D light chain; Cathepsin D heavy chain]	0	0	0	1	1	0	0	0	0	0	0	1	0	0	0	0	3	1
P78310	CXAR_HUMAN	CXADR	Coxsackievirus and adenovirus receptor (CAR) (hCAR) (CVB3-binding protein) (Coxsackievirus B-adenovirus receptor) (HCVADR)	0	0	0	0	0	0	0	0	0	0	1	1	0	0	0	1	3	1
Q15075	EEA1_HUMAN	EEA1	Early endosome antigen 1 (Endosome-associated protein p162) (Zinc finger FYVE domain-containing protein 2)	0	0	0	1	0	0	0	0	0	0	0	0	1	1	0	0	3	1
P00533	EGFR_HUMAN	EGFR	Epidermal growth factor receptor (EC 2.7.10.1) (Proto-oncogene c-ErbB-1) (Receptor tyrosine-protein kinase erbB-1)	0	0	0	0	0	1	0	0	0	0	1	0	1	0	0	0	3	1
Q14254	FLOT2_HUMAN	FLOT2	Flotillin-2 (Epidermal surface antigen) (ESA) (Membrane component chromosome 17 surface marker 1)	0	0	0	0	1	0	0	0	0	1	0	1	0	0	0	0	3	1
Q96L93	KI16B_HUMAN	KIF16B	Kinesin-like protein KIF16B (Sorting nexin-23)	0	0	0	0	0	0	0	1	0	0	0	0	0	1	1	0	3	1
P61026	RAB10_HUMAN	RAB10	Ras-related protein Rab-10 (EC 3.6.5.2)	0	0	0	0	1	0	0	0	0	1	0	1	0	0	0	0	3	1
Q9UL25	RAB21_HUMAN	RAB21	Ras-related protein Rab-21	0	0	0	1	1	0	0	0	0	0	0	0	0	1	0	0	3	1
P20339	RAB5A_HUMAN	RAB5A	Ras-related protein Rab-5A (EC 3.6.5.2)	0	0	0	0	1	0	0	0	0	1	0	0	0	1	0	0	3	1
P61006	RAB8A_HUMAN	RAB8A	Ras-related protein Rab-8A (EC 3.6.5.2) (Oncogene c-mel)	0	0	0	1	1	1	0	0	0	0	0	0	0	0	0	0	3	1
Q15276	RABE1_HUMAN	RABEP1	Rab GTPase-binding effector protein 1 (Rabaptin-4) (Rabaptin-5) (Rabaptin-5alpha) (Renal carcinoma antigen NY-REN-17)	0	0	0	0	0	0	1	0	0	0	0	0	1	1	0	0	3	1
Q9H1K0	RBNS5_HUMAN	RBSN	Rabenosyn-5 (110 kDa protein) (FYVE finger-containing Rab5 effector protein rabenosyn-5) (RAB effector RBSN) (Zinc finger FYVE domain-containing protein 20)	0	0	1	0	0	0	1	0	0	0	0	0	1	0	0	0	3	1
Q96T51	RUFY1_HUMAN	RUFY1	RUN and FYVE domain-containing protein 1 (FYVE-finger protein EIP1) (La-binding protein 1) (Rab4-interacting protein) (Zinc finger FYVE domain-containing protein 12)	0	0	0	0	0	0	0	1	0	0	0	0	1	1	0	0	3	1
Q6P3W7	SCYL2_HUMAN	SCYL2	SCY1-like protein 2 (Coated vesicle-associated kinase of 104 kDa)	0	0	0	0	0	0	1	1	1	0	0	0	0	0	0	0	3	1
O95562	SFT2B_HUMAN	SFT2D2	Vesicle transport protein SFT2B (SFT2 domain-containing protein 2)	0	0	0	0	0	0	0	1	0	0	0	0	0	1	1	0	3	1
P11166	GTR1_HUMAN	SLC2A1	Solute carrier family 2, facilitated glucose transporter member 1 (Glucose transporter type 1, erythrocyte/brain) (GLUT-1) (HepG2 glucose transporter)	0	0	0	0	0	0	0	0	0	1	1	0	0	0	0	1	3	1
O95295	SNAPN_HUMAN	SNAPIN	SNARE-associated protein Snapin (Biogenesis of lysosome-related organelles complex 1 subunit 7) (BLOC-1 subunit 7) (Synaptosomal-associated protein 25-binding protein) (SNAP-associated protein)	0	0	0	0	0	0	0	1	0	0	0	0	1	1	0	0	3	1
Q9UMY4	SNX12_HUMAN	SNX12	Sorting nexin-12	0	0	0	0	0	0	0	1	0	0	0	0	1	1	0	0	3	1
O95219	SNX4_HUMAN	SNX4	Sorting nexin-4	0	1	0	0	0	0	0	1	0	0	0	0	0	1	0	0	3	1
Q9UNH7	SNX6_HUMAN	SNX6	Sorting nexin-6 (TRAF4-associated factor 2) [Cleaved into: Sorting nexin-6, N-terminally processed]	0	0	1	0	0	0	0	1	0	0	0	0	0	1	0	0	3	1
Q99523	SORT_HUMAN	SORT1	Sortilin (100 kDa NT receptor) (Glycoprotein 95) (Gp95) (Neurotensin receptor 3) (NT3) (NTR3)	0	1	0	0	0	0	0	1	0	0	0	0	0	0	1	0	3	1
Q658P3	STEA3_HUMAN	STEAP3	Metalloreductase STEAP3 (EC 1.16.1.-) (Dudulin-2) (Six-transmembrane epithelial antigen of prostate 3) (Tumor suppressor-activated pathway protein 6) (hTSAP6) (pHyde) (hpHyde)	0	0	0	0	0	0	0	0	0	0	1	0	0	1	0	1	3	1
Q92609	TBCD5_HUMAN	TBC1D5	TBC1 domain family member 5	0	0	1	0	0	0	0	1	0	0	0	0	1	0	0	0	3	1
Q08AM6	VAC14_HUMAN	VAC14	Protein VAC14 homolog (Tax1-binding protein 2)	1	0	0	0	0	0	0	1	0	0	0	0	0	1	0	0	3	1
Q96AX1	VP33A_HUMAN	VPS33A	Vacuolar protein sorting-associated protein 33A (hVPS33A)	0	0	0	0	0	0	0	1	1	0	0	0	0	1	0	0	3	1
Q96JC1	VPS39_HUMAN	VPS39	Vam6/Vps39-like protein (TRAP1-like protein) (hVam6p)	0	0	0	0	0	0	0	1	1	0	0	0	0	1	0	0	3	1
Q96AJ9	VTI1A_HUMAN	VTI1A	Vesicle transport through interaction with t-SNAREs homolog 1A (Vesicle transport v-SNARE protein Vti1-like 2) (Vti1-rp2)	0	1	0	0	0	0	0	0	0	0	0	0	0	1	1	0	3	1
Q8IWB7	WDFY1_HUMAN	WDFY1	WD repeat and FYVE domain-containing protein 1 (FYVE domain-containing protein localized to endosomes 1) (FENS-1) (Phosphoinositide-binding protein 1) (WD40- and FYVE domain-containing protein 1) (Zinc finger FYVE domain-containing protein 17)	0	0	0	0	0	0	0	1	0	0	0	0	0	1	1	0	3	1
Q63HQ0	AP1AR_HUMAN	AP1AR	AP-1 complex-associated regulatory protein (2c18) (Adaptor-related protein complex 1-associated regulatory protein) (Gamma-1-adaptin brefeldin A resistance protein) (GBAR) (Gamma-BAR) (Gamma-A1-adaptin and kinesin interactor) (Gadkin)	0	0	0	0	0	0	1	1	0	0	0	0	0	1	0	0	3	0
O75110	ATP9A_HUMAN	ATP9A	Probable phospholipid-transporting ATPase IIA (EC 7.6.2.1) (ATPase class II type 9A)	0	0	0	0	0	0	1	1	1	0	0	0	0	0	0	0	3	0
Q9Y2G3	AT11B_HUMAN	ATP11B	Phospholipid-transporting ATPase IF (EC 7.6.2.1) (ATPase IR) (ATPase class VI type 11B) (P4-ATPase flippase complex alpha subunit ATP11B)	0	0	0	0	0	0	0	1	0	0	0	0	0	1	1	0	3	0
Q8NEB9	PK3C3_HUMAN	PIK3C3	Phosphatidylinositol 3-kinase catalytic subunit type 3 (PI3-kinase type 3) (PI3K type 3) (PtdIns-3-kinase type 3) (EC 2.7.1.137) (Phosphatidylinositol 3-kinase p100 subunit) (Phosphoinositide-3-kinase class 3) (hVps34)	0	0	0	0	0	0	0	1	1	0	0	0	1	0	0	0	3	0
Q16563	SYPL1_HUMAN	SYPL1	Synaptophysin-like protein 1 (Pantophysin)	0	1	0	0	0	0	0	1	0	0	0	0	0	0	1	0	3	0
Q969E2	SCAM4_HUMAN	SCAMP4	Secretory carrier-associated membrane protein 4 (Secretory carrier membrane protein 4)	0	0	0	0	0	0	0	1	0	0	0	1	0	1	0	0	3	0
Q6RW13	ATRAP_HUMAN	AGTRAP	Type-1 angiotensin II receptor-associated protein (AT1 receptor-associated protein)	0	0	0	0	0	0	0	1	0	0	0	0	1	1	0	0	3	0
Q8TB96	TIP_HUMAN	ITFG1	T-cell immunomodulatory protein (Protein TIP) (Integrin-alpha FG-GAP repeat-containing protein 1) (Linkin)	0	0	0	0	0	0	0	1	1	0	0	0	0	0	0	1	3	0
A2RU67	F234B_HUMAN	FAM234B	Protein FAM234B	0	0	0	0	0	0	0	1	1	0	0	0	0	1	0	0	3	0
Q5T3F8	CSCL2_HUMAN	TMEM63B	CSC1-like protein 2 (Transmembrane protein 63B)	0	1	0	0	0	0	0	1	1	0	0	0	0	0	0	0	3	0
O75379	VAMP4_HUMAN	VAMP4	Vesicle-associated membrane protein 4 (VAMP-4)	0	0	0	1	0	0	0	1	0	0	0	0	0	1	0	0	3	0
Q9H1U4	MEGF9_HUMAN	MEGF9	Multiple epidermal growth factor-like domains protein 9 (Multiple EGF-like domains protein 9) (Epidermal growth factor-like protein 5) (EGF-like protein 5)	0	0	0	0	0	0	0	1	0	0	1	0	0	0	0	1	3	0
Q14114	LRP8_HUMAN	LRP8	Low-density lipoprotein receptor-related protein 8 (LRP-8) (Apolipoprotein E receptor 2)	0	0	0	0	0	0	1	1	0	0	0	0	0	0	1	0	3	0
P98155	VLDLR_HUMAN	VLDLR	Very low-density lipoprotein receptor (VLDL receptor) (VLDL-R)	0	0	0	0	0	0	0	1	0	0	1	0	0	0	1	0	3	0
P17302	CXA1_HUMAN	GJA1	Gap junction alpha-1 protein (Connexin-43) (Cx43) (Gap junction 43 kDa heart protein)	0	1	0	0	0	0	0	0	0	0	0	0	0	1	0	1	3	0
P09497	CLCB_HUMAN	CLTB	Clathrin light chain B (Lcb)	0	0	0	0	0	0	0	0	0	0	0	1	1	1	0	0	3	0
P63027	VAMP2_HUMAN	VAMP2	Vesicle-associated membrane protein 2 (VAMP-2) (Synaptobrevin-2)	0	0	0	0	0	0	0	1	0	0	0	0	0	1	1	0	3	0
O43556	SGCE_HUMAN	SGCE	Epsilon-sarcoglycan (Epsilon-SG)	0	0	0	0	0	0	0	0	0	0	1	0	0	1	0	1	3	0
O94991	SLIK5_HUMAN	SLITRK5	SLIT and NTRK-like protein 5 (Leucine-rich repeat-containing protein 11)	0	0	1	0	0	0	0	0	0	0	1	0	0	1	0	0	3	0
P02794	FRIH_HUMAN	FTH1	Ferritin heavy chain (Ferritin H subunit) (EC 1.16.3.1) (Cell proliferation-inducing gene 15 protein) [Cleaved into: Ferritin heavy chain, N-terminally processed]	0	0	0	1	0	0	0	1	0	0	0	1	0	0	0	0	3	0
Q86VP1	TAXB1_HUMAN	TAX1BP1	Tax1-binding protein 1 (TRAF6-binding protein)	0	0	0	0	0	0	0	1	1	0	0	0	1	0	0	0	3	0
P00734	THRB_HUMAN	F2	Prothrombin (EC 3.4.21.5) (Coagulation factor II) [Cleaved into: Activation peptide fragment 1; Activation peptide fragment 2; Thrombin light chain; Thrombin heavy chain]	1	0	0	0	0	0	0	0	0	0	0	1	0	1	0	0	3	0
Q9Y4I1	MYO5A_HUMAN	MYO5A	Unconventional myosin-Va (Dilute myosin heavy chain, non-muscle) (Myosin heavy chain 12) (Myosin-12) (Myoxin)	0	0	0	0	0	0	1	1	0	0	0	1	0	0	0	0	3	0
P02647	APOA1_HUMAN	APOA1	Apolipoprotein A-I (Apo-AI) (ApoA-I) (Apolipoprotein A1) [Cleaved into: Proapolipoprotein A-I (ProapoA-I); Truncated apolipoprotein A-I (Apolipoprotein A-I(1-242))]	0	0	0	0	0	1	0	0	0	0	0	1	0	1	0	0	3	0
Q00341	VIGLN_HUMAN	HDLBP	Vigilin (High density lipoprotein-binding protein) (HDL-binding protein)	0	0	1	0	0	0	0	1	0	0	0	1	0	0	0	0	3	0
P02787	TRFE_HUMAN	TF	Serotransferrin (Transferrin) (Beta-1 metal-binding globulin) (Siderophilin)	0	0	0	0	0	1	0	0	0	0	0	1	0	1	0	0	3	0
P60660	MYL6_HUMAN	MYL6	Myosin light polypeptide 6 (17 kDa myosin light chain) (LC17) (Myosin light chain 3) (MLC-3) (Myosin light chain alkali 3) (Myosin light chain A3) (Smooth muscle and nonmuscle myosin light chain alkali 6)	1	0	0	0	1	0	0	0	0	0	0	1	0	0	0	0	3	0
P63261	ACTG_HUMAN	ACTG1	Actin, cytoplasmic 2 (EC 3.6.4.-) (Gamma-actin) [Cleaved into: Actin, cytoplasmic 2, N-terminally processed]	1	0	0	0	0	0	0	0	0	1	0	1	0	0	0	0	3	0
P63104	1433Z_HUMAN	YWHAZ	14-3-3 protein zeta/delta (Protein kinase C inhibitor protein 1) (KCIP-1)	1	0	0	1	0	0	0	0	0	0	0	1	0	0	0	0	3	0
P39656	OST48_HUMAN	DDOST	Dolichyl-diphosphooligosaccharide--protein glycosyltransferase 48 kDa subunit (DDOST 48 kDa subunit) (Oligosaccharyl transferase 48 kDa subunit)	0	0	0	0	1	0	0	0	0	1	0	0	1	0	0	0	3	0
P30040	ERP29_HUMAN	ERP29	Endoplasmic reticulum resident protein 29 (ERp29) (Endoplasmic reticulum resident protein 28) (ERp28) (Endoplasmic reticulum resident protein 31) (ERp31)	0	0	0	1	1	0	0	0	0	0	0	1	0	0	0	0	3	0
P13667	PDIA4_HUMAN	PDIA4	Protein disulfide-isomerase A4 (EC 5.3.4.1) (Endoplasmic reticulum resident protein 70) (ER protein 70) (ERp70) (Endoplasmic reticulum resident protein 72) (ER protein 72) (ERp-72) (ERp72)	1	0	0	0	1	0	0	0	0	0	0	1	0	0	0	0	3	0
Q9BSJ8	ESYT1_HUMAN	ESYT1	Extended synaptotagmin-1 (E-Syt1) (Membrane-bound C2 domain-containing protein)	0	0	0	0	1	0	0	0	0	1	1	0	0	0	0	0	3	0
P51571	SSRD_HUMAN	SSR4	Translocon-associated protein subunit delta (TRAP-delta) (Signal sequence receptor subunit delta) (SSR-delta)	0	0	0	0	1	0	0	0	0	1	0	1	0	0	0	0	3	0
Q16850	CP51A_HUMAN	CYP51A1	Lanosterol 14-alpha demethylase (LDM) (EC 1.14.14.154) (CYPLI) (Cytochrome P450 51A1) (Cytochrome P450-14DM) (Cytochrome P45014DM) (Cytochrome P450LI) (Sterol 14-alpha demethylase)	0	0	0	0	0	1	0	0	0	0	1	1	0	0	0	0	3	0
Q12907	LMAN2_HUMAN	LMAN2	Vesicular integral-membrane protein VIP36 (Glycoprotein GP36b) (Lectin mannose-binding 2) (Vesicular integral-membrane protein 36) (VIP36)	0	0	0	0	1	0	0	0	0	0	1	0	1	0	0	0	3	0
P49257	LMAN1_HUMAN	LMAN1	Protein ERGIC-53 (ER-Golgi intermediate compartment 53 kDa protein) (Gp58) (Intracellular mannose-specific lectin MR60) (Lectin mannose-binding 1)	0	0	0	0	0	0	0	0	0	1	1	1	0	0	0	0	3	0
Q9BVK6	TMED9_HUMAN	TMED9	Transmembrane emp24 domain-containing protein 9 (GMP25) (Glycoprotein 25L2) (p24 family protein alpha-2) (p24alpha2) (p25)	0	0	0	0	1	1	0	0	0	1	0	0	0	0	0	0	3	0
Q15363	TMED2_HUMAN	TMED2	Transmembrane emp24 domain-containing protein 2 (Membrane protein p24A) (p24) (p24 family protein beta-1) (p24beta1)	0	0	0	0	1	0	0	0	0	1	0	1	0	0	0	0	3	0
O15260	SURF4_HUMAN	SURF4	Surfeit locus protein 4	0	0	0	0	1	1	0	0	0	1	0	0	0	0	0	0	3	0
P51572	BAP31_HUMAN	BCAP31	B-cell receptor-associated protein 31 (BCR-associated protein 31) (Bap31) (6C6-AG tumor-associated antigen) (Protein CDM) (p28)	0	0	0	0	0	1	0	0	0	0	1	0	1	0	0	0	3	0
O75396	SC22B_HUMAN	SEC22B	Vesicle-trafficking protein SEC22b (ER-Golgi SNARE of 24 kDa) (ERS-24) (ERS24) (SEC22 vesicle-trafficking protein homolog B) (SEC22 vesicle-trafficking protein-like 1)	0	0	0	0	1	1	0	0	0	1	0	0	0	0	0	0	3	0
Q08380	LG3BP_HUMAN	LGALS3BP	Galectin-3-binding protein (Basement membrane autoantigen p105) (Lectin galactoside-binding soluble 3-binding protein) (Mac-2-binding protein) (MAC2BP) (Mac-2 BP) (Tumor-associated antigen 90K)	0	0	0	1	1	0	0	0	0	1	0	0	0	0	0	0	3	0
P27797	CALR_HUMAN	CALR	Calreticulin (CRP55) (Calregulin) (Endoplasmic reticulum resident protein 60) (ERp60) (HACBP) (grp60)	0	0	0	1	1	0	0	0	0	0	0	1	0	0	0	0	3	0
P57088	TMM33_HUMAN	TMEM33	Transmembrane protein 33 (Protein DB83) (SHINC-3)	0	0	0	0	0	0	0	0	0	1	1	1	0	0	0	0	3	0
Q9P0L0	VAPA_HUMAN	VAPA	Vesicle-associated membrane protein-associated protein A (VAMP-A) (VAMP-associated protein A) (VAP-A) (33 kDa VAMP-associated protein) (VAP-33)	0	0	0	0	0	0	0	0	0	1	0	1	1	0	0	0	3	0
Q96SU4	OSBL9_HUMAN	OSBPL9	Oxysterol-binding protein-related protein 9 (ORP-9) (OSBP-related protein 9)	1	0	0	0	0	0	1	0	0	0	0	0	1	0	0	0	3	0
Q9UID3	VPS51_HUMAN	VPS51	Vacuolar protein sorting-associated protein 51 homolog (Another new gene 2 protein) (Protein fat-free homolog)	0	0	1	0	0	0	1	0	0	0	0	0	1	0	0	0	3	0
Q96EC8	YIPF6_HUMAN	YIPF6	Protein YIPF6 (YIP1 family member 6)	0	1	0	0	0	0	0	0	0	0	0	0	0	1	1	0	3	0
Q9HD45	TM9S3_HUMAN	TM9SF3	Transmembrane 9 superfamily member 3 (EP70-P-iso) (SM-11044-binding protein)	0	0	0	0	1	0	0	0	0	0	0	0	1	0	0	1	3	0
P18085	ARF4_HUMAN	ARF4	ADP-ribosylation factor 4	0	0	0	0	1	1	0	1	0	0	0	0	0	0	0	0	3	0
Q9Y678	COPG1_HUMAN	COPG1	Coatomer subunit gamma-1 (Gamma-1-coat protein) (Gamma-1-COP)	1	0	0	0	0	1	0	0	0	0	0	0	1	0	0	0	3	0
P35606	COPB2_HUMAN	COPB2	Coatomer subunit beta' (Beta'-coat protein) (Beta'-COP) (p102)	0	0	0	0	0	1	0	0	0	0	0	1	1	0	0	0	3	0
O43815	STRN_HUMAN	STRN	Striatin	1	0	1	0	0	0	0	0	0	0	0	0	1	0	0	0	3	0
Q02818	NUCB1_HUMAN	NUCB1	Nucleobindin-1 (CALNUC)	1	0	0	0	1	0	0	0	0	0	0	1	0	0	0	0	3	0
P68363	TBA1B_HUMAN	TUBA1B	Tubulin alpha-1B chain (EC 3.6.5.-) (Alpha-tubulin ubiquitous) (Tubulin K-alpha-1) (Tubulin alpha-ubiquitous chain) [Cleaved into: Detyrosinated tubulin alpha-1B chain]	1	0	0	0	0	0	0	0	0	1	0	1	0	0	0	0	3	0
P07737	PROF1_HUMAN	PFN1	Profilin-1 (Epididymis tissue protein Li 184a) (Profilin I)	0	0	0	1	1	0	0	0	0	1	0	0	0	0	0	0	3	0
Q8IZP0	ABI1_HUMAN	ABI1	Abl interactor 1 (Abelson interactor 1) (Abi-1) (Abl-binding protein 4) (AblBP4) (Eps8 SH3 domain-binding protein) (Eps8-binding protein) (Nap1-binding protein) (Nap1BP) (Spectrin SH3 domain-binding protein 1) (e3B1)	1	0	1	0	0	0	0	0	0	0	0	0	1	0	0	0	3	0
P09496	CLCA_HUMAN	CLTA	Clathrin light chain A (Lca)	1	0	0	0	0	0	0	0	0	0	0	1	1	0	0	0	3	0
P17987	TCPA_HUMAN	TCP1	T-complex protein 1 subunit alpha (TCP-1-alpha) (CCT-alpha)	0	0	0	0	0	1	0	0	0	1	0	1	0	0	0	0	3	0
P14618	KPYM_HUMAN	PKM	Pyruvate kinase PKM (EC 2.7.1.40) (Cytosolic thyroid hormone-binding protein) (CTHBP) (Opa-interacting protein 3) (OIP-3) (Pyruvate kinase 2/3) (Pyruvate kinase muscle isozyme) (Threonine-protein kinase PKM2) (EC 2.7.11.1) (Thyroid hormone-binding protein 1) (THBP1) (Tumor M2-PK) (Tyrosine-protein kinase PKM2) (EC 2.7.10.2) (p58)	1	0	0	1	0	0	0	0	0	1	0	0	0	0	0	0	3	0
P50395	GDIB_HUMAN	GDI2	Rab GDP dissociation inhibitor beta (Rab GDI beta) (Guanosine diphosphate dissociation inhibitor 2) (GDI-2)	0	0	0	1	0	0	1	0	0	0	0	0	1	0	0	0	3	0
Q13283	G3BP1_HUMAN	G3BP1	Ras GTPase-activating protein-binding protein 1 (G3BP-1) (EC 3.6.4.12) (EC 3.6.4.13) (ATP-dependent DNA helicase VIII) (hDH VIII) (GAP SH3 domain-binding protein 1)	1	0	1	0	0	1	0	0	0	0	0	0	0	0	0	0	3	0
Q14204	DYHC1_HUMAN	DYNC1H1	Cytoplasmic dynein 1 heavy chain 1 (Cytoplasmic dynein heavy chain 1) (Dynein heavy chain, cytosolic)	0	0	0	0	0	1	0	0	0	0	0	1	1	0	0	0	3	0
O60271	JIP4_HUMAN	SPAG9	C-Jun-amino-terminal kinase-interacting protein 4 (JIP-4) (JNK-interacting protein 4) (Cancer/testis antigen 89) (CT89) (Human lung cancer oncogene 6 protein) (HLC-6) (JNK-associated leucine-zipper protein) (JLP) (Mitogen-activated protein kinase 8-interacting protein 4) (Proliferation-inducing protein 6) (Protein highly expressed in testis) (PHET) (Sperm surface protein) (Sperm-associated antige…	1	0	0	0	0	0	0	0	1	0	0	0	1	0	0	0	3	0
O00299	CLIC1_HUMAN	CLIC1	Chloride intracellular channel protein 1 (Chloride channel ABP) (Nuclear chloride ion channel 27) (NCC27) (Regulatory nuclear chloride ion channel protein) (hRNCC)	1	0	1	0	0	0	0	0	0	0	1	0	0	0	0	0	3	0
P62258	1433E_HUMAN	YWHAE	14-3-3 protein epsilon (14-3-3E)	0	0	0	1	0	0	0	0	0	1	0	1	0	0	0	0	3	0
Q9NVA2	SEP11_HUMAN	SEPTIN11	Septin-11	0	0	0	0	0	1	0	0	0	0	0	0	1	0	1	0	3	0
O95486	SC24A_HUMAN	SEC24A	Protein transport protein Sec24A (SEC24-related protein A)	0	0	0	0	0	1	0	0	1	0	0	0	1	0	0	0	3	0
Q96K17	BT3L4_HUMAN	BTF3L4	Transcription factor BTF3 homolog 4 (Basic transcription factor 3-like 4)	1	0	1	0	0	1	0	0	0	0	0	0	0	0	0	0	3	0
P09525	ANXA4_HUMAN	ANXA4	Annexin A4 (35-beta calcimedin) (Annexin IV) (Annexin-4) (Carbohydrate-binding protein p33/p41) (Chromobindin-4) (Endonexin I) (Lipocortin IV) (P32.5) (PP4-X) (Placental anticoagulant protein II) (PAP-II) (Protein II)	0	0	0	1	1	0	0	0	0	1	0	0	0	0	0	0	3	0
P08962	CD63_HUMAN	CD63	CD63 antigen (Granulophysin) (Lysosomal-associated membrane protein 3) (LAMP-3) (Lysosome integral membrane protein 1) (Limp1) (Melanoma-associated antigen ME491) (OMA81H) (Ocular melanoma-associated antigen) (Tetraspanin-30) (Tspan-30) (CD antigen CD63)	0	0	0	0	1	0	0	0	0	0	1	0	0	0	0	1	3	0
O15118	NPC1_HUMAN	NPC1	NPC intracellular cholesterol transporter 1 (Niemann-Pick C1 protein)	0	0	0	0	1	0	0	0	0	1	1	0	0	0	0	0	3	0
Q9ULQ1	TPC1_HUMAN	TPCN1	Two pore channel protein 1 (Two pore calcium channel protein 1) (Voltage-dependent calcium channel protein TPC1)	0	1	0	0	0	0	0	1	0	0	0	0	0	0	1	0	3	0
P07602	SAP_HUMAN	PSAP	Prosaposin (Proactivator polypeptide) [Cleaved into: Saposin-A (Protein A); Saposin-B-Val; Saposin-B (Cerebroside sulfate activator) (CSAct) (Dispersin) (Sphingolipid activator protein 1) (SAP-1) (Sulfatide/GM1 activator); Saposin-C (A1 activator) (Co-beta-glucosidase) (Glucosylceramidase activator) (Sphingolipid activator protein 2) (SAP-2); Saposin-D (Component C) (Protein C)]	0	0	0	1	1	0	0	0	0	0	0	0	0	1	0	0	3	0
P38571	LICH_HUMAN	LIPA	Lysosomal acid lipase/cholesteryl ester hydrolase (Acid cholesteryl ester hydrolase) (LAL) (EC 3.1.1.13) (Cholesteryl esterase) (Lipase A) (Sterol esterase)	0	0	0	1	1	0	0	0	0	0	0	1	0	0	0	0	3	0
Q14108	SCRB2_HUMAN	SCARB2	Lysosome membrane protein 2 (85 kDa lysosomal membrane sialoglycoprotein) (LGP85) (CD36 antigen-like 2) (Lysosome membrane protein II) (LIMP II) (Scavenger receptor class B member 2) (CD antigen CD36)	0	0	0	1	1	0	0	0	0	0	0	1	0	0	0	0	3	0
P07858	CATB_HUMAN	CTSB	Cathepsin B (EC 3.4.22.1) (APP secretase) (APPS) (Cathepsin B1) [Cleaved into: Cathepsin B light chain; Cathepsin B heavy chain]	0	0	0	1	1	0	0	0	0	0	0	0	0	1	0	0	3	0
Q13510	ASAH1_HUMAN	ASAH1	Acid ceramidase (AC) (ACDase) (Acid CDase) (EC 3.5.1.23) (Acylsphingosine deacylase) (N-acylethanolamine hydrolase ASAH1) (EC 3.5.1.-) (N-acylsphingosine amidohydrolase) (Putative 32 kDa heart protein) (PHP32) [Cleaved into: Acid ceramidase subunit alpha; Acid ceramidase subunit beta]	0	0	0	1	1	0	0	0	0	1	0	0	0	0	0	0	3	0
P17050	NAGAB_HUMAN	NAGA	Alpha-N-acetylgalactosaminidase (EC 3.2.1.49) (Alpha-galactosidase B)	1	0	0	1	1	0	0	0	0	0	0	0	0	0	0	0	3	0
Q9UBR2	CATZ_HUMAN	CTSZ	Cathepsin Z (EC 3.4.18.1) (Cathepsin P) (Cathepsin X)	1	0	0	1	1	0	0	0	0	0	0	0	0	0	0	0	3	0
P04062	GBA1_HUMAN	GBA1	Lysosomal acid glucosylceramidase (Lysosomal acid GCase) (EC 3.2.1.45) (Acid beta-glucosidase) (Alglucerase) (Beta-glucocerebrosidase) (Beta-GC) (Beta-glucosylceramidase 1) (Cholesterol glucosyltransferase) (SGTase) (EC 2.4.1.-) (Cholesteryl-beta-glucosidase) (EC 3.2.1.-) (D-glucosyl-N-acylsphingosine glucohydrolase) (Glucosylceramidase beta 1) (Imiglucerase) (Lysosomal cholesterol glycosyltransf…	0	0	0	1	1	0	0	0	0	1	0	0	0	0	0	0	3	0
P25705	ATPA_HUMAN	ATP5F1A	ATP synthase subunit alpha, mitochondrial (ATP synthase F1 subunit alpha)	0	0	0	1	1	0	0	0	0	1	0	0	0	0	0	0	3	0
Q14142	TRI14_HUMAN	TRIM14	Tripartite motif-containing protein 14	0	0	0	1	0	0	0	0	0	0	0	0	0	1	1	0	3	0
P06576	ATPB_HUMAN	ATP5F1B	ATP synthase subunit beta, mitochondrial (EC 7.1.2.2) (ATP synthase F1 subunit beta)	0	0	0	1	1	0	0	0	0	1	0	0	0	0	0	0	3	0
P00387	NB5R3_HUMAN	CYB5R3	NADH-cytochrome b5 reductase 3 (B5R) (Cytochrome b5 reductase) (EC 1.6.2.2) (Diaphorase-1)	0	0	0	0	1	0	0	0	0	1	0	1	0	0	0	0	3	0
O43169	CYB5B_HUMAN	CYB5B	Cytochrome b5 type B (Cytochrome b5 outer mitochondrial membrane isoform)	0	0	0	1	0	0	0	0	0	1	0	1	0	0	0	0	3	0
P50416	CPT1A_HUMAN	CPT1A	Carnitine O-palmitoyltransferase 1, liver isoform (CPT1-L) (EC 2.3.1.21) (Carnitine O-palmitoyltransferase I, liver isoform) (CPT I) (CPTI-L) (Carnitine palmitoyltransferase 1A)	0	0	0	0	0	0	0	0	0	0	1	1	1	0	0	0	3	0
P21796	VDAC1_HUMAN	VDAC1	Voltage-dependent anion-selective channel protein 1 (VDAC-1) (hVDAC1) (Outer mitochondrial membrane protein porin 1) (Plasmalemmal porin) (Porin 31HL) (Porin 31HM)	0	0	0	0	1	0	0	0	0	1	0	1	0	0	0	0	3	0
Q5KU26	COL12_HUMAN	COLEC12	Collectin-12 (Collectin placenta protein 1) (CL-P1) (hCL-P1) (Nurse cell scavenger receptor 2) (Scavenger receptor class A member 4) (Scavenger receptor with C-type lectin)	0	0	0	0	0	0	1	0	0	0	0	0	0	1	1	0	3	0
O00308	WWP2_HUMAN	WWP2	NEDD4-like E3 ubiquitin-protein ligase WWP2 (EC 2.3.2.26) (Atrophin-1-interacting protein 2) (AIP2) (HECT-type E3 ubiquitin transferase WWP2) (WW domain-containing protein 2)	0	0	0	1	0	0	0	1	1	0	0	0	0	0	0	0	3	0
Q09666	AHNK_HUMAN	AHNAK	Neuroblast differentiation-associated protein AHNAK (Desmoyokin)	0	0	0	1	1	0	0	0	0	1	0	0	0	0	0	0	3	0
P51659	DHB4_HUMAN	HSD17B4	Peroxisomal multifunctional enzyme type 2 (MFE-2) (17-beta-hydroxysteroid dehydrogenase 4) (17-beta-HSD 4) (D-bifunctional protein) (DBP) (Multifunctional protein 2) (MFP-2) (Short chain dehydrogenase/reductase family 8C member 1) [Cleaved into: (3R)-hydroxyacyl-CoA dehydrogenase (EC 1.1.1.n12); Enoyl-CoA hydratase 2 (EC 4.2.1.107) (EC 4.2.1.119) (3-alpha,7-alpha,12-alpha-trihydroxy-5-beta-choles…	0	0	0	0	1	1	0	0	0	0	0	1	0	0	0	0	3	0
P40855	PEX19_HUMAN	PEX19	Peroxisomal biogenesis factor 19 (33 kDa housekeeping protein) (Peroxin-19) (Peroxisomal farnesylated protein)	1	0	0	0	0	0	0	1	1	0	0	0	0	0	0	0	3	0
P62834	RAP1A_HUMAN	RAP1A	Ras-related protein Rap-1A (EC 3.6.5.2) (C21KG) (G-22K) (GTP-binding protein smg p21A) (Ras-related protein Krev-1)	0	0	0	1	0	1	0	0	0	1	0	0	0	0	0	0	3	0
P63000	RAC1_HUMAN	RAC1	Ras-related C3 botulinum toxin substrate 1 (EC 3.6.5.2) (Cell migration-inducing gene 5 protein) (Ras-like protein TC25) (p21-Rac1)	0	0	0	1	1	0	0	0	0	1	0	0	0	0	0	0	3	0
P35613	BASI_HUMAN	BSG	Basigin (5F7) (Collagenase stimulatory factor) (Extracellular matrix metalloproteinase inducer) (EMMPRIN) (Hepatoma-associated antigen) (HAb18G) (Leukocyte activation antigen M6) (OK blood group antigen) (Tumor cell-derived collagenase stimulatory factor) (TCSF) (CD antigen CD147)	0	0	0	1	0	0	0	0	0	0	0	1	0	0	0	1	3	0
P30825	CTR1_HUMAN	SLC7A1	High affinity cationic amino acid transporter 1 (CAT-1) (CAT1) (Ecotropic retroviral leukemia receptor homolog) (Ecotropic retrovirus receptor homolog) (Solute carrier family 7 member 1) (System Y+ basic amino acid transporter)	0	0	0	0	0	0	0	0	0	1	1	0	0	0	0	1	3	0
P60033	CD81_HUMAN	CD81	CD81 antigen (26 kDa cell surface protein TAPA-1) (Target of the antiproliferative antibody 1) (Tetraspanin-28) (Tspan-28) (CD antigen CD81)	0	0	0	0	0	0	0	0	0	0	1	1	0	0	0	1	3	0
Q15758	AAAT_HUMAN	SLC1A5	Neutral amino acid transporter B(0) (ATB(0)) (Baboon M7 virus receptor) (RD114/simian type D retrovirus receptor) (Sodium-dependent neutral amino acid transporter type 2) (Solute carrier family 1 member 5)	0	0	0	1	0	0	0	0	0	1	1	0	0	0	0	0	3	0
P08183	MDR1_HUMAN	ABCB1	ATP-dependent translocase ABCB1 (ATP-binding cassette sub-family B member 1) (Multidrug resistance protein 1) (EC 7.6.2.2) (P-glycoprotein 1) (Phospholipid transporter ABCB1) (EC 7.6.2.1) (CD antigen CD243)	0	0	0	1	0	0	1	0	0	0	0	0	0	0	1	0	3	0
Q8NCG7	DGLB_HUMAN	DAGLB	Diacylglycerol lipase-beta (DAGL-beta) (DGL-beta) (EC 3.1.1.116) (KCCR13L) (PUFA-specific triacylglycerol lipase) (EC 3.1.1.3) (Sn1-specific diacylglycerol lipase beta)	0	0	0	0	0	0	0	1	0	0	0	0	1	1	0	0	3	0
P27105	STOM_HUMAN	STOM	Stomatin (Erythrocyte band 7 integral membrane protein) (Erythrocyte membrane protein band 7.2) (Protein 7.2b)	0	0	0	1	1	0	0	0	0	1	0	0	0	0	0	0	3	0
P63010	AP2B1_HUMAN	AP2B1	AP-2 complex subunit beta (AP105B) (Adaptor protein complex AP-2 subunit beta) (Adaptor-related protein complex 2 subunit beta) (Beta-2-adaptin) (Beta-adaptin) (Clathrin assembly protein complex 2 beta large chain) (Plasma membrane adaptor HA2/AP2 adaptin beta subunit)	0	0	0	0	0	0	0	0	0	1	0	1	1	0	0	0	3	0
O95467	GNAS3_HUMAN	GNAS	Neuroendocrine secretory protein 55 (NESP55) [Cleaved into: LHAL tetrapeptide; GPIPIRRH peptide]	0	0	0	0	0	0	0	0	1	1	0	1	0	0	0	0	3	0
P43003	EAA1_HUMAN	SLC1A3	Excitatory amino acid transporter 1 (Sodium-dependent glutamate/aspartate transporter 1) (GLAST-1) (Solute carrier family 1 member 3)	0	0	0	0	0	0	0	0	0	1	1	0	0	0	0	1	3	0
O75051	PLXA2_HUMAN	PLXNA2	Plexin-A2 (Semaphorin receptor OCT)	0	0	0	0	0	0	0	0	1	0	1	0	0	0	0	1	3	0
Q9NPF0	CD320_HUMAN	CD320	CD320 antigen (8D6 antigen) (FDC-signaling molecule 8D6) (FDC-SM-8D6) (Transcobalamin receptor) (TCblR) (CD antigen CD320)	0	0	0	0	0	0	0	1	0	0	1	0	0	0	0	1	3	0
P01116	RASK_HUMAN	KRAS	GTPase KRas (EC 3.6.5.2) (K-Ras 2) (Ki-Ras) (c-K-ras) (c-Ki-ras) [Cleaved into: GTPase KRas, N-terminally processed]	0	0	0	1	0	1	0	0	0	1	0	0	0	0	0	0	3	0
Q13641	TPBG_HUMAN	TPBG	Trophoblast glycoprotein (5T4 oncofetal antigen) (5T4 oncofetal trophoblast glycoprotein) (5T4 oncotrophoblast glycoprotein) (M6P1) (Wnt-activated inhibitory factor 1) (WAIF1)	0	0	0	0	0	0	0	1	0	0	1	0	0	0	0	1	3	0
Q68DH5	LMBD2_HUMAN	LMBRD2	G-protein coupled receptor-associated protein LMBRD2 (LMBR1 domain-containing protein 2)	0	1	0	0	0	0	0	1	0	0	0	0	0	0	1	0	3	0
P29317	EPHA2_HUMAN	EPHA2	Ephrin type-A receptor 2 (EC 2.7.10.1) (Epithelial cell kinase) (Tyrosine-protein kinase receptor ECK)	0	0	0	0	0	0	0	0	0	1	1	0	1	0	0	0	3	0
P48960	AGRE5_HUMAN	ADGRE5	Adhesion G protein-coupled receptor E5 (Leukocyte antigen CD97) (CD antigen CD97) [Cleaved into: Adhesion G protein-coupled receptor E5 subunit alpha; Adhesion G protein-coupled receptor E5 subunit beta]	0	0	0	0	0	0	0	0	0	0	1	0	0	1	0	1	3	0
P31431	SDC4_HUMAN	SDC4	Syndecan-4 (SYND4) (Amphiglycan) (Ryudocan core protein)	0	0	0	0	0	0	0	0	0	0	1	1	0	0	0	1	3	0
Q5TF39	MFS4B_HUMAN	MFSD4B	Sodium-dependent glucose transporter 1 (Major facilitator superfamily domain-containing protein 4B)	0	0	0	0	0	0	0	1	0	0	0	0	0	1	1	0	3	0
P80723	BASP1_HUMAN	BASP1	Brain acid soluble protein 1 (22 kDa neuronal tissue-enriched acidic protein) (Neuronal axonal membrane protein NAP-22)	0	0	1	1	1	0	0	0	0	0	0	0	0	0	0	0	3	0
P28072	PSB6_HUMAN	PSMB6	Proteasome subunit beta type-6 (EC 3.4.25.1) (Macropain delta chain) (Multicatalytic endopeptidase complex delta chain) (Proteasome delta chain) (Proteasome subunit Y)	1	0	0	0	0	0	0	0	0	0	0	1	1	0	0	0	3	0
P18124	RL7_HUMAN	RPL7	60S ribosomal protein L7 (Large ribosomal subunit protein uL30)	0	0	0	0	1	0	0	0	0	1	0	1	0	0	0	0	3	0
P05388	RLA0_HUMAN	RPLP0	60S acidic ribosomal protein P0 (60S ribosomal protein L10E) (Large ribosomal subunit protein uL10)	0	0	0	1	0	0	0	0	0	1	0	1	0	0	0	0	3	0
P30050	RL12_HUMAN	RPL12	60S ribosomal protein L12 (Large ribosomal subunit protein uL11)	0	0	0	1	0	0	0	0	0	1	0	1	0	0	0	0	3	0
P55899	FCGRN_HUMAN	FCGRT	IgG receptor FcRn large subunit p51 (FcRn) (IgG Fc fragment receptor transporter alpha chain) (Neonatal Fc receptor)	0	0	0	0	0	1	1	0	0	0	0	0	0	0	1	0	3	0
P43005	EAA3_HUMAN	SLC1A1	Excitatory amino acid transporter 3 (Excitatory amino-acid carrier 1) (Neuronal and epithelial glutamate transporter) (Sodium-dependent glutamate/aspartate transporter 3) (Solute carrier family 1 member 1)	0	0	0	0	0	0	1	0	0	0	0	0	0	0	1	1	3	0
Q7L804	RFIP2_HUMAN	RAB11FIP2	Rab11 family-interacting protein 2 (Rab11-FIP2) (NRip11)	0	0	0	0	0	0	1	0	1	0	0	0	0	0	1	0	3	0
Q06033	ITIH3_HUMAN	ITIH3	Inter-alpha-trypsin inhibitor heavy chain H3 (ITI heavy chain H3) (ITI-HC3) (Inter-alpha-inhibitor heavy chain 3) (Serum-derived hyaluronan-associated protein) (SHAP)	1	0	0	1	0	0	0	0	0	0	0	1	0	0	0	0	3	0
Q9ULI3	HEG1_HUMAN	HEG1	Protein HEG homolog 1	0	0	0	0	0	0	1	0	0	0	1	0	0	0	0	1	3	0
Q7Z794	K2C1B_HUMAN	KRT77	Keratin, type II cytoskeletal 1b (Cytokeratin-1B) (CK-1B) (Keratin-77) (K77) (Type-II keratin Kb39)	0	0	0	1	1	0	0	0	0	0	0	1	0	0	0	0	3	0
Q8IWU2	LMTK2_HUMAN	LMTK2	Serine/threonine-protein kinase LMTK2 (EC 2.7.11.1) (Apoptosis-associated tyrosine kinase 2) (Brain-enriched kinase) (hBREK) (CDK5/p35-regulated kinase) (CPRK) (Kinase/phosphatase/inhibitor 2) (Lemur tyrosine kinase 2) (Serine/threonine-protein kinase KPI-2)	0	0	0	0	0	0	1	0	1	0	0	0	0	0	1	0	3	0
Q9HCM3	K1549_HUMAN	KIAA1549	UPF0606 protein KIAA1549	0	0	1	0	0	0	1	0	0	0	0	0	0	0	0	1	3	0
Q6ZVM7	TM1L2_HUMAN	TOM1L2	TOM1-like protein 2 (Target of Myb-like protein 2)	1	0	1	0	0	0	0	0	1	0	0	0	0	0	0	0	3	0
P15104	GLNA_HUMAN	GLUL	Glutamine synthetase (GS) (EC 6.3.1.2) (Glutamate--ammonia ligase) (Palmitoyltransferase GLUL) (EC 2.3.1.225)	1	0	0	0	0	1	0	0	0	0	0	1	0	0	0	0	3	0
Q7L0J3	SV2A_HUMAN	SV2A	Synaptic vesicle glycoprotein 2A	0	0	0	0	0	0	1	0	1	0	0	0	0	0	1	0	3	0
P02792	FRIL_HUMAN	FTL	Ferritin light chain (Ferritin L subunit)	0	0	0	1	1	0	0	0	0	0	0	1	0	0	0	0	3	0
Q5VST6	AB17B_HUMAN	ABHD17B	Alpha/beta hydrolase domain-containing protein 17B (Abhydrolase domain-containing protein 17B) (EC 3.1.2.22)	0	0	0	0	0	0	0	1	0	0	0	0	0	1	0	0	2	1
P61160	ARP2_HUMAN	ACTR2	Actin-related protein 2 (Actin-like protein 2)	1	0	0	0	0	1	0	0	0	0	0	0	0	0	0	0	2	1
O43747	AP1G1_HUMAN	AP1G1	AP-1 complex subunit gamma-1 (Adaptor protein complex AP-1 subunit gamma-1) (Adaptor-related protein complex 1 subunit gamma-1) (Clathrin assembly protein complex 1 gamma-1 large chain) (Gamma1-adaptin) (Golgi adaptor HA1/AP1 adaptin subunit gamma-1)	0	0	0	0	0	1	0	0	0	0	0	0	1	0	0	0	2	1
Q92572	AP3S1_HUMAN	AP3S1	AP-3 complex subunit sigma-1 (AP-3 complex subunit sigma-3A) (Adaptor-related protein complex 3 subunit sigma-1) (Clathrin-associated/assembly/adaptor protein, small 3) (Sigma-3A-adaptin) (Sigma3A-adaptin) (Sigma-adaptin 3a)	0	0	0	0	0	0	0	1	0	0	0	0	1	0	0	0	2	1
O15511	ARPC5_HUMAN	ARPC5	Actin-related protein 2/3 complex subunit 5 (Arp2/3 complex 16 kDa subunit) (p16-ARC)	0	0	1	0	0	1	0	0	0	0	0	0	0	0	0	0	2	1
Q7Z3C6	ATG9A_HUMAN	ATG9A	Autophagy-related protein 9A (APG9-like 1) (mATG9)	0	0	0	0	0	0	0	1	0	0	0	0	1	0	0	0	2	1
Q9Y487	VPP2_HUMAN	ATP6V0A2	V-type proton ATPase 116 kDa subunit a 2 (V-ATPase 116 kDa subunit a 2) (Lysosomal H(+)-transporting ATPase V0 subunit a 2) (TJ6) (Vacuolar proton translocating ATPase 116 kDa subunit a isoform 2)	0	0	0	0	0	0	0	1	1	0	0	0	0	0	0	0	2	1
O95670	VATG2_HUMAN	ATP6V1G2	V-type proton ATPase subunit G 2 (V-ATPase subunit G 2) (V-ATPase 13 kDa subunit 2) (Vacuolar proton pump subunit G 2)	1	0	0	0	0	0	0	0	0	1	0	0	0	0	0	0	2	1
Q14457	BECN1_HUMAN	BECN1	Beclin-1 (Coiled-coil myosin-like BCL2-interacting protein) (Protein GT197) [Cleaved into: Beclin-1-C 35 kDa; Beclin-1-C 37 kDa]	0	0	0	0	0	0	0	1	0	0	0	0	0	1	0	0	2	1
O00499	BIN1_HUMAN	BIN1	Myc box-dependent-interacting protein 1 (Amphiphysin II) (Amphiphysin-like protein) (Box-dependent myc-interacting protein 1) (Bridging integrator 1)	0	0	1	0	0	0	0	0	1	0	0	0	0	0	0	0	2	1
Q6QNY1	BL1S2_HUMAN	BLOC1S2	Biogenesis of lysosome-related organelles complex 1 subunit 2 (BLOC-1 subunit 2) (Centrosome-associated protein)	0	0	0	0	0	0	0	1	0	0	0	0	0	1	0	0	2	1
Q96B45	BORC7_HUMAN	BORCS7	BLOC-1-related complex subunit 7 (Diaskedin)	0	0	0	0	0	0	0	1	0	0	0	0	0	1	0	0	2	1
P86791	CCZ1_HUMAN	CCZ1	Vacuolar fusion protein CCZ1 homolog	0	0	0	0	0	0	0	1	1	0	0	0	0	0	0	0	2	1
Q9HD42	CHM1A_HUMAN	CHMP1A	Charged multivesicular body protein 1a (Chromatin-modifying protein 1a) (CHMP1a) (Vacuolar protein sorting-associated protein 46-1) (Vps46-1) (hVps46-1)	0	0	0	0	0	0	0	1	0	0	0	0	0	1	0	0	2	1
Q7LBR1	CHM1B_HUMAN	CHMP1B	Charged multivesicular body protein 1b (CHMP1.5) (Chromatin-modifying protein 1b) (CHMP1b) (Vacuolar protein sorting-associated protein 46-2) (Vps46-2) (hVps46-2)	0	0	0	0	0	0	0	1	0	0	0	0	0	1	0	0	2	1
O43633	CHM2A_HUMAN	CHMP2A	Charged multivesicular body protein 2a (Chromatin-modifying protein 2a) (CHMP2a) (Putative breast adenocarcinoma marker BC-2) (Vacuolar protein sorting-associated protein 2-1) (Vps2-1) (hVps2-1)	0	0	0	0	1	0	0	0	0	0	0	0	0	1	0	0	2	1
Q86X83	COMD2_HUMAN	COMMD2	COMM domain-containing protein 2	0	0	0	0	0	0	0	0	1	0	0	0	0	0	1	0	2	1
Q9UBI1	COMD3_HUMAN	COMMD3	COMM domain-containing protein 3 (Protein Bup) (Protein PIL)	0	0	0	0	0	0	0	0	1	0	0	0	0	0	1	0	2	1
Q9NX08	COMD8_HUMAN	COMMD8	COMM domain-containing protein 8	0	0	0	0	0	0	0	0	1	0	0	0	0	0	1	0	2	1
Q8TCE6	DEN10_HUMAN	DENND10	DENN domain-containing protein 10 (Protein FAM45A)	0	0	0	0	0	0	0	0	1	0	0	0	0	0	1	0	2	1
P25116	PAR1_HUMAN	F2R	Proteinase-activated receptor 1 (PAR-1) (Coagulation factor II receptor) (Thrombin receptor)	0	0	0	0	0	0	0	0	0	0	1	0	0	0	0	1	2	1
P25098	ARBK1_HUMAN	GRK2	Beta-adrenergic receptor kinase 1 (Beta-ARK-1) (EC 2.7.11.15) (G-protein coupled receptor kinase 2)	0	0	1	0	0	0	0	0	1	0	0	0	0	0	0	0	2	1
Q9H1H9	KI13A_HUMAN	KIF13A	Kinesin-like protein KIF13A (Kinesin-like protein RBKIN)	0	0	0	0	0	0	1	0	0	0	0	0	1	0	0	0	2	1
Q9BQD3	KXDL1_HUMAN	KXD1	KxDL motif-containing protein 1	0	0	0	0	0	0	0	1	0	0	0	0	0	1	0	0	2	1
Q8WUM4	PDC6I_HUMAN	PDCD6IP	Programmed cell death 6-interacting protein (PDCD6-interacting protein) (ALG-2-interacting protein 1) (ALG-2-interacting protein X) (Hp95)	0	0	0	1	0	0	0	0	1	0	0	0	0	0	0	0	2	1
Q15907	RB11B_HUMAN	RAB11B	Ras-related protein Rab-11B (EC 3.6.5.2) (GTP-binding protein YPT3)	0	0	0	0	0	0	0	1	0	0	0	0	0	0	1	0	2	1
Q9UL26	RB22A_HUMAN	RAB22A	Ras-related protein Rab-22A (Rab-22)	0	0	0	1	0	0	0	0	0	0	0	0	0	1	0	0	2	1
Q15286	RAB35_HUMAN	RAB35	Ras-related protein Rab-35 (GTP-binding protein RAY) (Ras-related protein Rab-1C)	0	0	0	1	0	1	0	0	0	0	0	0	0	0	0	0	2	1
Q9H5N1	RABE2_HUMAN	RABEP2	Rab GTPase-binding effector protein 2 (Rabaptin-5beta)	0	0	0	0	0	0	0	0	0	0	0	0	1	1	0	0	2	1
Q9UJ41	RABX5_HUMAN	RABGEF1	Rab5 GDP/GTP exchange factor (RAP1) (Rabaptin-5-associated exchange factor for Rab5) (Rabex-5)	0	0	0	0	0	0	1	0	0	0	0	0	0	1	0	0	2	1
Q7L099	RUFY3_HUMAN	RUFY3	Protein RUFY3 (RUN and FYVE domain-containing protein 3) (Rap2-interacting protein x) (RIPx) (Single axon-regulated protein) (Singar)	0	0	1	0	0	0	0	0	0	0	0	0	0	1	0	0	2	1
P57768	SNX16_HUMAN	SNX16	Sorting nexin-16	0	0	1	0	0	0	0	0	0	0	0	0	0	1	0	0	2	1
Q92673	SORL_HUMAN	SORL1	Sortilin-related receptor (Low-density lipoprotein receptor relative with 11 ligand-binding repeats) (LDLR relative with 11 ligand-binding repeats) (LR11) (SorLA-1) (Sorting protein-related receptor containing LDLR class A repeats) (SorLA)	0	0	0	0	0	0	0	0	1	0	0	0	0	0	1	0	2	1
Q14849	STAR3_HUMAN	STARD3	StAR-related lipid transfer protein 3 (Metastatic lymph node gene 64 protein) (MLN 64) (Protein CAB1) (START domain-containing protein 3) (StARD3)	0	0	0	1	0	0	0	0	0	0	0	0	0	1	0	0	2	1
O60499	STX10_HUMAN	STX10	Syntaxin-10 (Syn10)	0	0	0	0	0	0	0	0	0	0	0	0	0	1	1	0	2	1
Q8WUH2	TGFA1_HUMAN	TGFBRAP1	Transforming growth factor-beta receptor-associated protein 1 (TGF-beta receptor-associated protein 1) (TRAP-1) (TRAP1)	0	0	0	0	0	0	0	1	0	0	0	0	0	1	0	0	2	1
P40818	UBP8_HUMAN	USP8	Ubiquitin carboxyl-terminal hydrolase 8 (EC 3.4.19.12) (Deubiquitinating enzyme 8) (Ubiquitin isopeptidase Y) (hUBPy) (Ubiquitin thioesterase 8) (Ubiquitin-specific-processing protease 8)	0	0	0	0	0	0	0	1	1	0	0	0	0	0	0	0	2	1
Q9H9H4	VP37B_HUMAN	VPS37B	Vacuolar protein sorting-associated protein 37B (hVps37B) (ESCRT-I complex subunit VPS37B)	0	0	0	0	0	0	0	0	1	0	0	0	1	0	0	0	2	1
P49754	VPS41_HUMAN	VPS41	Vacuolar protein sorting-associated protein 41 homolog (S53)	0	0	0	0	0	0	0	1	1	0	0	0	0	0	0	0	2	1
Q9NP79	VTA1_HUMAN	VTA1	Vacuolar protein sorting-associated protein VTA1 homolog (Dopamine-responsive gene 1 protein) (DRG-1) (LYST-interacting protein 5) (LIP5) (SKD1-binding protein 1) (SBP1)	0	0	0	0	0	0	0	0	1	0	0	0	0	1	0	0	2	1
A8K0Z3	WASH1_HUMAN	WASHC1	WASH complex subunit 1 (CXYorf1-like protein on chromosome 9) (Protein FAM39E) (WAS protein family homolog 1)	0	1	1	0	0	0	0	0	0	0	0	0	0	0	0	0	2	1
A4D1P6	WDR91_HUMAN	WDR91	WD repeat-containing protein 91	0	0	0	0	0	0	0	0	0	0	0	0	1	1	0	0	2	1
Q7Z3T8	ZFY16_HUMAN	ZFYVE16	Zinc finger FYVE domain-containing protein 16 (Endofin) (Endosome-associated FYVE domain protein)	0	0	0	0	0	0	0	0	0	0	0	0	1	1	0	0	2	1
Q9Y287	ITM2B_HUMAN	ITM2B	Integral membrane protein 2B (Immature BRI2) (imBRI2) (Protein E25B) (Transmembrane protein BRI) (Bri) [Cleaved into: BRI2, membrane form (Mature BRI2) (mBRI2); BRI2 intracellular domain (BRI2 ICD); BRI2C, soluble form; Bri23 peptide (Bri2-23) (ABri23) (C-terminal peptide) (P23 peptide)]	0	0	0	0	0	0	0	0	0	0	0	1	0	1	0	0	2	0
Q8TCT8	SPP2A_HUMAN	SPPL2A	Signal peptide peptidase-like 2A (SPP-like 2A) (SPPL2a) (EC 3.4.23.-) (Intramembrane protease 3) (IMP-3) (Presenilin-like protein 2)	0	0	0	0	1	0	0	1	0	0	0	0	0	0	0	0	2	0
P61225	RAP2B_HUMAN	RAP2B	Ras-related protein Rap-2b (EC 3.6.5.2)	0	0	0	0	1	0	0	0	0	1	0	0	0	0	0	0	2	0
Q8TCG2	P4K2B_HUMAN	PI4K2B	Phosphatidylinositol 4-kinase type 2-beta (EC 2.7.1.67) (Phosphatidylinositol 4-kinase type II-beta) (PI4KII-BETA)	0	0	0	0	0	0	0	1	0	0	0	0	0	1	0	0	2	0
Q9BT67	NFIP1_HUMAN	NDFIP1	NEDD4 family-interacting protein 1 (Breast cancer-associated protein SGA-1M) (NEDD4 WW domain-binding protein 5) (Putative MAPK-activating protein PM13) (Putative NF-kappa-B-activating protein 164) (Putative NFKB and MAPK-activating protein)	0	0	0	0	0	0	0	1	0	0	0	0	0	1	0	0	2	0
Q9BZC7	ABCA2_HUMAN	ABCA2	ATP-binding cassette sub-family A member 2 (EC 7.6.2.-) (ATP-binding cassette transporter 2) (ATP-binding cassette 2)	0	0	0	0	0	0	0	1	0	0	0	0	0	0	1	0	2	0
Q86UD5	SL9B2_HUMAN	SLC9B2	Sodium/hydrogen exchanger 9B2 (Na(+)/H(+) exchanger NHA2) (Na(+)/H(+) exchanger-like domain-containing protein 2) (NHE domain-containing protein 2) (Sodium/hydrogen exchanger-like domain-containing protein 2) (Solute carrier family 9 subfamily B member 2)	0	0	0	0	0	0	0	0	0	0	1	0	0	1	0	0	2	0
P02649	APOE_HUMAN	APOE	Apolipoprotein E (Apo-E)	0	0	0	0	0	0	0	0	0	0	0	1	0	1	0	0	2	0
Q9H267	VP33B_HUMAN	VPS33B	Vacuolar protein sorting-associated protein 33B (hVPS33B)	0	0	0	0	0	0	1	0	1	0	0	0	0	0	0	0	2	0
Q8NBF6	AVL9_HUMAN	AVL9	Late secretory pathway protein AVL9 homolog	0	0	0	0	1	0	0	0	1	0	0	0	0	0	0	0	2	0
Q6ZMI0	PPR21_HUMAN	PPP1R21	Protein phosphatase 1 regulatory subunit 21 (Coiled-coil domain-containing protein 128) (KLRAQ motif-containing protein 1)	0	0	0	0	0	0	1	1	0	0	0	0	0	0	0	0	2	0
Q9NQA3	WASH6_HUMAN	WASH6P	WAS protein family homolog 6 (Protein FAM39A)	0	1	1	0	0	0	0	0	0	0	0	0	0	0	0	0	2	0
O14763	TR10B_HUMAN	TNFRSF10B	Tumor necrosis factor receptor superfamily member 10B (Death receptor 5) (TNF-related apoptosis-inducing ligand receptor 2) (TRAIL receptor 2) (TRAIL-R2) (CD antigen CD262)	0	0	0	0	0	0	0	0	0	0	1	0	0	1	0	0	2	0
Q06481	APLP2_HUMAN	APLP2	Amyloid beta precursor like protein 2 (APPH) (Amyloid beta (A4) precursor-like protein 2) (Amyloid protein homolog) (Amyloid-like protein 2) (APLP-2) (CDEI box-binding protein) (CDEBP) (Sperm membrane protein YWK-II)	0	0	0	0	0	0	0	1	0	0	0	0	0	1	0	0	2	0
Q6NT16	S18B1_HUMAN	SLC18B1	MFS-type transporter SLC18B1 (Solute carrier family 18 member B1) (Vesicular polyamine transporter) (VPAT)	0	0	0	0	0	0	0	1	0	0	0	0	0	1	0	0	2	0
Q9UBN6	TR10D_HUMAN	TNFRSF10D	Tumor necrosis factor receptor superfamily member 10D (Decoy receptor 2) (DcR2) (TNF-related apoptosis-inducing ligand receptor 4) (TRAIL receptor 4) (TRAIL-R4) (TRAIL receptor with a truncated death domain) (CD antigen CD264)	0	0	0	0	0	0	0	0	0	0	0	0	0	1	0	1	2	0
Q04941	PLP2_HUMAN	PLP2	Proteolipid protein 2 (Differentiation-dependent protein A4) (Intestinal membrane A4 protein)	0	0	0	1	0	0	0	0	0	0	0	0	0	1	0	0	2	0
P68871	HBB_HUMAN	HBB	Hemoglobin subunit beta (Beta-globin) (Hemoglobin beta chain) [Cleaved into: LVV-hemorphin-7; Spinorphin]	0	0	0	0	0	0	0	0	0	0	0	1	0	1	0	0	2	0
Q9NXN4	GDAP2_HUMAN	GDAP2	Ganglioside-induced differentiation-associated protein 2	0	0	0	0	0	0	0	1	1	0	0	0	0	0	0	0	2	0
P53675	CLH2_HUMAN	CLTCL1	Clathrin heavy chain 2 (Clathrin heavy chain on chromosome 22) (CLH-22)	0	0	0	0	0	0	0	1	0	0	0	0	0	0	1	0	2	0
P12259	FA5_HUMAN	F5	Coagulation factor V (Activated protein C cofactor) (Proaccelerin, labile factor) [Cleaved into: Coagulation factor V heavy chain; Coagulation factor V light chain]	0	0	0	0	0	0	0	0	0	1	0	0	0	1	0	0	2	0
Q9Y2Q0	AT8A1_HUMAN	ATP8A1	Phospholipid-transporting ATPase IA (EC 7.6.2.1) (ATPase class I type 8A member 1) (Chromaffin granule ATPase II) (P4-ATPase flippase complex alpha subunit ATP8A1)	0	0	0	0	0	0	0	0	1	0	0	0	0	1	0	0	2	0
Q9P2N7	KLH13_HUMAN	KLHL13	Kelch-like protein 13 (BTB and kelch domain-containing protein 2)	0	0	0	0	0	0	0	1	0	0	0	0	0	1	0	0	2	0
Q9H3U5	MFSD1_HUMAN	MFSD1	Major facilitator superfamily domain-containing protein 1 (Smooth muscle cell-associated protein 4) (SMAP-4)	0	0	0	0	0	0	0	1	0	0	0	0	0	1	0	0	2	0
Q9C0C4	SEM4C_HUMAN	SEMA4C	Semaphorin-4C	0	0	0	0	0	0	1	1	0	0	0	0	0	0	0	0	2	0
P20908	CO5A1_HUMAN	COL5A1	Collagen alpha-1(V) chain	0	0	0	0	0	0	0	1	0	0	0	0	0	1	0	0	2	0
Q9H115	SNAB_HUMAN	NAPB	Beta-soluble NSF attachment protein (SNAP-beta) (N-ethylmaleimide-sensitive factor attachment protein beta)	0	0	0	0	0	0	0	0	1	0	0	0	0	1	0	0	2	0
Q5W0Z9	ZDH20_HUMAN	ZDHHC20	Palmitoyltransferase ZDHHC20 (EC 2.3.1.225) (Acyltransferase ZDHHC20) (EC 2.3.1.-) (DHHC domain-containing cysteine-rich protein 20) (DHHC20) (Zinc finger DHHC domain-containing protein 20)	0	1	0	0	0	0	0	0	0	0	0	0	0	1	0	0	2	0
Q9UNE7	CHIP_HUMAN	STUB1	E3 ubiquitin-protein ligase CHIP (EC 2.3.2.27) (Antigen NY-CO-7) (CLL-associated antigen KW-8) (Carboxy terminus of Hsp70-interacting protein) (RING-type E3 ubiquitin transferase CHIP) (STIP1 homology and U box-containing protein 1)	1	0	0	0	0	0	0	1	0	0	0	0	0	0	0	0	2	0
Q7Z736	PKHH3_HUMAN	PLEKHH3	Pleckstrin homology domain-containing family H member 3 (PH domain-containing family H member 3)	0	0	0	0	0	0	0	1	0	0	0	0	0	1	0	0	2	0
Q96MM7	H6ST2_HUMAN	HS6ST2	Heparan-sulfate 6-O-sulfotransferase 2 (HS6ST-2) (EC 2.8.2.-)	0	0	0	0	0	0	0	0	0	0	0	0	0	1	0	1	2	0
Q5T0D9	TPRGL_HUMAN	TPRG1L	Tumor protein p63-regulated gene 1-like protein (Mossy fiber terminal-associated vertebrate-specific presynaptic protein) (Protein FAM79A)	0	1	0	0	0	0	0	1	0	0	0	0	0	0	0	0	2	0
Q9Y4E6	WDR7_HUMAN	WDR7	WD repeat-containing protein 7 (Rabconnectin-3 beta) (TGF-beta resistance-associated protein TRAG)	0	0	0	0	0	0	1	1	0	0	0	0	0	0	0	0	2	0
Q9NZV1	CRIM1_HUMAN	CRIM1	Cysteine-rich motor neuron 1 protein (CRIM-1) (Cysteine-rich repeat-containing protein S52) [Cleaved into: Processed cysteine-rich motor neuron 1 protein]	0	0	0	0	0	0	0	0	0	0	1	0	0	1	0	0	2	0
P49810	PSN2_HUMAN	PSEN2	Presenilin-2 (PS-2) (EC 3.4.23.-) (AD3LP) (AD5) (E5-1) (STM-2) [Cleaved into: Presenilin-2 NTF subunit; Presenilin-2 CTF subunit]	0	0	0	0	0	0	0	1	0	0	0	1	0	0	0	0	2	0
Q8IZ21	PHAR4_HUMAN	PHACTR4	Phosphatase and actin regulator 4	0	0	0	0	0	0	0	0	1	0	0	0	0	1	0	0	2	0
Q14596	NBR1_HUMAN	NBR1	Next to BRCA1 gene 1 protein (Cell migration-inducing gene 19 protein) (Membrane component chromosome 17 surface marker 2) (Neighbor of BRCA1 gene 1 protein) (Protein 1A1-3B)	0	0	0	0	0	0	0	1	0	0	0	0	0	0	1	0	2	0
P41273	TNFL9_HUMAN	TNFSF9	Tumor necrosis factor ligand superfamily member 9 (4-1BB ligand) (4-1BBL)	0	0	0	0	0	0	0	1	0	0	1	0	0	0	0	0	2	0
P25685	DNJB1_HUMAN	DNAJB1	DnaJ homolog subfamily B member 1 (DnaJ protein homolog 1) (Heat shock 40 kDa protein 1) (HSP40) (Heat shock protein 40) (Human DnaJ protein 1) (hDj-1)	0	0	1	0	0	0	0	1	0	0	0	0	0	0	0	0	2	0
Q02952	AKA12_HUMAN	AKAP12	A-kinase anchor protein 12 (AKAP-12) (A-kinase anchor protein 250 kDa) (AKAP 250) (Gravin) (Myasthenia gravis autoantigen)	1	0	0	0	0	0	0	0	0	0	0	0	0	1	0	0	2	0
Q5EBL4	RIPL1_HUMAN	RILPL1	RILP-like protein 1 (Rab-interacting lysosomal-like protein 1)	0	0	0	0	0	0	1	0	0	0	0	0	0	1	0	0	2	0
Q9BT40	INP5K_HUMAN	INPP5K	Inositol polyphosphate 5-phosphatase K (EC 3.1.3.56) (Phosphatidylinositol-3,4,5-trisphosphate 5-phosphatase) (EC 3.1.3.86) (Phosphatidylinositol-4,5-bisphosphate 5-phosphatase) (EC 3.1.3.36) (Skeletal muscle and kidney-enriched inositol phosphatase)	0	0	0	0	0	0	0	1	1	0	0	0	0	0	0	0	2	0
Q9UJW0	DCTN4_HUMAN	DCTN4	Dynactin subunit 4 (Dyn4) (Dynactin subunit p62)	1	0	0	0	0	0	0	1	0	0	0	0	0	0	0	0	2	0
P58107	EPIPL_HUMAN	EPPK1	Epiplakin (450 kDa epidermal antigen)	0	0	0	0	0	0	0	0	0	0	0	0	1	1	0	0	2	0
Q8IZ83	A16A1_HUMAN	ALDH16A1	Aldehyde dehydrogenase family 16 member A1	0	0	0	0	0	0	0	1	0	0	0	0	1	0	0	0	2	0
Q9BTE1	DCTN5_HUMAN	DCTN5	Dynactin subunit 5 (Dynactin subunit p25)	1	0	0	0	0	0	0	1	0	0	0	0	0	0	0	0	2	0
O43854	EDIL3_HUMAN	EDIL3	EGF-like repeat and discoidin I-like domain-containing protein 3 (Developmentally-regulated endothelial cell locus 1 protein) (Integrin-binding protein DEL1)	0	0	0	0	0	0	0	1	1	0	0	0	0	0	0	0	2	0
Q8TF44	C2C4C_HUMAN	C2CD4C	C2 calcium-dependent domain-containing protein 4C (Nuclear-localized factor 3) (Protein FAM148C)	0	0	1	0	0	0	0	0	0	0	0	0	0	1	0	0	2	0
O00399	DCTN6_HUMAN	DCTN6	Dynactin subunit 6 (Dynactin subunit p27) (Protein WS-3)	1	0	0	0	0	0	1	0	0	0	0	0	0	0	0	0	2	0
Q96ET8	TV23C_HUMAN	TVP23C	Golgi apparatus membrane protein TVP23 homolog C	0	1	0	0	0	0	0	0	0	0	0	0	0	1	0	0	2	0
P02656	APOC3_HUMAN	APOC3	Apolipoprotein C-III (Apo-CIII) (ApoC-III) (Apolipoprotein C3)	0	0	0	0	0	1	0	0	0	0	0	0	0	1	0	0	2	0
P69905	HBA_HUMAN	HBA1; HBA2	Hemoglobin subunit alpha (Alpha-globin) (Hemoglobin alpha chain) [Cleaved into: Hemopressin]	0	0	0	0	0	0	0	0	0	0	0	1	0	1	0	0	2	0
Q14247	SRC8_HUMAN	CTTN	Src substrate cortactin (Amplaxin) (Oncogene EMS1)	0	0	1	0	0	0	0	0	1	0	0	0	0	0	0	0	2	0
Q6NZI2	CAVN1_HUMAN	CAVIN1	Caveolae-associated protein 1 (Cavin-1) (Polymerase I and transcript release factor)	1	0	0	0	0	0	0	0	0	1	0	0	0	0	0	0	2	0
Q9H0E2	TOLIP_HUMAN	TOLLIP	Toll-interacting protein	0	0	0	0	0	0	0	1	0	0	0	0	0	1	0	0	2	0
P00338	LDHA_HUMAN	LDHA	L-lactate dehydrogenase A chain (LDH-A) (EC 1.1.1.27) (Cell proliferation-inducing gene 19 protein) (LDH muscle subunit) (LDH-M) (Renal carcinoma antigen NY-REN-59)	0	0	0	1	0	0	0	0	0	0	0	1	0	0	0	0	2	0
P23526	SAHH_HUMAN	AHCY	Adenosylhomocysteinase (AdoHcyase) (EC 3.13.2.1) (S-adenosyl-L-homocysteine hydrolase)	1	0	0	0	0	0	0	0	0	0	0	1	0	0	0	0	2	0
Q99832	TCPH_HUMAN	CCT7	T-complex protein 1 subunit eta (TCP-1-eta) (CCT-eta) (HIV-1 Nef-interacting protein) [Cleaved into: T-complex protein 1 subunit eta, N-terminally processed]	0	0	0	1	0	1	0	0	0	0	0	0	0	0	0	0	2	0
P52209	6PGD_HUMAN	PGD	6-phosphogluconate dehydrogenase, decarboxylating (EC 1.1.1.44)	0	0	0	1	1	0	0	0	0	0	0	0	0	0	0	0	2	0
Q15042	RB3GP_HUMAN	RAB3GAP1	Rab3 GTPase-activating protein catalytic subunit (RAB3 GTPase-activating protein 130 kDa subunit) (Rab3-GAP p130) (Rab3-GAP)	1	0	0	0	0	0	0	0	0	0	0	0	1	0	0	0	2	0
Q9Y285	SYFA_HUMAN	FARSA	Phenylalanine--tRNA ligase alpha subunit (EC 6.1.1.20) (CML33) (Phenylalanyl-tRNA synthetase alpha subunit) (PheRS)	1	0	0	0	0	1	0	0	0	0	0	0	0	0	0	0	2	0
P17174	AATC_HUMAN	GOT1	Aspartate aminotransferase, cytoplasmic (cAspAT) (EC 2.6.1.1) (EC 2.6.1.3) (Cysteine aminotransferase, cytoplasmic) (Cysteine transaminase, cytoplasmic) (cCAT) (Glutamate oxaloacetate transaminase 1) (Transaminase A)	1	0	0	1	0	0	0	0	0	0	0	0	0	0	0	0	2	0
P61981	1433G_HUMAN	YWHAG	14-3-3 protein gamma (Protein kinase C inhibitor protein 1) (KCIP-1) [Cleaved into: 14-3-3 protein gamma, N-terminally processed]	1	0	0	0	0	0	0	0	0	0	0	1	0	0	0	0	2	0
Q14139	UBE4A_HUMAN	UBE4A	Ubiquitin conjugation factor E4 A (EC 2.3.2.27) (RING-type E3 ubiquitin transferase E4 A)	0	0	0	0	0	0	0	0	0	0	0	1	0	0	1	0	2	0
Q6ULP2	AFTIN_HUMAN	AFTPH	Aftiphilin	0	0	0	0	0	0	1	0	0	0	0	0	1	0	0	0	2	0
P0DPB3	SCHI1_HUMAN	SCHIP1	Schwannomin-interacting protein 1 (SCHIP-1)	1	0	0	0	0	0	1	0	0	0	0	0	0	0	0	0	2	0
Q9ULU8	CAPS1_HUMAN	CADPS	Calcium-dependent secretion activator 1 (Calcium-dependent activator protein for secretion 1) (CAPS-1)	0	0	1	0	0	0	0	0	0	0	0	1	0	0	0	0	2	0
Q93088	BHMT1_HUMAN	BHMT	Betaine--homocysteine S-methyltransferase 1 (EC 2.1.1.5)	0	0	0	0	0	1	0	0	0	0	0	1	0	0	0	0	2	0
P09488	GSTM1_HUMAN	GSTM1	Glutathione S-transferase Mu 1 (EC 2.5.1.18) (GST HB subunit 4) (GST class-mu 1) (GSTM1-1) (GSTM1a-1a) (GSTM1b-1b) (GTH4)	1	0	0	0	0	0	0	0	0	0	0	1	0	0	0	0	2	0
Q9H1C4	UN93B_HUMAN	UNC93B1	Protein unc-93 homolog B1 (Unc-93B1) (hUNC93B1)	0	0	0	1	1	0	0	0	0	0	0	0	0	0	0	0	2	0
Q9H3N1	TMX1_HUMAN	TMX1	Thioredoxin-related transmembrane protein 1 (Thioredoxin domain-containing protein 1) (Transmembrane Trx-related protein)	0	0	0	0	0	0	0	0	0	1	0	0	1	0	0	0	2	0
Q00765	REEP5_HUMAN	REEP5	Receptor expression-enhancing protein 5 (Polyposis locus protein 1) (Protein TB2)	1	0	0	0	0	0	0	0	0	0	1	0	0	0	0	0	2	0
O95292	VAPB_HUMAN	VAPB	Vesicle-associated membrane protein-associated protein B/C (VAMP-B/VAMP-C) (VAMP-associated protein B/C) (VAP-B/VAP-C)	0	0	0	0	1	0	0	0	0	0	1	0	0	0	0	0	2	0
P10909	CLUS_HUMAN	CLU	Clusterin (Aging-associated gene 4 protein) (Apolipoprotein J) (Apo-J) (Complement cytolysis inhibitor) (CLI) (Complement-associated protein SP-40,40) (Ku70-binding protein 1) (NA1/NA2) (Sulfated glycoprotein 2) (SGP-2) (Testosterone-repressed prostate message 2) (TRPM-2) [Cleaved into: Clusterin beta chain (ApoJalpha) (Complement cytolysis inhibitor a chain); Clusterin alpha chain (ApoJbeta) (Co…	0	0	0	0	0	1	0	0	0	0	0	1	0	0	0	0	2	0
P43307	SSRA_HUMAN	SSR1	Translocon-associated protein subunit alpha (TRAP-alpha) (Signal sequence receptor subunit alpha) (SSR-alpha)	0	0	0	0	0	0	0	0	0	1	0	1	0	0	0	0	2	0
P14314	GLU2B_HUMAN	PRKCSH	Glucosidase 2 subunit beta (80K-H protein) (Glucosidase II subunit beta) (Protein kinase C substrate 60.1 kDa protein heavy chain) (PKCSH)	1	0	0	0	0	0	0	0	0	1	0	0	0	0	0	0	2	0
P48449	LSS_HUMAN	LSS	Lanosterol synthase (EC 5.4.99.7) (2,3-epoxysqualene--lanosterol cyclase) (Oxidosqualene--lanosterol cyclase) (OSC) (hOSC)	0	0	0	0	0	0	0	0	0	1	0	1	0	0	0	0	2	0
O75882	ATRN_HUMAN	ATRN	Attractin (DPPT-L) (Mahogany homolog)	0	0	0	0	0	0	0	0	0	0	1	0	0	0	0	1	2	0
Q9UBS4	DJB11_HUMAN	DNAJB11	DnaJ homolog subfamily B member 11 (APOBEC1-binding protein 2) (ABBP-2) (DnaJ protein homolog 9) (ER-associated DNAJ) (ER-associated Hsp40 co-chaperone) (Endoplasmic reticulum DNA J domain-containing protein 3) (ER-resident protein ERdj3) (ERdj3) (ERj3p) (HEDJ) (Human DnaJ protein 9) (hDj-9) (PWP1-interacting protein 4)	0	0	0	0	1	0	0	0	0	1	0	0	0	0	0	0	2	0
Q99442	SEC62_HUMAN	SEC62	Translocation protein SEC62 (Translocation protein 1) (TP-1) (hTP-1)	0	0	0	0	1	0	0	0	0	0	1	0	0	0	0	0	2	0
O15269	SPTC1_HUMAN	SPTLC1	Serine palmitoyltransferase 1 (EC 2.3.1.50) (Long chain base biosynthesis protein 1) (LCB 1) (Serine-palmitoyl-CoA transferase 1) (SPT 1) (SPT1)	0	0	0	0	0	0	0	0	0	0	1	0	1	0	0	0	2	0
Q9NZ01	TECR_HUMAN	TECR	Very-long-chain enoyl-CoA reductase (EC 1.3.1.93) (Synaptic glycoprotein SC2) (Trans-2,3-enoyl-CoA reductase) (TER)	0	0	0	0	0	0	0	0	0	0	0	1	1	0	0	0	2	0
Q15738	NSDHL_HUMAN	NSDHL	Sterol-4-alpha-carboxylate 3-dehydrogenase, decarboxylating (EC 1.1.1.170) (Protein H105e3)	0	0	0	0	0	0	0	0	0	1	1	0	0	0	0	0	2	0
P51648	AL3A2_HUMAN	ALDH3A2	Aldehyde dehydrogenase family 3 member A2 (EC 1.2.1.3) (EC 1.2.1.94) (Aldehyde dehydrogenase 10) (Fatty aldehyde dehydrogenase) (Microsomal aldehyde dehydrogenase)	0	0	0	0	1	0	0	0	0	0	0	1	0	0	0	0	2	0
Q8TCJ2	STT3B_HUMAN	STT3B	Dolichyl-diphosphooligosaccharide--protein glycosyltransferase subunit STT3B (Oligosaccharyl transferase subunit STT3B) (STT3-B) (EC 2.4.99.18) (Source of immunodominant MHC-associated peptides homolog)	0	0	0	0	0	0	0	0	0	0	1	0	1	0	0	0	2	0
Q7Z2K6	ERMP1_HUMAN	ERMP1	Endoplasmic reticulum metallopeptidase 1 (EC 3.4.-.-) (Felix-ina)	0	0	0	0	0	0	0	0	0	0	1	0	0	0	0	1	2	0
Q8NBQ5	DHB11_HUMAN	HSD17B11	Estradiol 17-beta-dehydrogenase 11 (EC 1.1.1.62) (17-beta-hydroxysteroid dehydrogenase 11) (17-beta-HSD 11) (17bHSD11) (17betaHSD11) (17-beta-hydroxysteroid dehydrogenase XI) (17-beta-HSD XI) (17betaHSDXI) (Cutaneous T-cell lymphoma-associated antigen HD-CL-03) (CTCL-associated antigen HD-CL-03) (Dehydrogenase/reductase SDR family member 8) (Retinal short-chain dehydrogenase/reductase 2) (retSDR2…	0	0	0	0	1	1	0	0	0	0	0	0	0	0	0	0	2	0
O00264	PGRC1_HUMAN	PGRMC1	Membrane-associated progesterone receptor component 1 (mPR) (Dap1) (IZA)	0	0	0	0	0	0	0	0	0	0	1	1	0	0	0	0	2	0
Q07065	CKAP4_HUMAN	CKAP4	Cytoskeleton-associated protein 4 (63-kDa cytoskeleton-linking membrane protein) (Climp-63) (p63)	0	0	0	0	1	0	0	0	0	1	0	0	0	0	0	0	2	0
Q9UKM7	MA1B1_HUMAN	MAN1B1	Endoplasmic reticulum mannosyl-oligosaccharide 1,2-alpha-mannosidase (EC 3.2.1.113) (ER alpha-1,2-mannosidase) (ER mannosidase 1) (ERMan1) (Man9GlcNAc2-specific-processing alpha-mannosidase) (Mannosidase alpha class 1B member 1)	0	0	0	0	0	0	0	0	0	0	1	0	1	0	0	0	2	0
Q9Y5M8	SRPRB_HUMAN	SRPRB	Signal recognition particle receptor subunit beta (SR-beta) (Protein APMCF1)	0	0	0	1	0	0	0	0	0	1	0	0	0	0	0	0	2	0
Q96HE7	ERO1A_HUMAN	ERO1A	ERO1-like protein alpha (ERO1-L) (ERO1-L-alpha) (EC 1.8.4.-) (Endoplasmic oxidoreductin-1-like protein) (Endoplasmic reticulum oxidoreductase alpha) (Oxidoreductin-1-L-alpha)	0	0	0	0	1	0	0	0	0	1	0	0	0	0	0	0	2	0
O95470	SGPL1_HUMAN	SGPL1	Sphingosine-1-phosphate lyase 1 (S1PL) (SP-lyase 1) (SPL 1) (hSPL) (EC 4.1.2.27) (Sphingosine-1-phosphate aldolase)	0	0	0	0	1	0	0	0	0	0	0	0	0	0	0	1	2	0
Q5VV42	CDKAL_HUMAN	CDKAL1	Threonylcarbamoyladenosine tRNA methylthiotransferase (EC 2.8.4.5) (CDK5 regulatory subunit-associated protein 1-like 1) (tRNA-t(6)A37 methylthiotransferase)	0	0	0	0	0	0	0	0	0	0	1	0	1	0	0	0	2	0
P00167	CYB5_HUMAN	CYB5A	Cytochrome b5 (Microsomal cytochrome b5 type A) (MCB5)	0	0	0	0	1	0	0	0	0	0	0	1	0	0	0	0	2	0
P50454	SERPH_HUMAN	SERPINH1	Serpin H1 (47 kDa heat shock protein) (Arsenic-transactivated protein 3) (AsTP3) (Cell proliferation-inducing gene 14 protein) (Collagen-binding protein) (Colligin) (Rheumatoid arthritis-related antigen RA-A47)	0	0	0	0	0	0	0	0	0	1	0	1	0	0	0	0	2	0
Q6PIU2	NCEH1_HUMAN	NCEH1	Neutral cholesterol ester hydrolase 1 (NCEH) (EC 3.1.1.-) (Acetylalkylglycerol acetylhydrolase) (2-acetyl MAGE hydrolase) (EC 3.1.1.71) (Arylacetamide deacetylase-like 1)	0	0	0	0	1	0	0	0	0	1	0	0	0	0	0	0	2	0
Q8TED4	G6PT3_HUMAN	SLC37A2	Glucose-6-phosphate exchanger SLC37A2 (Solute carrier family 37 member 2)	0	0	0	1	1	0	0	0	0	0	0	0	0	0	0	0	2	0
Q7Z5P4	DHB13_HUMAN	HSD17B13	17-beta-hydroxysteroid dehydrogenase 13 (17-beta-HSD 13) (EC 1.1.-.-) (Short chain dehydrogenase/reductase family 16C member 3) (Short-chain dehydrogenase/reductase 9)	0	0	0	0	0	1	0	0	0	0	0	1	0	0	0	0	2	0
O75452	RDH16_HUMAN	RDH16	Retinol dehydrogenase 16 (EC 1.1.1.105) (EC 1.1.1.209) (EC 1.1.1.315) (EC 1.1.1.53) (Human epidermal retinol dehydrogenase) (hRDH-E) (Microsomal NAD(+)-dependent retinol dehydrogenase 4) (RoDH-4) (Short chain dehydrogenase/reductase family 9C member 8) (Sterol/retinol dehydrogenase)	0	0	0	0	0	1	0	0	0	0	0	1	0	0	0	0	2	0
P33260	CP2CI_HUMAN	CYP2C18	Cytochrome P450 2C18 (EC 1.14.14.1) (CYPIIC18) (Cytochrome P450-6b/29c)	0	0	0	0	0	1	0	0	0	0	0	1	0	0	0	0	2	0
P19224	UD16_HUMAN	UGT1A6	UDP-glucuronosyltransferase 1-6 (UDPGT 1-6) (UGT1*6) (UGT1-06) (UGT1.6) (EC 2.4.1.17) (Phenol-metabolizing UDP-glucuronosyltransferase) (UDP-glucuronosyltransferase 1-F) (UGT-1F) (UGT1F) (UDP-glucuronosyltransferase 1A6)	0	0	0	0	1	0	0	0	0	0	0	1	0	0	0	0	2	0
P10635	CP2D6_HUMAN	CYP2D6	Cytochrome P450 2D6 (EC 1.14.14.-) (CYPIID6) (Cholesterol 25-hydroxylase) (Cytochrome P450-DB1) (Debrisoquine 4-hydroxylase)	0	0	0	0	0	1	0	0	0	0	0	1	0	0	0	0	2	0
P28845	DHI1_HUMAN	HSD11B1	11-beta-hydroxysteroid dehydrogenase 1 (11-DH) (11-beta-HSD1) (EC 1.1.1.146) (7-oxosteroid reductase) (EC 1.1.1.201) (Corticosteroid 11-beta-dehydrogenase isozyme 1) (Short chain dehydrogenase/reductase family 26C member 1)	0	0	0	0	0	1	0	0	0	0	0	1	0	0	0	0	2	0
P23141	EST1_HUMAN	CES1	Liver carboxylesterase 1 (Acyl-coenzyme A:cholesterol acyltransferase) (ACAT) (Brain carboxylesterase hBr1) (Carboxylesterase 1) (CE-1) (hCE-1) (EC 3.1.1.1) (Cholesteryl ester hydrolase) (CEH) (EC 3.1.1.13) (Cocaine carboxylesterase) (Egasyn) (HMSE) (Methylumbelliferyl-acetate deacetylase 1) (EC 3.1.1.56) (Monocyte/macrophage serine esterase) (Retinyl ester hydrolase) (REH) (Serine esterase 1) (T…	1	0	0	0	0	0	0	0	0	0	0	1	0	0	0	0	2	0
Q9BXB5	OSB10_HUMAN	OSBPL10	Oxysterol-binding protein-related protein 10 (ORP-10) (OSBP-related protein 10)	0	0	0	0	0	0	1	0	0	0	0	0	1	0	0	0	2	0
Q8WVM8	SCFD1_HUMAN	SCFD1	Sec1 family domain-containing protein 1 (SLY1 homolog) (Sly1p) (Syntaxin-binding protein 1-like 2)	0	0	0	0	0	1	0	0	0	0	0	0	1	0	0	0	2	0
Q5VYK3	ECM29_HUMAN	ECPAS	Proteasome adapter and scaffold protein ECM29 (Ecm29 proteasome adapter and scaffold) (Proteasome-associated protein ECM29 homolog)	0	0	1	0	0	0	0	0	0	0	0	0	1	0	0	0	2	0
Q5W111	SPRY7_HUMAN	SPRYD7	SPRY domain-containing protein 7 (Chronic lymphocytic leukemia deletion region gene 6 protein) (CLL deletion region gene 6 protein)	0	0	0	0	0	0	0	0	0	0	0	0	0	1	1	0	2	0
Q9NYZ1	TV23B_HUMAN	TVP23B	Golgi apparatus membrane protein TVP23 homolog B	0	1	0	0	0	0	0	0	0	0	0	0	0	0	1	0	2	0
Q9NYU2	UGGG1_HUMAN	UGGT1	UDP-glucose:glycoprotein glucosyltransferase 1 (UGT1) (hUGT1) (EC 2.4.1.-) (UDP--Glc:glycoprotein glucosyltransferase) (UDP-glucose ceramide glucosyltransferase-like 1)	0	0	0	0	1	0	0	0	0	0	0	1	0	0	0	0	2	0
Q12999	TSN31_HUMAN	TSPAN31	Tetraspanin-31 (Tspan-31) (Sarcoma-amplified sequence)	0	1	0	0	0	0	0	0	0	0	0	0	0	0	1	0	2	0
Q13162	PRDX4_HUMAN	PRDX4	Peroxiredoxin-4 (EC 1.11.1.24) (Antioxidant enzyme AOE372) (AOE37-2) (Peroxiredoxin IV) (Prx-IV) (Thioredoxin peroxidase AO372) (Thioredoxin-dependent peroxide reductase A0372) (Thioredoxin-dependent peroxiredoxin 4)	1	0	0	0	0	1	0	0	0	0	0	0	0	0	0	0	2	0
Q9HDC9	APMAP_HUMAN	APMAP	Adipocyte plasma membrane-associated protein (Protein BSCv)	0	0	0	0	0	0	0	0	0	1	1	0	0	0	0	0	2	0
P18031	PTN1_HUMAN	PTPN1	Tyrosine-protein phosphatase non-receptor type 1 (EC 3.1.3.48) (Protein-tyrosine phosphatase 1B) (PTP-1B)	0	0	0	0	1	0	0	0	0	0	0	0	1	0	0	0	2	0
Q8NF37	PCAT1_HUMAN	LPCAT1	Lysophosphatidylcholine acyltransferase 1 (LPC acyltransferase 1) (LPCAT-1) (LysoPC acyltransferase 1) (EC 2.3.1.23) (1-acylglycerol-3-phosphate O-acyltransferase) (EC 2.3.1.51) (1-acylglycerophosphocholine O-acyltransferase) (1-alkenylglycerophosphocholine O-acyltransferase) (EC 2.3.1.25) (1-alkylglycerophosphocholine O-acetyltransferase) (EC 2.3.1.67) (Acetyl-CoA:lyso-platelet-activating factor…	0	0	0	0	0	0	0	0	0	0	1	0	1	0	0	0	2	0
Q9BZF1	OSBL8_HUMAN	OSBPL8	Oxysterol-binding protein-related protein 8 (ORP-8) (OSBP-related protein 8)	0	0	0	0	1	0	0	0	0	0	0	0	1	0	0	0	2	0
O14975	S27A2_HUMAN	SLC27A2	Long-chain fatty acid transport protein 2 (Arachidonate--CoA ligase) (EC 6.2.1.15) (Fatty acid transport protein 2) (FATP-2) (Fatty-acid-coenzyme A ligase, very long-chain 1) (Long-chain-fatty-acid--CoA ligase) (EC 6.2.1.3) (Phytanate--CoA ligase) (EC 6.2.1.24) (Solute carrier family 27 member 2) (THCA-CoA ligase) (EC 6.2.1.7) (Very long-chain acyl-CoA synthetase) (VLACS) (VLCS) (EC 6.2.1.-) (Ver…	0	0	0	0	0	1	0	0	0	0	0	1	0	0	0	0	2	0
Q99653	CHP1_HUMAN	CHP1	Calcineurin B homologous protein 1 (Calcineurin B-like protein) (Calcium-binding protein CHP) (Calcium-binding protein p22) (EF-hand calcium-binding domain-containing protein p22)	0	0	0	0	0	0	0	0	0	1	0	1	0	0	0	0	2	0
Q92544	TM9S4_HUMAN	TM9SF4	Transmembrane 9 superfamily member 4 (Tumor cannibalism associated protein 1)	0	0	0	0	0	0	0	0	0	1	1	0	0	0	0	0	2	0
Q8NBJ4	GOLM1_HUMAN	GOLM1	Golgi membrane protein 1 (Golgi membrane protein GP73) (Golgi phosphoprotein 2)	0	0	0	0	0	0	0	0	0	0	1	0	0	0	0	1	2	0
Q9BXB4	OSB11_HUMAN	OSBPL11	Oxysterol-binding protein-related protein 11 (ORP-11) (OSBP-related protein 11)	0	0	0	0	0	0	1	0	0	0	0	0	1	0	0	0	2	0
Q9UJY4	GGA2_HUMAN	GGA2	ADP-ribosylation factor-binding protein GGA2 (Gamma-adaptin-related protein 2) (Golgi-localized, gamma ear-containing, ARF-binding protein 2) (VHS domain and ear domain of gamma-adaptin) (Vear)	0	0	0	0	0	0	0	0	0	0	0	0	1	1	0	0	2	0
Q92896	GSLG1_HUMAN	GLG1	Golgi apparatus protein 1 (CFR-1) (Cysteine-rich fibroblast growth factor receptor) (E-selectin ligand 1) (ESL-1) (Golgi sialoglycoprotein MG-160)	0	0	0	1	0	0	0	0	0	0	0	1	0	0	0	0	2	0
Q14697	GANAB_HUMAN	GANAB	Neutral alpha-glucosidase AB (EC 3.2.1.207) (Alpha-glucosidase 2) (Glucosidase II subunit alpha)	0	0	0	1	1	0	0	0	0	0	0	0	0	0	0	0	2	0
Q9UK23	NAGPA_HUMAN	NAGPA	N-acetylglucosamine-1-phosphodiester alpha-N-acetylglucosaminidase (EC 3.1.4.45) (Mannose 6-phosphate-uncovering enzyme) (Phosphodiester alpha-GlcNAcase)	0	0	0	1	0	0	0	1	0	0	0	0	0	0	0	0	2	0
P53621	COPA_HUMAN	COPA	Coatomer subunit alpha (Alpha-coat protein) (Alpha-COP) (HEP-COP) (HEPCOP) [Cleaved into: Xenin (Xenopsin-related peptide); Proxenin]	0	0	0	0	0	1	0	0	0	0	0	0	1	0	0	0	2	0
Q16706	MA2A1_HUMAN	MAN2A1	Alpha-mannosidase 2 (EC 3.2.1.114) (Golgi alpha-mannosidase II) (AMan II) (Man II) (Mannosidase alpha class 2A member 1) (Mannosyl-oligosaccharide 1,3-1,6-alpha-mannosidase)	0	0	0	0	1	0	0	0	0	0	0	1	0	0	0	0	2	0
P53618	COPB_HUMAN	COPB1	Coatomer subunit beta (Beta-coat protein) (Beta-COP)	0	0	0	0	0	0	0	0	0	0	0	1	1	0	0	0	2	0
P53365	ARFP2_HUMAN	ARFIP2	Arfaptin-2 (ADP-ribosylation factor-interacting protein 2) (Partner of RAC1) (POR1)	0	0	1	0	0	0	0	0	0	0	0	0	1	0	0	0	2	0
Q53HC9	EIPR1_HUMAN	EIPR1	EARP and GARP complex-interacting protein 1 (Endosome-associated recycling protein-interacting protein) (Golgi-associated retrograde protein-interacting protein) (Tumor-suppressing STF cDNA 1 protein) (Tumor-suppressing subchromosomal transferable fragment candidate gene 1 protein)	1	0	0	0	0	0	0	0	0	0	0	0	1	0	0	0	2	0
O95249	GOSR1_HUMAN	GOSR1	Golgi SNAP receptor complex member 1 (28 kDa Golgi SNARE protein) (28 kDa cis-Golgi SNARE p28) (GOS-28)	0	0	0	0	0	0	0	0	0	0	0	1	0	1	0	0	2	0
Q8NEW0	ZNT7_HUMAN	SLC30A7	Zinc transporter 7 (ZnT-7) (Solute carrier family 30 member 7) (Znt-like transporter 2)	0	0	0	0	0	0	0	0	0	0	0	0	1	0	0	1	2	0
Q96K37	S35E1_HUMAN	SLC35E1	Solute carrier family 35 member E1	0	0	0	0	0	0	0	0	0	0	1	0	1	0	0	0	2	0
P13861	KAP2_HUMAN	PRKAR2A	cAMP-dependent protein kinase type II-alpha regulatory subunit	1	0	1	0	0	0	0	0	0	0	0	0	0	0	0	0	2	0
O14579	COPE_HUMAN	COPE	Coatomer subunit epsilon (Epsilon-coat protein) (Epsilon-COP)	0	0	0	0	0	1	0	0	0	0	0	0	1	0	0	0	2	0
Q08379	GOGA2_HUMAN	GOLGA2	Golgin subfamily A member 2 (130 kDa cis-Golgi matrix protein) (GM130) (GM130 autoantigen) (Golgin-95)	0	0	0	0	0	0	0	0	0	0	0	1	1	0	0	0	2	0
Q8NFA0	UBP32_HUMAN	USP32	Ubiquitin carboxyl-terminal hydrolase 32 (EC 3.4.19.12) (Deubiquitinating enzyme 32) (Renal carcinoma antigen NY-REN-60) (Ubiquitin thioesterase 32) (Ubiquitin-specific-processing protease 32)	0	0	0	0	0	0	1	0	0	0	0	0	1	0	0	0	2	0
O60488	ACSL4_HUMAN	ACSL4	Long-chain-fatty-acid--CoA ligase 4 (EC 6.2.1.3) (Arachidonate--CoA ligase) (EC 6.2.1.15) (Long-chain acyl-CoA synthetase 4) (LACS 4)	0	0	0	1	0	0	0	0	0	0	1	0	0	0	0	0	2	0
P67936	TPM4_HUMAN	TPM4	Tropomyosin alpha-4 chain (TM30p1) (Tropomyosin-4)	1	0	0	0	0	0	0	0	0	0	0	1	0	0	0	0	2	0
Q9Y6D5	BIG2_HUMAN	ARFGEF2	Brefeldin A-inhibited guanine nucleotide-exchange protein 2 (Brefeldin A-inhibited GEP 2) (ADP-ribosylation factor guanine nucleotide-exchange factor 2)	0	0	0	0	0	0	1	0	0	0	0	0	1	0	0	0	2	0
Q00610	CLH1_HUMAN	CLTC	Clathrin heavy chain 1 (Clathrin heavy chain on chromosome 17) (CLH-17)	0	0	0	0	1	0	0	0	0	0	0	1	0	0	0	0	2	0
P19338	NUCL_HUMAN	NCL	Nucleolin (Protein C23)	1	0	0	0	0	1	0	0	0	0	0	0	0	0	0	0	2	0
O00571	DDX3X_HUMAN	DDX3X	ATP-dependent RNA helicase DDX3X (EC 3.6.4.13) (CAP-Rf) (DEAD box protein 3, X-chromosomal) (DEAD box, X isoform) (DBX) (Helicase-like protein 2) (HLP2)	0	0	0	1	0	1	0	0	0	0	0	0	0	0	0	0	2	0
Q99536	VAT1_HUMAN	VAT1	Synaptic vesicle membrane protein VAT-1 homolog (EC 1.-.-.-)	0	0	0	0	1	0	0	0	0	1	0	0	0	0	0	0	2	0
Q8N6T3	ARFG1_HUMAN	ARFGAP1	ADP-ribosylation factor GTPase-activating protein 1 (ARF GAP 1) (ADP-ribosylation factor 1 GTPase-activating protein) (ARF1 GAP) (ARF1-directed GTPase-activating protein)	1	0	0	0	0	0	0	0	0	0	0	0	1	0	0	0	2	0
Q13492	PICAL_HUMAN	PICALM	Phosphatidylinositol-binding clathrin assembly protein (Clathrin assembly lymphoid myeloid leukemia protein)	0	0	1	0	0	0	0	0	0	0	0	1	0	0	0	0	2	0
P31689	DNJA1_HUMAN	DNAJA1	DnaJ homolog subfamily A member 1 (DnaJ protein homolog 2) (HSDJ) (Heat shock 40 kDa protein 4) (Heat shock protein J2) (HSJ-2) (Human DnaJ protein 2) (hDj-2)	0	0	0	1	1	0	0	0	0	0	0	0	0	0	0	0	2	0
P52907	CAZA1_HUMAN	CAPZA1	F-actin-capping protein subunit alpha-1 (CapZ alpha-1)	0	0	0	0	0	1	0	0	0	1	0	0	0	0	0	0	2	0
P48444	COPD_HUMAN	ARCN1	Coatomer subunit delta (Archain) (Delta-coat protein) (Delta-COP)	0	0	0	0	0	0	0	0	0	0	0	1	1	0	0	0	2	0
P06733	ENOA_HUMAN	ENO1	Alpha-enolase (EC 4.2.1.11) (2-phospho-D-glycerate hydro-lyase) (C-myc promoter-binding protein) (Enolase 1) (MBP-1) (MPB-1) (Non-neural enolase) (NNE) (Phosphopyruvate hydratase) (Plasminogen-binding protein)	0	0	0	1	1	0	0	0	0	0	0	0	0	0	0	0	2	0
Q9Y265	RUVB1_HUMAN	RUVBL1	RuvB-like 1 (EC 3.6.4.12) (49 kDa TATA box-binding protein-interacting protein) (49 kDa TBP-interacting protein) (54 kDa erythrocyte cytosolic protein) (ECP-54) (INO80 complex subunit H) (Nuclear matrix protein 238) (NMP 238) (Pontin 52) (TIP49a) (TIP60-associated protein 54-alpha) (TAP54-alpha)	1	0	1	0	0	0	0	0	0	0	0	0	0	0	0	0	2	0
Q9Y3A3	PHOCN_HUMAN	MOB4	MOB-like protein phocein (2C4D) (Class II mMOB1) (Mob1 homolog 3) (Mob3) (Mps one binder kinase activator-like 3) (Preimplantation protein 3)	1	0	0	0	0	0	0	0	0	0	0	0	1	0	0	0	2	0
P62136	PP1A_HUMAN	PPP1CA	Serine/threonine-protein phosphatase PP1-alpha catalytic subunit (PP-1A) (EC 3.1.3.16)	0	0	0	1	0	0	0	0	0	0	0	1	0	0	0	0	2	0
Q9Y3I0	RTCB_HUMAN	RTCB	RNA-splicing ligase RtcB homolog (EC 6.5.1.8) (3'-phosphate/5'-hydroxy nucleic acid ligase)	1	0	0	0	0	1	0	0	0	0	0	0	0	0	0	0	2	0
Q16513	PKN2_HUMAN	PKN2	Serine/threonine-protein kinase N2 (EC 2.7.11.13) (PKN gamma) (Protein kinase C-like 2) (Protein-kinase C-related kinase 2)	1	0	0	0	0	0	0	0	1	0	0	0	0	0	0	0	2	0
O94979	SC31A_HUMAN	SEC31A	Protein transport protein Sec31A (ABP125) (ABP130) (SEC31-like protein 1) (SEC31-related protein A) (Web1-like protein)	0	0	0	0	0	1	0	0	0	0	0	0	1	0	0	0	2	0
P07814	SYEP_HUMAN	EPRS1	Bifunctional glutamate/proline--tRNA ligase (Bifunctional aminoacyl-tRNA synthetase) (Cell proliferation-inducing gene 32 protein) (Glutamatyl-prolyl-tRNA synthetase) [Includes: Glutamate--tRNA ligase (EC 6.1.1.17) (Glutamyl-tRNA synthetase) (GluRS); Proline--tRNA ligase (EC 6.1.1.15) (Prolyl-tRNA synthetase)]	1	0	0	0	0	0	0	0	0	0	0	0	1	0	0	0	2	0
P08758	ANXA5_HUMAN	ANXA5	Annexin A5 (Anchorin CII) (Annexin V) (Annexin-5) (Calphobindin I) (CPB-I) (Endonexin II) (Lipocortin V) (Placental anticoagulant protein 4) (PP4) (Placental anticoagulant protein I) (PAP-I) (Thromboplastin inhibitor) (Vascular anticoagulant-alpha) (VAC-alpha)	0	0	0	1	0	0	0	0	0	0	0	1	0	0	0	0	2	0
Q9Y2A7	NCKP1_HUMAN	NCKAP1	Nck-associated protein 1 (NAP 1) (Membrane-associated protein HEM-2) (p125Nap1)	0	0	0	0	0	0	0	0	0	0	1	0	1	0	0	0	2	0
P01024	CO3_HUMAN	C3	Complement C3 (C3 and PZP-like alpha-2-macroglobulin domain-containing protein 1) [Cleaved into: Complement C3 beta chain; C3-beta-c (C3bc); Complement C3 alpha chain; C3a anaphylatoxin; Acylation stimulating protein (ASP) (C3adesArg); Complement C3b alpha' chain; Complement C3c alpha' chain fragment 1; Complement C3dg fragment; Complement C3g fragment; Complement C3d fragment; Complement C3f fra…	0	0	0	0	0	1	0	0	0	0	0	1	0	0	0	0	2	0
Q9Y371	SHLB1_HUMAN	SH3GLB1	Endophilin-B1 (Bax-interacting factor 1) (Bif-1) (SH3 domain-containing GRB2-like protein B1)	1	0	0	0	1	0	0	0	0	0	0	0	0	0	0	0	2	0
Q12906	ILF3_HUMAN	ILF3	Interleukin enhancer-binding factor 3 (Double-stranded RNA-binding protein 76) (DRBP76) (M-phase phosphoprotein 4) (MPP4) (Nuclear factor associated with dsRNA) (NFAR) (Nuclear factor of activated T-cells 90 kDa) (NF-AT-90) (Translational control protein 80) (TCP80)	1	0	1	0	0	0	0	0	0	0	0	0	0	0	0	0	2	0
Q9UHD8	SEPT9_HUMAN	SEPTIN9	Septin-9 (MLL septin-like fusion protein MSF-A) (MLL septin-like fusion protein) (Ovarian/Breast septin) (Ov/Br septin) (Septin D1)	0	0	0	0	0	0	0	0	0	0	0	0	1	0	1	0	2	0
Q9Y6D6	BIG1_HUMAN	ARFGEF1	Brefeldin A-inhibited guanine nucleotide-exchange protein 1 (Brefeldin A-inhibited GEP 1) (ADP-ribosylation factor guanine nucleotide-exchange factor 1) (p200 ARF guanine nucleotide exchange factor) (p200 ARF-GEP1)	0	0	0	0	0	0	1	0	0	0	0	0	1	0	0	0	2	0
P50851	LRBA_HUMAN	LRBA	Lipopolysaccharide-responsive and beige-like anchor protein (Beige-like protein) (CDC4-like protein)	0	0	0	0	0	1	0	0	0	0	0	0	1	0	0	0	2	0
Q9NV70	EXOC1_HUMAN	EXOC1	Exocyst complex component 1 (Exocyst complex component Sec3)	0	0	0	0	0	0	1	0	0	0	0	0	1	0	0	0	2	0
Q16181	SEPT7_HUMAN	SEPTIN7	Septin-7 (CDC10 protein homolog)	0	0	0	0	0	0	0	0	0	0	0	1	0	0	1	0	2	0
O14976	GAK_HUMAN	GAK	Cyclin-G-associated kinase (EC 2.7.11.1)	0	0	0	0	0	0	0	0	1	0	0	0	1	0	0	0	2	0
Q14157	UBP2L_HUMAN	UBAP2L	Ubiquitin-associated protein 2-like (Protein NICE-4) (RNA polymerase II degradation factor UBAP2L)	0	0	1	0	0	1	0	0	0	0	0	0	0	0	0	0	2	0
P31946	1433B_HUMAN	YWHAB	14-3-3 protein beta/alpha (Protein 1054) (Protein kinase C inhibitor protein 1) (KCIP-1) [Cleaved into: 14-3-3 protein beta/alpha, N-terminally processed]	1	0	0	0	0	0	0	0	0	0	0	1	0	0	0	0	2	0
P53992	SC24C_HUMAN	SEC24C	Protein transport protein Sec24C (SEC24-related protein C)	0	0	0	0	0	0	0	0	0	0	0	0	1	0	1	0	2	0
Q99733	NP1L4_HUMAN	NAP1L4	Nucleosome assembly protein 1-like 4 (Nucleosome assembly protein 2) (NAP-2)	1	0	1	0	0	0	0	0	0	0	0	0	0	0	0	0	2	0
P55010	IF5_HUMAN	EIF5	Eukaryotic translation initiation factor 5 (eIF-5)	0	0	1	0	0	1	0	0	0	0	0	0	0	0	0	0	2	0
Q9HCN4	GPN1_HUMAN	GPN1	GPN-loop GTPase 1 (EC 3.6.5.-) (MBD2-interacting protein) (MBDin) (RNAPII-associated protein 4) (XPA-binding protein 1)	1	0	1	0	0	0	0	0	0	0	0	0	0	0	0	0	2	0
A0AVT1	UBA6_HUMAN	UBA6	Ubiquitin-like modifier-activating enzyme 6 (Ubiquitin-activating enzyme 6) (EC 6.2.1.45) (Monocyte protein 4) (MOP-4) (Ubiquitin-activating enzyme E1-like protein 2) (E1-L2)	1	0	0	0	0	0	0	0	0	0	0	0	1	0	0	0	2	0
Q5T6F2	UBAP2_HUMAN	UBAP2	Ubiquitin-associated protein 2 (UBAP-2) (RNA polymerase II degradation factor UBAP2)	0	0	1	0	0	0	0	0	0	0	0	0	1	0	0	0	2	0
P61163	ACTZ_HUMAN	ACTR1A	Alpha-centractin (Centractin) (ARP1) (Actin-RPV) (Centrosome-associated actin homolog)	1	0	0	0	0	1	0	0	0	0	0	0	0	0	0	0	2	0
O43396	TXNL1_HUMAN	TXNL1	Thioredoxin-like protein 1 (32 kDa thioredoxin-related protein)	0	0	1	0	0	0	0	0	0	0	0	1	0	0	0	0	2	0
Q15056	IF4H_HUMAN	EIF4H	Eukaryotic translation initiation factor 4H (eIF-4H) (Williams-Beuren syndrome chromosomal region 1 protein)	1	0	1	0	0	0	0	0	0	0	0	0	0	0	0	0	2	0
O43432	IF4G3_HUMAN	EIF4G3	Eukaryotic translation initiation factor 4 gamma 3 (eIF-4-gamma 3) (eIF-4G 3) (eIF4G 3) (eIF-4-gamma II) (eIF4GII)	0	0	1	0	0	0	0	0	0	0	0	0	1	0	0	0	2	0
A5YKK6	CNOT1_HUMAN	CNOT1	CCR4-NOT transcription complex subunit 1 (CCR4-associated factor 1) (Negative regulator of transcription subunit 1 homolog) (NOT1H) (hNOT1)	0	0	1	0	0	0	0	0	0	0	0	0	1	0	0	0	2	0
P05198	IF2A_HUMAN	EIF2S1	Eukaryotic translation initiation factor 2 subunit 1 (Eukaryotic translation initiation factor 2 subunit alpha) (eIF-2-alpha) (eIF-2A) (eIF-2alpha)	1	0	0	0	0	1	0	0	0	0	0	0	0	0	0	0	2	0
Q9C0C9	UBE2O_HUMAN	UBE2O	(E3-independent) E2 ubiquitin-conjugating enzyme (EC 2.3.2.24) (E2/E3 hybrid ubiquitin-protein ligase UBE2O) (Ubiquitin carrier protein O) (Ubiquitin-conjugating enzyme E2 O) (Ubiquitin-conjugating enzyme E2 of 230 kDa) (Ubiquitin-conjugating enzyme E2-230K) (Ubiquitin-protein ligase O)	1	0	0	0	0	0	0	0	0	0	0	0	1	0	0	0	2	0
Q9C0C2	TB182_HUMAN	TNKS1BP1	182 kDa tankyrase-1-binding protein	1	0	0	0	0	0	0	0	0	0	0	0	1	0	0	0	2	0
Q01970	PLCB3_HUMAN	PLCB3	1-phosphatidylinositol 4,5-bisphosphate phosphodiesterase beta-3 (EC 3.1.4.11) (Phosphoinositide phospholipase C-beta-3) (Phospholipase C-beta-3) (PLC-beta-3)	0	0	0	0	0	0	0	0	1	0	0	0	1	0	0	0	2	0
Q15437	SC23B_HUMAN	SEC23B	Protein transport protein Sec23B (hSec23B) (SEC23-related protein B)	0	0	0	0	0	1	0	0	0	0	0	0	1	0	0	0	2	0
Q9NZN8	CNOT2_HUMAN	CNOT2	CCR4-NOT transcription complex subunit 2 (CCR4-associated factor 2)	0	0	1	0	0	0	0	0	0	0	0	0	1	0	0	0	2	0
Q5SW79	CE170_HUMAN	CEP170	Centrosomal protein of 170 kDa (Cep170) (KARP-1-binding protein) (KARP1-binding protein)	0	0	1	0	0	0	0	0	0	0	0	0	1	0	0	0	2	0
O95487	SC24B_HUMAN	SEC24B	Protein transport protein Sec24B (SEC24-related protein B)	0	0	0	0	0	0	0	0	1	0	0	0	1	0	0	0	2	0
O75962	TRIO_HUMAN	TRIO	Triple functional domain protein (EC 2.7.11.1) (PTPRF-interacting protein)	0	0	0	0	0	0	0	0	1	0	0	0	1	0	0	0	2	0
Q12802	AKP13_HUMAN	AKAP13	A-kinase anchor protein 13 (AKAP-13) (AKAP-Lbc) (Breast cancer nuclear receptor-binding auxiliary protein) (Guanine nucleotide exchange factor Lbc) (Human thyroid-anchoring protein 31) (Lymphoid blast crisis oncogene) (LBC oncogene) (Non-oncogenic Rho GTPase-specific GTP exchange factor) (Protein kinase A-anchoring protein 13) (PRKA13) (p47)	1	0	0	0	0	0	0	0	0	0	0	0	1	0	0	0	2	0
Q5T4S7	UBR4_HUMAN	UBR4	E3 ubiquitin-protein ligase UBR4 (EC 2.3.2.27) (600 kDa retinoblastoma protein-associated factor) (N-recognin-4) (RING-type E3 ubiquitin transferase UBR4) (Retinoblastoma-associated factor of 600 kDa) (RBAF600) (p600) (Zinc finger UBR1-type protein 1)	0	0	0	0	0	0	0	0	0	0	1	0	1	0	0	0	2	0
Q9Y2X7	GIT1_HUMAN	GIT1	ARF GTPase-activating protein GIT1 (ARF GAP GIT1) (Cool-associated and tyrosine-phosphorylated protein 1) (CAT-1) (CAT1) (G protein-coupled receptor kinase-interactor 1) (GRK-interacting protein 1) (p95-APP1)	0	0	0	0	0	0	0	0	0	0	0	1	1	0	0	0	2	0
Q9BV44	THUM3_HUMAN	THUMPD3	tRNA (guanine(6)-N2)-methyltransferase THUMP3 (EC 2.1.1.256) (THUMP domain-containing protein 3)	1	0	0	0	0	0	1	0	0	0	0	0	0	0	0	0	2	0
Q9P2D3	HTR5B_HUMAN	HEATR5B	HEAT repeat-containing protein 5B	0	0	0	0	0	0	1	0	0	0	0	0	1	0	0	0	2	0
Q3LXA3	TKFC_HUMAN	TKFC	Triokinase/FMN cyclase (Bifunctional ATP-dependent dihydroxyacetone kinase/FAD-AMP lyase (cyclizing)) [Includes: ATP-dependent dihydroxyacetone kinase (DHA kinase) (EC 2.7.1.28) (EC 2.7.1.29) (Glycerone kinase) (Triokinase) (Triose kinase); FAD-AMP lyase (cyclizing) (EC 4.6.1.15) (FAD-AMP lyase (cyclic FMN forming)) (FMN cyclase)]	1	0	0	0	0	0	0	0	0	0	0	1	0	0	0	0	2	0
P41236	IPP2_HUMAN	PPP1R2	Protein phosphatase inhibitor 2 (IPP-2)	1	0	1	0	0	0	0	0	0	0	0	0	0	0	0	0	2	0
Q9BVA1	TBB2B_HUMAN	TUBB2B	Tubulin beta-2B chain	1	0	0	0	0	0	0	0	0	0	0	1	0	0	0	0	2	0
Q5T5Y3	CAMP1_HUMAN	CAMSAP1	Calmodulin-regulated spectrin-associated protein 1	0	0	1	0	0	0	0	0	0	0	0	0	1	0	0	0	2	0
Q9BTW9	TBCD_HUMAN	TBCD	Tubulin-specific chaperone D (Beta-tubulin cofactor D) (tfcD) (SSD-1) (Tubulin-folding cofactor D)	1	0	0	0	0	0	0	0	0	0	0	0	1	0	0	0	2	0
Q9BQE3	TBA1C_HUMAN	TUBA1C	Tubulin alpha-1C chain (EC 3.6.5.-) (Alpha-tubulin 6) (Tubulin alpha-6 chain) [Cleaved into: Detyrosinated tubulin alpha-1C chain]	0	0	0	1	1	0	0	0	0	0	0	0	0	0	0	0	2	0
Q01804	OTUD4_HUMAN	OTUD4	OTU domain-containing protein 4 (EC 3.4.19.12) (HIV-1-induced protein HIN-1)	1	0	0	0	0	0	0	0	0	0	0	0	1	0	0	0	2	0
Q8WXG6	MADD_HUMAN	MADD	MAP kinase-activating death domain protein (Differentially expressed in normal and neoplastic cells) (Insulinoma glucagonoma clone 20) (Rab3 GDP/GTP exchange factor) (RabGEF) (Rab3 GDP/GTP exchange protein) (Rab3GEP)	0	0	0	0	0	0	1	0	1	0	0	0	0	0	0	0	2	0
P16949	STMN1_HUMAN	STMN1	Stathmin (Leukemia-associated phosphoprotein p18) (Metablastin) (Oncoprotein 18) (Op18) (Phosphoprotein p19) (pp19) (Prosolin) (Protein Pr22) (pp17)	1	0	1	0	0	0	0	0	0	0	0	0	0	0	0	0	2	0
O75146	HIP1R_HUMAN	HIP1R	Huntingtin-interacting protein 1-related protein (HIP1-related protein) (Huntingtin-interacting protein 12) (HIP-12)	0	0	0	0	0	0	0	0	1	0	0	0	1	0	0	0	2	0
P31947	1433S_HUMAN	SFN	14-3-3 protein sigma (Epithelial cell marker protein 1) (Stratifin)	1	0	0	0	0	0	0	0	0	0	0	0	1	0	0	0	2	0
P56945	BCAR1_HUMAN	BCAR1	Breast cancer anti-estrogen resistance protein 1 (CRK-associated substrate) (Cas scaffolding protein family member 1) (p130cas)	0	0	0	0	0	0	0	0	1	0	0	0	1	0	0	0	2	0
Q86T03	PP4P1_HUMAN	PIP4P1	Type 1 phosphatidylinositol 4,5-bisphosphate 4-phosphatase (Type 1 PtdIns-4,5-P2 4-Ptase) (EC 3.1.3.78) (PtdIns-4,5-P2 4-Ptase I) (Transmembrane protein 55B)	0	0	0	0	0	0	0	1	0	0	0	0	0	1	0	0	2	0
Q9UHA4	LTOR3_HUMAN	LAMTOR3	Ragulator complex protein LAMTOR3 (Late endosomal/lysosomal adaptor and MAPK and MTOR activator 3) (MEK-binding partner 1) (Mp1) (Mitogen-activated protein kinase kinase 1-interacting protein 1) (Mitogen-activated protein kinase scaffold protein 1)	0	0	0	0	1	0	0	0	0	0	0	0	0	1	0	0	2	0
Q9NP58	ABCB6_HUMAN	ABCB6	ATP-binding cassette sub-family B member 6 (ABC-type heme transporter ABCB6) (EC 7.6.2.5) (Mitochondrial ABC transporter 3) (Mt-ABC transporter 3) (P-glycoprotein-related protein) (Ubiquitously-expressed mammalian ABC half transporter)	0	0	0	1	0	0	0	0	0	1	0	0	0	0	0	0	2	0
Q9Y2I1	NISCH_HUMAN	NISCH	Nischarin (Imidazoline receptor 1) (I-1) (IR1) (Imidazoline receptor antisera-selected protein) (hIRAS) (Imidazoline-1 receptor) (I1R) (Imidazoline-1 receptor candidate protein) (I-1 receptor candidate protein) (I1R candidate protein)	0	0	0	0	0	0	0	0	1	0	0	0	0	0	1	0	2	0
Q8IY34	S15A3_HUMAN	SLC15A3	Solute carrier family 15 member 3 (Osteoclast transporter) (Peptide transporter 3) (Peptide/histidine transporter 2)	0	0	0	1	1	0	0	0	0	0	0	0	0	0	0	0	2	0
P28799	GRN_HUMAN	GRN	Progranulin (PGRN) (Acrogranin) (Epithelin precursor) (Glycoprotein of 88 Kda) (GP88) (Glycoprotein 88) (Granulin precursor) (PC cell-derived growth factor) (PCDGF) (Proepithelin) (PEPI) [Cleaved into: Paragranulin; Granulin-1 (Granulin G); Granulin-2 (Granulin F); Granulin-3 (Epithelin-2) (Granulin B); Granulin-4 (Epithelin-1) (Granulin A); Granulin-5 (Granulin C); Granulin-6 (Granulin D); Granu…	0	0	0	1	1	0	0	0	0	0	0	0	0	0	0	0	2	0
P06865	HEXA_HUMAN	HEXA	Beta-hexosaminidase subunit alpha (EC 3.2.1.52) (Beta-N-acetylhexosaminidase subunit alpha) (Hexosaminidase subunit A) (N-acetyl-beta-glucosaminidase subunit alpha)	0	0	0	1	1	0	0	0	0	0	0	0	0	0	0	0	2	0
O14773	TPP1_HUMAN	TPP1	Tripeptidyl-peptidase 1 (TPP-1) (EC 3.4.14.9) (Cell growth-inhibiting gene 1 protein) (Lysosomal pepstatin-insensitive protease) (LPIC) (Tripeptidyl aminopeptidase) (Tripeptidyl-peptidase I) (TPP-I)	0	0	0	1	1	0	0	0	0	0	0	0	0	0	0	0	2	0
P16278	BGAL_HUMAN	GLB1	Beta-galactosidase (EC 3.2.1.23) (Acid beta-galactosidase) (Lactase) (Elastin receptor 1)	0	0	0	1	1	0	0	0	0	0	0	0	0	0	0	0	2	0
Q9H3Z4	DNJC5_HUMAN	DNAJC5	DnaJ homolog subfamily C member 5 (Ceroid-lipofuscinosis neuronal protein 4) (Cysteine string protein) (CSP)	0	0	0	0	1	0	0	0	1	0	0	0	0	0	0	0	2	0
P06280	AGAL_HUMAN	GLA	Alpha-galactosidase A (EC 3.2.1.22) (Alpha-D-galactosidase A) (Alpha-D-galactoside galactohydrolase) (Galactosylgalactosylglucosylceramidase GLA) (Melibiase) (Agalsidase)	0	0	0	1	1	0	0	0	0	0	0	0	0	0	0	0	2	0
P61916	NPC2_HUMAN	NPC2	NPC intracellular cholesterol transporter 2 (Epididymal secretory protein E1) (Human epididymis-specific protein 1) (He1) (Niemann-Pick disease type C2 protein)	0	0	0	1	1	0	0	0	0	0	0	0	0	0	0	0	2	0
P11117	PPAL_HUMAN	ACP2	Lysosomal acid phosphatase (LAP) (EC 3.1.3.2)	0	0	0	0	1	0	0	0	0	0	0	1	0	0	0	0	2	0
P10253	LYAG_HUMAN	GAA	Lysosomal alpha-glucosidase (EC 3.2.1.20) (Acid maltase) (Aglucosidase alfa) [Cleaved into: 76 kDa lysosomal alpha-glucosidase; 70 kDa lysosomal alpha-glucosidase]	1	0	0	1	0	0	0	0	0	0	0	0	0	0	0	0	2	0
Q9HB40	RISC_HUMAN	SCPEP1	Retinoid-inducible serine carboxypeptidase (EC 3.4.16.-) (Serine carboxypeptidase 1)	0	0	0	1	1	0	0	0	0	0	0	0	0	0	0	0	2	0
O00754	MA2B1_HUMAN	MAN2B1	Lysosomal alpha-mannosidase (Laman) (EC 3.2.1.24) (Lysosomal acid alpha-mannosidase) (Mannosidase alpha class 2B member 1) (Mannosidase alpha-B) [Cleaved into: Lysosomal alpha-mannosidase A peptide; Lysosomal alpha-mannosidase B peptide; Lysosomal alpha-mannosidase C peptide; Lysosomal alpha-mannosidase D peptide; Lysosomal alpha-mannosidase E peptide]	0	0	0	1	1	0	0	0	0	0	0	0	0	0	0	0	2	0
P08236	BGLR_HUMAN	GUSB	Beta-glucuronidase (EC 3.2.1.31) (Beta-G1)	0	0	0	1	1	0	0	0	0	0	0	0	0	0	0	0	2	0
Q99538	LGMN_HUMAN	LGMN	Legumain (EC 3.4.22.34) (Asparaginyl endopeptidase) (Protease, cysteine 1)	0	0	0	1	0	0	0	0	0	0	0	0	0	1	0	0	2	0
P10619	PPGB_HUMAN	CTSA	Lysosomal protective protein (EC 3.4.16.5) (Carboxypeptidase C) (Carboxypeptidase L) (Cathepsin A) (Protective protein cathepsin A) (PPCA) (Protective protein for beta-galactosidase) [Cleaved into: Lysosomal protective protein 32 kDa chain; Lysosomal protective protein 20 kDa chain]	0	0	0	1	1	0	0	0	0	0	0	0	0	0	0	0	2	0
P54802	ANAG_HUMAN	NAGLU	Alpha-N-acetylglucosaminidase (EC 3.2.1.50) (N-acetyl-alpha-glucosaminidase) (NAG) [Cleaved into: Alpha-N-acetylglucosaminidase 82 kDa form; Alpha-N-acetylglucosaminidase 77 kDa form]	0	0	0	1	1	0	0	0	0	0	0	0	0	0	0	0	2	0
Q13488	VPP3_HUMAN	TCIRG1	V-type proton ATPase 116 kDa subunit a 3 (V-ATPase 116 kDa subunit a 3) (Osteoclastic proton pump 116 kDa subunit) (OC-116 kDa) (OC116) (T-cell immune regulator 1) (T-cell immune response cDNA7 protein) (TIRC7) (Vacuolar proton translocating ATPase 116 kDa subunit a isoform 3)	0	0	0	1	1	0	0	0	0	0	0	0	0	0	0	0	2	0
P07711	CATL1_HUMAN	CTSL	Procathepsin L (EC 3.4.22.15) (Cathepsin L1) (Major excreted protein) (MEP) [Cleaved into: Cathepsin L; Cathepsin L heavy chain; Cathepsin L light chain]	0	0	0	1	0	0	0	0	0	0	0	0	0	1	0	0	2	0
Q9UGQ3	GTR6_HUMAN	SLC2A6	Solute carrier family 2, facilitated glucose transporter member 6 (Glucose transporter type 6) (GLUT-6)	0	0	0	1	1	0	0	0	0	0	0	0	0	0	0	0	2	0
Q8N122	RPTOR_HUMAN	RPTOR	Regulatory-associated protein of mTOR (Raptor) (p150 target of rapamycin (TOR)-scaffold protein)	0	0	0	0	0	0	0	1	0	0	0	0	1	0	0	0	2	0
Q9NQ84	GPC5C_HUMAN	GPRC5C	G-protein coupled receptor family C group 5 member C (Retinoic acid-induced gene 3 protein) (RAIG-3)	0	0	0	0	0	0	1	0	0	0	0	0	0	0	1	0	2	0
P25774	CATS_HUMAN	CTSS	Cathepsin S (EC 3.4.22.27)	0	0	0	1	1	0	0	0	0	0	0	0	0	0	0	0	2	0
Q9H2V7	SPNS1_HUMAN	SPNS1	Protein spinster homolog 1 (HSpin1) (Spinster-like protein 1)	0	0	0	1	0	0	0	0	0	0	0	0	0	1	0	0	2	0
Q00325	MPCP_HUMAN	SLC25A3	Phosphate carrier protein, mitochondrial (Phosphate transport protein) (PTP) (Solute carrier family 25 member 3)	0	0	0	1	0	0	0	0	0	0	0	1	0	0	0	0	2	0
P33121	ACSL1_HUMAN	ACSL1	Long-chain-fatty-acid--CoA ligase 1 (EC 6.2.1.3) (Acyl-CoA synthetase 1) (ACS1) (Arachidonate--CoA ligase) (EC 6.2.1.15) (Long-chain acyl-CoA synthetase 1) (LACS 1) (Long-chain acyl-CoA synthetase 2) (LACS 2) (Long-chain fatty acid-CoA ligase 2) (Palmitoyl-CoA ligase 1) (Palmitoyl-CoA ligase 2) (Phytanate--CoA ligase) (EC 6.2.1.24)	0	0	0	0	1	0	0	0	0	0	0	1	0	0	0	0	2	0
O95721	SNP29_HUMAN	SNAP29	Synaptosomal-associated protein 29 (SNAP-29) (Soluble 29 kDa NSF attachment protein) (Vesicle-membrane fusion protein SNAP-29)	0	0	0	0	0	0	0	0	0	0	0	0	1	1	0	0	2	0
P29401	TKT_HUMAN	TKT	Transketolase (TK) (EC 2.2.1.1)	1	0	0	0	0	1	0	0	0	0	0	0	0	0	0	0	2	0
O00429	DNM1L_HUMAN	DNM1L	Dynamin-1-like protein (EC 3.6.5.5) (Dnm1p/Vps1p-like protein) (DVLP) (Dynamin family member proline-rich carboxyl-terminal domain less) (Dymple) (Dynamin-like protein) (Dynamin-like protein 4) (Dynamin-like protein IV) (HdynIV) (Dynamin-related protein 1)	0	0	0	0	0	0	0	0	0	0	0	1	1	0	0	0	2	0
Q9Y3E5	PTH2_HUMAN	PTRH2	Peptidyl-tRNA hydrolase 2, mitochondrial (PTH 2) (EC 3.1.1.29) (Bcl-2 inhibitor of transcription 1)	0	0	0	0	0	0	0	0	0	1	0	0	1	0	0	0	2	0
Q16775	GLO2_HUMAN	HAGH	Hydroxyacylglutathione hydrolase, mitochondrial (EC 3.1.2.6) (Glyoxalase II) (Glx II)	1	0	0	0	0	0	0	0	0	0	0	1	0	0	0	0	2	0
P10620	MGST1_HUMAN	MGST1	Microsomal glutathione S-transferase 1 (Microsomal GST-1) (EC 2.5.1.18) (Microsomal GST-I)	0	0	0	0	0	0	0	0	0	1	0	1	0	0	0	0	2	0
Q07021	C1QBP_HUMAN	C1QBP	Complement component 1 Q subcomponent-binding protein, mitochondrial (ASF/SF2-associated protein p32) (Glycoprotein gC1qBP) (C1qBP) (Hyaluronan-binding protein 1) (Mitochondrial matrix protein p32) (gC1q-R protein) (p33) (SF2AP32)	1	0	0	1	0	0	0	0	0	0	0	0	0	0	0	0	2	0
O43464	HTRA2_HUMAN	HTRA2	Serine protease HTRA2, mitochondrial (EC 3.4.21.108) (High temperature requirement protein A2) (HtrA2) (Omi stress-regulated endoprotease) (Serine protease 25) (Serine proteinase OMI)	0	0	0	0	0	0	0	0	0	0	1	0	0	0	0	1	2	0
P31327	CPSM_HUMAN	CPS1	Carbamoyl-phosphate synthase [ammonia], mitochondrial (EC 6.3.4.16) (Carbamoyl-phosphate synthetase I) (CPSase I)	0	0	0	0	0	1	0	0	0	0	0	1	0	0	0	0	2	0
P62805	H4_HUMAN	H4C1; H4C2; H4C3; H4C4; H4C5; H4C6; H4C8; H4C9; H4C11; H4C12; H4C13; H4C14; H4C15; H4C16	Histone H4	0	0	0	1	1	0	0	0	0	0	0	0	0	0	0	0	2	0
P50148	GNAQ_HUMAN	GNAQ	Guanine nucleotide-binding protein G(q) subunit alpha (Guanine nucleotide-binding protein alpha-q)	0	0	0	1	0	0	0	0	0	1	0	0	0	0	0	0	2	0
P17844	DDX5_HUMAN	DDX5	Probable ATP-dependent RNA helicase DDX5 (EC 3.6.4.13) (DEAD box protein 5) (RNA helicase p68)	0	0	0	1	0	1	0	0	0	0	0	0	0	0	0	0	2	0
Q05639	EF1A2_HUMAN	EEF1A2	Elongation factor 1-alpha 2 (EF-1-alpha-2) (Eukaryotic elongation factor 1 A-2) (eEF1A-2) (Statin-S1)	1	0	0	0	0	0	0	0	0	0	0	1	0	0	0	0	2	0
Q86TI0	TBCD1_HUMAN	TBC1D1	TBC1 domain family member 1	1	0	0	0	0	0	1	0	0	0	0	0	0	0	0	0	2	0
O95218	ZRAB2_HUMAN	ZRANB2	Zinc finger Ran-binding domain-containing protein 2 (Zinc finger protein 265) (Zinc finger, splicing)	1	0	0	0	0	0	0	0	0	0	0	1	0	0	0	0	2	0
Q9Y6J0	CABIN_HUMAN	CABIN1	Calcineurin-binding protein cabin-1 (Calcineurin inhibitor) (CAIN)	1	0	0	0	0	0	0	0	0	0	0	1	0	0	0	0	2	0
Q96QR8	PURB_HUMAN	PURB	Transcriptional activator protein Pur-beta (Purine-rich element-binding protein B)	1	0	0	0	0	1	0	0	0	0	0	0	0	0	0	0	2	0
Q93079	H2B1H_HUMAN	H2BC9	Histone H2B type 1-H (H2B-clustered histone 9) (Histone H2B.j) (H2B/j)	0	0	0	1	1	0	0	0	0	0	0	0	0	0	0	0	2	0
Q96KK5	H2A1H_HUMAN	H2AC12	Histone H2A type 1-H (H2A-clustered histone 12) (Histone H2A/s)	0	0	0	1	1	0	0	0	0	0	0	0	0	0	0	0	2	0
P09110	THIK_HUMAN	ACAA1	3-ketoacyl-CoA thiolase, peroxisomal (EC 2.3.1.16) (Acetyl-CoA C-myristoyltransferase) (EC 2.3.1.155) (Acetyl-CoA acyltransferase) (EC 2.3.1.9) (Beta-ketothiolase) (Peroxisomal 3-oxoacyl-CoA thiolase)	0	0	0	0	1	1	0	0	0	0	0	0	0	0	0	0	2	0
O15254	ACOX3_HUMAN	ACOX3	Peroxisomal acyl-coenzyme A oxidase 3 (EC 1.3.3.6) (Branched-chain acyl-CoA oxidase) (BRCACox) (Pristanoyl-CoA oxidase)	0	0	0	0	1	0	0	0	0	0	0	1	0	0	0	0	2	0
Q99424	ACOX2_HUMAN	ACOX2	Peroxisomal acyl-coenzyme A oxidase 2 (EC 1.17.99.3) (3-alpha,7-alpha,12-alpha-trihydroxy-5-beta-cholestanoyl-CoA 24-hydroxylase) (3-alpha,7-alpha,12-alpha-trihydroxy-5-beta-cholestanoyl-CoA oxidase) (Trihydroxycoprostanoyl-CoA oxidase) (THCA-CoA oxidase) (THCCox)	0	0	0	0	0	1	0	0	0	0	0	1	0	0	0	0	2	0
Q15043	S39AE_HUMAN	SLC39A14	Metal cation symporter ZIP14 (LIV-1 subfamily of ZIP zinc transporter 4) (LZT-Hs4) (Solute carrier family 39 member 14) (Zrt- and Irt-like protein 14) (ZIP-14)	0	0	0	0	0	0	0	0	0	0	1	0	0	0	0	1	2	0
Q8NB49	AT11C_HUMAN	ATP11C	Phospholipid-transporting ATPase IG (EC 7.6.2.1) (ATPase IQ) (ATPase class VI type 11C) (P4-ATPase flippase complex alpha subunit ATP11C)	0	1	0	0	0	0	0	0	0	0	0	0	0	0	0	1	2	0
O43688	PLPP2_HUMAN	PLPP2	Phospholipid phosphatase 2 (EC 3.1.3.-) (EC 3.1.3.4) (Lipid phosphate phosphohydrolase 2) (PAP2-gamma) (PAP2-G) (Phosphatidate phosphohydrolase type 2c) (Phosphatidic acid phosphatase 2c) (PAP-2c) (PAP2c)	0	0	0	0	0	0	0	0	0	0	0	0	1	0	0	1	2	0
P11233	RALA_HUMAN	RALA	Ras-related protein Ral-A (EC 3.6.5.2)	0	0	0	0	0	1	0	0	0	1	0	0	0	0	0	0	2	0
Q8IZA0	K319L_HUMAN	KIAA0319L	Dyslexia-associated protein KIAA0319-like protein (Adeno-associated virus receptor) (AAVR)	0	0	0	0	0	0	0	0	1	0	1	0	0	0	0	0	2	0
Q9Y5X1	SNX9_HUMAN	SNX9	Sorting nexin-9 (SH3 and PX domain-containing protein 1) (Protein SDP1) (SH3 and PX domain-containing protein 3A)	0	0	0	0	0	1	0	0	0	0	0	0	0	1	0	0	2	0
Q9H2H9	S38A1_HUMAN	SLC38A1	Sodium-coupled neutral amino acid symporter 1 (Amino acid transporter A1) (N-system amino acid transporter 2) (Solute carrier family 38 member 1) (System A amino acid transporter 1) (System N amino acid transporter 1)	0	0	0	0	0	0	0	0	1	0	1	0	0	0	0	0	2	0
P04264	K2C1_HUMAN	KRT1	Keratin, type II cytoskeletal 1 (67 kDa cytokeratin) (Cytokeratin-1) (CK-1) (Hair alpha protein) (Keratin-1) (K1) (Type-II keratin Kb1)	0	0	0	1	1	0	0	0	0	0	0	0	0	0	0	0	2	0
Q8WTV0	SCRB1_HUMAN	SCARB1	Scavenger receptor class B member 1 (SRB1) (CD36 and LIMPII analogous 1) (CLA-1) (CD36 antigen-like 1) (Collagen type I receptor, thrombospondin receptor-like 1) (SR-BI) (CD antigen CD36)	0	0	0	0	0	0	0	0	0	0	0	1	0	0	0	1	2	0
P11234	RALB_HUMAN	RALB	Ras-related protein Ral-B (EC 3.6.5.2)	0	0	0	1	0	1	0	0	0	0	0	0	0	0	0	0	2	0
Q96CW1	AP2M1_HUMAN	AP2M1	AP-2 complex subunit mu (AP-2 mu chain) (Adaptin-mu2) (Adaptor protein complex AP-2 subunit mu) (Adaptor-related protein complex 2 subunit mu) (Clathrin assembly protein complex 2 mu medium chain) (Clathrin coat assembly protein AP50) (Clathrin coat-associated protein AP50) (HA2 50 kDa subunit) (Plasma membrane adaptor AP-2 50 kDa protein)	0	0	0	0	0	0	0	0	0	0	0	1	1	0	0	0	2	0
Q9Y6M5	ZNT1_HUMAN	SLC30A1	Proton-coupled zinc antiporter SLC30A1 (Solute carrier family 30 member 1) (Zinc transporter 1)	0	0	0	0	0	0	0	0	0	0	1	0	0	0	0	1	2	0
Q9P2B2	FPRP_HUMAN	PTGFRN	Prostaglandin F2 receptor negative regulator (CD9 partner 1) (CD9P-1) (Glu-Trp-Ile EWI motif-containing protein F) (EWI-F) (Prostaglandin F2-alpha receptor regulatory protein) (Prostaglandin F2-alpha receptor-associated protein) (CD antigen CD315)	0	0	0	0	0	0	0	0	0	1	1	0	0	0	0	0	2	0
O95782	AP2A1_HUMAN	AP2A1	AP-2 complex subunit alpha-1 (100 kDa coated vesicle protein A) (Adaptor protein complex AP-2 subunit alpha-1) (Adaptor-related protein complex 2 subunit alpha-1) (Alpha-adaptin A) (Alpha1-adaptin) (Clathrin assembly protein complex 2 alpha-A large chain) (Plasma membrane adaptor HA2/AP2 adaptin alpha A subunit)	0	0	0	0	0	0	0	0	0	1	0	0	1	0	0	0	2	0
Q13740	CD166_HUMAN	ALCAM	CD166 antigen (Activated leukocyte cell adhesion molecule) (CD antigen CD166)	0	0	0	1	0	0	0	0	0	0	0	1	0	0	0	0	2	0
Q9NQS3	NECT3_HUMAN	NECTIN3	Nectin-3 (CDw113) (Nectin cell adhesion molecule 3) (Poliovirus receptor-related protein 3) (CD antigen CD113)	0	0	0	0	0	0	0	0	0	0	1	0	0	0	0	1	2	0
P84095	RHOG_HUMAN	RHOG	Rho-related GTP-binding protein RhoG	0	0	0	1	1	0	0	0	0	0	0	0	0	0	0	0	2	0
P06756	ITAV_HUMAN	ITGAV	Integrin alpha-V (Vitronectin receptor) (Vitronectin receptor subunit alpha) (CD antigen CD51) [Cleaved into: Integrin alpha-V heavy chain; Integrin alpha-V light chain]	0	0	0	0	0	0	0	0	0	1	1	0	0	0	0	0	2	0
Q68D85	NR3L1_HUMAN	NCR3LG1	Natural cytotoxicity triggering receptor 3 ligand 1 (B7 homolog 6) (B7-H6)	0	0	0	0	0	0	0	0	0	0	1	0	0	0	0	1	2	0
Q8WUM9	S20A1_HUMAN	SLC20A1	Sodium-dependent phosphate transporter 1 (Gibbon ape leukemia virus receptor 1) (GLVR-1) (Leukemia virus receptor 1 homolog) (Phosphate transporter 1) (PiT-1) (Solute carrier family 20 member 1)	0	1	0	0	0	0	0	0	0	0	1	0	0	0	0	0	2	0
Q01650	LAT1_HUMAN	SLC7A5	Large neutral amino acids transporter small subunit 1 (4F2 light chain) (4F2 LC) (4F2LC) (CD98 light chain) (Integral membrane protein E16) (E16) (L-type amino acid transporter 1) (hLAT1) (Solute carrier family 7 member 5) (y+ system cationic amino acid transporter)	0	0	0	1	0	0	0	0	0	0	1	0	0	0	0	0	2	0
P52569	CTR2_HUMAN	SLC7A2	Cationic amino acid transporter 2 (CAT-2) (CAT2) (Low affinity cationic amino acid transporter 2) (Solute carrier family 7 member 2)	0	0	0	0	1	0	0	0	0	0	1	0	0	0	0	0	2	0
P61586	RHOA_HUMAN	RHOA	Transforming protein RhoA (EC 3.6.5.2) (Rho cDNA clone 12) (h12)	1	0	0	1	0	0	0	0	0	0	0	0	0	0	0	0	2	0
Q9NPH3	IL1AP_HUMAN	IL1RAP	Interleukin-1 receptor accessory protein (IL-1 receptor accessory protein) (IL-1RAcP) (EC 3.2.2.6) (Interleukin-1 receptor 3) (IL-1R-3) (IL-1R3)	0	0	0	0	0	0	0	0	0	0	1	0	0	0	0	1	2	0
Q9ULF5	S39AA_HUMAN	SLC39A10	Zinc transporter ZIP10 (Solute carrier family 39 member 10) (Zrt- and Irt-like protein 10) (ZIP-10)	0	0	0	0	0	0	0	0	0	0	1	0	0	0	0	1	2	0
P08648	ITA5_HUMAN	ITGA5	Integrin alpha-5 (CD49 antigen-like family member E) (Fibronectin receptor subunit alpha) (Integrin alpha-F) (VLA-5) (CD antigen CD49e) [Cleaved into: Integrin alpha-5 heavy chain; Integrin alpha-5 light chain]	0	0	0	0	0	0	0	0	0	0	1	0	0	0	0	1	2	0
P36896	ACV1B_HUMAN	ACVR1B	Activin receptor type-1B (EC 2.7.11.30) (Activin receptor type IB) (ACTR-IB) (Activin receptor-like kinase 4) (ALK-4) (Serine/threonine-protein kinase receptor R2) (SKR2)	0	0	0	0	0	0	0	0	0	0	1	0	0	0	0	1	2	0
Q01973	ROR1_HUMAN	ROR1	Inactive tyrosine-protein kinase transmembrane receptor ROR1 (Neurotrophic tyrosine kinase, receptor-related 1)	0	0	0	0	0	0	0	0	0	0	1	0	0	0	0	1	2	0
Q12846	STX4_HUMAN	STX4	Syntaxin-4 (Renal carcinoma antigen NY-REN-31)	0	0	0	0	0	0	0	0	0	1	0	1	0	0	0	0	2	0
Q13443	ADAM9_HUMAN	ADAM9	Disintegrin and metalloproteinase domain-containing protein 9 (ADAM 9) (EC 3.4.24.-) (Cellular disintegrin-related protein) (Meltrin-gamma) (Metalloprotease/disintegrin/cysteine-rich protein 9) (Myeloma cell metalloproteinase)	0	0	0	0	0	0	0	0	0	0	0	0	1	1	0	0	2	0
P04920	B3A2_HUMAN	SLC4A2	Anion exchange protein 2 (AE 2) (Anion exchanger 2) (Non-erythroid band 3-like protein) (BND3L) (Solute carrier family 4 member 2)	0	0	0	0	0	0	0	0	0	0	1	0	0	0	0	1	2	0
P36897	TGFR1_HUMAN	TGFBR1	TGF-beta receptor type-1 (TGFR-1) (EC 2.7.11.30) (Activin A receptor type II-like protein kinase of 53kD) (Activin receptor-like kinase 5) (ALK-5) (ALK5) (Serine/threonine-protein kinase receptor R4) (SKR4) (TGF-beta type I receptor) (Transforming growth factor-beta receptor type I) (TGF-beta receptor type I) (TbetaR-I)	0	0	0	0	0	0	0	0	0	0	1	0	0	0	0	1	2	0
P18827	SDC1_HUMAN	SDC1	Syndecan-1 (SYND1) (CD antigen CD138)	0	0	0	0	0	0	0	0	0	0	1	0	0	0	0	1	2	0
P37235	HPCL1_HUMAN	HPCAL1	Hippocalcin-like protein 1 (Calcium-binding protein BDR-1) (HLP2) (Visinin-like protein 3) (VILIP-3)	0	0	0	0	0	0	0	0	1	0	0	1	0	0	0	0	2	0
Q9UHN6	CEIP2_HUMAN	CEMIP2	Cell surface hyaluronidase (EC 3.2.1.35) (Cell migration-inducing hyaluronidase 2) (Transmembrane protein 2)	0	0	0	0	0	0	0	0	0	0	0	0	0	0	1	1	2	0
P40189	IL6RB_HUMAN	IL6ST	Interleukin-6 receptor subunit beta (IL-6 receptor subunit beta) (IL-6R subunit beta) (IL-6R-beta) (IL-6RB) (CDw130) (Interleukin-6 signal transducer) (Membrane glycoprotein 130) (gp130) (Oncostatin-M receptor subunit alpha) (CD antigen CD130)	0	0	0	0	0	0	0	0	0	0	1	0	0	0	0	1	2	0
P04075	ALDOA_HUMAN	ALDOA	Fructose-bisphosphate aldolase A (EC 4.1.2.13) (Lung cancer antigen NY-LU-1) (Muscle-type aldolase)	0	0	0	1	0	0	0	0	0	1	0	0	0	0	0	0	2	0
P32004	L1CAM_HUMAN	L1CAM	Neural cell adhesion molecule L1 (N-CAM-L1) (NCAM-L1) (CD antigen CD171)	0	0	0	0	0	0	0	0	0	0	0	0	1	1	0	0	2	0
Q969P0	IGSF8_HUMAN	IGSF8	Immunoglobulin superfamily member 8 (IgSF8) (CD81 partner 3) (Glu-Trp-Ile EWI motif-containing protein 2) (EWI-2) (Keratinocytes-associated transmembrane protein 4) (KCT-4) (LIR-D1) (Prostaglandin regulatory-like protein) (PGRL) (CD antigen CD316)	0	0	0	0	0	0	0	0	0	1	1	0	0	0	0	0	2	0
O00161	SNP23_HUMAN	SNAP23	Synaptosomal-associated protein 23 (SNAP-23) (Vesicle-membrane fusion protein SNAP-23)	0	0	0	1	0	0	0	0	0	1	0	0	0	0	0	0	2	0
Q9NZ53	PDXL2_HUMAN	PODXL2	Podocalyxin-like protein 2 (Endoglycan)	0	0	0	0	0	0	1	0	0	0	1	0	0	0	0	0	2	0
Q96S97	MYADM_HUMAN	MYADM	Myeloid-associated differentiation marker (Protein SB135)	0	1	0	0	1	0	0	0	0	0	0	0	0	0	0	0	2	0
P23528	COF1_HUMAN	CFL1	Cofilin-1 (18 kDa phosphoprotein) (p18) (Cofilin, non-muscle isoform)	0	0	0	1	0	0	0	0	0	1	0	0	0	0	0	0	2	0
O15431	COPT1_HUMAN	SLC31A1	High affinity copper uptake protein 1 (Copper transporter 1) (hCTR1) (Solute carrier family 31 member 1)	0	0	0	0	0	0	0	0	0	0	1	0	0	0	0	1	2	0
Q12913	PTPRJ_HUMAN	PTPRJ	Receptor-type tyrosine-protein phosphatase eta (Protein-tyrosine phosphatase eta) (R-PTP-eta) (EC 3.1.3.48) (Density-enhanced phosphatase 1) (DEP-1) (HPTP eta) (Protein-tyrosine phosphatase receptor type J) (R-PTP-J) (CD antigen CD148)	0	0	0	0	0	0	1	0	0	0	0	0	0	0	0	1	2	0
O75581	LRP6_HUMAN	LRP6	Low-density lipoprotein receptor-related protein 6 (LRP-6)	0	1	0	0	0	0	0	0	0	0	0	0	0	0	0	1	2	0
O60503	ADCY9_HUMAN	ADCY9	Adenylate cyclase type 9 (EC 4.6.1.1) (ATP pyrophosphate-lyase 9) (Adenylate cyclase type IX) (ACIX) (Adenylyl cyclase 9) (AC9)	0	0	0	0	0	0	0	0	0	0	1	0	0	0	0	1	2	0
Q96PD2	DCBD2_HUMAN	DCBLD2	Discoidin, CUB and LCCL domain-containing protein 2 (CUB, LCCL and coagulation factor V/VIII-homology domains protein 1) (Endothelial and smooth muscle cell-derived neuropilin-like protein)	0	0	0	0	0	0	0	0	0	0	1	0	0	0	0	1	2	0
O60353	FZD6_HUMAN	FZD6	Frizzled-6 (Fz-6) (hFz6)	0	0	0	0	0	0	0	0	0	0	1	0	0	0	0	1	2	0
P10644	KAP0_HUMAN	PRKAR1A	cAMP-dependent protein kinase type I-alpha regulatory subunit (Tissue-specific extinguisher 1) (TSE1)	1	0	0	0	0	0	0	0	0	0	0	0	1	0	0	0	2	0
P07947	YES_HUMAN	YES1	Tyrosine-protein kinase Yes (EC 2.7.10.2) (Proto-oncogene c-Yes) (p61-Yes)	0	0	0	0	0	0	0	0	0	1	0	0	1	0	0	0	2	0
P13164	IFM1_HUMAN	IFITM1	Interferon-induced transmembrane protein 1 (Dispanin subfamily A member 2a) (DSPA2a) (Interferon-induced protein 17) (Interferon-inducible protein 9-27) (Leu-13 antigen) (CD antigen CD225)	0	0	0	0	1	1	0	0	0	0	0	0	0	0	0	0	2	0
P55072	TERA_HUMAN	VCP	Transitional endoplasmic reticulum ATPase (TER ATPase) (EC 3.6.4.6) (15S Mg(2+)-ATPase p97 subunit) (Valosin-containing protein) (VCP)	1	0	0	0	0	0	0	0	0	0	0	1	0	0	0	0	2	0
O43795	MYO1B_HUMAN	MYO1B	Unconventional myosin-Ib (MYH-1c) (Myosin I alpha) (MMI-alpha) (MMIa)	0	0	0	0	0	0	0	0	0	1	0	1	0	0	0	0	2	0
P43007	SATT_HUMAN	SLC1A4	Neutral amino acid transporter A (Alanine/serine/cysteine/threonine transporter 1) (ASCT-1) (Solute carrier family 1 member 4)	0	0	0	0	0	0	0	0	0	0	1	0	0	0	0	1	2	0
Q01518	CAP1_HUMAN	CAP1	Adenylyl cyclase-associated protein 1 (CAP 1)	0	0	0	1	1	0	0	0	0	0	0	0	0	0	0	0	2	0
Q13433	S39A6_HUMAN	SLC39A6	Zinc transporter ZIP6 (Estrogen-regulated protein LIV-1) (Solute carrier family 39 member 6) (Zrt- and Irt-like protein 6) (ZIP-6)	0	0	0	0	0	0	0	0	0	0	1	0	0	0	0	1	2	0
Q6UVK1	CSPG4_HUMAN	CSPG4	Chondroitin sulfate proteoglycan 4 (Chondroitin sulfate proteoglycan NG2) (Melanoma chondroitin sulfate proteoglycan) (Melanoma-associated chondroitin sulfate proteoglycan)	1	0	0	0	0	0	0	0	0	0	0	0	0	0	0	1	2	0
O75326	SEM7A_HUMAN	SEMA7A	Semaphorin-7A (CDw108) (JMH blood group antigen) (John-Milton-Hargen human blood group Ag) (Semaphorin-K1) (Sema K1) (Semaphorin-L) (Sema L) (CD antigen CD108)	0	0	0	0	0	0	0	0	1	1	0	0	0	0	0	0	2	0
O43491	E41L2_HUMAN	EPB41L2	Band 4.1-like protein 2 (Erythrocyte membrane protein band 4.1-like 2) (Generally expressed protein 4.1) (4.1G)	1	0	0	0	0	0	0	0	0	0	0	0	1	0	0	0	2	0
O60763	USO1_HUMAN	USO1	General vesicular transport factor p115 (Protein USO1 homolog) (Transcytosis-associated protein) (TAP) (Vesicle-docking protein)	0	0	0	0	0	0	0	0	0	0	0	1	1	0	0	0	2	0
P08133	ANXA6_HUMAN	ANXA6	Annexin A6 (67 kDa calelectrin) (Annexin VI) (Annexin-6) (Calphobindin-II) (CPB-II) (Chromobindin-20) (Lipocortin VI) (Protein III) (p68) (p70)	0	0	0	0	0	0	0	0	0	1	0	1	0	0	0	0	2	0
P26012	ITB8_HUMAN	ITGB8	Integrin beta-8	0	0	0	0	0	0	0	0	0	0	1	0	0	0	0	1	2	0
P29323	EPHB2_HUMAN	EPHB2	Ephrin type-B receptor 2 (EC 2.7.10.1) (Developmentally-regulated Eph-related tyrosine kinase) (ELK-related tyrosine kinase) (EPH tyrosine kinase 3) (EPH-like kinase 5) (EK5) (hEK5) (Renal carcinoma antigen NY-REN-47) (Tyrosine-protein kinase TYRO5) (Tyrosine-protein kinase receptor EPH-3) [Cleaved into: EphB2/CTF1; EphB2/CTF2]	0	0	0	0	0	0	0	0	0	0	1	0	0	0	0	1	2	0
Q2M2I8	AAK1_HUMAN	AAK1	AP2-associated protein kinase 1 (EC 2.7.11.1) (Adaptor-associated kinase 1)	0	0	0	0	0	0	0	0	1	0	0	0	1	0	0	0	2	0
O14745	NHRF1_HUMAN	SLC9A3R1	Na(+)/H(+) exchange regulatory cofactor NHE-RF1 (NHERF-1) (Ezrin-radixin-moesin-binding phosphoprotein 50) (EBP50) (Regulatory cofactor of Na(+)/H(+) exchanger) (Sodium-hydrogen exchanger regulatory factor 1) (Solute carrier family 9 isoform A3 regulatory factor 1)	0	0	0	0	0	0	0	0	1	0	0	1	0	0	0	0	2	0
B0I1T2	MYO1G_HUMAN	MYO1G	Unconventional myosin-Ig [Cleaved into: Minor histocompatibility antigen HA-2 (mHag HA-2)]	0	0	0	0	1	0	0	0	0	1	0	0	0	0	0	0	2	0
O14493	CLD4_HUMAN	CLDN4	Claudin-4 (Clostridium perfringens enterotoxin receptor) (CPE-R) (CPE-receptor) (Williams-Beuren syndrome chromosomal region 8 protein)	0	0	0	0	0	0	0	0	0	0	1	0	0	0	0	1	2	0
Q99467	CD180_HUMAN	CD180	CD180 antigen (Lymphocyte antigen 64) (Radioprotective 105 kDa protein) (CD antigen CD180)	0	0	0	1	1	0	0	0	0	0	0	0	0	0	0	0	2	0
Q9UIG8	SO3A1_HUMAN	SLCO3A1	Solute carrier organic anion transporter family member 3A1 (OATP3A1) (Organic anion transporter polypeptide-related protein 3) (OATP-RP3) (OATPRP3) (Organic anion-transporting polypeptide D) (OATP-D) (PGE1 transporter) (Sodium-independent organic anion transporter D) (Solute carrier family 21 member 11)	0	0	0	0	0	0	0	0	0	0	1	0	0	0	0	1	2	0
P21589	5NTD_HUMAN	NT5E	5'-nucleotidase (5'-NT) (EC 3.1.3.35) (EC 3.1.3.5) (EC 3.1.3.89) (EC 3.1.3.91) (EC 3.1.3.99) (5'-deoxynucleotidase) (Ecto-5'-nucleotidase) (IMP-specific 5'-nucleotidase) (Thymidylate 5'-phosphatase) (CD antigen CD73)	0	0	0	0	0	0	0	0	0	0	0	1	0	0	0	1	2	0
O00220	TR10A_HUMAN	TNFRSF10A	Tumor necrosis factor receptor superfamily member 10A (Death receptor 4) (TNF-related apoptosis-inducing ligand receptor 1) (TRAIL receptor 1) (TRAIL-R1) (CD antigen CD261)	0	0	0	0	0	0	0	0	0	0	1	0	0	0	0	1	2	0
O15554	KCNN4_HUMAN	KCNN4	Intermediate conductance calcium-activated potassium channel protein 4 (SK4) (SKCa 4) (SKCa4) (IKCa1) (IK1) (KCa3.1) (KCa4) (Putative Gardos channel)	0	0	0	0	0	0	0	0	0	0	1	0	0	0	0	1	2	0
P13726	TF_HUMAN	F3	Tissue factor (TF) (Coagulation factor III) (Thromboplastin) (CD antigen CD142)	0	0	0	0	0	0	0	0	0	0	1	0	0	0	0	1	2	0
O15427	MOT4_HUMAN	SLC16A3	Monocarboxylate transporter 4 (MCT 4) (Solute carrier family 16 member 3)	0	0	0	0	0	0	0	0	0	0	1	0	1	0	0	0	2	0
P11215	ITAM_HUMAN	ITGAM	Integrin alpha-M (CD11 antigen-like family member B) (CR-3 alpha chain) (Cell surface glycoprotein MAC-1 subunit alpha) (Leukocyte adhesion receptor MO1) (Neutrophil adherence receptor) (CD antigen CD11b)	0	0	0	1	1	0	0	0	0	0	0	0	0	0	0	0	2	0
P08575	PTPRC_HUMAN	PTPRC	Receptor-type tyrosine-protein phosphatase C (EC 3.1.3.48) (Leukocyte common antigen) (L-CA) (T200) (CD antigen CD45)	0	0	0	1	1	0	0	0	0	0	0	0	0	0	0	0	2	0
P55017	S12A3_HUMAN	SLC12A3	Solute carrier family 12 member 3 (Na-Cl cotransporter) (NCC) (Na-Cl symporter) (Thiazide-sensitive sodium-chloride cotransporter)	0	0	0	0	0	0	0	1	0	0	0	0	1	0	0	0	2	0
P30530	UFO_HUMAN	AXL	Tyrosine-protein kinase receptor UFO (EC 2.7.10.1) (AXL oncogene)	0	0	0	0	0	0	0	0	0	1	0	0	1	0	0	0	2	0
P05107	ITB2_HUMAN	ITGB2	Integrin beta-2 (Cell surface adhesion glycoproteins LFA-1/CR3/p150,95 subunit beta) (Complement receptor C3 subunit beta) (CD antigen CD18)	0	0	0	1	1	0	0	0	0	0	0	0	0	0	0	0	2	0
P05362	ICAM1_HUMAN	ICAM1	Intercellular adhesion molecule 1 (ICAM-1) (Major group rhinovirus receptor) (CD antigen CD54)	0	0	0	0	0	0	0	0	0	0	0	1	0	0	0	1	2	0
P01112	RASH_HUMAN	HRAS	GTPase HRas (EC 3.6.5.2) (H-Ras-1) (Ha-Ras) (Transforming protein p21) (c-H-ras) (p21ras) [Cleaved into: GTPase HRas, N-terminally processed]	0	0	0	0	0	0	0	0	0	1	0	1	0	0	0	0	2	0
P62191	PRS4_HUMAN	PSMC1	26S proteasome regulatory subunit 4 (P26s4) (26S proteasome AAA-ATPase subunit RPT2) (Proteasome 26S subunit ATPase 1)	0	0	1	0	0	0	0	0	0	0	0	0	1	0	0	0	2	0
P23396	RS3_HUMAN	RPS3	40S ribosomal protein S3 (EC 4.2.99.18) (Small ribosomal subunit protein uS3)	0	0	0	0	0	0	0	0	0	1	0	1	0	0	0	0	2	0
P62913	RL11_HUMAN	RPL11	60S ribosomal protein L11 (CLL-associated antigen KW-12) (Large ribosomal subunit protein uL5)	0	0	0	0	0	1	0	0	0	0	0	1	0	0	0	0	2	0
P36578	RL4_HUMAN	RPL4	60S ribosomal protein L4 (60S ribosomal protein L1) (Large ribosomal subunit protein uL4)	0	0	0	0	1	0	0	0	0	0	0	1	0	0	0	0	2	0
P62269	RS18_HUMAN	RPS18	40S ribosomal protein S18 (Ke-3) (Ke3) (Small ribosomal subunit protein uS13)	0	0	0	0	1	0	0	0	0	0	0	1	0	0	0	0	2	0
P62701	RS4X_HUMAN	RPS4X	40S ribosomal protein S4, X isoform (SCR10) (Single copy abundant mRNA protein) (Small ribosomal subunit protein eS4)	0	0	0	1	0	0	0	0	0	0	0	1	0	0	0	0	2	0
P26373	RL13_HUMAN	RPL13	60S ribosomal protein L13 (Breast basic conserved protein 1) (Large ribosomal subunit protein eL13)	1	0	0	0	0	0	0	0	0	0	0	1	0	0	0	0	2	0
P62263	RS14_HUMAN	RPS14	40S ribosomal protein S14 (Small ribosomal subunit protein uS11)	1	0	0	0	0	0	0	0	0	0	0	1	0	0	0	0	2	0
P62906	RL10A_HUMAN	RPL10A	60S ribosomal protein L10a (CSA-19) (Large ribosomal subunit protein uL1) (Neural precursor cell expressed developmentally down-regulated protein 6) (NEDD-6)	0	0	0	0	0	0	0	0	0	1	0	1	0	0	0	0	2	0
P62424	RL7A_HUMAN	RPL7A	60S ribosomal protein L7a (Large ribosomal subunit protein eL8) (PLA-X polypeptide) (Surfeit locus protein 3)	0	0	0	0	1	0	0	0	0	0	0	1	0	0	0	0	2	0
P62857	RS28_HUMAN	RPS28	40S ribosomal protein S28 (Small ribosomal subunit protein eS28)	1	0	0	0	0	0	0	0	0	1	0	0	0	0	0	0	2	0
P46782	RS5_HUMAN	RPS5	40S ribosomal protein S5 (Small ribosomal subunit protein uS7) [Cleaved into: 40S ribosomal protein S5, N-terminally processed]	1	0	0	1	0	0	0	0	0	0	0	0	0	0	0	0	2	0
P08865	RSSA_HUMAN	RPSA	40S ribosomal protein SA (37 kDa laminin receptor precursor) (37LRP) (37/67 kDa laminin receptor) (LRP/LR) (67 kDa laminin receptor) (67LR) (Colon carcinoma laminin-binding protein) (Laminin receptor 1) (LamR) (Laminin-binding protein precursor p40) (LBP/p40) (Multidrug resistance-associated protein MGr1-Ag) (NEM/1CHD4) (Small ribosomal subunit protein uS2)	0	0	0	1	0	0	0	0	0	0	0	1	0	0	0	0	2	0
P46779	RL28_HUMAN	RPL28	60S ribosomal protein L28 (Large ribosomal subunit protein eL28)	1	0	0	0	0	0	0	0	0	0	0	1	0	0	0	0	2	0
P62979	RS27A_HUMAN	RPS27A	Ubiquitin-40S ribosomal protein S27a (Ubiquitin carboxyl extension protein 80) [Cleaved into: Ubiquitin; 40S ribosomal protein S27a (Small ribosomal subunit protein eS31)]	0	0	0	0	0	0	0	0	0	0	0	1	0	1	0	0	2	0
Q96T83	SL9A7_HUMAN	SLC9A7	Sodium/hydrogen exchanger 7 (Na(+)/H(+) exchanger 7) (NHE-7) (Solute carrier family 9 member 7)	0	0	0	0	0	0	1	0	0	0	0	0	0	0	1	0	2	0
P42858	HD_HUMAN	HTT	Huntingtin (Huntington disease protein) (HD protein) [Cleaved into: Huntingtin, myristoylated N-terminal fragment]	0	0	0	0	0	0	1	0	0	0	0	0	1	0	0	0	2	0
A0JNW5	BLT3B_HUMAN	BLTP3B	Bridge-like lipid transfer protein family member 3B (Syntaxin-6 Habc-interacting protein of 164 kDa) (UHRF1-binding protein 1-like)	0	0	0	0	0	0	1	0	0	0	0	0	1	0	0	0	2	0
Q96C92	ENTR1_HUMAN	ENTR1	Endosome-associated-trafficking regulator 1 (Antigen NY-CO-3) (Serologically defined colon cancer antigen 3)	0	0	1	0	0	0	0	0	0	0	0	0	1	0	0	0	2	0
Q96BZ4	PLD4_HUMAN	PLD4	5'-3' exonuclease PLD4 (EC 3.1.16.1) (Choline phosphatase 4) (Phosphatidylcholine-hydrolyzing phospholipase D4) (Phospholipase D family member 4) (Phospholipase D4) (PLD 4)	0	0	0	1	1	0	0	0	0	0	0	0	0	0	0	0	2	0
P34810	CD68_HUMAN	CD68	Macrosialin (Gp110) (CD antigen CD68)	0	0	0	1	1	0	0	0	0	0	0	0	0	0	0	0	2	0
P22897	MRC1_HUMAN	MRC1	Macrophage mannose receptor 1 (MMR) (C-type lectin domain family 13 member D) (C-type lectin domain family 13 member D-like) (Human mannose receptor) (hMR) (Macrophage mannose receptor 1-like protein 1) (CD antigen CD206)	0	0	0	0	1	1	0	0	0	0	0	0	0	0	0	0	2	0
P15813	CD1D_HUMAN	CD1D	Antigen-presenting glycoprotein CD1d (R3G1) (CD antigen CD1d)	0	0	0	0	1	0	0	0	0	0	0	1	0	0	0	0	2	0
P54257	HAP1_HUMAN	HAP1	Huntingtin-associated protein 1 (HAP-1) (Neuroan 1)	0	0	1	0	0	0	0	0	0	0	0	1	0	0	0	0	2	0
Q9NYK1	TLR7_HUMAN	TLR7	Toll-like receptor 7	0	0	0	1	1	0	0	0	0	0	0	0	0	0	0	0	2	0
Q9H2J7	S6A15_HUMAN	SLC6A15	Sodium-dependent neutral amino acid transporter B(0)AT2 (Sodium- and chloride-dependent neurotransmitter transporter NTT73) (Sodium-coupled branched-chain amino-acid transporter 1) (Solute carrier family 6 member 15) (Transporter v7-3)	0	0	0	0	0	0	0	0	0	0	1	0	0	0	1	0	2	0
P13646	K1C13_HUMAN	KRT13	Keratin, type I cytoskeletal 13 (Cytokeratin-13) (CK-13) (Keratin-13) (K13)	0	0	0	0	1	0	0	0	0	0	0	1	0	0	0	0	2	0
O43657	TSN6_HUMAN	TSPAN6	Tetraspanin-6 (Tspan-6) (A15 homolog) (Putative NF-kappa-B-activating protein 321) (T245 protein) (Tetraspanin TM4-D) (Transmembrane 4 superfamily member 6)	0	0	0	0	0	0	0	0	0	0	1	0	0	0	0	1	2	0
P08247	SYPH_HUMAN	SYP	Synaptophysin (Major synaptic vesicle protein p38)	0	0	0	0	0	0	0	0	1	0	0	0	0	0	1	0	2	0
P13647	K2C5_HUMAN	KRT5	Keratin, type II cytoskeletal 5 (58 kDa cytokeratin) (Cytokeratin-5) (CK-5) (Keratin-5) (K5) (Type-II keratin Kb5)	0	0	0	0	1	0	0	0	0	0	0	1	0	0	0	0	2	0
O00213	APBB1_HUMAN	APBB1	Amyloid beta precursor protein binding family B member 1 (Amyloid-beta A4 precursor protein-binding family B member 1) (Protein Fe65)	0	0	1	0	0	0	1	0	0	0	0	0	0	0	0	0	2	0
P19823	ITIH2_HUMAN	ITIH2	Inter-alpha-trypsin inhibitor heavy chain H2 (ITI heavy chain H2) (ITI-HC2) (Inter-alpha-inhibitor heavy chain 2) (Inter-alpha-trypsin inhibitor complex component II) (Serum-derived hyaluronan-associated protein) (SHAP)	1	0	0	1	0	0	0	0	0	0	0	0	0	0	0	0	2	0
P29320	EPHA3_HUMAN	EPHA3	Ephrin type-A receptor 3 (EC 2.7.10.1) (EPH-like kinase 4) (EK4) (hEK4) (HEK) (Human embryo kinase) (Tyrosine-protein kinase TYRO4) (Tyrosine-protein kinase receptor ETK1) (Eph-like tyrosine kinase 1)	0	0	0	0	0	0	0	0	0	0	1	0	0	0	0	1	2	0
Q5VU97	CAHD1_HUMAN	CACHD1	VWFA and cache domain-containing protein 1 (Cache domain-containing protein 1)	0	0	0	0	0	0	0	0	0	0	1	0	0	0	0	1	2	0
O14786	NRP1_HUMAN	NRP1	Neuropilin-1 (Vascular endothelial cell growth factor 165 receptor) (CD antigen CD304)	0	0	0	0	0	0	0	0	0	0	1	0	0	0	0	1	2	0
Q9NPR2	SEM4B_HUMAN	SEMA4B	Semaphorin-4B (Semaphorin-C)	0	0	0	0	0	0	0	0	0	0	1	0	0	0	0	1	2	0
Q99571	P2RX4_HUMAN	P2RX4	P2X purinoceptor 4 (P2X4) (ATP receptor) (Purinergic receptor)	0	0	0	0	1	0	0	0	0	0	0	1	0	0	0	0	2	0
Q6NSJ0	MYORG_HUMAN	MYORG	Myogenesis-regulating glycosidase (EC 3.2.1.-) (Uncharacterized family 31 glucosidase KIAA1161)	0	0	0	0	0	0	0	0	0	0	1	0	0	0	0	1	2	0
P13612	ITA4_HUMAN	ITGA4	Integrin alpha-4 (CD49 antigen-like family member D) (Integrin alpha-IV) (VLA-4 subunit alpha) (CD antigen CD49d)	0	0	0	1	0	0	0	0	0	0	1	0	0	0	0	0	2	0
P58335	ANTR2_HUMAN	ANTXR2	Anthrax toxin receptor 2 (Capillary morphogenesis gene 2 protein) (CMG-2)	0	0	0	0	0	0	0	0	0	0	1	0	0	0	0	1	2	0
Q04771	ACVR1_HUMAN	ACVR1	Activin receptor type-1 (EC 2.7.11.30) (Activin receptor type I) (ACTR-I) (Activin receptor-like kinase 2) (ALK-2) (Serine/threonine-protein kinase receptor R1) (SKR1) (TGF-B superfamily receptor type I) (TSR-I)	0	0	0	0	0	0	0	0	0	0	1	0	0	0	0	1	2	0
O43609	SPY1_HUMAN	SPRY1	Protein sprouty homolog 1 (Spry-1)	0	1	0	0	0	0	0	0	0	0	0	0	0	0	1	0	2	0
P05089	ARGI1_HUMAN	ARG1	Arginase-1 (EC 3.5.3.1) (Liver-type arginase) (Type I arginase)	0	0	0	0	0	1	0	0	0	0	0	1	0	0	0	0	2	0
O75197	LRP5_HUMAN	LRP5	Low-density lipoprotein receptor-related protein 5 (LRP-5) (Low-density lipoprotein receptor-related protein 7) (LRP-7)	0	0	0	0	0	0	0	0	0	0	1	0	0	0	0	1	2	0
Q13137	CACO2_HUMAN	CALCOCO2	Calcium-binding and coiled-coil domain-containing protein 2 (Antigen nuclear dot 52 kDa protein) (Nuclear domain 10 protein NDP52) (Nuclear domain 10 protein 52) (Nuclear dot protein 52)	1	0	0	0	0	0	0	0	0	0	0	0	1	0	0	0	2	0
Q3YEC7	RABL6_HUMAN	RABL6	Rab-like protein 6 (GTP-binding protein Parf) (Partner of ARF) (Rab-like protein 1) (RBEL1)	0	0	0	0	0	0	1	0	0	0	0	0	1	0	0	0	2	0
P02753	RET4_HUMAN	RBP4	Retinol-binding protein 4 (Plasma retinol-binding protein) (PRBP) (RBP) [Cleaved into: Plasma retinol-binding protein(1-182); Plasma retinol-binding protein(1-181); Plasma retinol-binding protein(1-179); Plasma retinol-binding protein(1-176)]	0	0	0	0	0	1	0	0	0	0	0	1	0	0	0	0	2	0
Q9Y3P9	RBGP1_HUMAN	RABGAP1	Rab GTPase-activating protein 1 (GAP and centrosome-associated protein) (Rab6 GTPase-activating protein GAPCenA)	0	0	0	0	0	0	1	0	0	0	0	0	1	0	0	0	2	0
Q6AZY7	SCAR3_HUMAN	SCARA3	Scavenger receptor class A member 3 (Cellular stress response gene protein)	0	0	0	0	0	0	1	0	0	0	0	0	0	0	1	0	2	0
P01009	A1AT_HUMAN	SERPINA1	Alpha-1-antitrypsin (Alpha-1 protease inhibitor) (Alpha-1-antiproteinase) (Serpin A1) [Cleaved into: Short peptide from AAT (SPAAT)]	0	0	1	0	0	0	0	0	0	0	0	1	0	0	0	0	2	0
Q8TCG1	CIP2A_HUMAN	CIP2A	Protein CIP2A (Cancerous inhibitor of PP2A) (p90 autoantigen)	0	0	0	0	0	0	0	0	0	0	1	0	1	0	0	0	2	0
P27487	DPP4_HUMAN	DPP4	Dipeptidyl peptidase 4 (EC 3.4.14.5) (ADABP) (Adenosine deaminase complexing protein 2) (ADCP-2) (Dipeptidyl peptidase IV) (DPP IV) (T-cell activation antigen CD26) (TP103) (CD antigen CD26) [Cleaved into: Dipeptidyl peptidase 4 membrane form (Dipeptidyl peptidase IV membrane form); Dipeptidyl peptidase 4 soluble form (Dipeptidyl peptidase IV soluble form)]	0	0	0	0	0	1	0	0	0	0	0	1	0	0	0	0	2	0
Q9UQ16	DYN3_HUMAN	DNM3	Dynamin-3 (EC 3.6.5.5) (Dynamin, testicular) (T-dynamin)	0	0	0	0	0	1	0	0	0	0	0	1	0	0	0	0	2	0
P08571	CD14_HUMAN	CD14	Monocyte differentiation antigen CD14 (Myeloid cell-specific leucine-rich glycoprotein) (CD antigen CD14) [Cleaved into: Monocyte differentiation antigen CD14, urinary form; Monocyte differentiation antigen CD14, membrane-bound form]	0	0	0	1	1	0	0	0	0	0	0	0	0	0	0	0	2	0
O94811	TPPP_HUMAN	TPPP	Tubulin polymerization-promoting protein (TPPP) (EC 3.6.5.-) (25 kDa brain-specific protein) (TPPP/p25) (p24) (p25-alpha)	1	0	1	0	0	0	0	0	0	0	0	0	0	0	0	0	2	0
P16930	FAAA_HUMAN	FAH	Fumarylacetoacetase (FAA) (EC 3.7.1.2) (Beta-diketonase) (Fumarylacetoacetate hydrolase)	0	0	0	0	0	1	0	0	0	0	0	1	0	0	0	0	2	0
P22681	CBL_HUMAN	CBL	E3 ubiquitin-protein ligase CBL (EC 2.3.2.27) (Casitas B-lineage lymphoma proto-oncogene) (Proto-oncogene c-Cbl) (RING finger protein 55) (RING-type E3 ubiquitin transferase CBL) (Signal transduction protein CBL)	0	0	0	0	0	0	0	0	1	0	0	0	1	0	0	0	2	0
Q9Y600	CSAD_HUMAN	CSAD	Cysteine sulfinic acid decarboxylase (EC 4.1.1.29) (Aspartate 1-decarboxylase) (EC 4.1.1.11) (Cysteine-sulfinate decarboxylase) (Sulfinoalanine decarboxylase)	1	0	0	0	0	0	0	0	0	0	0	1	0	0	0	0	2	0
Q8TF66	LRC15_HUMAN	LRRC15	Leucine-rich repeat-containing protein 15 (Leucine-rich repeat protein induced by beta-amyloid homolog) (hLib)	0	0	0	0	0	0	0	0	0	0	1	0	0	0	0	1	2	0
Q9NZR1	TMOD2_HUMAN	TMOD2	Tropomodulin-2 (Neuronal tropomodulin) (N-Tmod)	0	0	1	0	0	0	0	0	0	0	0	0	0	0	1	0	2	0
O60232	ZNRD2_HUMAN	ZNRD2	Protein ZNRD2 (Autoantigen p27) (Sjoegren syndrome/scleroderma autoantigen 1) (Zinc ribbon domain-containing protein 2)	1	0	0	0	0	0	0	0	0	0	0	0	1	0	0	0	2	0
P07478	TRY2_HUMAN	PRSS2	Trypsin-2 (EC 3.4.21.4) (Anionic trypsinogen) (Serine protease 2) (Trypsin II)	0	0	0	0	0	0	0	0	0	1	0	1	0	0	0	0	2	0
P48775	T23O_HUMAN	TDO2	Tryptophan 2,3-dioxygenase (TDO) (EC 1.13.11.11) (Tryptamin 2,3-dioxygenase) (Tryptophan oxygenase) (TO) (TRPO) (Tryptophan pyrrolase) (Tryptophanase)	0	0	0	0	0	1	0	0	0	0	0	1	0	0	0	0	2	0
P61204	ARF3_HUMAN	ARF3	ADP-ribosylation factor 3	0	0	0	1	1	0	0	0	0	0	0	0	0	0	0	0	2	0
A1A4Y4	IRGM_HUMAN	IRGM	Immunity-related GTPase family M protein (EC 3.6.5.-) (Immunity-related GTPase family M protein 1) (Interferon-inducible protein 1) (LPS-stimulated RAW 264.7 macrophage protein 47 homolog) (LRG-47)	0	0	0	1	1	0	0	0	0	0	0	0	0	0	0	0	2	0
P00739	HPTR_HUMAN	HPR	Haptoglobin-related protein	0	0	0	0	0	1	0	0	0	0	0	1	0	0	0	0	2	0
O43295	SRGP3_HUMAN	SRGAP3	SLIT-ROBO Rho GTPase-activating protein 3 (srGAP3) (Mental disorder-associated GAP) (Rho GTPase-activating protein 14) (WAVE-associated Rac GTPase-activating protein) (WRP)	0	0	1	0	0	0	0	0	1	0	0	0	0	0	0	0	2	0
Q2M385	MPEG1_HUMAN	MPEG1	Macrophage-expressed gene 1 protein (Macrophage gene 1 protein) (Mpg-1) (Perforin-2) (P-2)	0	0	0	1	1	0	0	0	0	0	0	0	0	0	0	0	2	0
Q8N5J2	MINY1_HUMAN	MINDY1	Ubiquitin carboxyl-terminal hydrolase MINDY-1 (EC 3.4.19.12) (Deubiquitinating enzyme MINDY-1) (Protein FAM63A)	1	0	0	0	0	0	0	0	1	0	0	0	0	0	0	0	2	0
Q9Y2H0	DLGP4_HUMAN	DLGAP4	Disks large-associated protein 4 (DAP-4) (PSD-95/SAP90-binding protein 4) (SAP90/PSD-95-associated protein 4) (SAPAP-4)	1	0	1	0	0	0	0	0	0	0	0	0	0	0	0	0	2	0
P21757	MSRE_HUMAN	MSR1	Macrophage scavenger receptor types I and II (Macrophage acetylated LDL receptor I and II) (Scavenger receptor class A member 1) (CD antigen CD204)	0	0	0	1	1	0	0	0	0	0	0	0	0	0	0	0	2	0
P23469	PTPRE_HUMAN	PTPRE	Receptor-type tyrosine-protein phosphatase epsilon (Protein-tyrosine phosphatase epsilon) (R-PTP-epsilon) (EC 3.1.3.48)	0	0	0	0	0	0	0	0	0	0	1	0	0	0	0	1	2	0
P35030	TRY3_HUMAN	PRSS3	Trypsin-3 (EC 3.4.21.4) (Brain trypsinogen) (Mesotrypsin) (Mesotrypsinogen) (Serine protease 3) (Serine protease 4) (Trypsin III) (Trypsin IV)	0	0	0	0	0	0	0	0	0	1	0	1	0	0	0	0	2	0
P05181	CP2E1_HUMAN	CYP2E1	Cytochrome P450 2E1 (EC 1.14.14.1) (4-nitrophenol 2-hydroxylase) (EC 1.14.13.n7) (CYPIIE1) (Cytochrome P450-J)	0	0	0	0	0	1	0	0	0	0	0	1	0	0	0	0	2	0
Q9H5V8	CDCP1_HUMAN	CDCP1	CUB domain-containing protein 1 (Membrane glycoprotein gp140) (Subtractive immunization M plus HEp3-associated 135 kDa protein) (SIMA135) (Transmembrane and associated with src kinases) (CD antigen CD318)	0	0	0	0	0	0	0	0	0	0	1	0	0	0	0	1	2	0
P02774	VTDB_HUMAN	GC	Vitamin D-binding protein (DBP) (VDB) (Gc protein-derived macrophage activating factor) (Gc-MAF) (GcMAF) (Gc-globulin) (Group-specific component) (Gc) (Vitamin D-binding protein-macrophage activating factor) (DBP-maf)	1	0	0	0	0	1	0	0	0	0	0	0	0	0	0	0	2	0
P02790	HEMO_HUMAN	HPX	Hemopexin (Beta-1B-glycoprotein)	0	0	0	0	0	1	0	0	0	0	0	1	0	0	0	0	2	0
Q13683	ITA7_HUMAN	ITGA7	Integrin alpha-7 [Cleaved into: Integrin alpha-7 heavy chain; Integrin alpha-7 light chain; Integrin alpha-7 70 kDa form]	0	0	0	0	0	0	0	0	0	0	1	0	0	0	0	1	2	0
P00450	CERU_HUMAN	CP	Ceruloplasmin (EC 1.16.3.1) (Ferroxidase)	1	0	0	0	0	0	0	0	0	0	0	1	0	0	0	0	2	0
P13796	PLSL_HUMAN	LCP1	Plastin-2 (L-plastin) (LC64P) (Lymphocyte cytosolic protein 1) (LCP-1)	0	0	0	1	1	0	0	0	0	0	0	0	0	0	0	0	2	0
P15153	RAC2_HUMAN	RAC2	Ras-related C3 botulinum toxin substrate 2 (GX) (Small G protein) (p21-Rac2)	0	0	0	1	1	0	0	0	0	0	0	0	0	0	0	0	2	0
P01833	PIGR_HUMAN	PIGR	Polymeric immunoglobulin receptor (PIgR) (Poly-Ig receptor) (Hepatocellular carcinoma-associated protein TB6) [Cleaved into: Secretory component]	0	0	0	0	0	1	0	0	0	0	0	1	0	0	0	0	2	0
P07477	TRY1_HUMAN	PRSS1	Serine protease 1 (EC 3.4.21.4) (Anionic trypsin I) (Anionic trypsin-I) (Beta-trypsin) (Cationic trypsinogen) (Pretrypsinogen I) (Trypsin I) (Trypsin-1) [Cleaved into: Alpha-trypsin chain 1; Alpha-trypsin chain 2]	0	0	0	0	0	0	0	0	0	1	0	1	0	0	0	0	2	0
Q9Y572	RIPK3_HUMAN	RIPK3	Receptor-interacting serine/threonine-protein kinase 3 (EC 2.7.11.1) (RIP-like protein kinase 3) (Receptor-interacting protein 3) (RIP-3)	0	0	0	1	1	0	0	0	0	0	0	0	0	0	0	0	2	0
P27169	PON1_HUMAN	PON1	Serum paraoxonase/arylesterase 1 (PON 1) (EC 3.1.1.2) (EC 3.1.1.81) (EC 3.1.8.1) (Aromatic esterase 1) (A-esterase 1) (K-45) (Serum aryldialkylphosphatase 1)	1	0	0	0	0	0	0	0	0	0	0	1	0	0	0	0	2	0
P02765	FETUA_HUMAN	AHSG	Alpha-2-HS-glycoprotein (Alpha-2-Z-globulin) (Ba-alpha-2-glycoprotein) (Fetuin-A) [Cleaved into: Alpha-2-HS-glycoprotein chain A; Alpha-2-HS-glycoprotein chain B]	1	0	0	0	0	0	0	0	0	0	0	1	0	0	0	0	2	0
Q12884	SEPR_HUMAN	FAP	Prolyl endopeptidase FAP (EC 3.4.21.26) (170 kDa melanoma membrane-bound gelatinase) (Dipeptidyl peptidase FAP) (EC 3.4.14.5) (Fibroblast activation protein alpha) (FAPalpha) (Gelatine degradation protease FAP) (EC 3.4.21.-) (Integral membrane serine protease) (Post-proline cleaving enzyme) (Serine integral membrane protease) (SIMP) (Surface-expressed protease) (Seprase) [Cleaved into: Antiplasmi…	0	0	0	0	0	0	0	0	0	0	1	0	0	0	0	1	2	0
P00738	HPT_HUMAN	HP	Haptoglobin (Zonulin) [Cleaved into: Haptoglobin alpha chain; Haptoglobin beta chain]	0	0	0	0	0	1	0	0	0	0	0	1	0	0	0	0	2	0
P04839	CY24B_HUMAN	CYBB	Cytochrome b-245 heavy chain (EC 1.-.-.-) (CGD91-phox) (Cytochrome b(558) subunit beta) (Cytochrome b558 subunit beta) (Heme-binding membrane glycoprotein gp91phox) (NADPH oxidase 2) (Neutrophil cytochrome b 91 kDa polypeptide) (Superoxide-generating NADPH oxidase heavy chain subunit) (gp91-1) (gp91-phox) (p22 phagocyte B-cytochrome)	0	0	0	1	1	0	0	0	0	0	0	0	0	0	0	0	2	0
Q96GS6	AB17A_HUMAN	ABHD17A	Alpha/beta hydrolase domain-containing protein 17A (Abhydrolase domain-containing protein 17A) (EC 3.1.2.22)	0	0	0	0	0	0	0	0	0	0	0	0	0	1	0	0	1	1
P61158	ARP3_HUMAN	ACTR3	Actin-related protein 3 (Actin-like protein 3)	0	0	0	0	0	1	0	0	0	0	0	0	0	0	0	0	1	1
P07550	ADRB2_HUMAN	ADRB2	Beta-2 adrenergic receptor (Beta-2 adrenoreceptor) (Beta-2 adrenoceptor)	0	0	0	0	0	0	0	0	0	0	0	0	0	0	0	1	1	1
O15144	ARPC2_HUMAN	ARPC2	Actin-related protein 2/3 complex subunit 2 (Arp2/3 complex 34 kDa subunit) (p34-ARC)	0	0	0	0	0	1	0	0	0	0	0	0	0	0	0	0	1	1
O15145	ARPC3_HUMAN	ARPC3	Actin-related protein 2/3 complex subunit 3 (Arp2/3 complex 21 kDa subunit) (p21-ARC)	0	0	0	0	0	1	0	0	0	0	0	0	0	0	0	0	1	1
Q15904	VAS1_HUMAN	ATP6AP1	V-type proton ATPase subunit S1 (V-ATPase subunit S1) (Protein XAP-3) (V-ATPase Ac45 subunit) (V-ATPase S1 accessory protein) (Vacuolar proton pump subunit S1)	0	0	0	0	0	0	0	0	0	0	0	1	0	0	0	0	1	1
Q9HBG4	VPP4_HUMAN	ATP6V0A4	V-type proton ATPase 116 kDa subunit a 4 (V-ATPase 116 kDa isoform a 4) (Vacuolar proton translocating ATPase 116 kDa subunit a isoform 4) (Vacuolar proton translocating ATPase 116 kDa subunit a kidney isoform)	0	0	0	0	0	0	0	1	0	0	0	0	0	0	0	0	1	1
P78537	BL1S1_HUMAN	BLOC1S1	Biogenesis of lysosome-related organelles complex 1 subunit 1 (BLOC-1 subunit 1) (GCN5-like protein 1) (Protein RT14)	0	0	0	0	0	0	0	1	0	0	0	0	0	0	0	0	1	1
Q9NUP1	BL1S4_HUMAN	BLOC1S4	Biogenesis of lysosome-related organelles complex 1 subunit 4 (BLOC-1 subunit 4) (Protein cappuccino homolog)	0	0	0	0	0	0	0	1	0	0	0	0	0	0	0	0	1	1
Q8TDH9	BL1S5_HUMAN	BLOC1S5	Biogenesis of lysosome-related organelles complex 1 subunit 5 (BLOC-1 subunit 5) (Protein Muted homolog)	0	0	0	0	0	0	0	1	0	0	0	0	0	0	0	0	1	1
Q96FH0	BORC8_HUMAN	BORCS8	BLOC-1-related complex subunit 8 (MEF2B neighbor)	0	0	0	0	0	0	0	0	0	0	0	0	0	1	0	0	1	1
P04233	HG2A_HUMAN	CD74	HLA class II histocompatibility antigen gamma chain (HLA-DR antigens-associated invariant chain) (Ia antigen-associated invariant chain) (Ii) (CD antigen CD74) [Cleaved into: Class-II-associated invariant chain peptide (CLIP)]	0	0	0	0	1	0	0	0	0	0	0	0	0	0	0	0	1	1
P30307	MPIP3_HUMAN	CDC25C	M-phase inducer phosphatase 3 (EC 3.1.3.48) (Dual specificity phosphatase Cdc25C)	0	0	0	0	0	0	0	0	0	0	0	0	1	0	0	0	1	1
Q9H305	CDIP1_HUMAN	CDIP1	Cell death-inducing p53-target protein 1 (Cell death involved p53-target) (Cell death-inducing protein) (LITAF-like protein) (Lipopolysaccharide-induced tumor necrosis factor-alpha-like protein) (Transmembrane protein I1)	0	0	0	0	0	0	0	0	0	0	0	0	0	1	0	0	1	1
Q9UQN3	CHM2B_HUMAN	CHMP2B	Charged multivesicular body protein 2b (CHMP2.5) (Chromatin-modifying protein 2b) (CHMP2b) (Vacuolar protein sorting-associated protein 2-2) (Vps2-2) (hVps2-2)	0	0	0	0	0	0	0	0	0	0	0	0	0	1	0	0	1	1
Q9NX76	CKLF6_HUMAN	CMTM6	CKLF-like MARVEL transmembrane domain-containing protein 6 (Chemokine-like factor superfamily member 6)	0	0	0	0	0	0	0	0	0	0	0	0	0	1	0	0	1	1
Q8N668	COMD1_HUMAN	COMMD1	COMM domain-containing protein 1 (Protein Murr1)	0	0	0	0	0	0	0	0	0	0	0	0	0	0	1	0	1	1
Q9Y6G5	COMDA_HUMAN	COMMD10	COMM domain-containing protein 10	0	0	0	0	0	0	0	0	0	0	0	0	0	0	1	0	1	1
Q9H0A8	COMD4_HUMAN	COMMD4	COMM domain-containing protein 4	0	0	0	0	0	0	0	0	0	0	0	0	0	0	1	0	1	1
Q86VX2	COMD7_HUMAN	COMMD7	COMM domain-containing protein 7	0	0	0	0	0	0	0	0	0	0	0	0	0	0	1	0	1	1
Q96EV8	DTBP1_HUMAN	DTNBP1	Dysbindin (Biogenesis of lysosome-related organelles complex 1 subunit 8) (BLOC-1 subunit 8) (Dysbindin-1) (Dystrobrevin-binding protein 1) (Hermansky-Pudlak syndrome 7 protein) (HPS7 protein)	0	0	0	0	0	0	0	1	0	0	0	0	0	0	0	0	1	1
Q8NDI1	EHBP1_HUMAN	EHBP1	EH domain-binding protein 1	0	0	0	0	0	0	0	0	1	0	0	0	0	0	0	0	1	1
Q9NZN3	EHD3_HUMAN	EHD3	EH domain-containing protein 3 (PAST homolog 3)	0	0	0	0	0	1	0	0	0	0	0	0	0	0	0	0	1	1
Q86YV9	HPS6_HUMAN	HPS6	BLOC-2 complex member HPS6 (Hermansky-Pudlak syndrome 6 protein) (Ruby-eye protein homolog) (Ru)	0	0	0	0	0	0	0	1	0	0	0	0	0	0	0	0	1	1
Q8N3F8	MILK1_HUMAN	MICALL1	MICAL-like protein 1 (Molecule interacting with Rab13) (MIRab13)	0	0	0	0	0	0	1	0	0	0	0	0	0	0	0	0	1	1
Q7L1V2	MON1B_HUMAN	MON1B	Vacuolar fusion protein MON1 homolog B (HSV-1 stimulation-related gene 1 protein) (HSV-I stimulating-related protein)	0	0	0	0	0	0	0	1	0	0	0	0	0	0	0	0	1	1
Q9H7P6	MB12B_HUMAN	MVB12B	Multivesicular body subunit 12B (ESCRT-I complex subunit MVB12B) (Protein FAM125B)	0	0	0	0	0	0	0	0	1	0	0	0	0	0	0	0	1	1
Q16288	NTRK3_HUMAN	NTRK3	NT-3 growth factor receptor (EC 2.7.10.1) (GP145-TrkC) (Trk-C) (Neurotrophic tyrosine kinase receptor type 3) (TrkC tyrosine kinase)	0	0	0	0	0	0	0	0	1	0	0	0	0	0	0	0	1	1
Q01968	OCRL_HUMAN	OCRL	Inositol polyphosphate 5-phosphatase OCRL (EC 3.1.3.36) (EC 3.1.3.56) (Inositol polyphosphate 5-phosphatase OCRL-1) (OCRL-1) (Lowe oculocerebrorenal syndrome protein) (Phosphatidylinositol 3,4,5-triphosphate 5-phosphatase) (EC 3.1.3.86)	0	0	0	0	0	0	0	0	1	0	0	0	0	0	0	0	1	1
P51153	RAB13_HUMAN	RAB13	Ras-related protein Rab-13 (Cell growth-inhibiting gene 4 protein)	0	0	0	0	0	0	0	0	0	0	0	0	1	0	0	0	1	1
Q9H0T7	RAB17_HUMAN	RAB17	Ras-related protein Rab-17	0	0	0	0	0	0	0	1	0	0	0	0	0	0	0	0	1	1
Q92930	RAB8B_HUMAN	RAB8B	Ras-related protein Rab-8B	0	0	0	0	1	0	0	0	0	0	0	0	0	0	0	0	1	1
P51151	RAB9A_HUMAN	RAB9A	Ras-related protein Rab-9A	0	0	0	0	0	0	0	0	0	0	0	1	0	0	0	0	1	1
Q9Y3C5	RNF11_HUMAN	RNF11	RING finger protein 11	0	0	0	0	0	0	0	0	0	0	0	0	0	1	0	0	1	1
Q8WXA3	RUFY2_HUMAN	RUFY2	RUN and FYVE domain-containing protein 2 (Rab4-interacting protein related)	0	0	0	0	0	0	0	0	0	0	0	0	0	1	0	0	1	1
P60903	S10AA_HUMAN	S100A10	Protein S100-A10 (Calpactin I light chain) (Calpactin-1 light chain) (Cellular ligand of annexin II) (S100 calcium-binding protein A10) (p10 protein) (p11)	0	0	0	0	0	0	0	0	0	0	0	0	0	1	0	0	1	1
C0HLS1	OSCRI_HUMAN	SCRIB	SCRIB overlapping open reading frame protein (oSCRIB)	0	0	0	0	0	0	0	0	0	0	0	0	1	0	0	0	1	1
P49281	NRAM2_HUMAN	SLC11A2	Natural resistance-associated macrophage protein 2 (NRAMP 2) (Divalent cation transporter 1) (Divalent metal transporter 1) (DMT-1) (Solute carrier family 11 member 2)	0	0	0	0	0	0	0	1	0	0	0	0	0	0	0	0	1	1
Q15036	SNX17_HUMAN	SNX17	Sorting nexin-17	0	0	0	1	0	0	0	0	0	0	0	0	0	0	0	0	1	1
Q9UNH6	SNX7_HUMAN	SNX7	Sorting nexin-7	0	0	0	0	0	0	0	0	0	0	0	0	0	1	0	0	1	1
O60784	TOM1_HUMAN	TOM1	Target of Myb1 membrane trafficking protein (Target of Myb protein 1)	0	0	0	0	0	0	0	0	0	0	0	0	0	1	0	0	1	1
Q99816	TS101_HUMAN	TSG101	Tumor susceptibility gene 101 protein (ESCRT-I complex subunit TSG101)	0	0	0	0	0	0	0	0	1	0	0	0	0	0	0	0	1	1
Q9BRG1	VPS25_HUMAN	VPS25	Vacuolar protein-sorting-associated protein 25 (hVps25) (Dermal papilla-derived protein 9) (ELL-associated protein of 20 kDa) (ESCRT-II complex subunit VPS25)	0	0	1	0	0	0	0	0	0	0	0	0	0	0	0	0	1	1
O14972	VP26C_HUMAN	VPS26C	Vacuolar protein sorting-associated protein 26C (Down syndrome critical region protein 3) (Down syndrome critical region protein A)	0	0	0	0	0	0	0	0	0	0	0	0	0	0	1	0	1	1
Q9UK41	VPS28_HUMAN	VPS28	Vacuolar protein sorting-associated protein 28 homolog (H-Vps28) (ESCRT-I complex subunit VPS28)	0	0	0	0	0	0	0	0	1	0	0	0	0	0	0	0	1	1
Q8NEZ2	VP37A_HUMAN	VPS37A	Vacuolar protein sorting-associated protein 37A (hVps37A) (ESCRT-I complex subunit VPS37A) (Hepatocellular carcinoma-related protein 1)	0	0	0	0	0	0	0	0	0	0	0	0	1	0	0	0	1	1
A5D8V6	VP37C_HUMAN	VPS37C	Vacuolar protein sorting-associated protein 37C (hVps37C) (ESCRT-I complex subunit VPS37C)	0	0	0	0	0	0	0	0	1	0	0	0	0	0	0	0	1	1
Q9UN37	VPS4A_HUMAN	VPS4A	Vacuolar protein sorting-associated protein 4A (EC 3.6.4.6) (Protein SKD2) (VPS4-1) (hVPS4)	0	0	0	0	0	0	0	0	1	0	0	0	0	0	0	0	1	1
O00401	WASL_HUMAN	WASL	Actin nucleation-promoting factor WASL (Neural Wiskott-Aldrich syndrome protein) (N-WASP)	0	0	0	0	0	0	0	0	1	0	0	0	0	0	0	0	1	1
Q5T9L3	WLS_HUMAN	WLS	Protein wntless homolog (Integral membrane protein GPR177) (Protein evenness interrupted homolog) (EVI) (Putative NF-kappa-B-activating protein 373)	0	0	0	0	0	0	0	0	0	0	1	0	0	0	0	0	1	1
Q96QD8	S38A2_HUMAN	SLC38A2	Sodium-coupled neutral amino acid symporter 2 (Amino acid transporter A2) (Protein 40-9-1) (Solute carrier family 38 member 2) (System A amino acid transporter 2) (System A transporter 1) (System N amino acid transporter 2)	0	0	0	1	0	0	0	0	0	0	0	0	0	0	0	0	1	0
Q9BXS4	TMM59_HUMAN	TMEM59	Transmembrane protein 59 (Liver membrane-bound protein)	0	0	0	0	0	0	0	0	0	0	0	0	0	1	0	0	1	0
Q9BQ24	ZFY21_HUMAN	ZFYVE21	Zinc finger FYVE domain-containing protein 21 (ZF21)	0	0	0	0	0	0	0	1	0	0	0	0	0	0	0	0	1	0
Q9Y251	HPSE_HUMAN	HPSE	Heparanase (EC 3.2.1.166) (Endo-glucoronidase) (Heparanase-1) (Hpa1) [Cleaved into: Heparanase 8 kDa subunit; Heparanase 50 kDa subunit]	0	0	0	0	0	0	0	0	0	0	0	0	0	1	0	0	1	0
Q9P2Y5	UVRAG_HUMAN	UVRAG	UV radiation resistance-associated gene protein (p63)	0	0	0	0	0	0	0	1	0	0	0	0	0	0	0	0	1	0
Q9UIJ5	ZDHC2_HUMAN	ZDHHC2	Palmitoyltransferase ZDHHC2 (EC 2.3.1.225) (Acyltransferase ZDHHC2) (EC 2.3.1.-) (Reduced expression associated with metastasis protein) (Ream) (Reduced expression in cancer protein) (Rec) (Zinc finger DHHC domain-containing protein 2) (DHHC-2) (Zinc finger protein 372)	0	0	0	0	0	0	0	0	0	0	0	0	0	1	0	0	1	0
O75204	TM127_HUMAN	TMEM127	Transmembrane protein 127	0	0	0	0	0	0	0	0	0	0	0	0	0	1	0	0	1	0
Q8IWF6	DEN6A_HUMAN	DENND6A	Protein DENND6A (DENN domain-containing protein 6A)	0	0	0	0	0	0	0	1	0	0	0	0	0	0	0	0	1	0
P51797	CLCN6_HUMAN	CLCN6	H(+)/Cl(-) exchange transporter 6 (Chloride channel protein 6) (ClC-6) (Chloride transport protein 6)	0	0	0	0	0	0	0	0	1	0	0	0	0	0	0	0	1	0
Q13393	PLD1_HUMAN	PLD1	Phospholipase D1 (PLD 1) (hPLD1) (EC 3.1.4.4) (Choline phosphatase 1) (Phosphatidylcholine-hydrolyzing phospholipase D1)	0	0	0	0	0	0	0	1	0	0	0	0	0	0	0	0	1	0
Q8N4L2	PP4P2_HUMAN	PIP4P2	Type 2 phosphatidylinositol 4,5-bisphosphate 4-phosphatase (Type 2 PtdIns-4,5-P2 4-Ptase) (EC 3.1.3.78) (PtdIns-4,5-P2 4-Ptase II) (Transmembrane protein 55A)	0	0	0	0	0	0	0	0	0	0	0	0	0	1	0	0	1	0
P51159	RB27A_HUMAN	RAB27A	Ras-related protein Rab-27A (Rab-27) (EC 3.6.5.2) (GTP-binding protein Ram)	0	0	0	0	0	0	0	0	0	0	0	1	0	0	0	0	1	0
Q07912	ACK1_HUMAN	TNK2	Activated CDC42 kinase 1 (ACK-1) (EC 2.7.10.2) (EC 2.7.11.1) (Tyrosine kinase non-receptor protein 2)	0	0	0	0	0	0	0	0	0	0	0	0	0	1	0	0	1	0
Q8WV92	MITD1_HUMAN	MITD1	MIT domain-containing protein 1	0	0	0	0	0	0	0	1	0	0	0	0	0	0	0	0	1	0
Q9NV92	NFIP2_HUMAN	NDFIP2	NEDD4 family-interacting protein 2 (NEDD4 WW domain-binding protein 5A) (Putative MAPK-activating protein PM04/PM05/PM06/PM07) (Putative NF-kappa-B-activating protein 413)	0	0	0	0	0	0	0	0	0	0	0	0	0	1	0	0	1	0
O75674	TM1L1_HUMAN	TOM1L1	TOM1-like protein 1 (Src-activating and signaling molecule protein) (Target of Myb-like protein 1)	0	0	0	0	0	0	0	1	0	0	0	0	0	0	0	0	1	0
Q96J02	ITCH_HUMAN	ITCH	E3 ubiquitin-protein ligase Itchy homolog (Itch) (EC 2.3.2.26) (Atrophin-1-interacting protein 4) (AIP4) (HECT-type E3 ubiquitin transferase Itchy homolog) (NFE2-associated polypeptide 1) (NAPP1)	0	0	0	0	0	0	0	1	0	0	0	0	0	0	0	0	1	0
Q9NQ34	TMM9B_HUMAN	TMEM9B	Transmembrane protein 9B	0	0	0	0	0	0	0	0	0	0	0	0	0	1	0	0	1	0
O60664	PLIN3_HUMAN	PLIN3	Perilipin-3 (47 kDa mannose 6-phosphate receptor-binding protein) (47 kDa MPR-binding protein) (Cargo selection protein TIP47) (Mannose-6-phosphate receptor-binding protein 1) (Placental protein 17) (PP17)	0	0	0	0	1	0	0	0	0	0	0	0	0	0	0	0	1	0
Q9Y2H2	SAC2_HUMAN	INPP5F	Phosphatidylinositide phosphatase SAC2 (EC 3.1.3.25) (Inositol polyphosphate 5-phosphatase F) (Sac domain-containing inositol phosphatase 2) (Sac domain-containing phosphoinositide 4-phosphatase 2) (hSAC2)	0	0	0	0	0	0	1	0	0	0	0	0	0	0	0	0	1	0
Q86WG5	MTMRD_HUMAN	SBF2	Myotubularin-related protein 13 (Inactive phosphatidylinositol 3-phosphatase 13) (SET-binding factor 2)	0	0	0	0	0	0	0	0	0	0	0	0	0	0	1	0	1	0
Q9H9C1	SPE39_HUMAN	VIPAS39	Spermatogenesis-defective protein 39 homolog (hSPE-39) (VPS33B-interacting protein in apical-basolateral polarity regulator) (VPS33B-interacting protein in polarity and apical restriction)	0	0	0	0	0	0	1	0	0	0	0	0	0	0	0	0	1	0
Q96JG6	VPS50_HUMAN	VPS50	Syndetin (Coiled-coil domain-containing protein 132) (EARP/GARPII complex subunit VPS50)	0	0	0	0	0	0	1	0	0	0	0	0	0	0	0	0	1	0
Q96PQ0	SORC2_HUMAN	SORCS2	VPS10 domain-containing receptor SorCS2 [Cleaved into: SorCS2 122 kDa chain; SorCS2 104 kDa chain; SorCS2 18 kDa chain]	0	0	0	0	0	0	0	1	0	0	0	0	0	0	0	0	1	0
Q9NX40	OCAD1_HUMAN	OCIAD1	OCIA domain-containing protein 1 (Ovarian cancer immunoreactive antigen domain containing 1) (Ovarian carcinoma immunoreactive antigen)	0	0	0	0	0	0	0	0	0	0	0	0	1	0	0	0	1	0
Q9UBP0	SPAST_HUMAN	SPAST	Spastin (EC 5.6.1.1) (Spastic paraplegia 4 protein)	0	0	0	0	0	0	0	1	0	0	0	0	0	0	0	0	1	0
Q6VEQ5	WASH2_HUMAN	WASH2P	WAS protein family homolog 2 (CXYorf1-like protein on chromosome 2) (Protein FAM39B)	0	0	0	0	0	0	0	0	0	0	0	0	0	0	1	0	1	0
Q9UHE8	STEA1_HUMAN	STEAP1	Metalloreductase STEAP1 (EC 1.16.1.-) (Six-transmembrane epithelial antigen of prostate 1)	0	1	0	0	0	0	0	0	0	0	0	0	0	0	0	0	1	0
C4AMC7	WASH3_HUMAN	WASH3P	Putative WAS protein family homolog 3 (Protein FAM39DP)	0	0	0	0	0	0	0	1	0	0	0	0	0	0	0	0	1	0
Q8TAC9	SCAM5_HUMAN	SCAMP5	Secretory carrier-associated membrane protein 5 (Secretory carrier membrane protein 5) (hSCAMP5)	0	1	0	0	0	0	0	0	0	0	0	0	0	0	0	0	1	0
O60347	TBC12_HUMAN	TBC1D12	TBC1 domain family member 12	0	0	0	0	0	0	1	0	0	0	0	0	0	0	0	0	1	0
Q9ULJ7	ANR50_HUMAN	ANKRD50	Ankyrin repeat domain-containing protein 50	0	0	0	0	0	0	0	0	1	0	0	0	0	0	0	0	1	0
Q99962	SH3G2_HUMAN	SH3GL2	Endophilin-A1 (EEN-B1) (Endophilin-1) (SH3 domain protein 2A) (SH3 domain-containing GRB2-like protein 2)	0	0	1	0	0	0	0	0	0	0	0	0	0	0	0	0	1	0
Q8N3D4	EH1L1_HUMAN	EHBP1L1	EH domain-binding protein 1-like protein 1	0	0	0	0	0	0	0	0	0	0	0	0	1	0	0	0	1	0
Q8NBJ9	SIDT2_HUMAN	SIDT2	SID1 transmembrane family member 2	0	0	0	0	1	0	0	0	0	0	0	0	0	0	0	0	1	0
Q9NVA4	T184C_HUMAN	TMEM184C	Transmembrane protein 184C (Transmembrane protein 34)	0	0	0	0	0	0	0	0	0	0	0	0	0	1	0	0	1	0
P02788	TRFL_HUMAN	LTF	Lactotransferrin (Lactoferrin) (EC 3.4.21.-) (Growth-inhibiting protein 12) (Talalactoferrin) [Cleaved into: Lactoferricin-H (Lfcin-H); Kaliocin-1; Lactoferroxin-A; Lactoferroxin-B; Lactoferroxin-C]	0	0	0	0	0	0	0	0	0	0	0	0	0	1	0	0	1	0
P04004	VTNC_HUMAN	VTN	Vitronectin (VN) (S-protein) (Serum-spreading factor) (V75) [Cleaved into: Vitronectin V65 subunit; Vitronectin V10 subunit; Somatomedin-B]	0	0	0	0	0	0	0	0	0	0	0	0	0	1	0	0	1	0
O95807	TM50A_HUMAN	TMEM50A	Transmembrane protein 50A (Small membrane protein 1)	0	0	0	0	0	0	0	1	0	0	0	0	0	0	0	0	1	0
Q8TEQ0	SNX29_HUMAN	SNX29	Sorting nexin-29 (RUN domain-containing protein 2A)	0	0	0	0	0	0	0	0	0	0	0	0	0	1	0	0	1	0
Q04756	HGFA_HUMAN	HGFAC	Hepatocyte growth factor activator (HGF activator) (HGFA) (EC 3.4.21.-) [Cleaved into: Hepatocyte growth factor activator short chain; Hepatocyte growth factor activator long chain]	0	0	0	0	0	0	0	0	0	0	0	0	0	1	0	0	1	0
Q8N565	MREG_HUMAN	MREG	Melanoregulin (Dilute suppressor protein homolog)	0	0	0	0	0	0	0	0	0	0	0	0	0	1	0	0	1	0
O94813	SLIT2_HUMAN	SLIT2	Slit homolog 2 protein (Slit-2) [Cleaved into: Slit homolog 2 protein N-product; Slit homolog 2 protein C-product]	0	0	0	0	0	0	0	0	0	0	0	0	0	1	0	0	1	0
Q5MNZ6	WIPI3_HUMAN	WDR45B	WD repeat domain phosphoinositide-interacting protein 3 (WIPI-3) (WD repeat-containing protein 45-like) (WDR45-like protein) (WD repeat-containing protein 45B) (WIPI49-like protein)	0	0	0	0	0	0	0	0	0	0	0	0	0	1	0	0	1	0
P60520	GBRL2_HUMAN	GABARAPL2	Gamma-aminobutyric acid receptor-associated protein-like 2 (GABA(A) receptor-associated protein-like 2) (Ganglioside expression factor 2) (GEF-2) (General protein transport factor p16) (Golgi-associated ATPase enhancer of 16 kDa) (GATE-16) (MAP1 light chain 3-related protein)	0	0	0	0	0	0	0	1	0	0	0	0	0	0	0	0	1	0
A4D1U4	DEN11_HUMAN	DENND11	DENN domain-containing protein 11 (DENND11) (Protein LCHN)	0	0	0	0	0	0	0	0	0	0	0	0	0	1	0	0	1	0
P07093	GDN_HUMAN	SERPINE2	Glia-derived nexin (GDN) (Peptidase inhibitor 7) (PI-7) (Protease nexin 1) (PN-1) (Protease nexin I) (Serpin E2)	0	0	0	0	0	0	0	0	0	0	0	0	0	1	0	0	1	0
P0C0L4	CO4A_HUMAN	C4A	Complement C4-A (Acidic complement C4) (C3 and PZP-like alpha-2-macroglobulin domain-containing protein 2) [Cleaved into: Complement C4 beta chain; Complement C4-A alpha chain; C4a anaphylatoxin; C4b-A; C4d-A; Complement C4 gamma chain]	0	0	0	0	0	0	0	0	0	0	0	0	0	1	0	0	1	0
Q6UWY0	ARSK_HUMAN	ARSK	Arylsulfatase K (ASK) (EC 3.1.6.1) (Glucuronate-2-sulfatase) (EC 3.1.6.18) (Telethon sulfatase)	0	0	0	0	0	0	0	0	0	0	0	0	0	1	0	0	1	0
Q8WV19	SFT2A_HUMAN	SFT2D1	Vesicle transport protein SFT2A (SFT2 domain-containing protein 1) (pRGR1)	0	0	0	0	0	0	0	1	0	0	0	0	0	0	0	0	1	0
Q9NQX7	ITM2C_HUMAN	ITM2C	Integral membrane protein 2C (Cerebral protein 14) (Transmembrane protein BRI3) [Cleaved into: CT-BRI3]	0	0	0	0	0	0	0	0	0	0	0	0	0	1	0	0	1	0
Q86VZ4	LRP11_HUMAN	LRP11	Low-density lipoprotein receptor-related protein 11 (LRP-11)	0	0	0	0	0	0	0	0	0	0	0	0	0	1	0	0	1	0
Q13530	SERC3_HUMAN	SERINC3	Serine incorporator 3 (Tumor differentially expressed protein 1)	0	0	0	1	0	0	0	0	0	0	0	0	0	0	0	0	1	0
Q8N357	S35F6_HUMAN	SLC35F6	Solute carrier family 35 member F6 (ANT2-binding protein) (ANT2BP) (Transport and Golgi organization 9 homolog)	0	0	0	0	0	0	0	0	0	0	0	0	0	1	0	0	1	0
P24821	TENA_HUMAN	TNC	Tenascin (TN) (Cytotactin) (GMEM) (GP 150-225) (Glioma-associated-extracellular matrix antigen) (Hexabrachion) (JI) (Myotendinous antigen) (Neuronectin) (Tenascin-C) (TN-C)	0	0	0	0	0	0	0	0	0	0	0	0	0	1	0	0	1	0
P42345	MTOR_HUMAN	MTOR	Serine/threonine-protein kinase mTOR (EC 2.7.11.1) (FK506-binding protein 12-rapamycin complex-associated protein 1) (FKBP12-rapamycin complex-associated protein) (Mammalian target of rapamycin) (mTOR) (Mechanistic target of rapamycin) (Rapamycin and FKBP12 target 1) (Rapamycin target protein 1)	0	0	0	0	0	0	0	1	0	0	0	0	0	0	0	0	1	0
Q6ZNA5	FRRS1_HUMAN	FRRS1	Ferric-chelate reductase 1 (EC 1.-.-.-) (Stromal cell-derived receptor 2) (SDR-2)	0	0	0	0	0	0	0	1	0	0	0	0	0	0	0	0	1	0
Q9Y519	T184B_HUMAN	TMEM184B	Transmembrane protein 184B (Putative MAPK-activating protein FM08)	0	0	0	0	0	0	0	0	0	0	0	0	0	1	0	0	1	0
Q9H4F8	SMOC1_HUMAN	SMOC1	SPARC-related modular calcium-binding protein 1 (Secreted modular calcium-binding protein 1) (SMOC-1)	0	0	0	0	0	0	0	1	0	0	0	0	0	0	0	0	1	0
Q9H7F4	T185B_HUMAN	TMEM185B	Transmembrane protein 185B (Protein FAM11B)	0	0	0	0	0	0	0	0	0	0	0	0	0	1	0	0	1	0
P23352	KALM_HUMAN	ANOS1	Anosmin-1 (Adhesion molecule-like X-linked) (Kallmann syndrome protein)	0	0	0	0	0	0	0	0	0	0	0	0	0	1	0	0	1	0
Q14517	FAT1_HUMAN	FAT1	Protocadherin Fat 1 (Cadherin family member 7) (Cadherin-related tumor suppressor homolog) (Protein fat homolog) [Cleaved into: Protocadherin Fat 1, nuclear form]	0	0	0	0	0	0	0	0	0	0	0	0	0	1	0	0	1	0
Q9H0V1	TM168_HUMAN	TMEM168	Transmembrane protein 168	0	0	0	0	0	0	0	0	0	0	0	0	0	1	0	0	1	0
Q6ZWE6	PKHM3_HUMAN	PLEKHM3	Pleckstrin homology domain-containing family M member 3 (PH domain-containing family M member 3) (Differentiation associated protein)	0	0	0	0	0	0	0	0	0	0	0	0	0	1	0	0	1	0
Q9HB21	PKHA1_HUMAN	PLEKHA1	Pleckstrin homology domain-containing family A member 1 (PH domain-containing family A member 1) (Tandem PH domain-containing protein 1) (TAPP-1)	0	0	0	0	0	0	0	1	0	0	0	0	0	0	0	0	1	0
Q8WUA8	TSK_HUMAN	TSKU	Tsukushi (E2-induced gene 4 protein) (Leucine-rich repeat-containing protein 54)	0	0	0	0	0	0	0	0	0	0	0	0	0	1	0	0	1	0
Q9Y2Y6	TMM98_HUMAN	TMEM98	Transmembrane protein 98 (Protein TADA1)	0	0	0	0	0	0	0	0	0	0	0	0	0	1	0	0	1	0
Q8WV83	S35F5_HUMAN	SLC35F5	Solute carrier family 35 member F5 (Hepatitis C virus NS5A-transactivated protein 3) (HCV NS5A-transactivated protein 3)	0	0	0	0	0	0	0	0	0	0	0	0	0	1	0	0	1	0
Q9H9V4	RN122_HUMAN	RNF122	RING finger protein 122	0	0	0	0	0	0	0	0	0	0	0	0	0	1	0	0	1	0
Q8NHU3	SMS2_HUMAN	SGMS2	Phosphatidylcholine:ceramide cholinephosphotransferase 2 (EC 2.7.8.27) (Sphingomyelin synthase 2)	0	0	0	0	0	0	0	0	0	0	0	0	0	1	0	0	1	0
P02654	APOC1_HUMAN	APOC1	Apolipoprotein C-I (Apo-CI) (ApoC-I) (Apolipoprotein C1) [Cleaved into: Truncated apolipoprotein C-I]	0	0	0	0	0	0	0	0	0	0	0	0	0	1	0	0	1	0
P00918	CAH2_HUMAN	CA2	Carbonic anhydrase 2 (EC 4.2.1.1) (Carbonate dehydratase II) (Carbonic anhydrase C) (CAC) (Carbonic anhydrase II) (CA-II) (Cyanamide hydratase CA2) (EC 4.2.1.69)	0	0	0	0	0	0	0	0	0	0	0	0	0	1	0	0	1	0
Q9NQX5	NPDC1_HUMAN	NPDC1	Neural proliferation differentiation and control protein 1 (NPDC-1)	0	0	0	0	0	0	0	0	0	0	0	0	0	1	0	0	1	0
Q16584	M3K11_HUMAN	MAP3K11	Mitogen-activated protein kinase kinase kinase 11 (EC 2.7.11.25) (Mixed lineage kinase 3) (Src-homology 3 domain-containing proline-rich kinase)	0	0	0	0	0	0	0	0	0	0	0	0	0	1	0	0	1	0
Q9NY26	S39A1_HUMAN	SLC39A1	Zinc transporter ZIP1 (Solute carrier family 39 member 1) (Zinc-iron-regulated transporter-like) (Zrt- and Irt-like protein 1) (ZIP-1) (hZIP1)	0	0	0	0	0	0	0	0	0	0	0	0	0	1	0	0	1	0
Q9NRS6	SNX15_HUMAN	SNX15	Sorting nexin-15	0	0	0	0	0	0	0	0	0	0	0	0	0	1	0	0	1	0
O75190	DNJB6_HUMAN	DNAJB6	DnaJ homolog subfamily B member 6 (HHDJ1) (Heat shock protein J2) (HSJ-2) (MRJ) (MSJ-1)	0	0	0	0	0	0	0	0	0	0	0	0	0	1	0	0	1	0
Q7L211	ABHDD_HUMAN	ABHD13	Protein ABHD13 (EC 3.-.-.-) (Alpha/beta hydrolase domain-containing protein 13) (Abhydrolase domain-containing protein 13)	0	0	0	0	0	0	0	0	0	0	0	0	0	1	0	0	1	0
O95816	BAG2_HUMAN	BAG2	BAG family molecular chaperone regulator 2 (BAG-2) (Bcl-2-associated athanogene 2)	0	0	0	0	0	0	0	0	0	0	0	0	0	1	0	0	1	0
P13807	GYS1_HUMAN	GYS1	Glycogen [starch] synthase, muscle (EC 2.4.1.11)	0	0	0	0	0	0	0	1	0	0	0	0	0	0	0	0	1	0
Q8NB37	GALD1_HUMAN	GATD1	Glutamine amidotransferase-like class 1 domain-containing protein 1 (Parkinson disease 7 domain-containing protein 1)	0	0	0	0	0	0	0	1	0	0	0	0	0	0	0	0	1	0
P07197	NFM_HUMAN	NEFM	Neurofilament medium polypeptide (NF-M) (160 kDa neurofilament protein) (Neurofilament 3) (Neurofilament triplet M protein)	0	0	0	0	0	0	0	0	0	0	0	0	0	1	0	0	1	0
O76095	JTB_HUMAN	JTB	Protein JTB (Jumping translocation breakpoint protein) (Prostate androgen-regulated protein) (PAR protein)	0	0	0	0	0	0	0	0	0	0	0	0	0	1	0	0	1	0
Q15768	EFNB3_HUMAN	EFNB3	Ephrin-B3 (EPH-related receptor transmembrane ligand ELK-L3) (EPH-related receptor tyrosine kinase ligand 8) (LERK-8)	0	0	0	0	0	0	0	0	0	0	0	0	0	1	0	0	1	0
O60243	H6ST1_HUMAN	HS6ST1	Heparan-sulfate 6-O-sulfotransferase 1 (HS6ST-1) (EC 2.8.2.-)	0	0	0	0	0	0	0	0	0	0	0	0	0	1	0	0	1	0
P46109	CRKL_HUMAN	CRKL	Crk-like protein	0	0	1	0	0	0	0	0	0	0	0	0	0	0	0	0	1	0
Q7Z2W4	ZCCHV_HUMAN	ZC3HAV1	Zinc finger CCCH-type antiviral protein 1 (ADP-ribosyltransferase diphtheria toxin-like 13) (ARTD13) (Inactive Poly [ADP-ribose] polymerase 13) (PARP13) (Zinc finger CCCH domain-containing protein 2) (Zinc finger antiviral protein) (ZAP)	0	0	0	0	0	0	0	1	0	0	0	0	0	0	0	0	1	0
P07196	NFL_HUMAN	NEFL	Neurofilament light polypeptide (NF-L) (68 kDa neurofilament protein) (Neurofilament triplet L protein)	0	0	0	0	0	0	0	0	0	0	0	0	0	1	0	0	1	0
Q9NZ32	ARP10_HUMAN	ACTR10	Actin-related protein 10 (Actin-related protein 11) (hARP11)	0	0	0	0	0	0	0	1	0	0	0	0	0	0	0	0	1	0
Q9Y485	DMXL1_HUMAN	DMXL1	DmX-like protein 1 (X-like 1 protein)	0	0	0	0	0	0	1	0	0	0	0	0	0	0	0	0	1	0
Q7KZF4	SND1_HUMAN	SND1	Staphylococcal nuclease domain-containing protein 1 (EC 3.1.31.1) (100 kDa coactivator) (EBNA2 coactivator p100) (Tudor domain-containing protein 11) (p100 co-activator)	0	0	0	0	0	0	0	1	0	0	0	0	0	0	0	0	1	0
O00506	STK25_HUMAN	STK25	Serine/threonine-protein kinase 25 (EC 2.7.11.1) (Ste20-like kinase) (Sterile 20/oxidant stress-response kinase 1) (SOK-1) (Ste20/oxidant stress response kinase 1)	0	0	0	0	0	0	0	1	0	0	0	0	0	0	0	0	1	0
P61221	ABCE1_HUMAN	ABCE1	ATP-binding cassette sub-family E member 1 (2'-5'-oligoadenylate-binding protein) (HuHP68) (RNase L inhibitor) (Ribonuclease 4 inhibitor) (RNS4I)	0	0	0	0	0	0	0	0	0	0	0	0	0	1	0	0	1	0
Q2VWP7	PRTG_HUMAN	PRTG	Protogenin (Protein Shen-Dan)	0	0	0	0	0	0	0	0	0	0	0	0	0	1	0	0	1	0
Q9Y343	SNX24_HUMAN	SNX24	Sorting nexin-24	0	0	0	0	0	0	0	0	0	0	0	0	0	1	0	0	1	0
P48745	CCN3_HUMAN	CCN3	CCN family member 3 (Cellular communication network factor 3) (Insulin-like growth factor-binding protein 9) (IBP-9) (IGF-binding protein 9) (IGFBP-9) (Nephro blastoma-overexpressed gene protein homolog) (Protein NOV homolog) (NovH)	0	0	0	0	0	0	0	0	0	0	0	0	0	1	0	0	1	0
Q969F2	NKD2_HUMAN	NKD2	Protein naked cuticle homolog 2 (Naked-2) (hNkd2)	0	0	0	0	0	0	0	0	0	0	0	0	0	1	0	0	1	0
Q9Y315	DEOC_HUMAN	DERA	Deoxyribose-phosphate aldolase (DERA) (EC 4.1.2.4) (2-deoxy-D-ribose 5-phosphate aldolase) (Phosphodeoxyriboaldolase) (Deoxyriboaldolase)	0	0	0	0	0	0	0	1	0	0	0	0	0	0	0	0	1	0
O95214	LERL1_HUMAN	LEPROTL1	Leptin receptor overlapping transcript-like 1 (Endospanin-2)	0	0	0	0	0	0	0	1	0	0	0	0	0	0	0	0	1	0
Q96HP0	DOCK6_HUMAN	DOCK6	Dedicator of cytokinesis protein 6	0	0	0	0	0	0	0	1	0	0	0	0	0	0	0	0	1	0
Q86VS8	HOOK3_HUMAN	HOOK3	Protein Hook homolog 3 (h-hook3) (hHK3)	0	0	0	0	0	0	0	0	0	0	0	0	0	1	0	0	1	0
O75410	TACC1_HUMAN	TACC1	Transforming acidic coiled-coil-containing protein 1 (Gastric cancer antigen Ga55) (Taxin-1)	0	0	0	0	0	0	0	0	0	0	0	0	1	0	0	0	1	0
Q9UHR4	BI2L1_HUMAN	BAIAP2L1	Brain-specific angiogenesis inhibitor 1-associated protein 2-like protein 1 (BAI1-associated protein 2-like protein 1) (Insulin receptor tyrosine kinase substrate)	0	0	0	0	0	0	0	1	0	0	0	0	0	0	0	0	1	0
Q8WWK9	CKAP2_HUMAN	CKAP2	Cytoskeleton-associated protein 2 (CTCL tumor antigen se20-10) (Tumor- and microtubule-associated protein)	0	0	0	0	0	0	0	0	0	0	0	0	0	1	0	0	1	0
Q96PC3	AP1S3_HUMAN	AP1S3	AP-1 complex subunit sigma-3 (Adaptor protein complex AP-1 subunit sigma-1C) (Adaptor-related protein complex 1 subunit sigma-1C) (Clathrin assembly protein complex 1 sigma-1C small chain) (Golgi adaptor HA1/AP1 adaptin sigma-1C subunit) (Sigma 1C subunit of AP-1 clathrin) (Sigma-adaptin 1C) (Sigma1C-adaptin)	0	0	0	0	0	0	0	0	0	0	0	0	0	1	0	0	1	0
Q8N6N3	CA052_HUMAN	C1orf52	UPF0690 protein C1orf52 (BCL10-associated gene protein)	0	0	0	0	0	0	0	0	0	0	0	0	0	1	0	0	1	0
O94822	LTN1_HUMAN	LTN1	E3 ubiquitin-protein ligase listerin (EC 2.3.2.27) (RING finger protein 160) (RING-type E3 ubiquitin transferase listerin) (Zinc finger protein 294)	0	0	0	0	0	0	0	1	0	0	0	0	0	0	0	0	1	0
P22466	GALA_HUMAN	GAL	Galanin peptides [Cleaved into: Galanin; Galanin message-associated peptide (GMAP)]	0	0	0	0	0	0	0	0	0	0	0	0	0	1	0	0	1	0
P57678	GEMI4_HUMAN	GEMIN4	Gem-associated protein 4 (Gemin-4) (Component of gems 4) (p97)	0	0	0	0	0	0	0	1	0	0	0	0	0	0	0	0	1	0
P31949	S10AB_HUMAN	S100A11	Protein S100-A11 (Calgizzarin) (Metastatic lymph node gene 70 protein) (MLN 70) (Protein S100-C) (S100 calcium-binding protein A11) [Cleaved into: Protein S100-A11, N-terminally processed]	0	0	0	0	0	0	0	0	0	0	0	0	0	1	0	0	1	0
Q9UHI6	DDX20_HUMAN	DDX20	Probable ATP-dependent RNA helicase DDX20 (EC 3.6.1.15) (EC 3.6.4.13) (Component of gems 3) (DEAD box protein 20) (DEAD box protein DP 103) (Gemin-3)	0	0	0	0	0	0	0	1	0	0	0	0	0	0	0	0	1	0
Q5VT52	RPRD2_HUMAN	RPRD2	Regulation of nuclear pre-mRNA domain-containing protein 2	0	0	0	0	0	0	0	0	0	0	0	0	0	1	0	0	1	0
P36405	ARL3_HUMAN	ARL3	ADP-ribosylation factor-like protein 3	0	0	0	0	0	0	0	1	0	0	0	0	0	0	0	0	1	0
P08134	RHOC_HUMAN	RHOC	Rho-related GTP-binding protein RhoC (Rho cDNA clone 9) (h9)	0	0	0	0	0	0	0	0	0	0	0	0	0	1	0	0	1	0
P14635	CCNB1_HUMAN	CCNB1	G2/mitotic-specific cyclin-B1	0	0	0	0	0	0	0	1	0	0	0	0	0	0	0	0	1	0
Q7Z2Z2	EFL1_HUMAN	EFL1	Elongation factor-like GTPase 1 (Elongation factor Tu GTP-binding domain-containing protein 1) (Elongation factor-like 1) (Protein FAM42A)	0	0	0	0	0	0	0	1	0	0	0	0	0	0	0	0	1	0
Q8N1S5	S39AB_HUMAN	SLC39A11	Zinc transporter ZIP11 (Solute carrier family 39 member 11) (Zrt- and Irt-like protein 11) (ZIP-11)	0	0	0	0	0	0	0	1	0	0	0	0	0	0	0	0	1	0
Q7Z6K5	ARPIN_HUMAN	ARPIN	Arpin (Arp2/3 inhibition protein)	0	0	0	0	0	0	0	1	0	0	0	0	0	0	0	0	1	0
Q8IVH8	M4K3_HUMAN	MAP4K3	Mitogen-activated protein kinase kinase kinase kinase 3 (EC 2.7.11.1) (Germinal center kinase-related protein kinase) (GLK) (MAPK/ERK kinase kinase kinase 3) (MEK kinase kinase 3) (MEKKK 3)	0	0	0	0	0	0	0	1	0	0	0	0	0	0	0	0	1	0
Q5HYK7	SH319_HUMAN	SH3D19	SH3 domain-containing protein 19 (ADAM-binding protein Eve-1) (EEN-binding protein) (EBP)	0	0	0	0	0	0	0	0	0	0	0	0	0	1	0	0	1	0
P62312	LSM6_HUMAN	LSM6	U6 snRNA-associated Sm-like protein LSm6	0	0	0	0	0	0	0	0	0	0	0	0	0	1	0	0	1	0
Q9NWZ8	GEMI8_HUMAN	GEMIN8	Gem-associated protein 8 (Gemin-8) (Protein FAM51A1)	0	0	0	0	0	0	0	1	0	0	0	0	0	0	0	0	1	0
O60825	F262_HUMAN	PFKFB2	6-phosphofructo-2-kinase/fructose-2,6-bisphosphatase 2 (6PF-2-K/Fru-2,6-P2ase 2) (PFK/FBPase 2) (6PF-2-K/Fru-2,6-P2ase heart-type isozyme) [Includes: 6-phosphofructo-2-kinase (EC 2.7.1.105); Fructose-2,6-bisphosphatase (EC 3.1.3.46)]	0	0	0	0	0	0	0	1	0	0	0	0	0	0	0	0	1	0
Q8WXD5	GEMI6_HUMAN	GEMIN6	Gem-associated protein 6 (Gemin-6) (SIP2)	0	0	0	0	0	0	0	1	0	0	0	0	0	0	0	0	1	0
Q9UKT4	FBX5_HUMAN	FBXO5	F-box only protein 5 (Early mitotic inhibitor 1)	0	0	0	0	0	0	0	0	0	0	0	0	0	1	0	0	1	0
O75592	MYCB2_HUMAN	MYCBP2	E3 ubiquitin-protein ligase MYCBP2 (EC 2.3.2.33) (Myc-binding protein 2) (Protein associated with Myc)	0	0	0	0	0	0	0	1	0	0	0	0	0	0	0	0	1	0
Q86TG7	PEG10_HUMAN	PEG10	Retrotransposon-derived protein PEG10 (Embryonal carcinoma differentiation-regulated protein) (Mammalian retrotransposon-derived protein 2) (Myelin expression factor 3-like protein 1) (MEF3-like protein 1) (Paternally expressed gene 10 protein) (Retrotransposon gag domain-containing protein 3) (Retrotransposon-derived gag-like polyprotein) (Ty3/Gypsy-like protein)	0	0	0	0	0	0	0	0	0	0	0	0	0	1	0	0	1	0
Q8TDY2	RBCC1_HUMAN	RB1CC1	RB1-inducible coiled-coil protein 1 (FAK family kinase-interacting protein of 200 kDa) (FIP200)	0	0	0	0	0	0	0	1	0	0	0	0	0	0	0	0	1	0
Q05397	FAK1_HUMAN	PTK2	Focal adhesion kinase 1 (FADK 1) (EC 2.7.10.2) (Focal adhesion kinase-related nonkinase) (FRNK) (Protein phosphatase 1 regulatory subunit 71) (PPP1R71) (Protein-tyrosine kinase 2) (p125FAK) (pp125FAK)	0	0	0	0	0	0	0	0	0	0	0	0	0	1	0	0	1	0
Q6ZVC0	NYAP1_HUMAN	NYAP1	Neuronal tyrosine-phosphorylated phosphoinositide-3-kinase adapter 1	0	0	0	0	0	0	0	0	0	0	0	0	0	1	0	0	1	0
Q8IVB5	LIX1L_HUMAN	LIX1L	LIX1-like protein	0	0	0	0	0	0	0	1	0	0	0	0	0	0	0	0	1	0
Q96FZ5	CKLF7_HUMAN	CMTM7	CKLF-like MARVEL transmembrane domain-containing protein 7 (Chemokine-like factor superfamily member 7)	0	0	0	0	0	0	0	0	0	0	0	0	0	1	0	0	1	0
Q9NV29	TM100_HUMAN	TMEM100	Transmembrane protein 100	0	0	0	0	0	0	0	0	0	0	0	0	0	1	0	0	1	0
A6NKD9	CC85C_HUMAN	CCDC85C	Coiled-coil domain-containing protein 85C	0	0	0	0	0	0	0	1	0	0	0	0	0	0	0	0	1	0
Q9NSC5	HOME3_HUMAN	HOMER3	Homer protein homolog 3 (Homer-3)	0	0	0	0	0	0	0	1	0	0	0	0	0	0	0	0	1	0
O76070	SYUG_HUMAN	SNCG	Gamma-synuclein (Breast cancer-specific gene 1 protein) (Persyn) (Synoretin) (SR)	0	0	0	0	0	0	0	0	0	0	0	0	0	1	0	0	1	0
O15479	MAGB2_HUMAN	MAGEB2	Melanoma-associated antigen B2 (Cancer/testis antigen 3.2) (CT3.2) (DSS-AHC critical interval MAGE superfamily 6) (DAM6) (MAGE XP-2 antigen) (MAGE-B2 antigen)	0	0	0	0	0	0	0	0	0	0	0	0	0	1	0	0	1	0
Q96AW1	VOPP1_HUMAN	VOPP1	Vesicular, overexpressed in cancer, prosurvival protein 1 (EGFR-coamplified and overexpressed protein) (ECop) (Glioblastoma-amplified secreted protein) (Putative NF-kappa-B-activating protein 055N)	0	0	0	0	0	0	0	0	0	0	0	0	0	1	0	0	1	0
Q9H0C5	BTBD1_HUMAN	BTBD1	BTB/POZ domain-containing protein 1 (Hepatitis C virus NS5A-transactivated protein 8) (HCV NS5A-transactivated protein 8)	0	0	0	0	0	0	0	0	0	0	0	0	0	0	1	0	1	0
O95263	PDE8B_HUMAN	PDE8B	High affinity cAMP-specific and IBMX-insensitive 3',5'-cyclic phosphodiesterase 8B (HsPDE8B) (EC 3.1.4.53) (Cell proliferation-inducing gene 22 protein)	0	0	0	0	0	0	0	1	0	0	0	0	0	0	0	0	1	0
O95409	ZIC2_HUMAN	ZIC2	Zinc finger protein ZIC 2 (Zinc finger protein of the cerebellum 2)	0	0	0	0	0	0	0	0	0	0	0	0	0	1	0	0	1	0
P51397	DAP1_HUMAN	DAP	Death-associated protein 1 (DAP-1)	0	0	0	0	0	0	0	1	0	0	0	0	0	0	0	0	1	0
P42338	PK3CB_HUMAN	PIK3CB	Phosphatidylinositol 4,5-bisphosphate 3-kinase catalytic subunit beta isoform (PI3-kinase subunit beta) (PI3K-beta) (PI3Kbeta) (PtdIns-3-kinase subunit beta) (EC 2.7.1.153) (Phosphatidylinositol 4,5-bisphosphate 3-kinase 110 kDa catalytic subunit beta) (PtdIns-3-kinase subunit p110-beta) (p110beta) (Serine/threonine protein kinase PIK3CB) (EC 2.7.11.1)	0	0	0	0	0	0	0	1	0	0	0	0	0	0	0	0	1	0
P47974	TISD_HUMAN	ZFP36L2	mRNA decay activator protein ZFP36L2 (Butyrate response factor 2) (EGF-response factor 2) (ERF-2) (TPA-induced sequence 11d) (Zinc finger protein 36, C3H1 type-like 2) (ZFP36-like 2)	0	0	0	0	0	0	0	0	0	0	0	0	0	1	0	0	1	0
Q9Y244	POMP_HUMAN	POMP	Proteasome maturation protein (Proteassemblin) (Protein UMP1 homolog) (hUMP1) (Voltage-gated K channel beta subunit 4.1)	0	0	0	0	0	0	0	0	0	0	0	0	0	1	0	0	1	0
P36956	SRBP1_HUMAN	SREBF1	Sterol regulatory element-binding protein 1 (SREBP-1) (Class D basic helix-loop-helix protein 1) (bHLHd1) (Sterol regulatory element-binding transcription factor 1) [Cleaved into: Processed sterol regulatory element-binding protein 1 (Transcription factor SREBF1)]	0	0	0	0	0	0	0	1	0	0	0	0	0	0	0	0	1	0
O14893	GEMI2_HUMAN	GEMIN2	Gem-associated protein 2 (Gemin-2) (Component of gems 2) (Survival of motor neuron protein-interacting protein 1) (SMN-interacting protein 1)	0	0	0	0	0	0	0	1	0	0	0	0	0	0	0	0	1	0
Q9H0R8	GBRL1_HUMAN	GABARAPL1	Gamma-aminobutyric acid receptor-associated protein-like 1 (Early estrogen-regulated protein) (GABA(A) receptor-associated protein-like 1) (Glandular epithelial cell protein 1) (GEC-1)	0	0	0	0	0	0	0	0	0	0	0	0	0	1	0	0	1	0
Q9GZQ8	MLP3B_HUMAN	MAP1LC3B	Microtubule-associated proteins 1A/1B light chain 3B (Autophagy-related protein LC3 B) (Autophagy-related ubiquitin-like modifier LC3 B) (MAP1 light chain 3-like protein 2) (MAP1A/MAP1B light chain 3 B) (MAP1A/MAP1B LC3 B) (Microtubule-associated protein 1 light chain 3 beta)	0	0	0	0	0	0	0	1	0	0	0	0	0	0	0	0	1	0
Q16637	SMN_HUMAN	SMN1; SMN2	Survival motor neuron protein (Component of gems 1) (Gemin-1)	0	0	0	0	0	0	0	1	0	0	0	0	0	0	0	0	1	0
Q9UJU6	DBNL_HUMAN	DBNL	Drebrin-like protein (Cervical SH3P7) (Cervical mucin-associated protein) (Drebrin-F) (HPK1-interacting protein of 55 kDa) (HIP-55) (SH3 domain-containing protein 7)	0	0	1	0	0	0	0	0	0	0	0	0	0	0	0	0	1	0
Q03135	CAV1_HUMAN	CAV1	Caveolin-1	0	0	0	0	0	0	0	0	0	1	0	0	0	0	0	0	1	0
Q96D71	REPS1_HUMAN	REPS1	RalBP1-associated Eps domain-containing protein 1 (RalBP1-interacting protein 1)	1	0	0	0	0	0	0	0	0	0	0	0	0	0	0	0	1	0
O14950	ML12B_HUMAN	MYL12B	Myosin regulatory light chain 12B (MLC-2A) (MLC-2) (Myosin regulatory light chain 2-B, smooth muscle isoform) (Myosin regulatory light chain 20 kDa) (MLC20) (Myosin regulatory light chain MRLC2) (SHUJUN-1)	0	0	0	0	0	0	0	0	0	0	0	1	0	0	0	0	1	0
Q9BR76	COR1B_HUMAN	CORO1B	Coronin-1B (Coronin-2)	1	0	0	0	0	0	0	0	0	0	0	0	0	0	0	0	1	0
O43707	ACTN4_HUMAN	ACTN4	Alpha-actinin-4 (Non-muscle alpha-actinin 4)	0	0	0	0	0	0	0	0	0	0	0	1	0	0	0	0	1	0
O15020	SPTN2_HUMAN	SPTBN2	Spectrin beta chain, non-erythrocytic 2 (Beta-III spectrin) (Spinocerebellar ataxia 5 protein)	0	0	0	0	0	0	0	0	0	0	0	1	0	0	0	0	1	0
O75083	WDR1_HUMAN	WDR1	WD repeat-containing protein 1 (Actin-interacting protein 1) (AIP1) (NORI-1)	0	0	0	0	0	1	0	0	0	0	0	0	0	0	0	0	1	0
P35580	MYH10_HUMAN	MYH10	Myosin-10 (Cellular myosin heavy chain, type B) (Myosin heavy chain 10) (Myosin heavy chain, non-muscle IIb) (Non-muscle myosin heavy chain B) (NMMHC-B) (Non-muscle myosin heavy chain IIb) (NMMHC II-b) (NMMHC-IIB)	0	0	0	0	0	0	0	0	0	0	0	1	0	0	0	0	1	0
Q9Y490	TLN1_HUMAN	TLN1	Talin-1	0	0	0	0	0	1	0	0	0	0	0	0	0	0	0	0	1	0
Q13136	LIPA1_HUMAN	PPFIA1	Liprin-alpha-1 (LAR-interacting protein 1) (LIP-1) (Protein tyrosine phosphatase receptor type f polypeptide-interacting protein alpha-1) (PTPRF-interacting protein alpha-1)	0	0	0	0	0	0	0	0	0	0	0	0	1	0	0	0	1	0
Q16643	DREB_HUMAN	DBN1	Drebrin (Developmentally-regulated brain protein)	1	0	0	0	0	0	0	0	0	0	0	0	0	0	0	0	1	0
O00151	PDLI1_HUMAN	PDLIM1	PDZ and LIM domain protein 1 (C-terminal LIM domain protein 1) (Elfin) (LIM domain protein CLP-36)	0	0	0	0	0	0	0	0	0	0	0	1	0	0	0	0	1	0
Q9UDY2	ZO2_HUMAN	TJP2	Tight junction protein ZO-2 (Tight junction protein 2) (Zona occludens protein 2) (Zonula occludens protein 2)	0	0	0	0	0	0	0	0	0	0	0	0	1	0	0	0	1	0
Q13813	SPTN1_HUMAN	SPTAN1	Spectrin alpha chain, non-erythrocytic 1 (Alpha-II spectrin) (Fodrin alpha chain) (Spectrin, non-erythroid alpha subunit)	0	0	0	0	0	0	0	0	0	0	0	1	0	0	0	0	1	0
Q96C19	EFHD2_HUMAN	EFHD2	EF-hand domain-containing protein D2 (Swiprosin-1)	0	0	1	0	0	0	0	0	0	0	0	0	0	0	0	0	1	0
O14974	MYPT1_HUMAN	PPP1R12A	Protein phosphatase 1 regulatory subunit 12A (Myosin phosphatase-targeting subunit 1) (Myosin phosphatase target subunit 1) (Protein phosphatase myosin-binding subunit)	1	0	0	0	0	0	0	0	0	0	0	0	0	0	0	0	1	0
Q07157	ZO1_HUMAN	TJP1	Tight junction protein ZO-1 (Tight junction protein 1) (Zona occludens protein 1) (Zonula occludens protein 1)	0	0	1	0	0	0	0	0	0	0	0	0	0	0	0	0	1	0
O60888	CUTA_HUMAN	CUTA	Protein CutA (Acetylcholinesterase-associated protein) (Brain acetylcholinesterase putative membrane anchor)	1	0	0	0	0	0	0	0	0	0	0	0	0	0	0	0	1	0
Q14847	LASP1_HUMAN	LASP1	LIM and SH3 domain protein 1 (LASP-1) (Metastatic lymph node gene 50 protein) (MLN 50)	0	0	0	0	0	1	0	0	0	0	0	0	0	0	0	0	1	0
Q969G5	CAVN3_HUMAN	CAVIN3	Caveolae-associated protein 3 (Cavin-3) (Protein kinase C delta-binding protein) (Serum deprivation response factor-related gene product that binds to C-kinase) (hSRBC)	1	0	0	0	0	0	0	0	0	0	0	0	0	0	0	0	1	0
Q9H299	SH3L3_HUMAN	SH3BGRL3	SH3 domain-binding glutamic acid-rich-like protein 3 (SH3 domain-binding protein 1) (SH3BP-1) (TNF inhibitory protein B1) (TIP-B1)	1	0	0	0	0	0	0	0	0	0	0	0	0	0	0	0	1	0
Q8N3V7	SYNPO_HUMAN	SYNPO	Synaptopodin	0	0	1	0	0	0	0	0	0	0	0	0	0	0	0	0	1	0
Q63ZY3	KANK2_HUMAN	KANK2	KN motif and ankyrin repeat domain-containing protein 2 (Ankyrin repeat domain-containing protein 25) (Matrix-remodeling-associated protein 3) (SRC-1-interacting protein) (SIP) (SRC-interacting protein) (SRC1-interacting protein)	0	0	0	0	0	0	0	0	0	0	0	0	1	0	0	0	1	0
Q8WUN7	UBTD2_HUMAN	UBTD2	Ubiquitin domain-containing protein 2 (Dendritic cell-derived ubiquitin-like protein) (DC-UbP) (Ubiquitin-like protein SB72)	0	0	0	0	0	0	0	0	0	0	0	0	0	0	1	0	1	0
P60174	TPIS_HUMAN	TPI1	Triosephosphate isomerase (TIM) (EC 5.3.1.1) (Methylglyoxal synthase) (EC 4.2.3.3) (Triose-phosphate isomerase)	0	0	0	1	0	0	0	0	0	0	0	0	0	0	0	0	1	0
P32119	PRDX2_HUMAN	PRDX2	Peroxiredoxin-2 (EC 1.11.1.24) (Natural killer cell-enhancing factor B) (NKEF-B) (PRP) (Thiol-specific antioxidant protein) (TSA) (Thioredoxin peroxidase 1) (Thioredoxin-dependent peroxide reductase 1) (Thioredoxin-dependent peroxiredoxin 2)	0	0	0	0	0	1	0	0	0	0	0	0	0	0	0	0	1	0
P16152	CBR1_HUMAN	CBR1	Carbonyl reductase [NADPH] 1 (EC 1.1.1.184) (15-hydroxyprostaglandin dehydrogenase [NADP(+)]) (EC 1.1.1.196, EC 1.1.1.197) (20-beta-hydroxysteroid dehydrogenase) (Alcohol dehydrogenase [NAD(P)+] CBR1) (EC 1.1.1.71) (NADPH-dependent carbonyl reductase 1) (Prostaglandin 9-ketoreductase) (PG-9-KR) (Prostaglandin-E(2) 9-reductase) (EC 1.1.1.189) (Short chain dehydrogenase/reductase family 21C member …	1	0	0	0	0	0	0	0	0	0	0	0	0	0	0	0	1	0
P06732	KCRM_HUMAN	CKM	Creatine kinase M-type (EC 2.7.3.2) (Creatine kinase M chain) (Creatine phosphokinase M-type) (CPK-M) (M-CK)	1	0	0	0	0	0	0	0	0	0	0	0	0	0	0	0	1	0
Q13867	BLMH_HUMAN	BLMH	Bleomycin hydrolase (BH) (BLM hydrolase) (BMH) (EC 3.4.22.40)	0	0	0	0	0	0	0	1	0	0	0	0	0	0	0	0	1	0
Q9Y6M4	KC1G3_HUMAN	CSNK1G3	Casein kinase I isoform gamma-3 (CKI-gamma 3) (EC 2.7.11.1)	0	0	0	0	0	0	0	0	1	0	0	0	0	0	0	0	1	0
P12277	KCRB_HUMAN	CKB	Creatine kinase B-type (EC 2.7.3.2) (Brain creatine kinase) (B-CK) (Creatine kinase B chain) (Creatine phosphokinase B-type) (CPK-B)	1	0	0	0	0	0	0	0	0	0	0	0	0	0	0	0	1	0
P00558	PGK1_HUMAN	PGK1	Phosphoglycerate kinase 1 (EC 2.7.2.3) (Cell migration-inducing gene 10 protein) (Primer recognition protein 2) (PRP 2)	0	0	0	1	0	0	0	0	0	0	0	0	0	0	0	0	1	0
P11586	C1TC_HUMAN	MTHFD1	C-1-tetrahydrofolate synthase, cytoplasmic (C1-THF synthase) (Epididymis secretory sperm binding protein) [Cleaved into: C-1-tetrahydrofolate synthase, cytoplasmic, N-terminally processed] [Includes: Methylenetetrahydrofolate dehydrogenase (EC 1.5.1.5); Methenyltetrahydrofolate cyclohydrolase (EC 3.5.4.9); Formyltetrahydrofolate synthetase (EC 6.3.4.3)]	0	0	0	0	0	1	0	0	0	0	0	0	0	0	0	0	1	0
P13798	ACPH_HUMAN	APEH	Acylamino-acid-releasing enzyme (AARE) (EC 3.4.19.1) (Acyl-peptide hydrolase) (APH) (Acylaminoacyl-peptidase) (Oxidized protein hydrolase) (OPH)	1	0	0	0	0	0	0	0	0	0	0	0	0	0	0	0	1	0
P78371	TCPB_HUMAN	CCT2	T-complex protein 1 subunit beta (TCP-1-beta) (CCT-beta)	0	0	0	0	0	1	0	0	0	0	0	0	0	0	0	0	1	0
P07741	APT_HUMAN	APRT	Adenine phosphoribosyltransferase (APRT) (EC 2.4.2.7)	1	0	0	0	0	0	0	0	0	0	0	0	0	0	0	0	1	0
Q16851	UGPA_HUMAN	UGP2	UTP--glucose-1-phosphate uridylyltransferase (EC 2.7.7.9) (UDP-glucose pyrophosphorylase) (UDPGP) (UGPase)	0	0	0	0	0	1	0	0	0	0	0	0	0	0	0	0	1	0
Q9H361	PABP3_HUMAN	PABPC3	Polyadenylate-binding protein 3 (PABP-3) (Poly(A)-binding protein 3) (Testis-specific poly(A)-binding protein)	0	0	0	0	0	1	0	0	0	0	0	0	0	0	0	0	1	0
P49368	TCPG_HUMAN	CCT3	T-complex protein 1 subunit gamma (TCP-1-gamma) (CCT-gamma) (hTRiC5)	0	0	0	0	0	0	0	0	0	1	0	0	0	0	0	0	1	0
P40925	MDHC_HUMAN	MDH1	Malate dehydrogenase, cytoplasmic (EC 1.1.1.37) (Aromatic alpha-keto acid reductase) (KAR) (EC 1.1.1.96) (Cytosolic malate dehydrogenase)	1	0	0	0	0	0	0	0	0	0	0	0	0	0	0	0	1	0
P54577	SYYC_HUMAN	YARS1	Tyrosine--tRNA ligase, cytoplasmic (EC 6.1.1.1) (Tyrosyl-tRNA synthetase) (TyrRS) [Cleaved into: Tyrosine--tRNA ligase, cytoplasmic, N-terminally processed]	1	0	0	0	0	0	0	0	0	0	0	0	0	0	0	0	1	0
P62495	ERF1_HUMAN	ETF1	Eukaryotic peptide chain release factor subunit 1 (Eukaryotic release factor 1) (eRF1) (Protein Cl1) (TB3-1)	0	0	0	0	0	1	0	0	0	0	0	0	0	0	0	0	1	0
Q7Z739	YTHD3_HUMAN	YTHDF3	YTH domain-containing family protein 3 (DF3)	0	0	0	0	0	0	0	0	0	0	0	0	0	1	0	0	1	0
P11766	ADHX_HUMAN	ADH5	Alcohol dehydrogenase class-3 (EC 1.1.1.1) (Alcohol dehydrogenase 5) (Alcohol dehydrogenase class chi chain) (Alcohol dehydrogenase class-III) (Glutathione-dependent formaldehyde dehydrogenase) (FALDH) (FDH) (GSH-FDH) (EC 1.1.1.-) (S-(hydroxymethyl)glutathione dehydrogenase) (EC 1.1.1.284)	1	0	0	0	0	0	0	0	0	0	0	0	0	0	0	0	1	0
Q7L7X3	TAOK1_HUMAN	TAOK1	Serine/threonine-protein kinase TAO1 (EC 2.7.11.1) (Kinase from chicken homolog B) (hKFC-B) (MARK Kinase) (MARKK) (Prostate-derived sterile 20-like kinase 2) (PSK-2) (PSK2) (Prostate-derived STE20-like kinase 2) (Thousand and one amino acid protein kinase 1) (TAOK1) (hTAOK1)	0	0	0	0	0	0	0	0	1	0	0	0	0	0	0	0	1	0
Q9ULA0	DNPEP_HUMAN	DNPEP	Aspartyl aminopeptidase (EC 3.4.11.21)	0	0	0	0	0	0	0	0	0	0	0	0	1	0	0	0	1	0
P52565	GDIR1_HUMAN	ARHGDIA	Rho GDP-dissociation inhibitor 1 (Rho GDI 1) (Rho-GDI alpha)	0	0	0	1	0	0	0	0	0	0	0	0	0	0	0	0	1	0
P14868	SYDC_HUMAN	DARS1	Aspartate--tRNA ligase, cytoplasmic (EC 6.1.1.12) (Aspartyl-tRNA synthetase) (AspRS) (Cell proliferation-inducing gene 40 protein)	0	0	0	0	0	0	0	0	0	0	0	0	1	0	0	0	1	0
P45877	PPIC_HUMAN	PPIC	Peptidyl-prolyl cis-trans isomerase C (PPIase C) (EC 5.2.1.8) (Cyclophilin C) (Rotamase C)	0	0	0	0	0	0	0	0	0	1	0	0	0	0	0	0	1	0
P53396	ACLY_HUMAN	ACLY	ATP-citrate synthase (EC 2.3.3.8) (ATP-citrate (pro-S-)-lyase) (ACL) (Citrate cleavage enzyme)	0	0	0	0	0	0	0	0	0	0	0	1	0	0	0	0	1	0
Q9BSW2	EFC4B_HUMAN	CRACR2A	EF-hand calcium-binding domain-containing protein 4B (Calcium release-activated calcium channel regulator 2A) (CRAC channel regulator 2A) (Calcium release-activated channel regulator 2A) (Ras-related protein Rab-46)	0	0	0	0	0	0	1	0	0	0	0	0	0	0	0	0	1	0
O15371	EIF3D_HUMAN	EIF3D	Eukaryotic translation initiation factor 3 subunit D (eIF3d) (Eukaryotic translation initiation factor 3 subunit 7) (eIF-3-zeta) (eIF3 p66)	1	0	0	0	0	0	0	0	0	0	0	0	0	0	0	0	1	0
Q9GZP4	PITH1_HUMAN	PITHD1	PITH domain-containing protein 1	1	0	0	0	0	0	0	0	0	0	0	0	0	0	0	0	1	0
Q16543	CDC37_HUMAN	CDC37	Hsp90 co-chaperone Cdc37 (Hsp90 chaperone protein kinase-targeting subunit) (p50Cdc37) [Cleaved into: Hsp90 co-chaperone Cdc37, N-terminally processed]	1	0	0	0	0	0	0	0	0	0	0	0	0	0	0	0	1	0
Q9P2J5	SYLC_HUMAN	LARS1	Leucine--tRNA ligase, cytoplasmic (EC 6.1.1.4) (Leucyl-tRNA synthetase) (LeuRS)	0	0	0	0	0	0	0	0	0	0	0	0	1	0	0	0	1	0
P29218	IMPA1_HUMAN	IMPA1	Inositol monophosphatase 1 (IMP 1) (IMPase 1) (EC 3.1.3.25) (D-galactose 1-phosphate phosphatase) (EC 3.1.3.94) (Inositol-1(or 4)-monophosphatase 1) (Lithium-sensitive myo-inositol monophosphatase A1)	1	0	0	0	0	0	0	0	0	0	0	0	0	0	0	0	1	0
Q9UPZ3	HPS5_HUMAN	HPS5	BLOC-2 complex member HPS5 (Alpha-integrin-binding protein 63) (Hermansky-Pudlak syndrome 5 protein) (Ruby-eye protein 2 homolog) (Ru2)	0	0	0	0	0	0	0	1	0	0	0	0	0	0	0	0	1	0
Q13347	EIF3I_HUMAN	EIF3I	Eukaryotic translation initiation factor 3 subunit I (eIF3i) (Eukaryotic translation initiation factor 3 subunit 2) (TGF-beta receptor-interacting protein 1) (TRIP-1) (eIF-3-beta) (eIF3 p36)	1	0	0	0	0	0	0	0	0	0	0	0	0	0	0	0	1	0
P22061	PIMT_HUMAN	PCMT1	Protein-L-isoaspartate(D-aspartate) O-methyltransferase (PIMT) (EC 2.1.1.77) (L-isoaspartyl protein carboxyl methyltransferase) (Protein L-isoaspartyl/D-aspartyl methyltransferase) (Protein-beta-aspartate methyltransferase)	0	0	1	0	0	0	0	0	0	0	0	0	0	0	0	0	1	0
Q07960	RHG01_HUMAN	ARHGAP1	Rho GTPase-activating protein 1 (CDC42 GTPase-activating protein) (GTPase-activating protein rhoGAP) (Rho-related small GTPase protein activator) (Rho-type GTPase-activating protein 1) (p50-RhoGAP)	0	0	0	0	0	0	0	0	0	0	0	0	1	0	0	0	1	0
P49189	AL9A1_HUMAN	ALDH9A1	4-trimethylaminobutyraldehyde dehydrogenase (TMABA-DH) (TMABALDH) (EC 1.2.1.47) (Aldehyde dehydrogenase E3 isozyme) (Aldehyde dehydrogenase family 9 member A1) (EC 1.2.1.3) (Gamma-aminobutyraldehyde dehydrogenase) (EC 1.2.1.19) (R-aminobutyraldehyde dehydrogenase) [Cleaved into: 4-trimethylaminobutyraldehyde dehydrogenase, N-terminally processed]	0	0	0	0	0	0	0	0	0	0	0	1	0	0	0	0	1	0
P55884	EIF3B_HUMAN	EIF3B	Eukaryotic translation initiation factor 3 subunit B (eIF3b) (Eukaryotic translation initiation factor 3 subunit 9) (Prt1 homolog) (hPrt1) (eIF-3-eta) (eIF3 p110) (eIF3 p116)	0	0	0	0	0	0	0	0	0	0	0	1	0	0	0	0	1	0
P50502	F10A1_HUMAN	ST13	Hsc70-interacting protein (Hip) (Aging-associated protein 2) (Progesterone receptor-associated p48 protein) (Protein FAM10A1) (Putative tumor suppressor ST13) (Renal carcinoma antigen NY-REN-33) (Suppression of tumorigenicity 13 protein)	1	0	0	0	0	0	0	0	0	0	0	0	0	0	0	0	1	0
O75534	CSDE1_HUMAN	CSDE1	Cold shock domain-containing protein E1 (N-ras upstream gene protein) (Protein UNR)	1	0	0	0	0	0	0	0	0	0	0	0	0	0	0	0	1	0
P13797	PLST_HUMAN	PLS3	Plastin-3 (T-plastin)	0	0	0	0	0	0	0	0	0	0	0	1	0	0	0	0	1	0
P48163	MAOX_HUMAN	ME1	NADP-dependent malic enzyme (NADP-ME) (EC 1.1.1.40) (Malic enzyme 1)	1	0	0	0	0	0	0	0	0	0	0	0	0	0	0	0	1	0
Q9H2G2	SLK_HUMAN	SLK	STE20-like serine/threonine-protein kinase (STE20-like kinase) (hSLK) (EC 2.7.11.1) (CTCL tumor antigen se20-9) (STE20-related serine/threonine-protein kinase) (STE20-related kinase) (Serine/threonine-protein kinase 2)	0	0	0	0	0	0	0	0	1	0	0	0	0	0	0	0	1	0
Q9NSD9	SYFB_HUMAN	FARSB	Phenylalanine--tRNA ligase beta subunit (EC 6.1.1.20) (Phenylalanyl-tRNA synthetase beta subunit) (PheRS)	0	0	0	0	0	1	0	0	0	0	0	0	0	0	0	0	1	0
P28838	AMPL_HUMAN	LAP3	Cytosol aminopeptidase (EC 3.4.11.1) (Cysteinylglycine-S-conjugate dipeptidase) (EC 3.4.13.23) (Leucine aminopeptidase 3) (LAP-3) (Leucyl aminopeptidase) (Peptidase S) (Proline aminopeptidase) (EC 3.4.11.5) (Prolyl aminopeptidase)	1	0	0	0	0	0	0	0	0	0	0	0	0	0	0	0	1	0
Q92598	HS105_HUMAN	HSPH1	Heat shock protein 105 kDa (Antigen NY-CO-25) (Heat shock 110 kDa protein)	1	0	0	0	0	0	0	0	0	0	0	0	0	0	0	0	1	0
Q969F9	HPS3_HUMAN	HPS3	BLOC-2 complex member HPS3 (Hermansky-Pudlak syndrome 3 protein)	0	0	0	0	0	0	0	1	0	0	0	0	0	0	0	0	1	0
P49588	SYAC_HUMAN	AARS1	Alanine--tRNA ligase, cytoplasmic (EC 6.1.1.7) (Alanyl-tRNA synthetase) (AlaRS) (Renal carcinoma antigen NY-REN-42)	1	0	0	0	0	0	0	0	0	0	0	0	0	0	0	0	1	0
Q01581	HMCS1_HUMAN	HMGCS1	Hydroxymethylglutaryl-CoA synthase, cytoplasmic (HMG-CoA synthase) (EC 2.3.3.10) (3-hydroxy-3-methylglutaryl coenzyme A synthase)	0	0	0	0	0	0	0	0	0	0	0	0	1	0	0	0	1	0
Q12933	TRAF2_HUMAN	TRAF2	TNF receptor-associated factor 2 (EC 2.3.2.27) (E3 ubiquitin-protein ligase TRAF2) (RING-type E3 ubiquitin transferase TRAF2) (Tumor necrosis factor type 2 receptor-associated protein 3)	0	0	0	0	0	0	0	0	0	0	0	0	1	0	0	0	1	0
P23381	SYWC_HUMAN	WARS1	Tryptophan--tRNA ligase, cytoplasmic (EC 6.1.1.2) (Interferon-induced protein 53) (IFP53) (Tryptophanyl-tRNA synthetase) (TrpRS) (hWRS) [Cleaved into: T1-TrpRS; T2-TrpRS]	1	0	0	0	0	0	0	0	0	0	0	0	0	0	0	0	1	0
Q08257	QOR_HUMAN	CRYZ	Quinone oxidoreductase (EC 1.6.5.5) (NADPH:quinone reductase) (Zeta-crystallin)	0	0	0	0	0	1	0	0	0	0	0	0	0	0	0	0	1	0
O60678	ANM3_HUMAN	PRMT3	Protein arginine N-methyltransferase 3 (EC 2.1.1.319) (Heterogeneous nuclear ribonucleoprotein methyltransferase-like protein 3)	0	0	0	0	0	0	0	0	0	0	0	0	1	0	0	0	1	0
Q9BWD1	THIC_HUMAN	ACAT2	Acetyl-CoA acetyltransferase, cytosolic (EC 2.3.1.9) (Acetyl-CoA transferase-like protein) (Cytosolic acetoacetyl-CoA thiolase)	1	0	0	0	0	0	0	0	0	0	0	0	0	0	0	0	1	0
Q8IWZ3	ANKH1_HUMAN	ANKHD1	Ankyrin repeat and KH domain-containing protein 1 (HIV-1 Vpr-binding ankyrin repeat protein) (Multiple ankyrin repeats single KH domain) (hMASK)	0	0	0	0	0	0	0	0	0	0	0	0	1	0	0	0	1	0
Q9H4A3	WNK1_HUMAN	WNK1	Serine/threonine-protein kinase WNK1 (EC 2.7.11.1) (Erythrocyte 65 kDa protein) (p65) (Kinase deficient protein) (Protein kinase lysine-deficient 1) (Protein kinase with no lysine 1) (hWNK1)	0	0	0	0	0	0	0	0	0	0	0	0	1	0	0	0	1	0
O00764	PDXK_HUMAN	PDXK	Pyridoxal kinase (EC 2.7.1.35) (Pyridoxine kinase)	1	0	0	0	0	0	0	0	0	0	0	0	0	0	0	0	1	0
P52888	THOP1_HUMAN	THOP1	Thimet oligopeptidase (EC 3.4.24.15) (Endopeptidase 24.15) (MP78)	1	0	0	0	0	0	0	0	0	0	0	0	0	0	0	0	1	0
Q9NQW7	XPP1_HUMAN	XPNPEP1	Xaa-Pro aminopeptidase 1 (EC 3.4.11.9) (Aminoacylproline aminopeptidase) (Cytosolic aminopeptidase P) (Soluble aminopeptidase P) (sAmp) (X-Pro aminopeptidase 1) (X-prolyl aminopeptidase 1, soluble)	1	0	0	0	0	0	0	0	0	0	0	0	0	0	0	0	1	0
O15067	PUR4_HUMAN	PFAS	Phosphoribosylformylglycinamidine synthase (FGAM synthase) (FGAMS) (EC 6.3.5.3) (Formylglycinamide ribonucleotide amidotransferase) (FGAR amidotransferase) (FGAR-AT) (Formylglycinamide ribotide amidotransferase) (Phosphoribosylformylglycineamide amidotransferase)	1	0	0	0	0	0	0	0	0	0	0	0	0	0	0	0	1	0
P00568	KAD1_HUMAN	AK1	Adenylate kinase isoenzyme 1 (AK 1) (EC 2.7.4.10) (EC 2.7.4.3) (EC 2.7.4.6) (ATP-AMP transphosphorylase 1) (ATP:AMP phosphotransferase) (Adenylate monophosphate kinase) (Myokinase)	0	0	0	0	0	0	0	0	0	1	0	0	0	0	0	0	1	0
Q96PY5	FMNL2_HUMAN	FMNL2	Formin-like protein 2 (Formin homology 2 domain-containing protein 2)	0	0	0	0	0	0	0	0	1	0	0	0	0	0	0	0	1	0
Q96K76	UBP47_HUMAN	USP47	Ubiquitin carboxyl-terminal hydrolase 47 (EC 3.4.19.12) (Deubiquitinating enzyme 47) (Ubiquitin thioesterase 47) (Ubiquitin-specific-processing protease 47)	1	0	0	0	0	0	0	0	0	0	0	0	0	0	0	0	1	0
Q15102	PA1B3_HUMAN	PAFAH1B3	Platelet-activating factor acetylhydrolase IB subunit alpha1 (EC 3.1.1.47) (PAF acetylhydrolase 29 kDa subunit) (PAF-AH 29 kDa subunit) (PAF-AH subunit gamma) (PAFAH subunit gamma)	1	0	0	0	0	0	0	0	0	0	0	0	0	0	0	0	1	0
Q5SW96	ARH_HUMAN	LDLRAP1	Low density lipoprotein receptor adapter protein 1 (Autosomal recessive hypercholesterolemia protein)	0	0	0	0	0	0	0	0	0	0	0	0	0	0	1	0	1	0
Q96IV0	NGLY1_HUMAN	NGLY1	Peptide-N(4)-(N-acetyl-beta-glucosaminyl)asparagine amidase (PNGase) (hPNGase) (EC 3.5.1.52) (N-glycanase 1) (Peptide:N-glycanase)	0	0	1	0	0	0	0	0	0	0	0	0	0	0	0	0	1	0
P50225	ST1A1_HUMAN	SULT1A1	Sulfotransferase 1A1 (ST1A1) (EC 2.8.2.1) (Aryl sulfotransferase 1) (HAST1/HAST2) (Phenol sulfotransferase 1) (Phenol-sulfating phenol sulfotransferase 1) (P-PST 1) (ST1A3) (Thermostable phenol sulfotransferase) (Ts-PST)	0	0	0	0	0	0	0	0	0	0	0	1	0	0	0	0	1	0
Q9UHD2	TBK1_HUMAN	TBK1	Serine/threonine-protein kinase TBK1 (EC 2.7.11.1) (NF-kappa-B-activating kinase) (T2K) (TANK-binding kinase 1)	0	0	0	0	0	0	0	0	0	0	0	0	1	0	0	0	1	0
P43378	PTN9_HUMAN	PTPN9	Tyrosine-protein phosphatase non-receptor type 9 (EC 3.1.3.48) (Protein-tyrosine phosphatase MEG2) (PTPase MEG2)	0	0	0	0	0	0	0	1	0	0	0	0	0	0	0	0	1	0
P0DMM9	ST1A3_HUMAN	SULT1A3	Sulfotransferase 1A3 (ST1A3) (EC 2.8.2.1) (Aryl sulfotransferase 1A3/1A4) (Catecholamine-sulfating phenol sulfotransferase) (HAST3) (M-PST) (Monoamine-sulfating phenol sulfotransferase) (Placental estrogen sulfotransferase) (Sulfotransferase 1A3/1A4) (Sulfotransferase, monoamine-preferring) (Thermolabile phenol sulfotransferase) (TL-PST)	0	0	0	0	0	0	0	0	0	0	0	0	0	1	0	0	1	0
Q9ULV0	MYO5B_HUMAN	MYO5B	Unconventional myosin-Vb	0	0	0	0	0	0	1	0	0	0	0	0	0	0	0	0	1	0
Q9Y4H2	IRS2_HUMAN	IRS2	Insulin receptor substrate 2 (IRS-2)	0	0	0	0	0	0	0	0	0	0	0	0	0	1	0	0	1	0
Q7Z478	DHX29_HUMAN	DHX29	ATP-dependent RNA helicase DHX29 (EC 3.6.4.13) (DEAH box protein 29) (Nucleic acid helicase DDXx)	0	0	1	0	0	0	0	0	0	0	0	0	0	0	0	0	1	0
Q9BS40	LXN_HUMAN	LXN	Latexin (Endogenous carboxypeptidase inhibitor) (ECI) (Protein MUM) (Tissue carboxypeptidase inhibitor) (TCI)	1	0	0	0	0	0	0	0	0	0	0	0	0	0	0	0	1	0
Q9NPB8	GPCP1_HUMAN	GPCPD1	Glycerophosphocholine phosphodiesterase GPCPD1 (EC 3.1.4.2) (Glycerophosphodiester phosphodiesterase 5)	1	0	0	0	0	0	0	0	0	0	0	0	0	0	0	0	1	0
Q9BU02	THTPA_HUMAN	THTPA	Thiamine-triphosphatase (ThTPase) (EC 3.6.1.28)	1	0	0	0	0	0	0	0	0	0	0	0	0	0	0	0	1	0
Q12765	SCRN1_HUMAN	SCRN1	Secernin-1	1	0	0	0	0	0	0	0	0	0	0	0	0	0	0	0	1	0
P28161	GSTM2_HUMAN	GSTM2	Glutathione S-transferase Mu 2 (EC 2.5.1.18) (GST class-mu 2) (GSTM2-2)	0	0	0	0	0	0	0	0	0	0	0	1	0	0	0	0	1	0
P31350	RIR2_HUMAN	RRM2	Ribonucleoside-diphosphate reductase subunit M2 (EC 1.17.4.1) (Ribonucleotide reductase small chain) (Ribonucleotide reductase small subunit)	0	0	0	1	0	0	0	0	0	0	0	0	0	0	0	0	1	0
P49458	SRP09_HUMAN	SRP9	Signal recognition particle 9 kDa protein (SRP9)	0	0	0	0	0	0	0	1	0	0	0	0	0	0	0	0	1	0
Q96I15	SCLY_HUMAN	SCLY	Selenocysteine lyase (hSCL) (EC 4.4.1.16)	1	0	0	0	0	0	0	0	0	0	0	0	0	0	0	0	1	0
Q9NQ48	LZTL1_HUMAN	LZTFL1	Leucine zipper transcription factor-like protein 1	0	0	1	0	0	0	0	0	0	0	0	0	0	0	0	0	1	0
Q9Y5P6	GMPPB_HUMAN	GMPPB	Mannose-1-phosphate guanyltransferase beta (EC 2.7.7.13) (GDP-mannose pyrophosphorylase B) (GTP-mannose-1-phosphate guanylyltransferase beta)	0	0	0	0	0	1	0	0	0	0	0	0	0	0	0	0	1	0
O95749	GGPPS_HUMAN	GGPS1	Geranylgeranyl pyrophosphate synthase (GGPP synthase) (GGPPSase) (EC 2.5.1.-) ((2E,6E)-farnesyl diphosphate synthase) (Dimethylallyltranstransferase) (EC 2.5.1.1) (Farnesyl diphosphate synthase) (Farnesyltranstransferase) (EC 2.5.1.29) (Geranylgeranyl diphosphate synthase) (Geranyltranstransferase) (EC 2.5.1.10)	1	0	0	0	0	0	0	0	0	0	0	0	0	0	0	0	1	0
P30046	DOPD_HUMAN	DDT	D-dopachrome decarboxylase (EC 4.1.1.84) (D-dopachrome tautomerase) (Phenylpyruvate tautomerase II)	1	0	0	0	0	0	0	0	0	0	0	0	0	0	0	0	1	0
P53582	MAP11_HUMAN	METAP1	Methionine aminopeptidase 1 (MAP 1) (MetAP 1) (EC 3.4.11.18) (Peptidase M 1)	0	0	0	0	0	1	0	0	0	0	0	0	0	0	0	0	1	0
Q9NQR4	NIT2_HUMAN	NIT2	Omega-amidase NIT2 (EC 3.5.1.3) (Nitrilase homolog 2)	1	0	0	0	0	0	0	0	0	0	0	0	0	0	0	0	1	0
Q9UKY7	CDV3_HUMAN	CDV3	Protein CDV3 homolog	0	0	0	0	0	1	0	0	0	0	0	0	0	0	0	0	1	0
O75663	TIPRL_HUMAN	TIPRL	TIP41-like protein (Putative MAPK-activating protein PM10) (Type 2A-interacting protein) (TIP)	0	0	0	0	0	0	0	0	0	0	0	0	1	0	0	0	1	0
P34949	MPI_HUMAN	MPI	Mannose-6-phosphate isomerase (EC 5.3.1.8) (Phosphohexomutase) (Phosphomannose isomerase) (PMI)	1	0	0	0	0	0	0	0	0	0	0	0	0	0	0	0	1	0
Q9NY33	DPP3_HUMAN	DPP3	Dipeptidyl peptidase 3 (EC 3.4.14.4) (Dipeptidyl aminopeptidase III) (Dipeptidyl arylamidase III) (Dipeptidyl peptidase III) (DPP III) (Enkephalinase B)	1	0	0	0	0	0	0	0	0	0	0	0	0	0	0	0	1	0
O43708	MAAI_HUMAN	GSTZ1	Maleylacetoacetate isomerase (MAAI) (EC 5.2.1.2) (GSTZ1-1) (Glutathione S-transferase zeta 1) (EC 2.5.1.18)	0	0	0	0	0	0	0	0	0	0	0	1	0	0	0	0	1	0
P78318	IGBP1_HUMAN	IGBP1	Immunoglobulin-binding protein 1 (B-cell signal transduction molecule alpha 4) (Protein alpha-4) (CD79a-binding protein 1) (Protein phosphatase 2/4/6 regulatory subunit) (Renal carcinoma antigen NY-REN-16)	0	0	0	0	0	0	0	0	1	0	0	0	0	0	0	0	1	0
Q9HD40	SPCS_HUMAN	SEPSECS	O-phosphoseryl-tRNA(Sec) selenium transferase (EC 2.9.1.2) (Liver-pancreas antigen) (LP) (SLA-p35) (SLA/LP autoantigen) (Selenocysteine synthase) (Sec synthase) (Selenocysteinyl-tRNA(Sec) synthase) (Sep-tRNA:Sec-tRNA synthase) (SepSecS) (Soluble liver antigen) (SLA) (UGA suppressor tRNA-associated protein) (tRNA(Ser/Sec)-associated antigenic protein)	0	0	0	0	0	1	0	0	0	0	0	0	0	0	0	0	1	0
Q9NRX4	PHP14_HUMAN	PHPT1	14 kDa phosphohistidine phosphatase (EC 3.9.1.3) (Phosphohistidine phosphatase 1) (PHPT1) (Protein histidine phosphatase) (PHP) (Protein janus-A homolog)	1	0	0	0	0	0	0	0	0	0	0	0	0	0	0	0	1	0
P32929	CGL_HUMAN	CTH	Cystathionine gamma-lyase (CGL) (CSE) (EC 4.4.1.1) (Cysteine desulfhydrase) (Cysteine-protein sulfhydrase) (Gamma-cystathionase) (Homocysteine desulfhydrase) (EC 4.4.1.2)	0	0	0	0	0	1	0	0	0	0	0	0	0	0	0	0	1	0
P30043	BLVRB_HUMAN	BLVRB	Flavin reductase (NADPH) (FR) (EC 1.5.1.30) (Biliverdin reductase B) (BVR-B) (EC 1.3.1.24) (Biliverdin-IX beta-reductase) (Green heme-binding protein) (GHBP) (NADPH-dependent diaphorase) (NADPH-flavin reductase) (FLR)	1	0	0	0	0	0	0	0	0	0	0	0	0	0	0	0	1	0
Q96FW1	OTUB1_HUMAN	OTUB1	Ubiquitin thioesterase OTUB1 (EC 3.4.19.12) (Deubiquitinating enzyme OTUB1) (OTU domain-containing ubiquitin aldehyde-binding protein 1) (Otubain-1) (hOTU1) (Ubiquitin-specific-processing protease OTUB1)	1	0	0	0	0	0	0	0	0	0	0	0	0	0	0	0	1	0
Q92997	DVL3_HUMAN	DVL3	Segment polarity protein dishevelled homolog DVL-3 (Dishevelled-3) (DSH homolog 3)	0	0	1	0	0	0	0	0	0	0	0	0	0	0	0	0	1	0
O43353	RIPK2_HUMAN	RIPK2	Receptor-interacting serine/threonine-protein kinase 2 (EC 2.7.11.1) (CARD-containing interleukin-1 beta-converting enzyme-associated kinase) (CARD-containing IL-1 beta ICE-kinase) (RIP-like-interacting CLARP kinase) (Receptor-interacting protein 2) (RIP-2) (Tyrosine-protein kinase RIPK2) (EC 2.7.10.2)	0	0	0	0	0	0	0	0	0	0	0	0	1	0	0	0	1	0
P00966	ASSY_HUMAN	ASS1	Argininosuccinate synthase (EC 6.3.4.5) (Citrulline--aspartate ligase)	0	0	0	0	0	0	0	0	0	0	0	1	0	0	0	0	1	0
Q63HN8	RN213_HUMAN	RNF213	E3 ubiquitin-protein ligase RNF213 (EC 2.3.2.27) (EC 3.6.4.-) (ALK lymphoma oligomerization partner on chromosome 17) (E3 ubiquitin-lipopolysaccharide ligase RNF213) (EC 2.3.2.-) (Mysterin) (RING finger protein 213)	0	0	0	0	0	0	0	0	0	0	0	0	1	0	0	0	1	0
Q8IXN7	RIMKA_HUMAN	RIMKLA	N-acetylaspartylglutamate synthase A (NAAG synthetase A) (NAAGS) (EC 6.3.2.41) (N-acetylaspartylglutamylglutamate synthase A) (EC 6.3.2.42) (Ribosomal protein S6 modification-like protein A)	0	0	1	0	0	0	0	0	0	0	0	0	0	0	0	0	1	0
Q7RTV2	GSTA5_HUMAN	GSTA5	Glutathione S-transferase A5 (EC 2.5.1.18) (GST class-alpha member 5) (Glutathione S-transferase A5-5)	0	0	0	0	0	0	0	0	0	0	0	1	0	0	0	0	1	0
Q16143	SYUB_HUMAN	SNCB	Beta-synuclein	0	0	1	0	0	0	0	0	0	0	0	0	0	0	0	0	1	0
Q96JD6	AKCL2_HUMAN	AKR1E2	1,5-anhydro-D-fructose reductase (AF reductase) (EC 1.1.1.263) (Aldo-keto reductase family 1 member C-like protein 2) (Aldo-keto reductase family 1 member E2) (LoopADR) (Testis aldo-keto reductase) (htAKR) (Testis-specific protein) (hTSP)	1	0	0	0	0	0	0	0	0	0	0	0	0	0	0	0	1	0
Q8WXD9	CSKI1_HUMAN	CASKIN1	Caskin-1 (CASK-interacting protein 1)	0	0	1	0	0	0	0	0	0	0	0	0	0	0	0	0	1	0
O43704	ST1B1_HUMAN	SULT1B1	Sulfotransferase 1B1 (ST1B1) (EC 2.8.2.1) (Sulfotransferase 1B2) (Sulfotransferase family cytosolic 1B member 1) (Thyroid hormone sulfotransferase)	0	0	0	0	0	0	0	0	0	0	0	1	0	0	0	0	1	0
O95361	TRI16_HUMAN	TRIM16	Tripartite motif-containing protein 16 (EC 2.3.2.27) (E3 ubiquitin-protein ligase TRIM16) (Estrogen-responsive B box protein)	0	0	0	0	0	0	0	0	0	0	0	0	1	0	0	0	1	0
Q9H2A2	AL8A1_HUMAN	ALDH8A1	2-aminomuconic semialdehyde dehydrogenase (EC 1.2.1.32) (Aldehyde dehydrogenase 12) (Aldehyde dehydrogenase family 8 member A1)	0	0	0	0	0	1	0	0	0	0	0	0	0	0	0	0	1	0
P07148	FABPL_HUMAN	FABP1	Fatty acid-binding protein, liver (Fatty acid-binding protein 1) (Liver-type fatty acid-binding protein) (L-FABP)	0	0	0	0	0	0	0	0	0	0	0	1	0	0	0	0	1	0
Q9Y2S2	CRYL1_HUMAN	CRYL1	Lambda-crystallin homolog (EC 1.1.1.45) (L-gulonate 3-dehydrogenase) (Gul3DH)	1	0	0	0	0	0	0	0	0	0	0	0	0	0	0	0	1	0
Q15493	RGN_HUMAN	RGN	Regucalcin (RC) (Gluconolactonase) (GNL) (EC 3.1.1.17) (Senescence marker protein 30) (SMP-30)	0	0	0	0	0	0	0	0	0	0	0	1	0	0	0	0	1	0
Q9BPZ3	PAIP2_HUMAN	PAIP2	Polyadenylate-binding protein-interacting protein 2 (PABP-interacting protein 2) (PAIP-2) (Poly(A)-binding protein-interacting protein 2)	0	0	0	0	0	0	0	0	0	0	0	0	0	1	0	0	1	0
Q9Y2L9	LRCH1_HUMAN	LRCH1	Leucine-rich repeat and calponin homology domain-containing protein 1 (Calponin homology domain-containing protein 1) (Neuronal protein 81) (NP81)	0	0	0	0	0	0	0	1	0	0	0	0	0	0	0	0	1	0
O76041	NEBL_HUMAN	NEBL	Nebulette (Actin-binding Z-disk protein)	0	0	1	0	0	0	0	0	0	0	0	0	0	0	0	0	1	0
Q7L266	ASGL1_HUMAN	ASRGL1	Isoaspartyl peptidase/L-asparaginase (EC 3.4.19.5) (EC 3.5.1.1) (Asparaginase-like protein 1) (Beta-aspartyl-peptidase) (Isoaspartyl dipeptidase) (L-asparagine amidohydrolase) [Cleaved into: Isoaspartyl peptidase/L-asparaginase alpha chain; Isoaspartyl peptidase/L-asparaginase beta chain]	1	0	0	0	0	0	0	0	0	0	0	0	0	0	0	0	1	0
O75891	AL1L1_HUMAN	ALDH1L1	Cytosolic 10-formyltetrahydrofolate dehydrogenase (10-FTHFDH) (FDH) (EC 1.5.1.6) (Aldehyde dehydrogenase family 1 member L1)	1	0	0	0	0	0	0	0	0	0	0	0	0	0	0	0	1	0
P00326	ADH1G_HUMAN	ADH1C	Alcohol dehydrogenase 1C (EC 1.1.1.1) (Alcohol dehydrogenase subunit gamma)	0	0	0	0	0	0	0	0	0	0	0	1	0	0	0	0	1	0
P07327	ADH1A_HUMAN	ADH1A	Alcohol dehydrogenase 1A (EC 1.1.1.1) (Alcohol dehydrogenase subunit alpha)	0	0	0	0	0	0	0	0	0	0	0	1	0	0	0	0	1	0
P21695	GPDA_HUMAN	GPD1	Glycerol-3-phosphate dehydrogenase [NAD(+)], cytoplasmic (GPD-C) (GPDH-C) (EC 1.1.1.8)	0	0	0	0	0	1	0	0	0	0	0	0	0	0	0	0	1	0
P35900	K1C20_HUMAN	KRT20	Keratin, type I cytoskeletal 20 (Cytokeratin-20) (CK-20) (Keratin-20) (K20) (Protein IT)	0	0	0	0	0	0	0	0	0	0	0	1	0	0	0	0	1	0
Q2PPJ7	RGPA2_HUMAN	RALGAPA2	Ral GTPase-activating protein subunit alpha-2 (250 kDa substrate of Akt) (AS250) (p220)	0	0	0	0	0	0	1	0	0	0	0	0	0	0	0	0	1	0
Q5XPI4	RN123_HUMAN	RNF123	E3 ubiquitin-protein ligase RNF123 (EC 2.3.2.27) (Kip1 ubiquitination-promoting complex protein 1) (RING finger protein 123) (RING-type E3 ubiquitin transferase RNF123)	1	0	0	0	0	0	0	0	0	0	0	0	0	0	0	0	1	0
Q9H425	CA198_HUMAN	C1orf198	Uncharacterized protein C1orf198	0	0	0	0	0	0	0	0	1	0	0	0	0	0	0	0	1	0
Q9ULP0	NDRG4_HUMAN	NDRG4	Protein NDRG4 (Brain development-related molecule 1) (N-myc downstream-regulated gene 4 protein) (Vascular smooth muscle cell-associated protein 8) (SMAP-8)	1	0	0	0	0	0	0	0	0	0	0	0	0	0	0	0	1	0
P07451	CAH3_HUMAN	CA3	Carbonic anhydrase 3 (EC 4.2.1.1) (Carbonate dehydratase III) (Carbonic anhydrase III) (CA-III)	0	0	0	0	0	0	0	0	0	0	0	1	0	0	0	0	1	0
Q5T5P2	SKT_HUMAN	KIAA1217	Sickle tail protein homolog	0	0	1	0	0	0	0	0	0	0	0	0	0	0	0	0	1	0
Q9BQE5	APOL2_HUMAN	APOL2	Apolipoprotein L2 (Apolipoprotein L-II) (ApoL-II)	0	0	0	0	0	0	0	0	0	0	0	0	1	0	0	0	1	0
Q9BRZ2	TRI56_HUMAN	TRIM56	E3 ubiquitin-protein ligase TRIM56 (EC 2.3.2.27) (RING finger protein 109) (Tripartite motif-containing protein 56)	0	0	0	0	0	0	0	1	0	0	0	0	0	0	0	0	1	0
P26374	RAE2_HUMAN	CHML	Rab proteins geranylgeranyltransferase component A 2 (Choroideremia-like protein) (Rab escort protein 2) (REP-2)	0	0	0	0	0	0	1	0	0	0	0	0	0	0	0	0	1	0
P09132	SRP19_HUMAN	SRP19	Signal recognition particle 19 kDa protein (SRP19)	1	0	0	0	0	0	0	0	0	0	0	0	0	0	0	0	1	0
P35754	GLRX1_HUMAN	GLRX	Glutaredoxin-1 (Thioltransferase-1) (TTase-1)	1	0	0	0	0	0	0	0	0	0	0	0	0	0	0	0	1	0
O75914	PAK3_HUMAN	PAK3	Serine/threonine-protein kinase PAK 3 (EC 2.7.11.1) (Beta-PAK) (Oligophrenin-3) (p21-activated kinase 3) (PAK-3)	0	0	0	0	0	0	0	0	1	0	0	0	0	0	0	0	1	0
Q04828	AK1C1_HUMAN	AKR1C1	Aldo-keto reductase family 1 member C1 (EC 1.1.1.-) (EC 1.1.1.112) (EC 1.1.1.209) (EC 1.1.1.210) (EC 1.1.1.357) (EC 1.1.1.51) (EC 1.1.1.53) (EC 1.1.1.62) (EC 1.3.1.20) (20-alpha-hydroxysteroid dehydrogenase) (20-alpha-HSD) (EC 1.1.1.149) (Chlordecone reductase homolog HAKRC) (Dihydrodiol dehydrogenase 1) (DD1) (High-affinity hepatic bile acid-binding protein) (HBAB)	1	0	0	0	0	0	0	0	0	0	0	0	0	0	0	0	1	0
P51857	AK1D1_HUMAN	AKR1D1	Aldo-keto reductase family 1 member D1 (EC 1.3.1.3) (3-oxo-5-beta-steroid 4-dehydrogenase) (Delta(4)-3-ketosteroid 5-beta-reductase) (Delta(4)-3-oxosteroid 5-beta-reductase)	0	0	0	0	0	0	0	0	0	0	0	1	0	0	0	0	1	0
Q06278	AOXA_HUMAN	AOX1	Aldehyde oxidase (EC 1.2.3.1) (Aldehyde oxidase 1) (Azaheterocycle hydroxylase) (EC 1.17.3.-)	1	0	0	0	0	0	0	0	0	0	0	0	0	0	0	0	1	0
P00325	ADH1B_HUMAN	ADH1B	All-trans-retinol dehydrogenase [NAD(+)] ADH1B (EC 1.1.1.105) (Alcohol dehydrogenase 1B) (Alcohol dehydrogenase subunit beta)	0	0	0	0	0	0	0	0	0	0	0	1	0	0	0	0	1	0
P00352	AL1A1_HUMAN	ALDH1A1	Aldehyde dehydrogenase 1A1 (EC 1.2.1.19) (EC 1.2.1.28) (EC 1.2.1.3) (EC 1.2.1.36) (3-deoxyglucosone dehydrogenase) (ALDH-E1) (ALHDII) (Aldehyde dehydrogenase family 1 member A1) (Aldehyde dehydrogenase, cytosolic) (Retinal dehydrogenase 1) (RALDH 1) (RalDH1)	1	0	0	0	0	0	0	0	0	0	0	0	0	0	0	0	1	0
P35228	NOS2_HUMAN	NOS2	Nitric oxide synthase, inducible (EC 1.14.13.39) (Hepatocyte NOS) (HEP-NOS) (Inducible NO synthase) (Inducible NOS) (iNOS) (NOS type II) (Peptidyl-cysteine S-nitrosylase NOS2)	0	0	0	0	1	0	0	0	0	0	0	0	0	0	0	0	1	0
Q9Y5Z0	BACE2_HUMAN	BACE2	Beta-secretase 2 (EC 3.4.23.45) (Aspartic-like protease 56 kDa) (Aspartyl protease 1) (ASP1) (Asp 1) (Beta-site amyloid precursor protein cleaving enzyme 2) (Beta-site APP cleaving enzyme 2) (Down region aspartic protease) (DRAP) (Memapsin-1) (Membrane-associated aspartic protease 1) (Theta-secretase)	0	0	0	0	0	0	0	0	0	0	1	0	0	0	0	0	1	0
O75844	FACE1_HUMAN	ZMPSTE24	CAAX prenyl protease 1 homolog (EC 3.4.24.84) (Farnesylated proteins-converting enzyme 1) (FACE-1) (Prenyl protein-specific endoprotease 1) (Zinc metalloproteinase Ste24 homolog)	0	0	0	0	0	0	0	0	0	0	1	0	0	0	0	0	1	0
Q8N4V1	EMC5_HUMAN	MMGT1	ER membrane protein complex subunit 5 (Membrane magnesium transporter 1) (Transmembrane protein 32)	0	0	0	0	0	0	0	0	0	0	1	0	0	0	0	0	1	0
P48723	HSP13_HUMAN	HSPA13	Heat shock 70 kDa protein 13 (Microsomal stress-70 protein ATPase core) (Stress-70 protein chaperone microsome-associated 60 kDa protein)	0	0	0	0	0	0	0	0	0	0	0	0	0	1	0	0	1	0
Q6UVY6	MOXD1_HUMAN	MOXD1	DBH-like monooxygenase protein 1 (EC 1.14.17.-) (Monooxygenase X)	0	0	0	0	0	0	0	0	0	1	0	0	0	0	0	0	1	0
Q9NRX5	SERC1_HUMAN	SERINC1	Serine incorporator 1 (Tumor differentially expressed protein 1-like) (Tumor differentially expressed protein 2)	0	0	0	0	0	0	0	0	1	0	0	0	0	0	0	0	1	0
Q14165	MLEC_HUMAN	MLEC	Malectin	0	0	0	0	0	0	0	0	0	0	0	1	0	0	0	0	1	0
P01034	CYTC_HUMAN	CST3	Cystatin-C (Cystatin-3) (Gamma-trace) (Neuroendocrine basic polypeptide) (Post-gamma-globulin)	0	0	0	0	0	0	0	0	1	0	0	0	0	0	0	0	1	0
P07099	HYEP_HUMAN	EPHX1	Epoxide hydrolase 1 (EC 3.3.2.9) (Epoxide hydratase) (Microsomal epoxide hydrolase) (mEH)	0	0	0	0	0	0	0	0	0	0	0	1	0	0	0	0	1	0
Q9UBM7	DHCR7_HUMAN	DHCR7	7-dehydrocholesterol reductase (7-DHC reductase) (EC 1.3.1.21) (Delta7-sterol reductase) (Sterol Delta(7)-reductase) (Sterol reductase SR-2)	0	0	0	0	0	0	0	0	0	0	0	1	0	0	0	0	1	0
Q53GQ0	DHB12_HUMAN	HSD17B12	Very-long-chain 3-oxoacyl-CoA reductase (EC 1.1.1.330) (17-beta-hydroxysteroid dehydrogenase 12) (17-beta-HSD 12) (3-ketoacyl-CoA reductase) (KAR) (Estradiol 17-beta-dehydrogenase 12) (EC 1.1.1.62) (Short chain dehydrogenase/reductase family 12C member 1)	0	0	0	0	1	0	0	0	0	0	0	0	0	0	0	0	1	0
P46977	STT3A_HUMAN	STT3A	Dolichyl-diphosphooligosaccharide--protein glycosyltransferase subunit STT3A (Oligosaccharyl transferase subunit STT3A) (STT3-A) (EC 2.4.99.18) (B5) (Integral membrane protein 1) (Transmembrane protein TMC)	0	0	0	0	0	0	0	0	0	0	1	0	0	0	0	0	1	0
O94905	ERLN2_HUMAN	ERLIN2	Erlin-2 (Endoplasmic reticulum lipid raft-associated protein 2) (Stomatin-prohibitin-flotillin-HflC/K domain-containing protein 2) (SPFH domain-containing protein 2)	0	0	0	0	0	0	0	0	0	1	0	0	0	0	0	0	1	0
Q8NBS9	TXND5_HUMAN	TXNDC5	Thioredoxin domain-containing protein 5 (EC 1.8.4.-) (EC 5.3.4.1) (Endoplasmic reticulum resident protein 46) (ER protein 46) (ERp46) (Thioredoxin-like protein p46)	0	0	0	1	0	0	0	0	0	0	0	0	0	0	0	0	1	0
P61009	SPCS3_HUMAN	SPCS3	Signal peptidase complex subunit 3 (Microsomal signal peptidase 22/23 kDa subunit) (SPC22/23) (SPase 22/23 kDa subunit)	0	0	0	0	1	0	0	0	0	0	0	0	0	0	0	0	1	0
O00767	SCD_HUMAN	SCD	Stearoyl-CoA desaturase (hSCD1) (EC 1.14.19.1) (Acyl-CoA desaturase) (Delta(9)-desaturase) (Delta-9 desaturase) (Fatty acid desaturase)	0	0	0	0	0	0	0	0	0	0	0	0	0	0	0	1	1	0
O95197	RTN3_HUMAN	RTN3	Reticulon-3 (Homolog of ASY protein) (HAP) (Neuroendocrine-specific protein-like 2) (NSP-like protein 2) (Neuroendocrine-specific protein-like II) (NSP-like protein II) (NSPLII)	0	0	1	0	0	0	0	0	0	0	0	0	0	0	0	0	1	0
Q8NHH9	ATLA2_HUMAN	ATL2	Atlastin-2 (EC 3.6.5.-) (ADP-ribosylation factor-like protein 6-interacting protein 2) (ARL-6-interacting protein 2) (Aip-2)	0	0	0	0	0	0	0	0	0	0	0	0	1	0	0	0	1	0
Q9NTJ5	SAC1_HUMAN	SACM1L	Phosphatidylinositol-3-phosphatase SAC1 (EC 3.1.3.64) (Phosphatidylinositol-4-phosphate phosphatase) (Suppressor of actin mutations 1-like protein)	0	0	0	0	0	0	0	0	0	0	0	0	1	0	0	0	1	0
Q92734	TFG_HUMAN	TFG	Protein TFG (TRK-fused gene protein)	0	0	0	0	0	0	0	0	1	0	0	0	0	0	0	0	1	0
Q9BVX2	T106C_HUMAN	TMEM106C	Transmembrane protein 106C (Endoplasmic reticulum membrane protein overexpressed in cancer)	0	0	0	0	0	0	0	1	0	0	0	0	0	0	0	0	1	0
Q15293	RCN1_HUMAN	RCN1	Reticulocalbin-1	0	0	0	0	0	0	0	0	0	1	0	0	0	0	0	0	1	0
O60762	DPM1_HUMAN	DPM1	Dolichol-phosphate mannosyltransferase subunit 1 (EC 2.4.1.83) (Dolichol-phosphate mannose synthase subunit 1) (DPM synthase subunit 1) (Dolichyl-phosphate beta-D-mannosyltransferase subunit 1) (Mannose-P-dolichol synthase subunit 1) (MPD synthase subunit 1)	0	0	0	0	0	0	0	0	0	1	0	0	0	0	0	0	1	0
Q12797	ASPH_HUMAN	ASPH	Aspartyl/asparaginyl beta-hydroxylase (EC 1.14.11.16) (Aspartate beta-hydroxylase) (ASP beta-hydroxylase) (Peptide-aspartate beta-dioxygenase)	0	0	0	0	0	0	0	0	0	0	1	0	0	0	0	0	1	0
Q8TC12	RDH11_HUMAN	RDH11	Retinol dehydrogenase 11 (EC 1.1.1.300) (Androgen-regulated short-chain dehydrogenase/reductase 1) (HCV core-binding protein HCBP12) (Prostate short-chain dehydrogenase/reductase 1) (Retinal reductase 1) (RalR1) (Short chain dehydrogenase/reductase family 7C member 1)	0	0	0	0	0	0	0	0	0	0	0	0	0	0	0	1	1	0
O95881	TXD12_HUMAN	TXNDC12	Thioredoxin domain-containing protein 12 (EC 1.8.4.2) (Endoplasmic reticulum resident protein 18) (ER protein 18) (ERp18) (Endoplasmic reticulum resident protein 19) (ER protein 19) (ERp19) (Thioredoxin-like protein p19) (hTLP19)	1	0	0	0	0	0	0	0	0	0	0	0	0	0	0	0	1	0
P19438	TNR1A_HUMAN	TNFRSF1A	Tumor necrosis factor receptor superfamily member 1A (Tumor necrosis factor receptor 1) (TNF-R1) (Tumor necrosis factor receptor type I) (TNF-RI) (TNFR-I) (p55) (p60) (CD antigen CD120a) [Cleaved into: Tumor necrosis factor receptor superfamily member 1A, membrane form; Tumor necrosis factor-binding protein 1 (TBPI)]	0	0	0	0	0	0	0	0	0	0	0	0	0	0	0	1	1	0
Q9P0I2	EMC3_HUMAN	EMC3	ER membrane protein complex subunit 3 (Transmembrane protein 111)	0	0	0	0	0	0	0	0	0	0	0	1	0	0	0	0	1	0
Q8NEN9	PDZD8_HUMAN	PDZD8	PDZ domain-containing protein 8 (Sarcoma antigen NY-SAR-84/NY-SAR-104)	0	0	0	0	0	0	0	0	1	0	0	0	0	0	0	0	1	0
P08240	SRPRA_HUMAN	SRPRA	Signal recognition particle receptor subunit alpha (SR-alpha) (Docking protein alpha) (DP-alpha)	0	0	0	0	0	0	0	0	0	0	0	0	1	0	0	0	1	0
Q13724	MOGS_HUMAN	MOGS	Mannosyl-oligosaccharide glucosidase (EC 3.2.1.106) (Processing A-glucosidase I)	0	0	0	0	0	0	0	0	0	0	0	1	0	0	0	0	1	0
Q9BS26	ERP44_HUMAN	ERP44	Endoplasmic reticulum resident protein 44 (ER protein 44) (ERp44) (Thioredoxin domain-containing protein 4)	1	0	0	0	0	0	0	0	0	0	0	0	0	0	0	0	1	0
Q9UGP8	SEC63_HUMAN	SEC63	Translocation protein SEC63 homolog	0	0	0	0	0	0	0	0	0	0	1	0	0	0	0	0	1	0
P38435	VKGC_HUMAN	GGCX	Vitamin K-dependent gamma-carboxylase (EC 4.1.1.90) (Gamma-glutamyl carboxylase) (Peptidyl-glutamate 4-carboxylase) (Vitamin K gamma glutamyl carboxylase)	0	0	0	0	0	0	0	0	0	0	0	1	0	0	0	0	1	0
P37268	FDFT_HUMAN	FDFT1	Squalene synthase (SQS) (SS) (EC 2.5.1.21) (FPP:FPP farnesyltransferase) (Farnesyl-diphosphate farnesyltransferase) (Farnesyl-diphosphate farnesyltransferase 1)	0	0	0	0	0	0	0	0	0	0	0	0	0	0	0	1	1	0
Q6ZXV5	TMTC3_HUMAN	TMTC3	Protein O-mannosyl-transferase TMTC3 (EC 2.4.1.109) (Protein SMILE) (Transmembrane and TPR repeat-containing protein 3)	0	0	0	0	0	0	0	0	0	0	1	0	0	0	0	0	1	0
Q13217	DNJC3_HUMAN	DNAJC3	DnaJ homolog subfamily C member 3 (Endoplasmic reticulum DNA J domain-containing protein 6) (ER-resident protein ERdj6) (ERdj6) (Interferon-induced, double-stranded RNA-activated protein kinase inhibitor) (Protein kinase inhibitor of 58 kDa) (Protein kinase inhibitor p58)	0	0	0	0	0	0	0	0	0	0	0	1	0	0	0	0	1	0
P35610	SOAT1_HUMAN	SOAT1	Sterol O-acyltransferase 1 (EC 2.3.1.26) (Acyl-coenzyme A:cholesterol acyltransferase 1) (ACAT-1) (Cholesterol acyltransferase 1)	0	0	0	0	0	0	0	0	0	0	0	0	1	0	0	0	1	0
Q9Y6Y8	S23IP_HUMAN	SEC23IP	SEC23-interacting protein (p125)	0	0	0	0	0	0	0	0	0	0	0	0	1	0	0	0	1	0
Q9UNL2	SSRG_HUMAN	SSR3	Translocon-associated protein subunit gamma (TRAP-gamma) (Signal sequence receptor subunit gamma) (SSR-gamma)	0	0	0	0	0	0	0	0	0	0	0	1	0	0	0	0	1	0
O95302	FKBP9_HUMAN	FKBP9	Peptidyl-prolyl cis-trans isomerase FKBP9 (PPIase FKBP9) (EC 5.2.1.8) (63 kDa FK506-binding protein) (63 kDa FKBP) (FKBP-63) (FK506-binding protein 9) (FKBP-9) (Rotamase)	0	0	0	0	0	0	0	0	0	1	0	0	0	0	0	0	1	0
Q969V3	NCLN_HUMAN	NCLN	Nicalin (Nicastrin-like protein)	0	0	0	0	0	0	0	0	0	0	0	1	0	0	0	0	1	0
Q8IY17	PLPL6_HUMAN	PNPLA6	Patatin-like phospholipase domain-containing protein 6 (EC 3.1.1.5) (Neuropathy target esterase)	0	0	0	0	0	0	0	0	0	0	0	0	1	0	0	0	1	0
P33947	ERD22_HUMAN	KDELR2	ER lumen protein-retaining receptor 2 (ERD2-like protein 1) (ELP-1) (KDEL endoplasmic reticulum protein retention receptor 2) (KDEL receptor 2)	0	0	0	1	0	0	0	0	0	0	0	0	0	0	0	0	1	0
Q9BT22	ALG1_HUMAN	ALG1	Chitobiosyldiphosphodolichol beta-mannosyltransferase (EC 2.4.1.142) (Asparagine-linked glycosylation protein 1 homolog) (Beta-1,4-mannosyltransferase) (GDP-Man:GlcNAc2-PP-dolichol mannosyltransferase) (GDP-mannose-dolichol diphosphochitobiose mannosyltransferase) (Mannosyltransferase-1) (MT-1) (hMat-1)	0	0	0	0	0	0	0	0	0	0	1	0	0	0	0	0	1	0
Q53EU6	GPAT3_HUMAN	GPAT3	Glycerol-3-phosphate acyltransferase 3 (GPAT-3) (EC 2.3.1.15) (1-acyl-sn-glycerol-3-phosphate O-acyltransferase 10) (AGPAT 10) (1-acyl-sn-glycerol-3-phosphate O-acyltransferase 9) (1-AGP acyltransferase 9) (1-AGPAT 9) (EC 2.3.1.51) (Acyl-CoA:glycerol-3-phosphate acyltransferase 3) (hGPAT3) (Lung cancer metastasis-associated protein 1) (Lysophosphatidic acid acyltransferase theta) (LPAAT-theta) (M…	0	0	0	0	0	0	0	0	0	0	1	0	0	0	0	0	1	0
Q6NUQ4	TM214_HUMAN	TMEM214	Transmembrane protein 214	0	0	0	0	0	0	0	0	0	0	1	0	0	0	0	0	1	0
Q8N5G2	MACOI_HUMAN	MACO1	Macoilin (Macoilin-1) (Transmembrane protein 57)	0	0	0	0	0	0	0	0	0	0	0	1	0	0	0	0	1	0
Q9P2E9	RRBP1_HUMAN	RRBP1	Ribosome-binding protein 1 (180 kDa ribosome receptor homolog) (RRp) (ES/130-related protein) (Ribosome receptor protein)	1	0	0	0	0	0	0	0	0	0	0	0	0	0	0	0	1	0
Q8WXF7	ATLA1_HUMAN	ATL1	Atlastin-1 (EC 3.6.5.-) (Brain-specific GTP-binding protein) (GTP-binding protein 3) (GBP-3) (hGBP3) (Guanine nucleotide-binding protein 3) (Spastic paraplegia 3 protein A)	0	0	0	0	0	0	0	0	1	0	0	0	0	0	0	0	1	0
Q9UBV2	SE1L1_HUMAN	SEL1L	Protein sel-1 homolog 1 (Suppressor of lin-12-like protein 1) (Sel-1L)	0	0	0	0	0	0	0	0	0	0	0	1	0	0	0	0	1	0
Q86XL3	ANKL2_HUMAN	ANKLE2	Ankyrin repeat and LEM domain-containing protein 2 (LEM domain-containing protein 4)	0	0	0	0	0	0	0	0	0	0	0	0	1	0	0	0	1	0
P20853	CP2A7_HUMAN	CYP2A7	Cytochrome P450 2A7 (EC 1.14.14.1) (CYPIIA7) (Cytochrome P450 IIA4)	0	0	0	0	0	1	0	0	0	0	0	0	0	0	0	0	1	0
Q5HYJ1	TECRL_HUMAN	TECRL	Trans-2,3-enoyl-CoA reductase-like (EC 1.3.1.-) (Steroid 5-alpha-reductase 2-like 2 protein)	1	0	0	0	0	0	0	0	0	0	0	0	0	0	0	0	1	0
Q96IW7	SC22A_HUMAN	SEC22A	Vesicle-trafficking protein SEC22a (SEC22 vesicle-trafficking protein homolog A) (SEC22 vesicle-trafficking protein-like 2)	0	0	0	0	0	0	0	0	0	0	0	0	1	0	0	0	1	0
Q01740	FMO1_HUMAN	FMO1	Flavin-containing monooxygenase 1 (EC 1.14.13.148) (EC 1.14.13.8) (Dimethylaniline monooxygenase [N-oxide-forming] 1) (Dimethylaniline oxidase 1) (Fetal hepatic flavin-containing monooxygenase 1) (FMO 1) (Trimethylamine monooxygenase)	0	0	0	0	0	0	0	0	0	0	0	1	0	0	0	0	1	0
Q6ZWL3	CP4V2_HUMAN	CYP4V2	Cytochrome P450 4V2 (Docosahexaenoic acid omega-hydroxylase CYP4V2) (EC 1.14.14.79) (Long-chain fatty acid omega-monooxygenase) (EC 1.14.14.80)	0	0	0	0	0	1	0	0	0	0	0	0	0	0	0	0	1	0
Q96D15	RCN3_HUMAN	RCN3	Reticulocalbin-3 (EF-hand calcium-binding protein RLP49)	1	0	0	0	0	0	0	0	0	0	0	0	0	0	0	0	1	0
O75795	UDB17_HUMAN	UGT2B17	UDP-glucuronosyltransferase 2B17 (UDPGT 2B17) (UGT2B17) (EC 2.4.1.17) (C19-steroid-specific UDP-glucuronosyltransferase) (C19-steroid-specific UDPGT)	0	0	0	0	0	0	0	0	0	0	0	1	0	0	0	0	1	0
Q6UWW8	EST3_HUMAN	CES3	Carboxylesterase 3 (EC 3.1.1.1) (Liver carboxylesterase 31 homolog)	0	0	0	0	0	1	0	0	0	0	0	0	0	0	0	0	1	0
Q99650	OSMR_HUMAN	OSMR	Oncostatin-M-specific receptor subunit beta (Interleukin-31 receptor subunit beta) (IL-31 receptor subunit beta) (IL-31R subunit beta) (IL-31R-beta) (IL-31RB)	0	0	0	0	0	0	0	0	0	0	0	0	0	0	0	1	1	0
O75069	TMCC2_HUMAN	TMCC2	Transmembrane and coiled-coil domains protein 2 (Cerebral protein 11)	0	0	0	0	0	0	0	0	1	0	0	0	0	0	0	0	1	0
P49326	FMO5_HUMAN	FMO5	Flavin-containing monooxygenase 5 (FMO 5) (Baeyer-Villiger monooxygenase 1) (hBVMO1) (EC 1.14.13.-) (Dimethylaniline monooxygenase [N-oxide-forming] 5) (EC 1.14.13.8) (Dimethylaniline oxidase 5) (NADPH oxidase) (EC 1.6.3.1)	0	0	0	0	0	0	0	0	0	0	0	1	0	0	0	0	1	0
Q16696	CP2AD_HUMAN	CYP2A13	Cytochrome P450 2A13 (EC 1.14.14.1) (CYPIIA13)	0	0	0	0	0	1	0	0	0	0	0	0	0	0	0	0	1	0
Q16647	PTGIS_HUMAN	PTGIS	Prostacyclin synthase (EC 5.3.99.4) (Hydroperoxy icosatetraenoate dehydratase) (EC 4.2.1.152) (Prostaglandin I2 synthase)	0	0	0	0	0	0	0	0	0	1	0	0	0	0	0	0	1	0
Q6Y1H2	HACD2_HUMAN	HACD2	Very-long-chain (3R)-3-hydroxyacyl-CoA dehydratase 2 (EC 4.2.1.134) (3-hydroxyacyl-CoA dehydratase 2) (HACD2) (Protein-tyrosine phosphatase-like member B)	0	0	0	0	0	0	0	0	0	0	1	0	0	0	0	0	1	0
Q96HR9	REEP6_HUMAN	REEP6	Receptor expression-enhancing protein 6 (Polyposis locus protein 1-like 1)	0	0	0	0	0	0	0	0	0	0	0	1	0	0	0	0	1	0
P08842	STS_HUMAN	STS	Steryl-sulfatase (EC 3.1.6.2) (Arylsulfatase C) (ASC) (Estrone sulfatase) (Steroid sulfatase) (Steryl-sulfate sulfohydrolase)	0	0	0	0	0	0	0	0	0	0	0	1	0	0	0	0	1	0
P54855	UDB15_HUMAN	UGT2B15	UDP-glucuronosyltransferase 2B15 (UDPGT 2B15) (UGT2B15) (EC 2.4.1.17) (HLUG4) (UDP-glucuronosyltransferase 2B8) (UDPGT 2B8) (UDPGTh-3)	0	0	0	0	0	0	0	0	0	0	0	1	0	0	0	0	1	0
Q96N66	MBOA7_HUMAN	MBOAT7	Lysophospholipid acyltransferase 7 (LPLAT 7) (EC 2.3.1.-) (1-acylglycerophosphatidylinositol O-acyltransferase) (Bladder and breast carcinoma-overexpressed gene 1 protein) (Leukocyte receptor cluster member 4) (Lysophosphatidylinositol acyltransferase) (LPIAT) (Lyso-PI acyltransferase) (Membrane-bound O-acyltransferase domain-containing protein 7) (O-acyltransferase domain-containing protein 7) (…	0	0	0	0	0	0	0	0	0	0	1	0	0	0	0	0	1	0
Q9BW60	ELOV1_HUMAN	ELOVL1	Elongation of very long chain fatty acids protein 1 (EC 2.3.1.199) (3-keto acyl-CoA synthase ELOVL1) (ELOVL fatty acid elongase 1) (ELOVL FA elongase 1) (Very long chain 3-ketoacyl-CoA synthase 1) (Very long chain 3-oxoacyl-CoA synthase 1)	0	0	0	0	0	0	0	0	0	0	1	0	0	0	0	0	1	0
O95864	FADS2_HUMAN	FADS2	Acyl-CoA 6-desaturase (EC 1.14.19.3) (Delta(6) fatty acid desaturase) (D6D) (Delta(6) desaturase) (Delta-6 desaturase) (Fatty acid desaturase 2)	0	0	0	0	0	0	0	0	0	0	0	0	0	0	0	1	1	0
P22760	AAAD_HUMAN	AADAC	Arylacetamide deacetylase (EC 3.1.1.3)	0	0	0	0	0	0	0	0	0	0	0	1	0	0	0	0	1	0
P23219	PGH1_HUMAN	PTGS1	Prostaglandin G/H synthase 1 (EC 1.14.99.1) (Cyclooxygenase-1) (COX-1) (Prostaglandin H2 synthase 1) (PGH synthase 1) (PGHS-1) (PHS 1) (Prostaglandin-endoperoxide synthase 1)	0	0	0	0	1	0	0	0	0	0	0	0	0	0	0	0	1	0
Q6ZNJ1	NBEL2_HUMAN	NBEAL2	Neurobeachin-like protein 2	0	0	0	0	0	0	1	0	0	0	0	0	0	0	0	0	1	0
P09601	HMOX1_HUMAN	HMOX1	Heme oxygenase 1 (HO-1) (EC 1.14.14.18) [Cleaved into: Heme oxygenase 1 soluble form]	0	0	0	0	1	0	0	0	0	0	0	0	0	0	0	0	1	0
Q14432	PDE3A_HUMAN	PDE3A	cGMP-inhibited 3',5'-cyclic phosphodiesterase 3A (EC 3.1.4.17) (Cyclic GMP-inhibited phosphodiesterase A) (CGI-PDE A) (cGMP-inhibited cAMP phosphodiesterase) (cGI-PDE)	1	0	0	0	0	0	0	0	0	0	0	0	0	0	0	0	1	0
Q5BJD5	TM41B_HUMAN	TMEM41B	Transmembrane protein 41B (Protein stasimon)	0	0	0	0	0	0	0	0	0	0	0	0	0	0	0	1	1	0
Q5J8M3	EMC4_HUMAN	EMC4	ER membrane protein complex subunit 4 (Cell proliferation-inducing gene 17 protein) (Transmembrane protein 85)	0	0	0	0	0	0	0	0	0	0	1	0	0	0	0	0	1	0
O15533	TPSN_HUMAN	TAPBP	Tapasin (TPN) (TPSN) (NGS-17) (TAP-associated protein) (TAP-binding protein)	0	0	0	0	1	0	0	0	0	0	0	0	0	0	0	0	1	0
P31513	FMO3_HUMAN	FMO3	Flavin-containing monooxygenase 3 (EC 1.14.13.148) (EC 1.14.13.32) (EC 1.14.13.8) (Dimethylaniline monooxygenase [N-oxide-forming] 3) (Dimethylaniline oxidase 3) (FMO II) (FMO form 2) (Hepatic flavin-containing monooxygenase 3) (FMO 3) (Trimethylamine monooxygenase)	0	0	0	0	0	0	0	0	0	0	0	1	0	0	0	0	1	0
P11509	CP2A6_HUMAN	CYP2A6	Cytochrome P450 2A6 (EC 1.14.14.-) (1,4-cineole 2-exo-monooxygenase) (CYPIIA6) (Coumarin 7-hydroxylase) (Cytochrome P450 IIA3) (Cytochrome P450(I))	0	0	0	0	0	1	0	0	0	0	0	0	0	0	0	0	1	0
P05177	CP1A2_HUMAN	CYP1A2	Cytochrome P450 1A2 (EC 1.14.14.1) (CYPIA2) (Cholesterol 25-hydroxylase) (Cytochrome P(3)450) (Cytochrome P450 4) (Cytochrome P450-P3) (Hydroperoxy icosatetraenoate dehydratase) (EC 4.2.1.152)	0	0	0	0	0	0	0	0	0	0	0	1	0	0	0	0	1	0
P78329	CP4F2_HUMAN	CYP4F2	Cytochrome P450 4F2 (EC 1.14.14.1) (20-hydroxyeicosatetraenoic acid synthase) (20-HETE synthase) (Arachidonic acid omega-hydroxylase) (CYPIVF2) (Cytochrome P450-LTB-omega) (Docosahexaenoic acid omega-hydroxylase) (EC 1.14.14.79) (Leukotriene-B(4) 20-monooxygenase 1) (Leukotriene-B(4) omega-hydroxylase 1) (EC 1.14.14.94) (Phylloquinone omega-hydroxylase CYP4F2) (EC 1.14.14.78)	0	0	0	0	0	0	0	0	0	0	0	1	0	0	0	0	1	0
Q9Y653	AGRG1_HUMAN	ADGRG1	Adhesion G-protein coupled receptor G1 (G-protein coupled receptor 56) (Protein TM7XN1) [Cleaved into: ADGRG1 N-terminal fragment (ADGRG1 NT) (GPR56 N-terminal fragment) (GPR56 NT) (GPR56(N)) (GPR56 extracellular subunit) (GPR56 subunit alpha); ADGRG1 C-terminal fragment (ADGRG1 CT) (GPR56 C-terminal fragment) (GPR56 CT) (GPR56(C)) (GPR56 seven-transmembrane subunit) (GPR56 7TM) (GPR56 subunit be…	0	0	0	0	0	0	0	0	0	0	0	0	0	0	0	1	1	0
P35354	PGH2_HUMAN	PTGS2	Prostaglandin G/H synthase 2 (EC 1.14.99.1) (Cyclooxygenase-2) (COX-2) (PHS II) (Prostaglandin H2 synthase 2) (PGH synthase 2) (PGHS-2) (Prostaglandin-endoperoxide synthase 2)	0	0	0	0	1	0	0	0	0	0	0	0	0	0	0	0	1	0
P35575	G6PC1_HUMAN	G6PC1	Glucose-6-phosphatase catalytic subunit 1 (EC 3.1.3.9) (Glucose-6-phosphatase) (G-6-Pase) (G6Pase) (Glucose-6-phosphatase alpha) (G6Pase-alpha)	0	0	0	0	0	0	0	0	0	0	0	1	0	0	0	0	1	0
Q03519	TAP2_HUMAN	TAP2	Antigen peptide transporter 2 (APT2) (EC 7.4.2.14) (ATP-binding cassette sub-family B member 3) (Peptide supply factor 2) (Peptide transporter PSF2) (PSF-2) (Peptide transporter TAP2) (Peptide transporter involved in antigen processing 2) (Really interesting new gene 11 protein) (RING11)	0	0	0	0	1	0	0	0	0	0	0	0	0	0	0	0	1	0
Q03518	TAP1_HUMAN	TAP1	Antigen peptide transporter 1 (APT1) (EC 7.4.2.14) (ATP-binding cassette sub-family B member 2) (Peptide supply factor 1) (Peptide transporter PSF1) (PSF-1) (Peptide transporter TAP1) (Peptide transporter involved in antigen processing 1) (Really interesting new gene 4 protein) (RING4)	0	0	0	0	1	0	0	0	0	0	0	0	0	0	0	0	1	0
P22309	UD11_HUMAN	UGT1A1	UDP-glucuronosyltransferase 1A1 (UGT1A1) (EC 2.4.1.17) (Bilirubin-specific UDPGT isozyme 1) (hUG-BR1) (UDP-glucuronosyltransferase 1-1) (UDPGT 1-1) (UGT1*1) (UGT1-01) (UGT1.1) (UDP-glucuronosyltransferase 1A isoform 1)	0	0	0	0	0	0	0	0	0	0	0	1	0	0	0	0	1	0
O95210	STBD1_HUMAN	STBD1	Starch-binding domain-containing protein 1 (Genethonin-1) (Glycophagy cargo receptor STBD1)	0	0	0	0	0	1	0	0	0	0	0	0	0	0	0	0	1	0
O43264	ZW10_HUMAN	ZW10	Centromere/kinetochore protein zw10 homolog	0	0	0	0	0	0	0	0	0	0	0	0	1	0	0	0	1	0
Q9H4L5	OSBL3_HUMAN	OSBPL3	Oxysterol-binding protein-related protein 3 (ORP-3) (OSBP-related protein 3)	0	0	0	0	0	0	0	0	0	0	0	0	1	0	0	0	1	0
Q8WUD1	RAB2B_HUMAN	RAB2B	Ras-related protein Rab-2B (EC 3.6.5.2)	0	0	0	0	0	0	0	0	0	0	0	0	0	1	0	0	1	0
P50570	DYN2_HUMAN	DNM2	Dynamin-2 (EC 3.6.5.5)	0	0	0	0	0	1	0	0	0	0	0	0	0	0	0	0	1	0
Q9P2C4	TM181_HUMAN	TMEM181	Transmembrane protein 181	0	0	0	0	0	0	0	0	0	0	0	0	0	0	1	0	1	0
Q9NQQ7	S35C2_HUMAN	SLC35C2	Solute carrier family 35 member C2 (Ovarian cancer-overexpressed gene 1 protein)	0	0	0	0	0	0	0	0	0	0	0	0	0	1	0	0	1	0
O95857	TSN13_HUMAN	TSPAN13	Tetraspanin-13 (Tspan-13) (Tetraspan NET-6) (Transmembrane 4 superfamily member 13)	0	0	0	0	0	0	0	0	0	0	0	0	0	0	1	0	1	0
Q86V85	GP180_HUMAN	GPR180	Integral membrane protein GPR180 (Intimal thickness-related receptor)	0	0	0	0	0	0	0	0	0	0	0	0	0	0	0	1	1	0
Q86YS6	RAB43_HUMAN	RAB43	Ras-related protein Rab-43 (Ras-related protein Rab-41)	0	0	0	0	0	0	0	0	0	0	0	0	0	0	1	0	1	0
P29966	MARCS_HUMAN	MARCKS	Myristoylated alanine-rich C-kinase substrate (MARCKS) (Protein kinase C substrate, 80 kDa protein, light chain) (80K-L protein) (PKCSL)	0	0	0	0	0	0	0	0	0	0	0	1	0	0	0	0	1	0
P35241	RADI_HUMAN	RDX	Radixin	0	0	0	0	0	1	0	0	0	0	0	0	0	0	0	0	1	0
Q13190	STX5_HUMAN	STX5	Syntaxin-5	0	0	0	0	0	0	0	0	0	0	0	0	1	0	0	0	1	0
Q00537	CDK17_HUMAN	CDK17	Cyclin-dependent kinase 17 (EC 2.7.11.22) (Cell division protein kinase 17) (PCTAIRE-motif protein kinase 2) (Serine/threonine-protein kinase PCTAIRE-2)	0	0	0	0	0	0	0	0	1	0	0	0	0	0	0	0	1	0
Q92538	GBF1_HUMAN	GBF1	Golgi-specific brefeldin A-resistance guanine nucleotide exchange factor 1 (BFA-resistant GEF 1)	0	0	0	0	0	0	0	0	0	0	0	0	1	0	0	0	1	0
Q9BQQ3	GORS1_HUMAN	GORASP1	Golgi reassembly-stacking protein 1 (Golgi peripheral membrane protein p65) (Golgi phosphoprotein 5) (GOLPH5) (Golgi reassembly-stacking protein of 65 kDa) (GRASP65)	0	0	0	0	0	0	0	0	0	0	0	1	0	0	0	0	1	0
P08572	CO4A2_HUMAN	COL4A2	Collagen alpha-2(IV) chain [Cleaved into: Canstatin]	0	0	0	0	0	0	0	0	0	0	0	0	0	1	0	0	1	0
O14657	TOR1B_HUMAN	TOR1B	Torsin-1B (Torsin ATPase-1B) (EC 3.6.4.-) (Torsin family 1 member B)	0	0	0	0	0	0	0	0	1	0	0	0	0	0	0	0	1	0
Q86UE4	LYRIC_HUMAN	MTDH	Protein LYRIC (3D3/LYRIC) (Astrocyte elevated gene-1 protein) (AEG-1) (Lysine-rich CEACAM1 co-isolated protein) (Metadherin) (Metastasis adhesion protein)	0	0	1	0	0	0	0	0	0	0	0	0	0	0	0	0	1	0
P55145	MANF_HUMAN	MANF	Mesencephalic astrocyte-derived neurotrophic factor (Arginine-rich protein) (Protein ARMET)	0	0	0	1	0	0	0	0	0	0	0	0	0	0	0	0	1	0
P30533	AMRP_HUMAN	LRPAP1	Alpha-2-macroglobulin receptor-associated protein (Alpha-2-MRAP) (Low density lipoprotein receptor-related protein-associated protein 1) (RAP)	0	0	0	0	0	0	0	0	0	0	0	1	0	0	0	0	1	0
Q8TCT9	HM13_HUMAN	HM13	Minor histocompatibility antigen H13 (EC 3.4.23.-) (Intramembrane protease 1) (IMP-1) (IMPAS-1) (hIMP1) (Presenilin-like protein 3) (Signal peptide peptidase)	0	0	0	0	0	0	0	0	0	0	1	0	0	0	0	0	1	0
Q15392	DHC24_HUMAN	DHCR24	Delta(24)-sterol reductase (EC 1.3.1.72) (24-dehydrocholesterol reductase) (3-beta-hydroxysterol Delta-24-reductase) (Diminuto/dwarf1 homolog) (Seladin-1)	0	0	0	0	0	0	0	0	0	0	1	0	0	0	0	0	1	0
Q9BVC6	TM109_HUMAN	TMEM109	Transmembrane protein 109 (Mitsugumin-23) (Mg23)	0	0	0	0	0	0	0	0	0	0	0	1	0	0	0	0	1	0
Q8N5K1	CISD2_HUMAN	CISD2	CDGSH iron-sulfur domain-containing protein 2 (Endoplasmic reticulum intermembrane small protein) (MitoNEET-related 1 protein) (Miner1) (Nutrient-deprivation autophagy factor-1) (NAF-1)	0	0	0	0	1	0	0	0	0	0	0	0	0	0	0	0	1	0
Q99720	SGMR1_HUMAN	SIGMAR1	Sigma non-opioid intracellular receptor 1 (Aging-associated gene 8 protein) (SR31747-binding protein) (SR-BP) (Sigma 1-type opioid receptor) (SIG-1R) (Sigma1-receptor) (Sigma1R) (hSigmaR1)	0	0	0	0	0	0	0	0	0	1	0	0	0	0	0	0	1	0
Q13586	STIM1_HUMAN	STIM1	Stromal interaction molecule 1	0	0	0	0	0	0	0	0	0	0	1	0	0	0	0	0	1	0
Q9BTV4	TMM43_HUMAN	TMEM43	Transmembrane protein 43 (Protein LUMA)	0	0	0	0	0	0	0	0	0	0	0	0	1	0	0	0	1	0
P21964	COMT_HUMAN	COMT	Catechol O-methyltransferase (EC 2.1.1.6)	0	0	0	0	0	0	0	0	0	0	0	1	0	0	0	0	1	0
Q8N766	EMC1_HUMAN	EMC1	ER membrane protein complex subunit 1	0	0	0	0	0	0	0	0	0	0	1	0	0	0	0	0	1	0
P23142	FBLN1_HUMAN	FBLN1	Fibulin-1 (FIBL-1)	1	0	0	0	0	0	0	0	0	0	0	0	0	0	0	0	1	0
Q9Y320	TMX2_HUMAN	TMX2	Thioredoxin-related transmembrane protein 2 (Cell proliferation-inducing gene 26 protein) (Thioredoxin domain-containing protein 14)	0	0	0	0	0	0	0	0	0	1	0	0	0	0	0	0	1	0
Q15165	PON2_HUMAN	PON2	Serum paraoxonase/arylesterase 2 (PON 2) (EC 3.1.1.2) (EC 3.1.1.81) (Aromatic esterase 2) (A-esterase 2) (Serum aryldialkylphosphatase 2)	0	0	0	0	0	0	0	0	0	0	0	1	0	0	0	0	1	0
Q9BRR6	ADPGK_HUMAN	ADPGK	ADP-dependent glucokinase (ADP-GK) (ADPGK) (EC 2.7.1.147) (RbBP-35)	0	0	0	0	1	0	0	0	0	0	0	0	0	0	0	0	1	0
Q9H0U3	MAGT1_HUMAN	MAGT1	Magnesium transporter protein 1 (MagT1) (Dolichyl-diphosphooligosaccharide--protein glycosyltransferase subunit MAGT1) (Oligosaccharyl transferase subunit MAGT1) (Implantation-associated protein) (IAP)	0	0	0	0	0	0	0	0	0	0	0	1	0	0	0	0	1	0
Q9H330	TM245_HUMAN	TMEM245	Transmembrane protein 245 (Protein CG-2)	0	0	0	0	0	0	0	0	0	0	1	0	0	0	0	0	1	0
O14735	CDIPT_HUMAN	CDIPT	CDP-diacylglycerol--inositol 3-phosphatidyltransferase (EC 2.7.8.11) (Phosphatidylinositol synthase) (PI synthase) (PtdIns synthase)	0	0	0	0	0	0	0	0	0	1	0	0	0	0	0	0	1	0
Q96KA5	CLP1L_HUMAN	CLPTM1L	Lipid scramblase CLPTM1L (Cisplatin resistance-related protein 9) (CRR9p) (Cleft lip and palate transmembrane protein 1-like protein) (CLPTM1-like protein)	0	0	0	0	0	0	0	0	0	0	1	0	0	0	0	0	1	0
Q14BN4	SLMAP_HUMAN	SLMAP	Sarcolemmal membrane-associated protein (Sarcolemmal-associated protein)	0	0	0	0	0	0	0	0	1	0	0	0	0	0	0	0	1	0
Q92575	UBXN4_HUMAN	UBXN4	UBX domain-containing protein 4 (Erasin) (UBX domain-containing protein 2)	0	0	0	0	0	0	0	0	0	0	0	0	1	0	0	0	1	0
Q96S66	CLCC1_HUMAN	CLCC1	Chloride channel CLIC-like protein 1 (Mid-1-related chloride channel protein 1)	0	0	0	0	0	0	0	0	0	0	0	0	1	0	0	0	1	0
Q9UM00	TMCO1_HUMAN	TMCO1	Calcium load-activated calcium channel (CLAC channel) (Transmembrane and coiled-coil domain-containing protein 1) (Transmembrane and coiled-coil domains protein 4) (Xenogeneic cross-immune protein PCIA3)	0	0	0	0	0	0	0	0	0	0	0	0	1	0	0	0	1	0
Q8N129	CNPY4_HUMAN	CNPY4	Protein canopy homolog 4	1	0	0	0	0	0	0	0	0	0	0	0	0	0	0	0	1	0
Q15125	EBP_HUMAN	EBP	3-beta-hydroxysteroid-Delta(8),Delta(7)-isomerase (EC 5.3.3.5) (Cholestenol Delta-isomerase) (Delta(8)-Delta(7) sterol isomerase) (D8-D7 sterol isomerase) (Emopamil-binding protein)	0	0	0	0	0	0	0	0	0	0	0	1	0	0	0	0	1	0
Q96A57	TM230_HUMAN	TMEM230	Transmembrane protein 230	0	0	0	0	0	0	0	0	0	0	0	0	0	1	0	0	1	0
Q8N1B4	VPS52_HUMAN	VPS52	Vacuolar protein sorting-associated protein 52 homolog (SAC2 suppressor of actin mutations 2-like protein)	0	0	0	0	0	0	1	0	0	0	0	0	0	0	0	0	1	0
Q5VIR6	VPS53_HUMAN	VPS53	Vacuolar protein sorting-associated protein 53 homolog	0	0	0	0	0	0	1	0	0	0	0	0	0	0	0	0	1	0
Q9Y3R5	DOP2_HUMAN	DOP1B	Protein dopey-2	0	0	0	0	0	0	1	0	0	0	0	0	0	0	0	0	1	0
O00189	AP4M1_HUMAN	AP4M1	AP-4 complex subunit mu-1 (AP-4 adaptor complex mu subunit) (Adaptor-related protein complex 4 subunit mu-1) (Mu subunit of AP-4) (Mu-adaptin-related protein 2) (mu-ARP2) (Mu4-adaptin) (mu4)	0	0	0	0	0	0	0	0	0	0	0	0	1	0	0	0	1	0
Q8NBN3	TM87A_HUMAN	TMEM87A	Transmembrane protein 87A	0	0	0	0	0	0	0	0	0	0	1	0	0	0	0	0	1	0
Q8IUH4	ZDH13_HUMAN	ZDHHC13	Palmitoyltransferase ZDHHC13 (EC 2.3.1.225) (Huntingtin-interacting protein 14-related protein) (HIP14-related protein) (Huntingtin-interacting protein HIP3RP) (Putative MAPK-activating protein PM03) (Putative NF-kappa-B-activating protein 209) (Zinc finger DHHC domain-containing protein 13) (DHHC-13)	0	0	0	0	0	0	0	0	0	0	0	0	1	0	0	0	1	0
Q10472	GALT1_HUMAN	GALNT1	Polypeptide N-acetylgalactosaminyltransferase 1 (EC 2.4.1.41) (Polypeptide GalNAc transferase 1) (GalNAc-T1) (pp-GaNTase 1) (Protein-UDP acetylgalactosaminyltransferase 1) (UDP-GalNAc:polypeptide N-acetylgalactosaminyltransferase 1) [Cleaved into: Polypeptide N-acetylgalactosaminyltransferase 1 soluble form]	0	0	0	0	0	0	0	0	0	0	0	1	0	0	0	0	1	0
O15321	TM9S1_HUMAN	TM9SF1	Transmembrane 9 superfamily member 1 (MP70 protein family member) (hMP70)	0	0	0	0	0	0	0	0	0	0	0	1	0	0	0	0	1	0
O43617	TPPC3_HUMAN	TRAPPC3	Trafficking protein particle complex subunit 3 (BET3 homolog)	0	0	0	0	0	0	0	0	0	0	0	0	1	0	0	0	1	0
Q9Y3A6	TMED5_HUMAN	TMED5	Transmembrane emp24 domain-containing protein 5 (p24 family protein gamma-2) (p24gamma2) (p28)	0	0	0	0	0	0	0	0	0	0	0	1	0	0	0	0	1	0
P15531	NDKA_HUMAN	NME1	Nucleoside diphosphate kinase A (NDK A) (NDP kinase A) (EC 2.7.4.6) (Granzyme A-activated DNase) (GAAD) (Metastasis inhibition factor nm23) (NM23-H1) (Tumor metastatic process-associated protein)	0	0	0	1	0	0	0	0	0	0	0	0	0	0	0	0	1	0
Q9UKS6	PACN3_HUMAN	PACSIN3	Protein kinase C and casein kinase substrate in neurons protein 3 (SH3 domain-containing protein 6511)	1	0	0	0	0	0	0	0	0	0	0	0	0	0	0	0	1	0
P84077	ARF1_HUMAN	ARF1	ADP-ribosylation factor 1 (EC 3.6.5.2)	0	0	0	0	0	1	0	0	0	0	0	0	0	0	0	0	1	0
Q8WVQ1	CANT1_HUMAN	CANT1	Soluble calcium-activated nucleotidase 1 (SCAN-1) (EC 3.6.1.6) (Apyrase homolog) (Putative MAPK-activating protein PM09) (Putative NF-kappa-B-activating protein 107)	0	0	0	0	0	0	0	0	0	0	0	1	0	0	0	0	1	0
Q6ZRP7	QSOX2_HUMAN	QSOX2	Sulfhydryl oxidase 2 (EC 1.8.3.2) (Neuroblastoma-derived sulfhydryl oxidase) (Quiescin Q6-like protein 1)	0	0	0	0	0	0	0	0	0	0	1	0	0	0	0	0	1	0
Q10469	MGAT2_HUMAN	MGAT2	Alpha-1,6-mannosyl-glycoprotein 2-beta-N-acetylglucosaminyltransferase (EC 2.4.1.143) (Beta-1,2-N-acetylglucosaminyltransferase II) (GlcNAc-T II) (GNT-II) (Mannoside acetylglucosaminyltransferase 2) (N-glycosyl-oligosaccharide-glycoprotein N-acetylglucosaminyltransferase II)	0	0	0	0	0	0	0	0	0	0	0	1	0	0	0	0	1	0
Q9H4G4	GAPR1_HUMAN	GLIPR2	Golgi-associated plant pathogenesis-related protein 1 (GAPR-1) (Golgi-associated PR-1 protein) (Glioma pathogenesis-related protein 2) (GliPR 2)	0	0	0	0	1	0	0	0	0	0	0	0	0	0	0	0	1	0
P51636	CAV2_HUMAN	CAV2	Caveolin-2	0	0	0	0	0	0	0	0	0	1	0	0	0	0	0	0	1	0
Q86SF2	GALT7_HUMAN	GALNT7	N-acetylgalactosaminyltransferase 7 (EC 2.4.1.41) (Polypeptide GalNAc transferase 7) (GalNAc-T7) (pp-GaNTase 7) (Protein-UDP acetylgalactosaminyltransferase 7) (UDP-GalNAc:polypeptide N-acetylgalactosaminyltransferase 7)	0	0	0	0	0	0	0	0	0	0	1	0	0	0	0	0	1	0
Q10471	GALT2_HUMAN	GALNT2	Polypeptide N-acetylgalactosaminyltransferase 2 (EC 2.4.1.41) (Polypeptide GalNAc transferase 2) (GalNAc-T2) (pp-GaNTase 2) (Protein-UDP acetylgalactosaminyltransferase 2) (UDP-GalNAc:polypeptide N-acetylgalactosaminyltransferase 2) [Cleaved into: Polypeptide N-acetylgalactosaminyltransferase 2 soluble form]	0	0	0	0	0	0	0	0	0	0	1	0	0	0	0	0	1	0
P15907	SIAT1_HUMAN	ST6GAL1	Beta-galactoside alpha-2,6-sialyltransferase 1 (Alpha 2,6-ST 1) (EC 2.4.3.1) (B-cell antigen CD75) (CMP-N-acetylneuraminate-beta-galactosamide-alpha-2,6-sialyltransferase 1) (ST6Gal I) (ST6GalI) (Sialyltransferase 1)	0	0	0	0	0	0	0	0	0	0	0	1	0	0	0	0	1	0
P26572	MGAT1_HUMAN	MGAT1	Alpha-1,3-mannosyl-glycoprotein 2-beta-N-acetylglucosaminyltransferase (EC 2.4.1.101) (N-glycosyl-oligosaccharide-glycoprotein N-acetylglucosaminyltransferase I) (GNT-I) (GlcNAc-T I)	0	0	0	0	0	0	0	0	0	0	0	1	0	0	0	0	1	0
O15258	RER1_HUMAN	RER1	Protein RER1	0	0	0	0	0	0	0	0	0	0	1	0	0	0	0	0	1	0
O95070	YIF1A_HUMAN	YIF1A	Protein YIF1A (54TMp) (YIP1-interacting factor homolog A)	0	0	0	0	0	0	0	0	0	0	0	0	1	0	0	0	1	0
Q658Y4	F91A1_HUMAN	FAM91A1	Protein FAM91A1	0	0	0	0	0	0	1	0	0	0	0	0	0	0	0	0	1	0
Q9HAS0	NJMU_HUMAN	C17orf75	Protein Njmu-R1	0	0	0	0	0	0	0	0	0	0	0	0	1	0	0	0	1	0
Q8IUH5	ZDH17_HUMAN	ZDHHC17	Palmitoyltransferase ZDHHC17 (EC 2.3.1.225) (Acyltransferase ZDHHC17) (EC 2.3.1.-) (DHHC domain-containing cysteine-rich protein 17) (DHHC17) (Huntingtin yeast partner H) (Huntingtin-interacting protein 14) (HIP-14) (Huntingtin-interacting protein 3) (HIP-3) (Huntingtin-interacting protein H) (Putative MAPK-activating protein PM11) (Putative NF-kappa-B-activating protein 205) (Zinc finger DHHC do…	0	0	0	0	0	0	0	0	0	0	0	0	1	0	0	0	1	0
P40616	ARL1_HUMAN	ARL1	ADP-ribosylation factor-like protein 1	0	0	0	0	0	0	0	0	0	0	0	0	1	0	0	0	1	0
P55786	PSA_HUMAN	NPEPPS	Puromycin-sensitive aminopeptidase (PSA) (EC 3.4.11.14) (Cytosol alanyl aminopeptidase) (AAP-S)	1	0	0	0	0	0	0	0	0	0	0	0	0	0	0	0	1	0
P17612	KAPCA_HUMAN	PRKACA	cAMP-dependent protein kinase catalytic subunit alpha (PKA C-alpha) (EC 2.7.11.11)	0	0	0	0	0	0	0	0	0	0	0	0	1	0	0	0	1	0
Q9H3P7	GCP60_HUMAN	ACBD3	Golgi resident protein GCP60 (Acyl-CoA-binding domain-containing protein 3) (Golgi complex-associated protein 1) (GOCAP1) (Golgi phosphoprotein 1) (GOLPH1) (PBR- and PKA-associated protein 7) (Peripheral benzodiazepine receptor-associated protein PAP7) [Cleaved into: Golgi resident protein GCP60, N-terminally processed]	0	0	0	0	0	0	0	0	0	0	0	0	1	0	0	0	1	0
P80303	NUCB2_HUMAN	NUCB2	Nucleobindin-2 (DNA-binding protein NEFA) (Epididymis secretory protein Li 109) (Gastric cancer antigen Zg4) (Prepronesfatin) [Cleaved into: Nesfatin-1]	0	0	0	0	0	0	0	0	0	0	0	1	0	0	0	0	1	0
Q9UPM8	AP4E1_HUMAN	AP4E1	AP-4 complex subunit epsilon-1 (AP-4 adaptor complex subunit epsilon) (Adaptor-related protein complex 4 subunit epsilon-1) (Epsilon subunit of AP-4) (Epsilon-adaptin)	0	0	0	0	0	0	1	0	0	0	0	0	0	0	0	0	1	0
Q9Y296	TPPC4_HUMAN	TRAPPC4	Trafficking protein particle complex subunit 4 (Hematopoietic stem/progenitor cell protein 172) (Synbindin) (TRS23 homolog)	0	0	0	0	0	0	0	0	1	0	0	0	0	0	0	0	1	0
P06753	TPM3_HUMAN	TPM3	Tropomyosin alpha-3 chain (Gamma-tropomyosin) (Tropomyosin-3) (Tropomyosin-5) (hTM5)	1	0	0	0	0	0	0	0	0	0	0	0	0	0	0	0	1	0
Q9HD26	GOPC_HUMAN	GOPC	Golgi-associated PDZ and coiled-coil motif-containing protein (CFTR-associated ligand) (Fused in glioblastoma) (PDZ protein interacting specifically with TC10) (PIST)	0	0	0	0	0	0	0	0	0	0	0	0	1	0	0	0	1	0
Q16549	PCSK7_HUMAN	PCSK7	Proprotein convertase subtilisin/kexin type 7 (EC 3.4.21.-) (Lymphoma proprotein convertase) (Prohormone convertase 7) (Proprotein convertase 7) (PC7) (Proprotein convertase 8) (PC8) (hPC8) (Subtilisin/kexin-like protease PC7)	0	0	0	0	0	0	0	0	0	0	0	0	0	1	0	0	1	0
P37802	TAGL2_HUMAN	TAGLN2	Transgelin-2 (Epididymis tissue protein Li 7e) (SM22-alpha homolog)	0	0	0	1	0	0	0	0	0	0	0	0	0	0	0	0	1	0
Q86SZ2	TPC6B_HUMAN	TRAPPC6B	Trafficking protein particle complex subunit 6B (TRAPP complex subunit 6B)	0	0	0	0	0	0	0	1	0	0	0	0	0	0	0	0	1	0
Q9P1Q0	VPS54_HUMAN	VPS54	Vacuolar protein sorting-associated protein 54 (Hepatocellular carcinoma protein 8) (Tumor antigen HOM-HCC-8) (Tumor antigen SLP-8p)	0	0	0	0	0	0	0	0	0	0	0	1	0	0	0	0	1	0
Q9H8Y8	GORS2_HUMAN	GORASP2	Golgi reassembly-stacking protein 2 (GRS2) (Golgi phosphoprotein 6) (GOLPH6) (Golgi reassembly-stacking protein of 55 kDa) (GRASP55) (p59)	0	0	0	0	0	0	0	0	0	0	0	1	0	0	0	0	1	0
Q96M27	PRRC1_HUMAN	PRRC1	Protein PRRC1 (Proline-rich and coiled-coil-containing protein 1)	0	0	0	0	0	0	0	0	0	0	0	0	1	0	0	0	1	0
Q9NW68	BSDC1_HUMAN	BSDC1	BSD domain-containing protein 1	0	0	1	0	0	0	0	0	0	0	0	0	0	0	0	0	1	0
Q8IWW6	RHG12_HUMAN	ARHGAP12	Rho GTPase-activating protein 12 (Rho-type GTPase-activating protein 12)	0	0	0	0	0	0	0	0	1	0	0	0	0	0	0	0	1	0
Q6NXT4	ZNT6_HUMAN	SLC30A6	Zinc transporter 6 (ZnT-6) (Solute carrier family 30 member 6)	0	0	0	0	0	0	0	0	0	0	0	0	1	0	0	0	1	0
Q08378	GOGA3_HUMAN	GOLGA3	Golgin subfamily A member 3 (Golgi complex-associated protein of 170 kDa) (GCP170) (Golgin-160)	0	0	0	0	0	0	0	0	0	0	0	0	1	0	0	0	1	0
Q8TBA6	GOGA5_HUMAN	GOLGA5	Golgin subfamily A member 5 (Cell proliferation-inducing gene 31 protein) (Golgin-84) (Protein Ret-II) (RET-fused gene 5 protein)	0	0	0	0	0	0	0	0	0	0	0	1	0	0	0	0	1	0
P82094	TMF1_HUMAN	TMF1	TATA element modulatory factor (TMF) (Androgen receptor coactivator 160 kDa protein) (Androgen receptor-associated protein of 160 kDa)	0	0	0	0	0	0	0	0	0	0	0	0	1	0	0	0	1	0
Q13439	GOGA4_HUMAN	GOLGA4	Golgin subfamily A member 4 (256 kDa golgin) (Golgin-245) (Protein 72.1) (Trans-Golgi p230)	0	0	0	0	0	0	0	0	1	0	0	0	0	0	0	0	1	0
P11274	BCR_HUMAN	BCR	Breakpoint cluster region protein (EC 2.7.11.1) (Renal carcinoma antigen NY-REN-26)	0	0	0	0	0	0	0	0	1	0	0	0	0	0	0	0	1	0
Q5JWR5	DOP1_HUMAN	DOP1A	Protein dopey-1	0	0	0	0	0	0	1	0	0	0	0	0	0	0	0	0	1	0
Q6GMV3	PTRD1_HUMAN	PTRHD1	Putative peptidyl-tRNA hydrolase PTRHD1 (EC 3.1.1.29) (Peptidyl-tRNA hydrolase domain-containing protein 1)	1	0	0	0	0	0	0	0	0	0	0	0	0	0	0	0	1	0
O95159	ZFPL1_HUMAN	ZFPL1	Zinc finger protein-like 1 (Zinc finger protein MCG4)	0	0	0	0	0	0	0	0	0	0	0	0	1	0	0	0	1	0
Q8NCW6	GLT11_HUMAN	GALNT11	Polypeptide N-acetylgalactosaminyltransferase 11 (EC 2.4.1.41) (Polypeptide GalNAc transferase 11) (GalNAc-T11) (pp-GaNTase 11) (Protein-UDP acetylgalactosaminyltransferase 11) (UDP-GalNAc:polypeptide N-acetylgalactosaminyltransferase 11)	0	0	0	0	0	0	0	0	0	0	0	1	0	0	0	0	1	0
Q9NXS2	QPCTL_HUMAN	QPCTL	Glutaminyl-peptide cyclotransferase-like protein (EC 2.3.2.5) (Golgi-resident glutaminyl-peptide cyclotransferase) (isoQC) (gQC)	0	0	0	0	0	0	0	0	0	0	1	0	0	0	0	0	1	0
Q96G01	BICD1_HUMAN	BICD1	Protein bicaudal D homolog 1 (Bic-D 1)	0	0	0	0	0	0	0	1	0	0	0	0	0	0	0	0	1	0
Q6IQ26	DEN5A_HUMAN	DENND5A	DENN domain-containing protein 5A (Rab6-interacting protein 1) (Rab6IP1)	0	0	0	0	0	0	1	0	0	0	0	0	0	0	0	0	1	0
O15155	BET1_HUMAN	BET1	BET1 homolog (hBET1) (Golgi vesicular membrane-trafficking protein p18)	0	0	0	0	0	0	0	0	0	0	0	0	1	0	0	0	1	0
Q96LD4	TRI47_HUMAN	TRIM47	E3 ubiquitin-protein ligase TRIM47 (EC 2.3.2.27) (Gene overexpressed in astrocytoma protein) (RING finger protein 100) (Tripartite motif-containing protein 47)	0	0	0	0	0	0	0	0	0	0	0	0	1	0	0	0	1	0
P48553	TPC10_HUMAN	TRAPPC10	Trafficking protein particle complex subunit 10 (Epilepsy holoprosencephaly candidate 1 protein) (EHOC-1) (Protein GT334) (Trafficking protein particle complex subunit TMEM1) (Transport protein particle subunit TMEM1) (TRAPP subunit TMEM1)	0	0	0	0	0	0	1	0	0	0	0	0	0	0	0	0	1	0
Q96Q05	TPPC9_HUMAN	TRAPPC9	Trafficking protein particle complex subunit 9 (NIK- and IKBKB-binding protein) (Tularik gene 1 protein)	0	0	0	0	0	0	1	0	0	0	0	0	0	0	0	0	1	0
Q9BRQ8	FSP1_HUMAN	AIFM2	Ferroptosis suppressor protein 1 (FSP1) (EC 1.6.5.-) (Apoptosis-inducing factor homologous mitochondrion-associated inducer of death) (AMID) (p53-responsive gene 3 protein)	0	0	0	0	0	0	0	0	0	0	1	0	0	0	0	0	1	0
Q8TAD4	ZNT5_HUMAN	SLC30A5	Proton-coupled zinc antiporter SLC30A5 (Solute carrier family 30 member 5) (Zinc transporter 5) (ZnT-5) (ZnT-like transporter 1) (hZTL1)	0	0	0	0	0	0	0	0	0	0	0	0	1	0	0	0	1	0
P09493	TPM1_HUMAN	TPM1	Tropomyosin alpha-1 chain (Alpha-tropomyosin) (Tropomyosin-1)	1	0	0	0	0	0	0	0	0	0	0	0	0	0	0	0	1	0
Q92597	NDRG1_HUMAN	NDRG1	Protein NDRG1 (Differentiation-related gene 1 protein) (DRG-1) (N-myc downstream-regulated gene 1 protein) (Nickel-specific induction protein Cap43) (Reducing agents and tunicamycin-responsive protein) (RTP) (Rit42)	0	0	0	0	0	0	0	0	1	0	0	0	0	0	0	0	1	0
P62993	GRB2_HUMAN	GRB2	Growth factor receptor-bound protein 2 (Adapter protein GRB2) (Protein Ash) (SH2/SH3 adapter GRB2)	0	0	0	0	0	0	0	0	0	0	0	0	1	0	0	0	1	0
Q14694	UBP10_HUMAN	USP10	Ubiquitin carboxyl-terminal hydrolase 10 (EC 3.4.19.12) (Deubiquitinating enzyme 10) (Ubiquitin thioesterase 10) (Ubiquitin-specific-processing protease 10)	0	0	0	0	0	1	0	0	0	0	0	0	0	0	0	0	1	0
Q9UBB6	NCDN_HUMAN	NCDN	Neurochondrin	0	0	0	0	0	0	0	0	0	0	0	0	1	0	0	0	1	0
Q7Z3U7	MON2_HUMAN	MON2	Protein MON2 homolog (Protein SF21)	0	0	0	0	0	0	0	0	0	0	0	0	1	0	0	0	1	0
Q2KHT3	CL16A_HUMAN	CLEC16A	Protein CLEC16A (C-type lectin domain family 16 member A)	0	0	0	0	0	0	1	0	0	0	0	0	0	0	0	0	1	0
Q9NR09	BIRC6_HUMAN	BIRC6	Baculoviral IAP repeat-containing protein 6 (EC 2.3.2.27) (BIR repeat-containing ubiquitin-conjugating enzyme) (BRUCE) (RING-type E3 ubiquitin transferase BIRC6) (Ubiquitin-conjugating BIR domain enzyme apollon) (APOLLON)	0	0	0	0	0	0	0	0	0	0	0	0	1	0	0	0	1	0
Q5JSH3	WDR44_HUMAN	WDR44	WD repeat-containing protein 44 (Rabphilin-11)	0	0	0	0	0	0	1	0	0	0	0	0	0	0	0	0	1	0
Q8TDB6	DTX3L_HUMAN	DTX3L	E3 ubiquitin-protein ligase DTX3L (EC 2.3.2.27) (B-lymphoma- and BAL-associated protein) (Protein deltex-3-like) (RING-type E3 ubiquitin transferase DTX3L) (Rhysin-2) (Rhysin2)	0	0	0	0	0	1	0	0	0	0	0	0	0	0	0	0	1	0
Q8NHG8	ZNRF2_HUMAN	ZNRF2	E3 ubiquitin-protein ligase ZNRF2 (EC 2.3.2.27) (Protein Ells2) (RING finger protein 202) (RING-type E3 ubiquitin transferase ZNRF2) (Zinc/RING finger protein 2)	0	0	0	0	0	0	0	0	1	0	0	0	0	0	0	0	1	0
P14550	AK1A1_HUMAN	AKR1A1	Aldo-keto reductase family 1 member A1 (EC 1.1.1.2) (EC 1.1.1.372) (EC 1.1.1.54) (Alcohol dehydrogenase [NADP(+)]) (Aldehyde reductase) (Glucuronate reductase) (EC 1.1.1.19) (Glucuronolactone reductase) (EC 1.1.1.20)	0	0	0	0	0	0	0	0	0	0	0	1	0	0	0	0	1	0
P52732	KIF11_HUMAN	KIF11	Kinesin-like protein KIF11 (Kinesin-like protein 1) (Kinesin-like spindle protein HKSP) (Kinesin-related motor protein Eg5) (Thyroid receptor-interacting protein 5) (TR-interacting protein 5) (TRIP-5)	0	0	0	0	0	0	0	0	0	0	0	0	1	0	0	0	1	0
Q96JN8	NEUL4_HUMAN	NEURL4	Neuralized-like protein 4	0	0	0	0	0	0	0	0	1	0	0	0	0	0	0	0	1	0
P68371	TBB4B_HUMAN	TUBB4B	Tubulin beta-4B chain (Tubulin beta-2 chain) (Tubulin beta-2C chain)	0	0	0	0	0	0	0	0	0	1	0	0	0	0	0	0	1	0
Q9UGV2	NDRG3_HUMAN	NDRG3	Protein NDRG3 (N-myc downstream-regulated gene 3 protein)	1	0	0	0	0	0	0	0	0	0	0	0	0	0	0	0	1	0
Q15366	PCBP2_HUMAN	PCBP2	Poly(rC)-binding protein 2 (Alpha-CP2) (Heterogeneous nuclear ribonucleoprotein E2) (hnRNP E2)	0	0	0	0	0	1	0	0	0	0	0	0	0	0	0	0	1	0
P26641	EF1G_HUMAN	EEF1G	Elongation factor 1-gamma (EF-1-gamma) (eEF-1B gamma)	0	0	0	1	0	0	0	0	0	0	0	0	0	0	0	0	1	0
P50990	TCPQ_HUMAN	CCT8	T-complex protein 1 subunit theta (TCP-1-theta) (CCT-theta) (Chaperonin containing T-complex polypeptide 1 subunit 8) (Renal carcinoma antigen NY-REN-15)	0	0	0	0	0	1	0	0	0	0	0	0	0	0	0	0	1	0
Q5VT25	MRCKA_HUMAN	CDC42BPA	Serine/threonine-protein kinase MRCK alpha (EC 2.7.11.1) (CDC42-binding protein kinase alpha) (DMPK-like alpha) (Myotonic dystrophy kinase-related CDC42-binding kinase alpha) (MRCK alpha) (Myotonic dystrophy protein kinase-like alpha)	0	0	0	0	0	0	0	0	0	0	0	1	0	0	0	0	1	0
P47756	CAPZB_HUMAN	CAPZB	F-actin-capping protein subunit beta (CapZ beta)	0	0	0	0	0	0	0	0	0	1	0	0	0	0	0	0	1	0
P55209	NP1L1_HUMAN	NAP1L1	Nucleosome assembly protein 1-like 1 (NAP-1-related protein) (hNRP)	1	0	0	0	0	0	0	0	0	0	0	0	0	0	0	0	1	0
P47813	IF1AX_HUMAN	EIF1AX	Eukaryotic translation initiation factor 1A, X-chromosomal (eIF-1A X isoform) (Eukaryotic translation initiation factor 4C) (eIF-4C)	1	0	0	0	0	0	0	0	0	0	0	0	0	0	0	0	1	0
P62937	PPIA_HUMAN	PPIA	Peptidyl-prolyl cis-trans isomerase A (PPIase A) (EC 5.2.1.8) (Cyclophilin A) (Cyclosporin A-binding protein) (Rotamase A) [Cleaved into: Peptidyl-prolyl cis-trans isomerase A, N-terminally processed]	0	0	0	1	0	0	0	0	0	0	0	0	0	0	0	0	1	0
Q9H2K8	TAOK3_HUMAN	TAOK3	Serine/threonine-protein kinase TAO3 (EC 2.7.11.1) (Cutaneous T-cell lymphoma-associated antigen HD-CL-09) (CTCL-associated antigen HD-CL-09) (Dendritic cell-derived protein kinase) (JNK/SAPK-inhibitory kinase) (Jun kinase-inhibitory kinase) (Kinase from chicken homolog A) (hKFC-A) (Thousand and one amino acid protein 3)	0	0	0	0	0	0	0	0	1	0	0	0	0	0	0	0	1	0
Q6R327	RICTR_HUMAN	RICTOR	Rapamycin-insensitive companion of mTOR (AVO3 homolog) (hAVO3)	0	0	0	0	0	0	0	0	0	0	0	0	1	0	0	0	1	0
Q8NC51	PAIRB_HUMAN	SERBP1	Plasminogen activator inhibitor 1 RNA-binding protein (PAI1 RNA-binding protein 1) (PAI-RBP1) (SERPINE1 mRNA-binding protein 1)	0	0	0	0	0	1	0	0	0	0	0	0	0	0	0	0	1	0
Q13177	PAK2_HUMAN	PAK2	Serine/threonine-protein kinase PAK 2 (EC 2.7.11.1) (Gamma-PAK) (PAK65) (S6/H4 kinase) (p21-activated kinase 2) (PAK-2) (p58) [Cleaved into: PAK-2p27 (p27); PAK-2p34 (p34) (C-t-PAK2)]	0	0	1	0	0	0	0	0	0	0	0	0	0	0	0	0	1	0
O60684	IMA7_HUMAN	KPNA6	Importin subunit alpha-7 (Karyopherin subunit alpha-6)	1	0	0	0	0	0	0	0	0	0	0	0	0	0	0	0	1	0
Q9Y230	RUVB2_HUMAN	RUVBL2	RuvB-like 2 (EC 3.6.4.12) (48 kDa TATA box-binding protein-interacting protein) (48 kDa TBP-interacting protein) (51 kDa erythrocyte cytosolic protein) (ECP-51) (INO80 complex subunit J) (Repressing pontin 52) (Reptin 52) (TIP49b) (TIP60-associated protein 54-beta) (TAP54-beta)	0	0	1	0	0	0	0	0	0	0	0	0	0	0	0	0	1	0
Q01433	AMPD2_HUMAN	AMPD2	AMP deaminase 2 (EC 3.5.4.6) (AMP deaminase isoform L)	0	0	0	0	0	0	0	0	0	0	0	0	1	0	0	0	1	0
P62140	PP1B_HUMAN	PPP1CB	Serine/threonine-protein phosphatase PP1-beta catalytic subunit (PP-1B) (PPP1CD) (EC 3.1.3.16) (EC 3.1.3.53)	1	0	0	0	0	0	0	0	0	0	0	0	0	0	0	0	1	0
Q13310	PABP4_HUMAN	PABPC4	Polyadenylate-binding protein 4 (PABP-4) (Poly(A)-binding protein 4) (Activated-platelet protein 1) (APP-1) (Inducible poly(A)-binding protein) (iPABP)	0	0	0	0	0	1	0	0	0	0	0	0	0	0	0	0	1	0
O60884	DNJA2_HUMAN	DNAJA2	DnaJ homolog subfamily A member 2 (Cell cycle progression restoration gene 3 protein) (Dnj3) (Dj3) (HIRA-interacting protein 4) (Renal carcinoma antigen NY-REN-14)	0	0	0	0	0	1	0	0	0	0	0	0	0	0	0	0	1	0
P31153	METK2_HUMAN	MAT2A	S-adenosylmethionine synthase isoform type-2 (AdoMet synthase 2) (EC 2.5.1.6) (Methionine adenosyltransferase 2) (MAT 2) (Methionine adenosyltransferase II) (MAT-II)	1	0	0	0	0	0	0	0	0	0	0	0	0	0	0	0	1	0
P13639	EF2_HUMAN	EEF2	Elongation factor 2 (EF-2)	0	0	0	0	0	0	0	0	0	0	0	1	0	0	0	0	1	0
Q14240	IF4A2_HUMAN	EIF4A2	Eukaryotic initiation factor 4A-II (eIF-4A-II) (eIF4A-II) (EC 3.6.4.13) (ATP-dependent RNA helicase eIF4A-2)	0	0	0	0	0	0	0	0	0	1	0	0	0	0	0	0	1	0
P63241	IF5A1_HUMAN	EIF5A	Eukaryotic translation initiation factor 5A-1 (eIF-5A-1) (eIF-5A1) (Eukaryotic initiation factor 5A isoform 1) (eIF-5A) (Rev-binding factor) (eIF-4D)	0	0	0	0	0	1	0	0	0	0	0	0	0	0	0	0	1	0
P12268	IMDH2_HUMAN	IMPDH2	Inosine-5'-monophosphate dehydrogenase 2 (IMP dehydrogenase 2) (IMPD 2) (IMPDH 2) (EC 1.1.1.205) (Inosine-5'-monophosphate dehydrogenase type II) (IMP dehydrogenase II) (IMPDH-II)	1	0	0	0	0	0	0	0	0	0	0	0	0	0	0	0	1	0
Q14974	IMB1_HUMAN	KPNB1	Importin subunit beta-1 (Importin-90) (Karyopherin subunit beta-1) (Nuclear factor p97) (Pore targeting complex 97 kDa subunit) (PTAC97)	0	0	0	1	0	0	0	0	0	0	0	0	0	0	0	0	1	0
P54105	ICLN_HUMAN	CLNS1A	Methylosome subunit pICln (Chloride channel, nucleotide sensitive 1A) (Chloride conductance regulatory protein ICln) (I(Cln)) (Chloride ion current inducer protein) (ClCI) (Reticulocyte pICln)	1	0	0	0	0	0	0	0	0	0	0	0	0	0	0	0	1	0
Q15019	SEPT2_HUMAN	SEPTIN2	Septin-2 (Neural precursor cell expressed developmentally down-regulated protein 5) (NEDD-5)	0	0	0	0	0	0	0	0	0	0	0	0	0	0	1	0	1	0
P55735	SEC13_HUMAN	SEC13	Protein SEC13 homolog (GATOR complex protein SEC13) (SEC13-like protein 1) (SEC13-related protein)	0	0	0	0	0	1	0	0	0	0	0	0	0	0	0	0	1	0
Q99627	CSN8_HUMAN	COPS8	COP9 signalosome complex subunit 8 (SGN8) (Signalosome subunit 8) (COP9 homolog) (hCOP9) (JAB1-containing signalosome subunit 8)	1	0	0	0	0	0	0	0	0	0	0	0	0	0	0	0	1	0
P62318	SMD3_HUMAN	SNRPD3	Small nuclear ribonucleoprotein Sm D3 (Sm-D3) (snRNP core protein D3)	0	0	0	0	0	1	0	0	0	0	0	0	0	0	0	0	1	0
P62861	RS30_HUMAN	FAU	FAU ubiquitin-like and ribosomal protein S30 [Cleaved into: Ubiquitin-like protein FUBI; 40S ribosomal protein S30 (Small ribosomal subunit protein eS30)]	1	0	0	0	0	0	0	0	0	0	0	0	0	0	0	0	1	0
Q8WWI5	CTL1_HUMAN	SLC44A1	Choline transporter-like protein 1 (CDw92) (Solute carrier family 44 member 1) (CD antigen CD92)	0	0	0	0	0	0	0	0	0	1	0	0	0	0	0	0	1	0
Q96FQ6	S10AG_HUMAN	S100A16	Protein S100-A16 (Aging-associated gene 13 protein) (Protein S100-F) (S100 calcium-binding protein A16)	0	0	0	0	0	0	0	0	0	1	0	0	0	0	0	0	1	0
O00522	KRIT1_HUMAN	KRIT1	Krev interaction trapped protein 1 (Krev interaction trapped 1) (Cerebral cavernous malformations 1 protein)	0	0	0	0	0	0	0	0	1	0	0	0	0	0	0	0	1	0
Q9NWU2	GID8_HUMAN	GID8	Glucose-induced degradation protein 8 homolog (Two hybrid-associated protein 1 with RanBPM) (Twa1)	0	0	0	0	0	0	0	0	0	0	0	0	1	0	0	0	1	0
Q9BZH6	WDR11_HUMAN	WDR11	WD repeat-containing protein 11 (Bromodomain and WD repeat-containing protein 2) (WD repeat-containing protein 15)	0	0	0	0	0	0	0	0	0	0	0	0	1	0	0	0	1	0
P23588	IF4B_HUMAN	EIF4B	Eukaryotic translation initiation factor 4B (eIF-4B)	0	0	1	0	0	0	0	0	0	0	0	0	0	0	0	0	1	0
Q14103	HNRPD_HUMAN	HNRNPD	Heterogeneous nuclear ribonucleoprotein D0 (hnRNP D0) (AU-rich element RNA-binding protein 1)	0	0	0	0	0	1	0	0	0	0	0	0	0	0	0	0	1	0
P43487	RANG_HUMAN	RANBP1	Ran-specific GTPase-activating protein (Ran-binding protein 1) (RanBP1)	1	0	0	0	0	0	0	0	0	0	0	0	0	0	0	0	1	0
P35222	CTNB1_HUMAN	CTNNB1	Catenin beta-1 (Beta-catenin)	0	0	0	0	0	0	0	0	0	0	0	1	0	0	0	0	1	0
P11940	PABP1_HUMAN	PABPC1	Polyadenylate-binding protein 1 (PABP-1) (Poly(A)-binding protein 1)	0	0	0	0	0	1	0	0	0	0	0	0	0	0	0	0	1	0
P14174	MIF_HUMAN	MIF	Macrophage migration inhibitory factor (MIF) (EC 5.3.2.1) (Glycosylation-inhibiting factor) (GIF) (L-dopachrome isomerase) (L-dopachrome tautomerase) (EC 5.3.3.12) (Phenylpyruvate tautomerase)	1	0	0	0	0	0	0	0	0	0	0	0	0	0	0	0	1	0
Q9P206	K1522_HUMAN	KIAA1522	Uncharacterized protein KIAA1522	0	0	0	0	0	0	0	0	0	0	0	0	1	0	0	0	1	0
P47755	CAZA2_HUMAN	CAPZA2	F-actin-capping protein subunit alpha-2 (CapZ alpha-2)	0	0	0	0	0	1	0	0	0	0	0	0	0	0	0	0	1	0
P61962	DCAF7_HUMAN	DCAF7	DDB1- and CUL4-associated factor 7 (WD repeat-containing protein 68) (WD repeat-containing protein An11 homolog)	0	0	0	0	0	0	0	0	0	0	0	0	1	0	0	0	1	0
P60891	PRPS1_HUMAN	PRPS1	Ribose-phosphate pyrophosphokinase 1 (EC 2.7.6.1) (PPRibP) (Phosphoribosyl pyrophosphate synthase I) (PRS-I)	0	0	0	0	0	1	0	0	0	0	0	0	0	0	0	0	1	0
P24534	EF1B_HUMAN	EEF1B2	Elongation factor 1-beta (EF-1-beta)	1	0	0	0	0	0	0	0	0	0	0	0	0	0	0	0	1	0
Q9Y295	DRG1_HUMAN	DRG1	Developmentally-regulated GTP-binding protein 1 (DRG-1) (Neural precursor cell expressed developmentally down-regulated protein 3) (NEDD-3) (Translation factor GTPase DRG1) (TRAFAC GTPase DRG1) (EC 3.6.5.-)	0	0	0	0	0	1	0	0	0	0	0	0	0	0	0	0	1	0
Q9NYB9	ABI2_HUMAN	ABI2	Abl interactor 2 (Abelson interactor 2) (Abi-2) (Abl-binding protein 3) (AblBP3) (Arg-binding protein 1) (ArgBP1)	0	0	1	0	0	0	0	0	0	0	0	0	0	0	0	0	1	0
P56192	SYMC_HUMAN	MARS1	Methionine--tRNA ligase, cytoplasmic (EC 6.1.1.10) (Methionyl-tRNA synthetase) (MetRS)	1	0	0	0	0	0	0	0	0	0	0	0	0	0	0	0	1	0
P06748	NPM_HUMAN	NPM1	Nucleophosmin (NPM) (Nucleolar phosphoprotein B23) (Nucleolar protein NO38) (Numatrin)	0	0	0	0	0	1	0	0	0	0	0	0	0	0	0	0	1	0
Q8NB90	SPAT5_HUMAN	SPATA5	Ribosome biogenesis protein SPATA5 (EC 3.6.4.10) (Spermatogenesis-associated factor protein) (Spermatogenesis-associated protein 5)	0	0	0	0	0	0	0	0	0	0	0	0	1	0	0	0	1	0
E9PAV3	NACAM_HUMAN	NACA	Nascent polypeptide-associated complex subunit alpha, muscle-specific form (Alpha-NAC, muscle-specific form) (skNAC)	0	0	0	0	0	1	0	0	0	0	0	0	0	0	0	0	1	0
Q9NUQ3	TXLNG_HUMAN	TXLNG	Gamma-taxilin (Environmental lipopolysaccharide-responding gene protein) (Factor inhibiting ATF4-mediated transcription) (FIAT) (Lipopolysaccharide-specific response protein 5)	0	0	0	0	0	0	0	0	0	0	0	0	1	0	0	0	1	0
Q14008	CKAP5_HUMAN	CKAP5	Cytoskeleton-associated protein 5 (Colonic and hepatic tumor overexpressed gene protein) (Ch-TOG)	0	0	0	0	0	0	0	0	0	0	0	0	1	0	0	0	1	0
Q9NYF8	BCLF1_HUMAN	BCLAF1	Bcl-2-associated transcription factor 1 (Btf) (BCLAF1 and THRAP3 family member 1)	1	0	0	0	0	0	0	0	0	0	0	0	0	0	0	0	1	0
Q9GZS3	SKI8_HUMAN	SKIC8	SKI8 subunit of superkiller complex protein (Meiotic recombination REC14 protein homolog) (SKI8 homolog) (Ski8) (WD repeat-containing protein 61) [Cleaved into: SKI8 subunit of superkiller complex protein, N-terminally processed (WD repeat-containing protein 61, N-terminally processed)]	1	0	0	0	0	0	0	0	0	0	0	0	0	0	0	0	1	0
Q7L1Q6	5MP2_HUMAN	BZW1	eIF5-mimic protein 2 (Basic leucine zipper and W2 domain-containing protein 1) (Protein Orf)	1	0	0	0	0	0	0	0	0	0	0	0	0	0	0	0	1	0
P20810	ICAL_HUMAN	CAST	Calpastatin (Calpain inhibitor) (Sperm BS-17 component)	0	0	0	0	0	0	0	0	0	0	0	0	1	0	0	0	1	0
Q9Y617	SERC_HUMAN	PSAT1	Phosphoserine aminotransferase (EC 2.6.1.52) (Phosphohydroxythreonine aminotransferase) (PSAT)	1	0	0	0	0	0	0	0	0	0	0	0	0	0	0	0	1	0
Q5VZK9	CARL1_HUMAN	CARMIL1	F-actin-uncapping protein LRRC16A (CARMIL homolog) (Capping protein regulator and myosin 1 linker protein 1) (Capping protein, Arp2/3 and myosin-I linker homolog 1) (Capping protein, Arp2/3 and myosin-I linker protein 1) (Leucine-rich repeat-containing protein 16A)	0	0	0	0	0	0	0	0	0	0	0	0	1	0	0	0	1	0
Q5TAQ9	DCAF8_HUMAN	DCAF8	DDB1- and CUL4-associated factor 8 (WD repeat-containing protein 42A)	1	0	0	0	0	0	0	0	0	0	0	0	0	0	0	0	1	0
Q92890	UFD1_HUMAN	UFD1	Ubiquitin recognition factor in ER-associated degradation protein 1 (Ubiquitin fusion degradation protein 1) (UB fusion protein 1)	0	0	0	0	0	1	0	0	0	0	0	0	0	0	0	0	1	0
Q86YT6	MIB1_HUMAN	MIB1	E3 ubiquitin-protein ligase MIB1 (EC 2.3.2.27) (DAPK-interacting protein 1) (DIP-1) (Mind bomb homolog 1) (RING-type E3 ubiquitin transferase MIB1) (Zinc finger ZZ type with ankyrin repeat domain protein 2)	0	0	0	0	0	0	0	0	1	0	0	0	0	0	0	0	1	0
Q13131	AAPK1_HUMAN	PRKAA1	5'-AMP-activated protein kinase catalytic subunit alpha-1 (AMPK subunit alpha-1) (EC 2.7.11.1) (Acetyl-CoA carboxylase kinase) (ACACA kinase) (EC 2.7.11.27) (Hydroxymethylglutaryl-CoA reductase kinase) (HMGCR kinase) (EC 2.7.11.31) (Tau-protein kinase PRKAA1) (EC 2.7.11.26)	0	0	0	0	0	0	0	0	0	0	0	0	1	0	0	0	1	0
P33176	KINH_HUMAN	KIF5B	Kinesin-1 heavy chain (Conventional kinesin heavy chain) (Ubiquitous kinesin heavy chain) (UKHC)	0	0	0	0	0	0	0	0	0	0	0	0	1	0	0	0	1	0
Q8N163	CCAR2_HUMAN	CCAR2	Cell cycle and apoptosis regulator protein 2 (Cell division cycle and apoptosis regulator protein 2) (DBIRD complex subunit KIAA1967) (Deleted in breast cancer gene 1 protein) (DBC-1) (DBC.1) (NET35) (p30 DBC)	1	0	0	0	0	0	0	0	0	0	0	0	0	0	0	0	1	0
Q13144	EI2BE_HUMAN	EIF2B5	Translation initiation factor eIF-2B subunit epsilon (eIF-2B GDP-GTP exchange factor subunit epsilon)	1	0	0	0	0	0	0	0	0	0	0	0	0	0	0	0	1	0
P30153	2AAA_HUMAN	PPP2R1A	Serine/threonine-protein phosphatase 2A 65 kDa regulatory subunit A alpha isoform (Medium tumor antigen-associated 61 kDa protein) (PP2A subunit A isoform PR65-alpha) (PP2A subunit A isoform R1-alpha)	1	0	0	0	0	0	0	0	0	0	0	0	0	0	0	0	1	0
Q9UQ80	PA2G4_HUMAN	PA2G4	Proliferation-associated protein 2G4 (Cell cycle protein p38-2G4 homolog) (hG4-1) (ErbB3-binding protein 1)	0	0	0	0	0	1	0	0	0	0	0	0	0	0	0	0	1	0
Q32MZ4	LRRF1_HUMAN	LRRFIP1	Leucine-rich repeat flightless-interacting protein 1 (LRR FLII-interacting protein 1) (GC-binding factor 2) (TAR RNA-interacting protein)	0	0	0	0	0	0	0	0	0	0	0	0	1	0	0	0	1	0
Q14558	KPRA_HUMAN	PRPSAP1	Phosphoribosyl pyrophosphate synthase-associated protein 1 (PRPP synthase-associated protein 1) (39 kDa phosphoribosypyrophosphate synthase-associated protein) (PAP39)	0	0	0	0	0	1	0	0	0	0	0	0	0	0	0	0	1	0
Q9BT78	CSN4_HUMAN	COPS4	COP9 signalosome complex subunit 4 (SGN4) (Signalosome subunit 4) (JAB1-containing signalosome subunit 4)	0	0	0	0	0	0	0	0	0	0	0	1	0	0	0	0	1	0
O75153	CLU_HUMAN	CLUH	Clustered mitochondria protein homolog	0	0	0	0	0	1	0	0	0	0	0	0	0	0	0	0	1	0
P06730	IF4E_HUMAN	EIF4E	Eukaryotic translation initiation factor 4E (eIF-4E) (eIF4E) (eIF-4F 25 kDa subunit) (mRNA cap-binding protein)	0	0	0	0	0	1	0	0	0	0	0	0	0	0	0	0	1	0
Q8N1G4	LRC47_HUMAN	LRRC47	Leucine-rich repeat-containing protein 47	1	0	0	0	0	0	0	0	0	0	0	0	0	0	0	0	1	0
Q13442	HAP28_HUMAN	PDAP1	28 kDa heat- and acid-stable phosphoprotein (PDGF-associated protein) (PAP) (PDGFA-associated protein 1) (PAP1)	0	0	1	0	0	0	0	0	0	0	0	0	0	0	0	0	1	0
P27695	APEX1_HUMAN	APEX1	DNA-(apurinic or apyrimidinic site) endonuclease (EC 3.1.11.2) (APEX nuclease) (APEN) (Apurinic-apyrimidinic endonuclease 1) (AP endonuclease 1) (APE-1) (REF-1) (Redox factor-1) [Cleaved into: DNA-(apurinic or apyrimidinic site) endonuclease, mitochondrial]	1	0	0	0	0	0	0	0	0	0	0	0	0	0	0	0	1	0
P10768	ESTD_HUMAN	ESD	S-formylglutathione hydrolase (FGH) (EC 3.1.2.12) (Esterase D) (Methylumbelliferyl-acetate deacetylase) (EC 3.1.1.56)	1	0	0	0	0	0	0	0	0	0	0	0	0	0	0	0	1	0
Q9H4H8	FA83D_HUMAN	FAM83D	Protein FAM83D (Spindle protein CHICA)	0	0	0	0	0	0	0	0	0	0	0	0	1	0	0	0	1	0
P06493	CDK1_HUMAN	CDK1	Cyclin-dependent kinase 1 (CDK1) (EC 2.7.11.22) (EC 2.7.11.23) (Cell division control protein 2 homolog) (Cell division protein kinase 1) (p34 protein kinase)	0	0	0	0	0	0	0	0	0	0	0	1	0	0	0	0	1	0
Q14011	CIRBP_HUMAN	CIRBP	Cold-inducible RNA-binding protein (A18 hnRNP) (Glycine-rich RNA-binding protein CIRP)	1	0	0	0	0	0	0	0	0	0	0	0	0	0	0	0	1	0
Q6IA86	ELP2_HUMAN	ELP2	Elongator complex protein 2 (ELP2) (SHINC-2) (STAT3-interacting protein 1) (StIP1)	0	0	0	0	0	0	0	0	0	0	0	0	1	0	0	0	1	0
Q9NZL9	MAT2B_HUMAN	MAT2B	Methionine adenosyltransferase 2 subunit beta (Methionine adenosyltransferase II beta) (MAT II beta) (Putative dTDP-4-keto-6-deoxy-D-glucose 4-reductase)	1	0	0	0	0	0	0	0	0	0	0	0	0	0	0	0	1	0
Q9UPT5	EXOC7_HUMAN	EXOC7	Exocyst complex component 7 (Exocyst complex component Exo70)	0	0	0	0	0	0	1	0	0	0	0	0	0	0	0	0	1	0
P67809	YBOX1_HUMAN	YBX1	Y-box-binding protein 1 (YB-1) (CCAAT-binding transcription factor I subunit A) (CBF-A) (DNA-binding protein B) (DBPB) (Enhancer factor I subunit A) (EFI-A) (Nuclease-sensitive element-binding protein 1) (Y-box transcription factor)	0	0	0	0	0	1	0	0	0	0	0	0	0	0	0	0	1	0
Q9Y2D4	EXC6B_HUMAN	EXOC6B	Exocyst complex component 6B (Exocyst complex component Sec15B) (SEC15-like protein 2)	0	0	0	0	0	0	1	0	0	0	0	0	0	0	0	0	1	0
Q9NTK5	OLA1_HUMAN	OLA1	Obg-like ATPase 1 (DNA damage-regulated overexpressed in cancer 45) (DOC45) (GTP-binding protein 9)	0	0	0	0	0	1	0	0	0	0	0	0	0	0	0	0	1	0
Q12904	AIMP1_HUMAN	AIMP1	Aminoacyl tRNA synthase complex-interacting multifunctional protein 1 (Multisynthase complex auxiliary component p43) [Cleaved into: Endothelial monocyte-activating polypeptide 2 (EMAP-2) (Endothelial monocyte-activating polypeptide II) (EMAP-II) (Small inducible cytokine subfamily E member 1)]	1	0	0	0	0	0	0	0	0	0	0	0	0	0	0	0	1	0
Q86UK7	ZN598_HUMAN	ZNF598	E3 ubiquitin-protein ligase ZNF598 (EC 2.3.2.27) (Zinc finger protein 598)	0	0	0	0	0	0	0	0	0	0	0	0	1	0	0	0	1	0
Q9BZZ5	API5_HUMAN	API5	Apoptosis inhibitor 5 (API-5) (Antiapoptosis clone 11 protein) (AAC-11) (Cell migration-inducing gene 8 protein) (Fibroblast growth factor 2-interacting factor) (FIF) (Protein XAGL)	1	0	0	0	0	0	0	0	0	0	0	0	0	0	0	0	1	0
O60506	HNRPQ_HUMAN	SYNCRIP	Heterogeneous nuclear ribonucleoprotein Q (hnRNP Q) (Glycine- and tyrosine-rich RNA-binding protein) (GRY-RBP) (NS1-associated protein 1) (Synaptotagmin-binding, cytoplasmic RNA-interacting protein)	0	0	1	0	0	0	0	0	0	0	0	0	0	0	0	0	1	0
Q8TD19	NEK9_HUMAN	NEK9	Serine/threonine-protein kinase Nek9 (EC 2.7.11.1) (Nercc1 kinase) (Never in mitosis A-related kinase 9) (NimA-related protein kinase 9) (NimA-related kinase 8) (Nek8)	0	0	0	0	0	0	0	0	0	0	0	0	1	0	0	0	1	0
Q6PKG0	LARP1_HUMAN	LARP1	La-related protein 1 (La ribonucleoprotein domain family member 1)	0	0	0	0	0	0	0	0	0	0	0	0	1	0	0	0	1	0
P51858	HDGF_HUMAN	HDGF	Hepatoma-derived growth factor (HDGF) (High mobility group protein 1-like 2) (HMG-1L2)	1	0	0	0	0	0	0	0	0	0	0	0	0	0	0	0	1	0
Q9UMX0	UBQL1_HUMAN	UBQLN1	Ubiquilin-1 (Protein linking IAP with cytoskeleton 1) (PLIC-1) (hPLIC-1)	1	0	0	0	0	0	0	0	0	0	0	0	0	0	0	0	1	0
Q16186	ADRM1_HUMAN	ADRM1	Proteasomal ubiquitin receptor ADRM1 (110 kDa cell membrane glycoprotein) (Gp110) (Adhesion-regulating molecule 1) (ARM-1) (Proteasome regulatory particle non-ATPase 13) (hRpn13) (Rpn13 homolog)	1	0	0	0	0	0	0	0	0	0	0	0	0	0	0	0	1	0
Q9BVG4	PBDC1_HUMAN	PBDC1	Protein PBDC1 (Polysaccharide biosynthesis domain-containing protein 1)	1	0	0	0	0	0	0	0	0	0	0	0	0	0	0	0	1	0
Q8N8S7	ENAH_HUMAN	ENAH	Protein enabled homolog	0	0	0	0	0	0	0	0	0	0	0	0	1	0	0	0	1	0
P45974	UBP5_HUMAN	USP5	Ubiquitin carboxyl-terminal hydrolase 5 (EC 3.4.19.12) (Deubiquitinating enzyme 5) (Isopeptidase T) (Ubiquitin thioesterase 5) (Ubiquitin-specific-processing protease 5)	1	0	0	0	0	0	0	0	0	0	0	0	0	0	0	0	1	0
Q14444	CAPR1_HUMAN	CAPRIN1	Caprin-1 (Cell cycle-associated protein 1) (Cytoplasmic activation- and proliferation-associated protein 1) (GPI-anchored membrane protein 1) (GPI-anchored protein p137) (GPI-p137) (p137GPI) (Membrane component chromosome 11 surface marker 1) (RNA granule protein 105)	0	0	0	0	0	1	0	0	0	0	0	0	0	0	0	0	1	0
Q6GYQ0	RGPA1_HUMAN	RALGAPA1	Ral GTPase-activating protein subunit alpha-1 (GAP-related-interacting partner to E12) (GRIPE) (GTPase-activating Rap/Ran-GAP domain-like 1) (Tuberin-like protein 1) (p240)	0	0	0	0	0	0	1	0	0	0	0	0	0	0	0	0	1	0
P49770	EI2BB_HUMAN	EIF2B2	Translation initiation factor eIF-2B subunit beta (S20I15) (S20III15) (eIF-2B GDP-GTP exchange factor subunit beta)	1	0	0	0	0	0	0	0	0	0	0	0	0	0	0	0	1	0
P35221	CTNA1_HUMAN	CTNNA1	Catenin alpha-1 (Alpha E-catenin) (Cadherin-associated protein) (Renal carcinoma antigen NY-REN-13)	0	0	0	0	0	1	0	0	0	0	0	0	0	0	0	0	1	0
P41227	NAA10_HUMAN	NAA10	N-alpha-acetyltransferase 10 (EC 2.3.1.255) (N-terminal acetyltransferase complex ARD1 subunit homolog A) (hARD1) (NatA catalytic subunit Naa10)	1	0	0	0	0	0	0	0	0	0	0	0	0	0	0	0	1	0
P42025	ACTY_HUMAN	ACTR1B	Beta-centractin (Actin-related protein 1B) (ARP1B)	1	0	0	0	0	0	0	0	0	0	0	0	0	0	0	0	1	0
Q92900	RENT1_HUMAN	UPF1	Regulator of nonsense transcripts 1 (EC 3.6.4.12) (EC 3.6.4.13) (ATP-dependent helicase RENT1) (Nonsense mRNA reducing factor 1) (NORF1) (Up-frameshift suppressor 1 homolog) (hUpf1)	0	0	0	0	0	1	0	0	0	0	0	0	0	0	0	0	1	0
A0MZ66	SHOT1_HUMAN	SHTN1	Shootin-1 (Shootin1)	0	0	0	0	0	0	0	0	0	0	0	0	1	0	0	0	1	0
P17655	CAN2_HUMAN	CAPN2	Calpain-2 catalytic subunit (EC 3.4.22.53) (Calcium-activated neutral proteinase 2) (CANP 2) (Calpain M-type) (Calpain large polypeptide L2) (Calpain-2 large subunit) (Millimolar-calpain) (M-calpain)	0	0	0	0	0	0	0	0	0	0	0	0	1	0	0	0	1	0
Q96KP1	EXOC2_HUMAN	EXOC2	Exocyst complex component 2 (Exocyst complex component Sec5)	0	0	0	0	0	0	1	0	0	0	0	0	0	0	0	0	1	0
P26196	DDX6_HUMAN	DDX6	Probable ATP-dependent RNA helicase DDX6 (EC 3.6.4.13) (ATP-dependent RNA helicase p54) (DEAD box protein 6) (Oncogene RCK)	0	0	0	0	0	1	0	0	0	0	0	0	0	0	0	0	1	0
P20042	IF2B_HUMAN	EIF2S2	Eukaryotic translation initiation factor 2 subunit 2 (Eukaryotic translation initiation factor 2 subunit beta) (eIF-2-beta)	0	0	0	0	0	1	0	0	0	0	0	0	0	0	0	0	1	0
Q8NCA5	FA98A_HUMAN	FAM98A	Protein FAM98A	0	0	0	0	0	1	0	0	0	0	0	0	0	0	0	0	1	0
Q9H9A6	LRC40_HUMAN	LRRC40	Leucine-rich repeat-containing protein 40	0	0	0	0	0	0	0	0	0	0	0	0	1	0	0	0	1	0
O14744	ANM5_HUMAN	PRMT5	Protein arginine N-methyltransferase 5 (PRMT5) (EC 2.1.1.320) (72 kDa ICln-binding protein) (Histone-arginine N-methyltransferase PRMT5) (Jak-binding protein 1) (Shk1 kinase-binding protein 1 homolog) (SKB1 homolog) (SKB1Hs) [Cleaved into: Protein arginine N-methyltransferase 5, N-terminally processed]	1	0	0	0	0	0	0	0	0	0	0	0	0	0	0	0	1	0
P53041	PPP5_HUMAN	PPP5C	Serine/threonine-protein phosphatase 5 (PP5) (EC 3.1.3.16) (Protein phosphatase T) (PP-T) (PPT)	1	0	0	0	0	0	0	0	0	0	0	0	0	0	0	0	1	0
Q15018	ABRX2_HUMAN	ABRAXAS2	BRISC complex subunit Abraxas 2 (Abraxas brother protein 1) (Protein FAM175B)	1	0	0	0	0	0	0	0	0	0	0	0	0	0	0	0	1	0
O60610	DIAP1_HUMAN	DIAPH1	Protein diaphanous homolog 1 (Diaphanous-related formin-1) (DRF1)	0	0	0	0	0	0	0	0	0	0	0	0	1	0	0	0	1	0
Q9ULX6	AKP8L_HUMAN	AKAP8L	A-kinase anchor protein 8-like (AKAP8-like protein) (Helicase A-binding protein 95) (HAP95) (Homologous to AKAP95 protein) (HA95) (Neighbor of A-kinase-anchoring protein 95) (Neighbor of AKAP95)	1	0	0	0	0	0	0	0	0	0	0	0	0	0	0	0	1	0
O15027	SC16A_HUMAN	SEC16A	Protein transport protein Sec16A (SEC16 homolog A) (p250)	0	0	0	0	0	0	0	0	0	0	0	0	1	0	0	0	1	0
Q96N67	DOCK7_HUMAN	DOCK7	Dedicator of cytokinesis protein 7	0	0	0	0	0	0	0	0	0	0	0	0	1	0	0	0	1	0
P54578	UBP14_HUMAN	USP14	Ubiquitin carboxyl-terminal hydrolase 14 (EC 3.4.19.12) (Deubiquitinating enzyme 14) (Ubiquitin thioesterase 14) (Ubiquitin-specific-processing protease 14)	1	0	0	0	0	0	0	0	0	0	0	0	0	0	0	0	1	0
Q15436	SC23A_HUMAN	SEC23A	Protein transport protein Sec23A (hSec23A) (SEC23-related protein A)	0	0	0	0	0	0	0	0	0	0	0	0	1	0	0	0	1	0
O60645	EXOC3_HUMAN	EXOC3	Exocyst complex component 3 (Exocyst complex component Sec6)	0	0	0	0	0	0	1	0	0	0	0	0	0	0	0	0	1	0
Q07866	KLC1_HUMAN	KLC1	Kinesin light chain 1 (KLC 1)	0	0	0	0	0	0	0	0	0	0	0	0	1	0	0	0	1	0
Q13619	CUL4A_HUMAN	CUL4A	Cullin-4A (CUL-4A)	1	0	0	0	0	0	0	0	0	0	0	0	0	0	0	0	1	0
P27348	1433T_HUMAN	YWHAQ	14-3-3 protein theta (14-3-3 protein T-cell) (14-3-3 protein tau) (Protein HS1)	1	0	0	0	0	0	0	0	0	0	0	0	0	0	0	0	1	0
P48634	PRC2A_HUMAN	PRRC2A	Protein PRRC2A (HLA-B-associated transcript 2) (Large proline-rich protein BAT2) (Proline-rich and coiled-coil-containing protein 2A) (Protein G2)	0	0	1	0	0	0	0	0	0	0	0	0	0	0	0	0	1	0
O94855	SC24D_HUMAN	SEC24D	Protein transport protein Sec24D (SEC24-related protein D)	0	0	0	0	0	0	0	0	0	0	0	0	1	0	0	0	1	0
Q9BPX5	ARP5L_HUMAN	ARPC5L	Actin-related protein 2/3 complex subunit 5-like protein (Arp2/3 complex 16 kDa subunit 2) (ARC16-2)	0	0	1	0	0	0	0	0	0	0	0	0	0	0	0	0	1	0
Q9NRF8	PYRG2_HUMAN	CTPS2	CTP synthase 2 (EC 6.3.4.2) (CTP synthetase 2) (UTP--ammonia ligase 2)	1	0	0	0	0	0	0	0	0	0	0	0	0	0	0	0	1	0
Q9P0V9	SEP10_HUMAN	SEPTIN10	Septin-10	0	0	0	0	0	0	0	0	0	0	0	0	0	0	1	0	1	0
Q14738	2A5D_HUMAN	PPP2R5D	Serine/threonine-protein phosphatase 2A 56 kDa regulatory subunit delta isoform (PP2A B subunit isoform B'-delta) (PP2A B subunit isoform B56-delta) (PP2A B subunit isoform PR61-delta) (PP2A B subunit isoform R5-delta)	1	0	0	0	0	0	0	0	0	0	0	0	0	0	0	0	1	0
P43490	NAMPT_HUMAN	NAMPT	Nicotinamide phosphoribosyltransferase (NAmPRTase) (Nampt) (EC 2.4.2.12) (Pre-B-cell colony-enhancing factor 1) (Pre-B cell-enhancing factor) (Visfatin)	1	0	0	0	0	0	0	0	0	0	0	0	0	0	0	0	1	0
Q16555	DPYL2_HUMAN	DPYSL2	Dihydropyrimidinase-related protein 2 (DRP-2) (Collapsin response mediator protein 2) (CRMP-2) (N2A3) (Unc-33-like phosphoprotein 2) (ULIP-2)	0	0	0	0	0	0	0	0	0	0	0	1	0	0	0	0	1	0
Q93008	USP9X_HUMAN	USP9X	Probable ubiquitin carboxyl-terminal hydrolase FAF-X (EC 3.4.19.12) (Deubiquitinating enzyme FAF-X) (Fat facets in mammals) (hFAM) (Fat facets protein-related, X-linked) (Ubiquitin thioesterase FAF-X) (Ubiquitin-specific protease 9, X chromosome) (Ubiquitin-specific-processing protease FAF-X)	0	0	0	0	0	0	0	0	0	0	0	0	1	0	0	0	1	0
Q9H2M9	RBGPR_HUMAN	RAB3GAP2	Rab3 GTPase-activating protein non-catalytic subunit (RGAP-iso) (Rab3 GTPase-activating protein 150 kDa subunit) (Rab3-GAP p150) (Rab3-GAP150) (Rab3-GAP regulatory subunit)	0	0	0	0	0	0	0	0	0	0	0	0	1	0	0	0	1	0
Q9H9T3	ELP3_HUMAN	ELP3	Elongator complex protein 3 (hELP3) (EC 2.3.1.-) (tRNA uridine(34) acetyltransferase)	0	0	0	0	0	0	0	0	0	0	0	0	1	0	0	0	1	0
Q9BSJ2	GCP2_HUMAN	TUBGCP2	Gamma-tubulin complex component 2 (GCP-2) (hGCP2) (Gamma-ring complex protein 103 kDa) (h103p) (hGrip103) (Spindle pole body protein Spc97 homolog) (hSpc97)	0	0	0	0	0	0	0	0	0	0	0	0	1	0	0	0	1	0
Q6Y7W6	GGYF2_HUMAN	GIGYF2	GRB10-interacting GYF protein 2 (PERQ amino acid-rich with GYF domain-containing protein 2) (Trinucleotide repeat-containing gene 15 protein)	1	0	0	0	0	0	0	0	0	0	0	0	0	0	0	0	1	0
Q92616	GCN1_HUMAN	GCN1	eIF-2-alpha kinase activator GCN1 (GCN1 eIF-2-alpha kinase activator homolog) (GCN1-like protein 1) (General control of amino-acid synthesis 1-like protein 1) (Translational activator GCN1) (HsGCN1)	0	0	0	0	0	1	0	0	0	0	0	0	0	0	0	0	1	0
Q9HC35	EMAL4_HUMAN	EML4	Echinoderm microtubule-associated protein-like 4 (EMAP-4) (Restrictedly overexpressed proliferation-associated protein) (Ropp 120)	0	0	0	0	0	0	0	0	0	0	0	0	1	0	0	0	1	0
P48637	GSHB_HUMAN	GSS	Glutathione synthetase (GSH synthetase) (GSH-S) (EC 6.3.2.3) (Glutathione synthase)	1	0	0	0	0	0	0	0	0	0	0	0	0	0	0	0	1	0
Q15642	CIP4_HUMAN	TRIP10	Cdc42-interacting protein 4 (Protein Felic) (Salt tolerant protein) (hSTP) (Thyroid receptor-interacting protein 10) (TR-interacting protein 10) (TRIP-10)	1	0	0	0	0	0	0	0	0	0	0	0	0	0	0	0	1	0
Q9ULT8	HECD1_HUMAN	HECTD1	E3 ubiquitin-protein ligase HECTD1 (EC 2.3.2.26) (E3 ligase for inhibin receptor) (EULIR) (HECT domain-containing protein 1)	0	0	0	0	0	0	0	0	0	0	0	0	1	0	0	0	1	0
Q7Z6Z7	HUWE1_HUMAN	HUWE1	E3 ubiquitin-protein ligase HUWE1 (EC 2.3.2.26) (ARF-binding protein 1) (ARF-BP1) (HECT, UBA and WWE domain-containing protein 1) (HECT-type E3 ubiquitin transferase HUWE1) (Homologous to E6AP carboxyl terminus homologous protein 9) (HectH9) (Large structure of UREB1) (LASU1) (Mcl-1 ubiquitin ligase E3) (Mule) (Upstream regulatory element-binding protein 1) (URE-B1) (URE-binding protein 1)	1	0	0	0	0	0	0	0	0	0	0	0	0	0	0	0	1	0
Q9UBQ5	EIF3K_HUMAN	EIF3K	Eukaryotic translation initiation factor 3 subunit K (eIF3k) (Eukaryotic translation initiation factor 3 subunit 12) (Muscle-specific gene M9 protein) (PLAC-24) (eIF-3 p25) (eIF-3 p28)	1	0	0	0	0	0	0	0	0	0	0	0	0	0	0	0	1	0
O43592	XPOT_HUMAN	XPOT	Exportin-T (Exportin(tRNA)) (tRNA exportin)	0	0	0	0	0	0	0	0	0	0	0	0	1	0	0	0	1	0
Q14203	DCTN1_HUMAN	DCTN1	Dynactin subunit 1 (150 kDa dynein-associated polypeptide) (DAP-150) (DP-150) (p135) (p150-glued)	0	0	0	0	0	0	0	0	0	0	0	0	1	0	0	0	1	0
Q07955	SRSF1_HUMAN	SRSF1	Serine/arginine-rich splicing factor 1 (Alternative-splicing factor 1) (ASF-1) (Splicing factor, arginine/serine-rich 1) (pre-mRNA-splicing factor SF2, P33 subunit)	1	0	0	0	0	0	0	0	0	0	0	0	0	0	0	0	1	0
Q8IZH2	XRN1_HUMAN	XRN1	5'-3' exoribonuclease 1 (EC 3.1.13.-) (Strand-exchange protein 1 homolog)	0	0	0	0	0	0	0	0	0	0	0	0	1	0	0	0	1	0
P55327	TPD52_HUMAN	TPD52	Tumor protein D52 (Protein N8)	0	0	0	0	1	0	0	0	0	0	0	0	0	0	0	0	1	0
Q96KG9	SCYL1_HUMAN	SCYL1	N-terminal kinase-like protein (Coated vesicle-associated kinase of 90 kDa) (SCY1-like protein 1) (Telomerase regulation-associated protein) (Telomerase transcriptional element-interacting factor) (Teratoma-associated tyrosine kinase)	0	0	0	0	0	0	0	0	1	0	0	0	0	0	0	0	1	0
P29372	3MG_HUMAN	MPG	DNA-3-methyladenine glycosylase (EC 3.2.2.21) (3-alkyladenine DNA glycosylase) (3-methyladenine DNA glycosidase) (ADPG) (N-methylpurine-DNA glycosylase)	0	0	0	0	0	0	0	0	0	0	1	0	0	0	0	0	1	0
Q13561	DCTN2_HUMAN	DCTN2	Dynactin subunit 2 (50 kDa dynein-associated polypeptide) (Dynactin complex 50 kDa subunit) (DCTN-50) (p50 dynamitin)	0	0	1	0	0	0	0	0	0	0	0	0	0	0	0	0	1	0
Q9Y224	RTRAF_HUMAN	RTRAF	RNA transcription, translation and transport factor protein (CLE7 homolog) (CLE) (hCLE)	0	0	0	0	0	1	0	0	0	0	0	0	0	0	0	0	1	0
Q6P996	PDXD1_HUMAN	PDXDC1	Pyridoxal-dependent decarboxylase domain-containing protein 1 (EC 4.1.1.-)	0	0	0	0	0	0	0	0	0	0	0	0	1	0	0	0	1	0
Q13049	TRI32_HUMAN	TRIM32	E3 ubiquitin-protein ligase TRIM32 (EC 2.3.2.27) (72 kDa Tat-interacting protein) (RING-type E3 ubiquitin transferase TRIM32) (Tripartite motif-containing protein 32) (Zinc finger protein HT2A)	0	0	0	0	0	0	0	0	1	0	0	0	0	0	0	0	1	0
Q15003	CND2_HUMAN	NCAPH	Condensin complex subunit 2 (Barren homolog protein 1) (Chromosome-associated protein H) (hCAP-H) (Non-SMC condensin I complex subunit H) (XCAP-H homolog)	0	0	0	0	0	0	0	0	0	0	0	0	1	0	0	0	1	0
O00471	EXOC5_HUMAN	EXOC5	Exocyst complex component 5 (Exocyst complex component Sec10) (hSec10)	0	0	0	0	0	0	1	0	0	0	0	0	0	0	0	0	1	0
Q15021	CND1_HUMAN	NCAPD2	Condensin complex subunit 1 (Chromosome condensation-related SMC-associated protein 1) (Chromosome-associated protein D2) (hCAP-D2) (Non-SMC condensin I complex subunit D2) (XCAP-D2 homolog)	0	0	0	0	0	0	0	0	0	0	0	0	1	0	0	0	1	0
P49643	PRI2_HUMAN	PRIM2	DNA primase large subunit (DNA primase 58 kDa subunit) (p58)	0	0	0	0	0	0	0	0	0	0	0	1	0	0	0	0	1	0
P11413	G6PD_HUMAN	G6PD	Glucose-6-phosphate 1-dehydrogenase (G6PD) (EC 1.1.1.49)	1	0	0	0	0	0	0	0	0	0	0	0	0	0	0	0	1	0
O75116	ROCK2_HUMAN	ROCK2	Rho-associated protein kinase 2 (EC 2.7.11.1) (Rho kinase 2) (Rho-associated, coiled-coil-containing protein kinase 2) (Rho-associated, coiled-coil-containing protein kinase II) (ROCK-II) (p164 ROCK-2)	0	0	0	0	0	0	0	0	0	0	0	0	1	0	0	0	1	0
Q86X10	RLGPB_HUMAN	RALGAPB	Ral GTPase-activating protein subunit beta (p170)	0	0	0	0	0	0	1	0	0	0	0	0	0	0	0	0	1	0
Q96A65	EXOC4_HUMAN	EXOC4	Exocyst complex component 4 (Exocyst complex component Sec8)	0	0	0	0	0	0	1	0	0	0	0	0	0	0	0	0	1	0
O75122	CLAP2_HUMAN	CLASP2	CLIP-associating protein 2 (Cytoplasmic linker-associated protein 2) (Protein Orbit homolog 2) (hOrbit2)	0	0	0	0	0	0	0	0	0	0	0	0	1	0	0	0	1	0
O43318	M3K7_HUMAN	MAP3K7	Mitogen-activated protein kinase kinase kinase 7 (EC 2.7.11.25) (Transforming growth factor-beta-activated kinase 1) (TGF-beta-activated kinase 1)	0	0	0	0	0	0	0	0	1	0	0	0	0	0	0	0	1	0
Q13557	KCC2D_HUMAN	CAMK2D	Calcium/calmodulin-dependent protein kinase type II subunit delta (CaM kinase II subunit delta) (CaMK-II subunit delta) (EC 2.7.11.17)	0	0	0	0	0	0	0	0	0	0	0	0	1	0	0	0	1	0
O75044	SRGP2_HUMAN	SRGAP2	SLIT-ROBO Rho GTPase-activating protein 2 (srGAP2) (Formin-binding protein 2) (Rho GTPase-activating protein 34)	0	0	0	0	0	0	0	0	0	0	0	0	1	0	0	0	1	0
P23258	TBG1_HUMAN	TUBG1	Tubulin gamma-1 chain (Gamma-1-tubulin) (Gamma-tubulin complex component 1) (GCP-1)	1	0	0	0	0	0	0	0	0	0	0	0	0	0	0	0	1	0
P52788	SPSY_HUMAN	SMS	Spermine synthase (SPMSY) (EC 2.5.1.22) (Spermidine aminopropyltransferase)	1	0	0	0	0	0	0	0	0	0	0	0	0	0	0	0	1	0
Q9Y520	PRC2C_HUMAN	PRRC2C	Protein PRRC2C (BAT2 domain-containing protein 1) (HBV X-transactivated gene 2 protein) (HBV XAg-transactivated protein 2) (HLA-B-associated transcript 2-like 2) (Proline-rich and coiled-coil-containing protein 2C)	0	0	1	0	0	0	0	0	0	0	0	0	0	0	0	0	1	0
O15397	IPO8_HUMAN	IPO8	Importin-8 (Imp8) (Ran-binding protein 8) (RanBP8)	0	0	0	0	0	0	0	0	0	0	0	0	1	0	0	0	1	0
Q9NUQ8	ABCF3_HUMAN	ABCF3	ATP-binding cassette sub-family F member 3	0	0	0	0	0	0	0	0	1	0	0	0	0	0	0	0	1	0
Q5H9R7	PP6R3_HUMAN	PPP6R3	Serine/threonine-protein phosphatase 6 regulatory subunit 3 (SAPS domain family member 3) (Sporulation-induced transcript 4-associated protein SAPL)	0	0	0	0	0	0	0	0	0	0	0	0	1	0	0	0	1	0
Q6PGP7	SKI3_HUMAN	SKIC3	SKI3 subunit of superkiller complex protein (SKI3 homolog) (Ski3) (Tetratricopeptide repeat protein 37) (TPR repeat protein 37) (Tricho-hepatic-enteric syndrome protein) (Thespin)	0	0	0	0	0	0	0	0	0	0	0	0	1	0	0	0	1	0
Q15750	TAB1_HUMAN	TAB1	TGF-beta-activated kinase 1 and MAP3K7-binding protein 1 (Mitogen-activated protein kinase kinase kinase 7-interacting protein 1) (TGF-beta-activated kinase 1-binding protein 1) (TAK1-binding protein 1)	0	0	0	0	0	0	0	0	1	0	0	0	0	0	0	0	1	0
Q6P1N0	C2D1A_HUMAN	CC2D1A	Coiled-coil and C2 domain-containing protein 1A (Akt kinase-interacting protein 1) (Five prime repressor element under dual repression-binding protein 1) (FRE under dual repression-binding protein 1) (Freud-1) (Putative NF-kappa-B-activating protein 023N)	0	0	1	0	0	0	0	0	0	0	0	0	0	0	0	0	1	0
Q9UEY8	ADDG_HUMAN	ADD3	Gamma-adducin (Adducin-like protein 70)	1	0	0	0	0	0	0	0	0	0	0	0	0	0	0	0	1	0
P20290	BTF3_HUMAN	BTF3	Transcription factor BTF3 (Nascent polypeptide-associated complex subunit beta) (NAC-beta) (RNA polymerase B transcription factor 3)	1	0	0	0	0	0	0	0	0	0	0	0	0	0	0	0	1	0
Q92558	WASF1_HUMAN	WASF1	Actin-binding protein WASF1 (Protein WAVE-1) (Verprolin homology domain-containing protein 1) (Wiskott-Aldrich syndrome protein family member 1) (WASP family protein member 1)	0	0	0	0	0	0	0	0	0	0	0	0	1	0	0	0	1	0
Q9NRY4	RHG35_HUMAN	ARHGAP35	Rho GTPase-activating protein 35 (Glucocorticoid receptor DNA-binding factor 1) (Glucocorticoid receptor repression factor 1) (GRF-1) (Rho GAP p190A) (p190-A)	0	0	0	0	0	0	0	0	0	0	0	1	0	0	0	0	1	0
Q96B97	SH3K1_HUMAN	SH3KBP1	SH3 domain-containing kinase-binding protein 1 (CD2-binding protein 3) (CD2BP3) (Cbl-interacting protein of 85 kDa) (Human Src family kinase-binding protein 1) (HSB-1)	0	0	1	0	0	0	0	0	0	0	0	0	0	0	0	0	1	0
Q92599	SEPT8_HUMAN	SEPTIN8	Septin-8	0	0	0	0	0	0	0	0	0	0	0	0	0	0	1	0	1	0
O15294	OGT1_HUMAN	OGT	UDP-N-acetylglucosamine--peptide N-acetylglucosaminyltransferase 110 kDa subunit (EC 2.4.1.255) (O-GlcNAc transferase subunit p110) (O-linked N-acetylglucosamine transferase 110 kDa subunit) (OGT)	1	0	0	0	0	0	0	0	0	0	0	0	0	0	0	0	1	0
Q9Y613	FHOD1_HUMAN	FHOD1	FH1/FH2 domain-containing protein 1 (Formin homolog overexpressed in spleen 1) (FHOS) (Formin homology 2 domain-containing protein 1)	0	0	0	0	0	0	0	0	0	0	0	0	1	0	0	0	1	0
Q8TEQ6	GEMI5_HUMAN	GEMIN5	Gem-associated protein 5 (Gemin5)	0	0	0	0	0	0	0	0	0	0	0	0	1	0	0	0	1	0
P35611	ADDA_HUMAN	ADD1	Alpha-adducin (Erythrocyte adducin subunit alpha)	1	0	0	0	0	0	0	0	0	0	0	0	0	0	0	0	1	0
Q9UPU5	UBP24_HUMAN	USP24	Ubiquitin carboxyl-terminal hydrolase 24 (EC 3.4.19.12) (Deubiquitinating enzyme 24) (Ubiquitin thioesterase 24) (Ubiquitin-specific-processing protease 24)	0	0	0	0	0	0	0	0	0	0	0	0	1	0	0	0	1	0
Q13409	DC1I2_HUMAN	DYNC1I2	Cytoplasmic dynein 1 intermediate chain 2 (Cytoplasmic dynein intermediate chain 2) (Dynein intermediate chain 2, cytosolic) (DH IC-2)	0	0	0	0	0	0	0	0	0	0	0	0	1	0	0	0	1	0
P78344	IF4G2_HUMAN	EIF4G2	Eukaryotic translation initiation factor 4 gamma 2 (eIF-4-gamma 2) (eIF-4G 2) (eIF4G 2) (Death-associated protein 5) (DAP-5) (p97)	0	0	1	0	0	0	0	0	0	0	0	0	0	0	0	0	1	0
Q96HC4	PDLI5_HUMAN	PDLIM5	PDZ and LIM domain protein 5 (Enigma homolog) (Enigma-like PDZ and LIM domains protein)	0	0	0	0	0	1	0	0	0	0	0	0	0	0	0	0	1	0
Q14141	SEPT6_HUMAN	SEPTIN6	Septin-6	0	0	0	0	0	0	0	0	0	0	0	0	0	0	1	0	1	0
Q9Y6R0	NUMBL_HUMAN	NUMBL	Numb-like protein (Numb-related protein) (Numb-R)	0	0	1	0	0	0	0	0	0	0	0	0	0	0	0	0	1	0
Q9UN86	G3BP2_HUMAN	G3BP2	Ras GTPase-activating protein-binding protein 2 (G3BP-2) (GAP SH3 domain-binding protein 2)	1	0	0	0	0	0	0	0	0	0	0	0	0	0	0	0	1	0
Q9UMR2	DD19B_HUMAN	DDX19B	ATP-dependent RNA helicase DDX19B (EC 3.6.4.13) (DEAD box RNA helicase DEAD5) (DEAD box protein 19B)	1	0	0	0	0	0	0	0	0	0	0	0	0	0	0	0	1	0
P33981	TTK_HUMAN	TTK	Dual specificity protein kinase TTK (EC 2.7.12.1) (Phosphotyrosine picked threonine-protein kinase) (PYT)	0	0	0	0	0	0	0	0	0	0	0	0	1	0	0	0	1	0
O95394	AGM1_HUMAN	PGM3	Phosphoacetylglucosamine mutase (PAGM) (EC 5.4.2.3) (Acetylglucosamine phosphomutase) (N-acetylglucosamine-phosphate mutase) (Phosphoglucomutase-3) (PGM 3)	1	0	0	0	0	0	0	0	0	0	0	0	0	0	0	0	1	0
P16989	YBOX3_HUMAN	YBX3	Y-box-binding protein 3 (Cold shock domain-containing protein A) (DNA-binding protein A) (Single-strand DNA-binding protein NF-GMB)	1	0	0	0	0	0	0	0	0	0	0	0	0	0	0	0	1	0
Q15149	PLEC_HUMAN	PLEC	Plectin (PCN) (PLTN) (Hemidesmosomal protein 1) (HD1) (Plectin-1)	0	0	0	0	0	0	0	0	0	1	0	0	0	0	0	0	1	0
Q9H7D7	WDR26_HUMAN	WDR26	WD repeat-containing protein 26 (CUL4- and DDB1-associated WDR protein 2) (Myocardial ischemic preconditioning up-regulated protein 2)	0	0	0	0	0	0	0	0	0	0	0	0	1	0	0	0	1	0
Q66K74	MAP1S_HUMAN	MAP1S	Microtubule-associated protein 1S (MAP-1S) (BPY2-interacting protein 1) (Microtubule-associated protein 8) (Variable charge Y chromosome 2-interacting protein 1) (VCY2-interacting protein 1) (VCY2IP-1) [Cleaved into: MAP1S heavy chain; MAP1S light chain]	0	0	0	0	0	0	0	0	0	0	0	0	1	0	0	0	1	0
Q9UI30	TR112_HUMAN	TRMT112	Multifunctional methyltransferase subunit TRM112-like protein (tRNA methyltransferase 112 homolog)	1	0	0	0	0	0	0	0	0	0	0	0	0	0	0	0	1	0
Q96T76	MMS19_HUMAN	MMS19	MMS19 nucleotide excision repair protein homolog (hMMS19) (MET18 homolog) (MMS19-like protein)	0	0	0	0	0	0	0	0	0	0	0	0	1	0	0	0	1	0
Q13464	ROCK1_HUMAN	ROCK1	Rho-associated protein kinase 1 (EC 2.7.11.1) (Renal carcinoma antigen NY-REN-35) (Rho-associated, coiled-coil-containing protein kinase 1) (Rho-associated, coiled-coil-containing protein kinase I) (ROCK-I) (p160 ROCK-1) (p160ROCK)	1	0	0	0	0	0	0	0	0	0	0	0	0	0	0	0	1	0
Q96S59	RANB9_HUMAN	RANBP9	Ran-binding protein 9 (RanBP9) (BPM-L) (BPM90) (Ran-binding protein M) (RanBPM) (RanBP7)	0	0	0	0	0	0	0	0	0	0	0	0	1	0	0	0	1	0
O43765	SGTA_HUMAN	SGTA	Small glutamine-rich tetratricopeptide repeat-containing protein alpha (Alpha-SGT) (Vpu-binding protein) (UBP)	1	0	0	0	0	0	0	0	0	0	0	0	0	0	0	0	1	0
Q13188	STK3_HUMAN	STK3	Serine/threonine-protein kinase 3 (EC 2.7.11.1) (Mammalian STE20-like protein kinase 2) (MST-2) (STE20-like kinase MST2) (Serine/threonine-protein kinase Krs-1) [Cleaved into: Serine/threonine-protein kinase 3 36kDa subunit (MST2/N); Serine/threonine-protein kinase 3 20kDa subunit (MST2/C)]	0	0	0	0	0	0	0	0	1	0	0	0	0	0	0	0	1	0
Q9UIV1	CNOT7_HUMAN	CNOT7	CCR4-NOT transcription complex subunit 7 (EC 3.1.13.4) (BTG1-binding factor 1) (CCR4-associated factor 1) (CAF-1) (Caf1a)	0	0	0	0	0	0	0	0	0	0	0	0	1	0	0	0	1	0
Q15813	TBCE_HUMAN	TBCE	Tubulin-specific chaperone E (Tubulin-folding cofactor E)	1	0	0	0	0	0	0	0	0	0	0	0	0	0	0	0	1	0
P52294	IMA5_HUMAN	KPNA1	Importin subunit alpha-5 (Karyopherin subunit alpha-1) (Nucleoprotein interactor 1) (NPI-1) (RAG cohort protein 2) (SRP1-beta) [Cleaved into: Importin subunit alpha-5, N-terminally processed]	1	0	0	0	0	0	0	0	0	0	0	0	0	0	0	0	1	0
P55263	ADK_HUMAN	ADK	Adenosine kinase (AK) (EC 2.7.1.20) (Adenosine 5'-phosphotransferase)	1	0	0	0	0	0	0	0	0	0	0	0	0	0	0	0	1	0
Q9Y4E8	UBP15_HUMAN	USP15	Ubiquitin carboxyl-terminal hydrolase 15 (EC 3.4.19.12) (Deubiquitinating enzyme 15) (Ubiquitin thioesterase 15) (Ubiquitin-specific-processing protease 15) (Unph-2) (Unph4)	1	0	0	0	0	0	0	0	0	0	0	0	0	0	0	0	1	0
Q5T447	HECD3_HUMAN	HECTD3	E3 ubiquitin-protein ligase HECTD3 (EC 2.3.2.26) (HECT domain-containing protein 3) (HECT-type E3 ubiquitin transferase HECTD3)	0	0	0	0	0	0	0	0	0	0	0	0	1	0	0	0	1	0
Q06787	FMR1_HUMAN	FMR1	Fragile X messenger ribonucleoprotein 1 (Fragile X messenger ribonucleoprotein) (FMRP) (Protein FMR-1)	1	0	0	0	0	0	0	0	0	0	0	0	0	0	0	0	1	0
Q13625	ASPP2_HUMAN	TP53BP2	Apoptosis-stimulating of p53 protein 2 (Bcl2-binding protein) (Bbp) (Renal carcinoma antigen NY-REN-51) (Tumor suppressor p53-binding protein 2) (53BP2) (p53-binding protein 2) (p53BP2)	0	0	0	0	0	0	0	0	0	0	0	0	1	0	0	0	1	0
Q3KQU3	MA7D1_HUMAN	MAP7D1	MAP7 domain-containing protein 1 (Arginine/proline-rich coiled-coil domain-containing protein 1) (Proline/arginine-rich coiled-coil domain-containing protein 1)	1	0	0	0	0	0	0	0	0	0	0	0	0	0	0	0	1	0
O94964	SOGA1_HUMAN	SOGA1	Protein SOGA1 (SOGA family member 1) (Suppressor of glucose by autophagy) (Suppressor of glucose, autophagy-associated protein 1) [Cleaved into: N-terminal form; C-terminal 80 kDa form (80-kDa SOGA fragment)]	0	0	0	0	0	0	0	0	0	0	0	0	1	0	0	0	1	0
A6NDG6	PGP_HUMAN	PGP	Glycerol-3-phosphate phosphatase (G3PP) (EC 3.1.3.21) (Aspartate-based ubiquitous Mg(2+)-dependent phosphatase) (AUM) (EC 3.1.3.48) (Phosphoglycolate phosphatase) (PGP)	1	0	0	0	0	0	0	0	0	0	0	0	0	0	0	0	1	0
O14562	UBFD1_HUMAN	UBFD1	Ubiquitin domain-containing protein UBFD1 (Ubiquitin-binding protein homolog)	0	0	1	0	0	0	0	0	0	0	0	0	0	0	0	0	1	0
Q86XA9	HTR5A_HUMAN	HEATR5A	HEAT repeat-containing protein 5A	0	0	0	0	0	0	1	0	0	0	0	0	0	0	0	0	1	0
Q9H3K6	BOLA2_HUMAN	BOLA2; BOLA2B	BolA-like protein 2	1	0	0	0	0	0	0	0	0	0	0	0	0	0	0	0	1	0
Q8IYB5	SMAP1_HUMAN	SMAP1	Stromal membrane-associated protein 1	0	0	0	0	0	0	0	0	0	0	0	0	1	0	0	0	1	0
A6NIH7	U119B_HUMAN	UNC119B	Protein unc-119 homolog B	0	0	0	0	0	0	0	0	0	0	0	1	0	0	0	0	1	0
P61970	NTF2_HUMAN	NUTF2	Nuclear transport factor 2 (NTF-2) (Placental protein 15) (PP15)	1	0	0	0	0	0	0	0	0	0	0	0	0	0	0	0	1	0
Q9H446	RWDD1_HUMAN	RWDD1	RWD domain-containing protein 1 (DRG family-regulatory protein 2)	1	0	0	0	0	0	0	0	0	0	0	0	0	0	0	0	1	0
O15212	PFD6_HUMAN	PFDN6	Prefoldin subunit 6 (Protein Ke2)	1	0	0	0	0	0	0	0	0	0	0	0	0	0	0	0	1	0
P60983	GMFB_HUMAN	GMFB	Glia maturation factor beta (GMF-beta)	1	0	0	0	0	0	0	0	0	0	0	0	0	0	0	0	1	0
Q7L5Y9	MAEA_HUMAN	MAEA	E3 ubiquitin-protein transferase MAEA (EC 2.3.2.27) (Cell proliferation-inducing gene 5 protein) (Erythroblast macrophage protein) (Human lung cancer oncogene 10 protein) (HLC-10) (Macrophage erythroblast attacher) (P44EMLP)	0	0	0	0	0	0	0	0	0	0	0	0	1	0	0	0	1	0
Q99417	MYCBP_HUMAN	MYCBP	c-Myc-binding protein (Associate of Myc 1) (AMY-1)	1	0	0	0	0	0	0	0	0	0	0	0	0	0	0	0	1	0
Q9C0D5	TANC1_HUMAN	TANC1	Protein TANC1 (Tetratricopeptide repeat, ankyrin repeat and coiled-coil domain-containing protein 1)	0	0	0	0	0	0	0	0	0	0	0	0	1	0	0	0	1	0
Q9HB07	MYG1_HUMAN	MYG1	MYG1 exonuclease (EC 3.1.-.-)	1	0	0	0	0	0	0	0	0	0	0	0	0	0	0	0	1	0
Q9NWV4	CZIB_HUMAN	CZIB	CXXC motif containing zinc binding protein (UPF0587 protein C1orf123)	0	0	1	0	0	0	0	0	0	0	0	0	0	0	0	0	1	0
O43324	MCA3_HUMAN	EEF1E1	Eukaryotic translation elongation factor 1 epsilon-1 (Aminoacyl tRNA synthetase complex-interacting multifunctional protein 3) (Elongation factor p18) (Multisynthase complex auxiliary component p18)	1	0	0	0	0	0	0	0	0	0	0	0	0	0	0	0	1	0
Q9NR45	SIAS_HUMAN	NANS	Sialic acid synthase (N-acetylneuraminate synthase) (EC 2.5.1.56) (N-acetylneuraminate-9-phosphate synthase) (EC 2.5.1.57) (N-acetylneuraminic acid phosphate synthase) (N-acetylneuraminic acid synthase)	1	0	0	0	0	0	0	0	0	0	0	0	0	0	0	0	1	0
Q9BZF9	UACA_HUMAN	UACA	Uveal autoantigen with coiled-coil domains and ankyrin repeats	0	0	0	0	0	0	0	0	0	0	0	0	0	0	1	0	1	0
O95340	PAPS2_HUMAN	PAPSS2	Bifunctional 3'-phosphoadenosine 5'-phosphosulfate synthase 2 (PAPS synthase 2) (PAPSS 2) (Sulfurylase kinase 2) (SK 2) (SK2) [Includes: Sulfate adenylyltransferase (EC 2.7.7.4) (ATP-sulfurylase) (Sulfate adenylate transferase) (SAT); Adenylyl-sulfate kinase (EC 2.7.1.25) (3'-phosphoadenosine-5'-phosphosulfate synthase) (APS kinase) (Adenosine-5'-phosphosulfate 3'-phosphotransferase) (Adenylylsul…	0	0	0	0	0	1	0	0	0	0	0	0	0	0	0	0	1	0
Q8N6M0	OTU6B_HUMAN	OTUD6B	Deubiquitinase OTUD6B (EC 3.4.19.12) (DUBA-5) (OTU domain-containing protein 6B)	1	0	0	0	0	0	0	0	0	0	0	0	0	0	0	0	1	0
Q9NZB2	F120A_HUMAN	FAM120A	Constitutive coactivator of PPAR-gamma-like protein 1 (Oxidative stress-associated Src activator) (Protein FAM120A)	1	0	0	0	0	0	0	0	0	0	0	0	0	0	0	0	1	0
Q9H2J4	PDCL3_HUMAN	PDCL3	Phosducin-like protein 3 (HTPHLP) (PhPL3) (Viral IAP-associated factor 1) (VIAF-1)	1	0	0	0	0	0	0	0	0	0	0	0	0	0	0	0	1	0
P53611	PGTB2_HUMAN	RABGGTB	Geranylgeranyl transferase type-2 subunit beta (EC 2.5.1.60) (Geranylgeranyl transferase type II subunit beta) (GGTase-II-beta) (Rab geranyl-geranyltransferase subunit beta) (Rab GG transferase beta) (Rab GGTase beta) (Rab geranylgeranyltransferase subunit beta) (Type II protein geranyl-geranyltransferase subunit beta)	1	0	0	0	0	0	0	0	0	0	0	0	0	0	0	0	1	0
Q5VZ89	DEN4C_HUMAN	DENND4C	DENN domain-containing protein 4C	0	0	0	0	0	0	1	0	0	0	0	0	0	0	0	0	1	0
Q96JH7	VCIP1_HUMAN	VCPIP1	Deubiquitinating protein VCPIP1 (EC 3.4.19.12) (Valosin-containing protein p97/p47 complex-interacting protein 1) (Valosin-containing protein p97/p47 complex-interacting protein p135) (VCP/p47 complex-interacting 135-kDa protein)	0	0	1	0	0	0	0	0	0	0	0	0	0	0	0	0	1	0
P30085	KCY_HUMAN	CMPK1	UMP-CMP kinase (EC 2.7.4.14) (Deoxycytidylate kinase) (CK) (dCMP kinase) (Nucleoside-diphosphate kinase) (EC 2.7.4.6) (Uridine monophosphate/cytidine monophosphate kinase) (UMP/CMP kinase) (UMP/CMPK)	1	0	0	0	0	0	0	0	0	0	0	0	0	0	0	0	1	0
Q9HCD6	TANC2_HUMAN	TANC2	Protein TANC2 (Tetratricopeptide repeat, ankyrin repeat and coiled-coil domain-containing protein 2)	0	0	0	0	0	0	0	0	0	0	0	0	1	0	0	0	1	0
Q9UBW8	CSN7A_HUMAN	COPS7A	COP9 signalosome complex subunit 7a (SGN7a) (Signalosome subunit 7a) (Dermal papilla-derived protein 10) (JAB1-containing signalosome subunit 7a)	0	0	1	0	0	0	0	0	0	0	0	0	0	0	0	0	1	0
Q8NEY1	NAV1_HUMAN	NAV1	Neuron navigator 1 (Pore membrane and/or filament-interacting-like protein 3) (Steerin-1) (Unc-53 homolog 1) (unc53H1)	0	0	1	0	0	0	0	0	0	0	0	0	0	0	0	0	1	0
Q13033	STRN3_HUMAN	STRN3	Striatin-3 (Cell cycle autoantigen SG2NA) (S/G2 antigen)	1	0	0	0	0	0	0	0	0	0	0	0	0	0	0	0	1	0
Q9NUL3	STAU2_HUMAN	STAU2	Double-stranded RNA-binding protein Staufen homolog 2	0	0	1	0	0	0	0	0	0	0	0	0	0	0	0	0	1	0
Q9Y217	MTMR6_HUMAN	MTMR6	Myotubularin-related protein 6 (Phosphatidylinositol-3,5-bisphosphate 3-phosphatase) (EC 3.1.3.95) (Phosphatidylinositol-3-phosphate phosphatase) (EC 3.1.3.64)	0	0	0	0	0	0	1	0	0	0	0	0	0	0	0	0	1	0
O43583	DENR_HUMAN	DENR	Density-regulated protein (DRP) (Protein DRP1) (Smooth muscle cell-associated protein 3) (SMAP-3)	1	0	0	0	0	0	0	0	0	0	0	0	0	0	0	0	1	0
Q15650	TRIP4_HUMAN	TRIP4	Activating signal cointegrator 1 (ASC-1) (Thyroid receptor-interacting protein 4) (TR-interacting protein 4) (TRIP-4)	0	0	0	0	0	0	0	0	0	0	0	0	1	0	0	0	1	0
Q9UNZ2	NSF1C_HUMAN	NSFL1C	NSFL1 cofactor p47 (UBX domain-containing protein 2C) (p97 cofactor p47)	0	0	1	0	0	0	0	0	0	0	0	0	0	0	0	0	1	0
Q5JSZ5	PRC2B_HUMAN	PRRC2B	Protein PRRC2B (HLA-B-associated transcript 2-like 1) (Proline-rich coiled-coil protein 2B)	0	0	0	0	0	0	0	0	0	0	0	0	1	0	0	0	1	0
Q5VYS8	TUT7_HUMAN	TUT7	Terminal uridylyltransferase 7 (TUTase 7) (EC 2.7.7.52) (Zinc finger CCHC domain-containing protein 6)	0	0	0	0	0	0	0	0	0	0	0	0	1	0	0	0	1	0
Q9GZZ1	NAA50_HUMAN	NAA50	N-alpha-acetyltransferase 50 (hNaa50p) (EC 2.3.1.258) (N-acetyltransferase 13) (N-acetyltransferase 5) (hNAT5) (N-acetyltransferase san homolog) (hSAN) (N-epsilon-acetyltransferase 50) (EC 2.3.1.-) (NatE catalytic subunit)	0	0	0	0	0	1	0	0	0	0	0	0	0	0	0	0	1	0
P50579	MAP2_HUMAN	METAP2	Methionine aminopeptidase 2 (MAP 2) (MetAP 2) (EC 3.4.11.18) (Initiation factor 2-associated 67 kDa glycoprotein) (p67) (p67eIF2) (Peptidase M)	0	0	0	0	0	1	0	0	0	0	0	0	0	0	0	0	1	0
Q08AD1	CAMP2_HUMAN	CAMSAP2	Calmodulin-regulated spectrin-associated protein 2 (Calmodulin-regulated spectrin-associated protein 1-like protein 1)	0	0	0	0	0	0	0	0	0	0	0	0	1	0	0	0	1	0
Q6FI81	CPIN1_HUMAN	CIAPIN1	Anamorsin (Cytokine-induced apoptosis inhibitor 1) (Fe-S cluster assembly protein DRE2 homolog)	1	0	0	0	0	0	0	0	0	0	0	0	0	0	0	0	1	0
Q96R06	SPAG5_HUMAN	SPAG5	Sperm-associated antigen 5 (Astrin) (Deepest) (Mitotic spindle-associated protein p126) (MAP126)	0	0	0	0	0	0	0	0	0	0	0	0	1	0	0	0	1	0
O95835	LATS1_HUMAN	LATS1	Serine/threonine-protein kinase LATS1 (EC 2.7.11.1) (Large tumor suppressor homolog 1) (WARTS protein kinase) (h-warts)	0	0	0	0	0	0	0	0	1	0	0	0	0	0	0	0	1	0
Q68CZ2	TENS3_HUMAN	TNS3	Tensin-3 (Tensin-like SH2 domain-containing protein 1) (Tumor endothelial marker 6)	0	0	0	0	0	0	0	0	0	0	0	0	1	0	0	0	1	0
P00374	DYR_HUMAN	DHFR	Dihydrofolate reductase (EC 1.5.1.3)	1	0	0	0	0	0	0	0	0	0	0	0	0	0	0	0	1	0
Q9UBF8	PI4KB_HUMAN	PI4KB	Phosphatidylinositol 4-kinase beta (PI4K-beta) (PI4Kbeta) (PtdIns 4-kinase beta) (EC 2.7.1.67) (NPIK) (PI4K92) (PI4KIII)	0	0	0	0	0	0	1	0	0	0	0	0	0	0	0	0	1	0
P62316	SMD2_HUMAN	SNRPD2	Small nuclear ribonucleoprotein Sm D2 (Sm-D2) (snRNP core protein D2)	1	0	0	0	0	0	0	0	0	0	0	0	0	0	0	0	1	0
P42684	ABL2_HUMAN	ABL2	Tyrosine-protein kinase ABL2 (EC 2.7.10.2) (Abelson murine leukemia viral oncogene homolog 2) (Abelson tyrosine-protein kinase 2) (Abelson-related gene protein) (Tyrosine-protein kinase ARG)	0	0	0	0	0	0	0	0	0	0	0	0	1	0	0	0	1	0
O60566	BUB1B_HUMAN	BUB1B	Mitotic checkpoint serine/threonine-protein kinase BUB1 beta (EC 2.7.11.1) (MAD3/BUB1-related protein kinase) (hBUBR1) (Mitotic checkpoint kinase MAD3L) (Protein SSK1)	0	0	0	0	0	0	0	0	0	0	0	0	1	0	0	0	1	0
P50552	VASP_HUMAN	VASP	Vasodilator-stimulated phosphoprotein (VASP)	0	0	0	0	0	0	0	0	0	0	0	0	1	0	0	0	1	0
Q9Y5S9	RBM8A_HUMAN	RBM8A	RNA-binding protein 8A (Binder of OVCA1-1) (BOV-1) (RNA-binding motif protein 8A) (RNA-binding protein Y14) (Ribonucleoprotein RBM8A)	1	0	0	0	0	0	0	0	0	0	0	0	0	0	0	0	1	0
Q8TAG9	EXOC6_HUMAN	EXOC6	Exocyst complex component 6 (Exocyst complex component Sec15A) (SEC15-like protein 1)	0	0	0	0	0	0	1	0	0	0	0	0	0	0	0	0	1	0
O95081	AGFG2_HUMAN	AGFG2	Arf-GAP domain and FG repeat-containing protein 2 (HIV-1 Rev-binding protein-like protein) (Rev/Rex activation domain-binding protein related) (RAB-R)	0	0	0	0	0	0	1	0	0	0	0	0	0	0	0	0	1	0
O00750	P3C2B_HUMAN	PIK3C2B	Phosphatidylinositol 4-phosphate 3-kinase C2 domain-containing subunit beta (PI3K-C2-beta) (PtdIns-3-kinase C2 subunit beta) (EC 2.7.1.137) (EC 2.7.1.154) (C2-PI3K) (Phosphoinositide 3-kinase-C2-beta)	0	0	0	0	0	0	0	0	1	0	0	0	0	0	0	0	1	0
O75347	TBCA_HUMAN	TBCA	Tubulin-specific chaperone A (TCP1-chaperonin cofactor A) (Tubulin-folding cofactor A) (CFA)	1	0	0	0	0	0	0	0	0	0	0	0	0	0	0	0	1	0
P50238	CRIP1_HUMAN	CRIP1	Cysteine-rich protein 1 (CRP-1) (Cysteine-rich heart protein) (CRHP) (hCRHP) (Cysteine-rich intestinal protein) (CRIP)	0	0	0	0	1	0	0	0	0	0	0	0	0	0	0	0	1	0
Q86UD0	SAPC2_HUMAN	SAPCD2	Suppressor APC domain-containing protein 2 (Tumor specificity and mitosis phase-dependent expression protein) (TS/MDEP) (p42.3)	0	0	0	0	0	0	0	0	0	0	0	0	1	0	0	0	1	0
O94927	HAUS5_HUMAN	HAUS5	HAUS augmin-like complex subunit 5	0	0	0	0	0	0	0	0	0	0	0	0	1	0	0	0	1	0
Q8TF74	WIPF2_HUMAN	WIPF2	WAS/WASL-interacting protein family member 2 (WASP-interacting protein-related protein) (WIP- and CR16-homologous protein) (WIP-related protein)	0	0	1	0	0	0	0	0	0	0	0	0	0	0	0	0	1	0
Q8WUW1	BRK1_HUMAN	BRK1	Protein BRICK1 (BRK1)	0	0	0	0	0	0	0	0	0	0	0	0	1	0	0	0	1	0
P41567	EIF1_HUMAN	EIF1	Eukaryotic translation initiation factor 1 (eIF1) (A121) (Protein translation factor SUI1 homolog) (Sui1iso1)	1	0	0	0	0	0	0	0	0	0	0	0	0	0	0	0	1	0
Q9BQ70	TCF25_HUMAN	TCF25	Transcription factor 25 (TCF-25) (Nuclear localized protein 1)	0	0	0	0	0	0	0	0	0	0	0	0	1	0	0	0	1	0
Q147X3	NAA30_HUMAN	NAA30	N-alpha-acetyltransferase 30 (EC 2.3.1.256) (N-acetyltransferase 12) (N-acetyltransferase MAK3 homolog) (NatC catalytic subunit)	0	0	0	0	0	0	0	0	0	0	0	0	1	0	0	0	1	0
Q6P2H3	CEP85_HUMAN	CEP85	Centrosomal protein of 85 kDa (Cep85) (Coiled-coil domain-containing protein 21)	0	0	0	0	0	0	0	0	0	0	0	0	1	0	0	0	1	0
Q9NSV4	DIAP3_HUMAN	DIAPH3	Protein diaphanous homolog 3 (Diaphanous-related formin-3) (DRF3) (MDia2)	0	0	0	0	0	0	0	0	0	0	0	0	1	0	0	0	1	0
Q9Y2T3	GUAD_HUMAN	GDA	Guanine deaminase (Guanase) (Guanine aminase) (EC 3.5.4.3) (Guanine aminohydrolase) (GAH) (p51-nedasin)	0	0	0	0	0	0	0	0	0	0	0	1	0	0	0	0	1	0
Q6ZUT9	DEN5B_HUMAN	DENND5B	DENN domain-containing protein 5B (Rab6IP1-like protein)	0	0	0	0	0	0	1	0	0	0	0	0	0	0	0	0	1	0
Q765P7	MTSS2_HUMAN	MTSS2	Protein MTSS 2 (Actin-bundling with BAIAP2 homology protein 1) (ABBA-1) (MTSS1-like protein)	0	0	0	0	0	0	0	0	0	0	0	0	1	0	0	0	1	0
Q96FJ0	STALP_HUMAN	STAMBPL1	AMSH-like protease (AMSH-LP) (EC 3.4.19.-) (STAM-binding protein-like 1)	0	0	0	0	0	0	0	0	0	0	0	0	0	0	1	0	1	0
P32754	HPPD_HUMAN	HPD	4-hydroxyphenylpyruvate dioxygenase (EC 1.13.11.27) (4-hydroxyphenylpyruvic acid oxidase) (4HPPD) (HPD) (HPPDase)	0	0	0	0	0	0	0	0	0	0	0	1	0	0	0	0	1	0
P12429	ANXA3_HUMAN	ANXA3	Annexin A3 (35-alpha calcimedin) (Annexin III) (Annexin-3) (Inositol 1,2-cyclic phosphate 2-phosphohydrolase) (Lipocortin III) (Placental anticoagulant protein III) (PAP-III)	1	0	0	0	0	0	0	0	0	0	0	0	0	0	0	0	1	0
Q7Z6B7	SRGP1_HUMAN	SRGAP1	SLIT-ROBO Rho GTPase-activating protein 1 (srGAP1) (Rho GTPase-activating protein 13)	0	0	0	0	0	0	0	0	1	0	0	0	0	0	0	0	1	0
O75061	AUXI_HUMAN	DNAJC6	Putative tyrosine-protein phosphatase auxilin (EC 3.1.3.48) (DnaJ homolog subfamily C member 6)	0	0	0	0	0	0	0	0	1	0	0	0	0	0	0	0	1	0
Q9Y4B5	MTCL1_HUMAN	MTCL1	Microtubule cross-linking factor 1 (Coiled-coil domain-containing protein 165) (PAR-1-interacting protein) (SOGA family member 2)	0	0	0	0	0	0	0	0	0	0	0	0	1	0	0	0	1	0
P84090	ERH_HUMAN	ERH	Enhancer of rudimentary homolog	1	0	0	0	0	0	0	0	0	0	0	0	0	0	0	0	1	0
P48681	NEST_HUMAN	NES	Nestin	0	0	0	0	0	0	0	0	0	0	0	1	0	0	0	0	1	0
Q9NXR1	NDE1_HUMAN	NDE1	Nuclear distribution protein nudE homolog 1 (NudE)	1	0	0	0	0	0	0	0	0	0	0	0	0	0	0	0	1	0
O95628	CNOT4_HUMAN	CNOT4	CCR4-NOT transcription complex subunit 4 (EC 2.3.2.27) (CCR4-associated factor 4) (E3 ubiquitin-protein ligase CNOT4) (Potential transcriptional repressor NOT4Hp) (RING-type E3 ubiquitin transferase CNOT4)	0	0	0	0	0	0	0	0	1	0	0	0	0	0	0	0	1	0
Q6PGN9	PSRC1_HUMAN	PSRC1	Proline/serine-rich coiled-coil protein 1	1	0	0	0	0	0	0	0	0	0	0	0	0	0	0	0	1	0
O14545	TRAD1_HUMAN	TRAFD1	TRAF-type zinc finger domain-containing protein 1 (Protein FLN29)	0	0	0	0	0	0	0	0	0	0	0	0	1	0	0	0	1	0
Q8N157	AHI1_HUMAN	AHI1	Jouberin (Abelson helper integration site 1 protein homolog) (AHI-1)	0	0	1	0	0	0	0	0	0	0	0	0	0	0	0	0	1	0
Q8WUF5	IASPP_HUMAN	PPP1R13L	RelA-associated inhibitor (Inhibitor of ASPP protein) (Protein iASPP) (NFkB-interacting protein 1) (PPP1R13B-like protein)	1	0	0	0	0	0	0	0	0	0	0	0	0	0	0	0	1	0
O95359	TACC2_HUMAN	TACC2	Transforming acidic coiled-coil-containing protein 2 (Anti-Zuai-1) (AZU-1)	0	0	0	0	0	0	0	0	1	0	0	0	0	0	0	0	1	0
O75815	BCAR3_HUMAN	BCAR3	Breast cancer anti-estrogen resistance protein 3 (Novel SH2-containing protein 2) (SH2 domain-containing protein 3B)	0	0	0	0	0	0	0	0	0	0	0	0	1	0	0	0	1	0
Q9ULD2	MTUS1_HUMAN	MTUS1	Microtubule-associated tumor suppressor 1 (AT2 receptor-binding protein) (Angiotensin-II type 2 receptor-interacting protein) (Mitochondrial tumor suppressor 1)	0	0	0	0	0	0	0	0	0	0	0	0	1	0	0	0	1	0
P46937	YAP1_HUMAN	YAP1	Transcriptional coactivator YAP1 (Yes-associated protein 1) (Protein yorkie homolog) (Yes-associated protein YAP65 homolog)	1	0	0	0	0	0	0	0	0	0	0	0	0	0	0	0	1	0
P05783	K1C18_HUMAN	KRT18	Keratin, type I cytoskeletal 18 (Cell proliferation-inducing gene 46 protein) (Cytokeratin-18) (CK-18) (Keratin-18) (K18)	0	0	0	0	0	0	0	0	0	0	0	1	0	0	0	0	1	0
P0DMV9	HS71B_HUMAN	HSPA1B	Heat shock 70 kDa protein 1B (Heat shock 70 kDa protein 2) (HSP70-2) (HSP70.2)	0	0	0	0	0	1	0	0	0	0	0	0	0	0	0	0	1	0
Q15796	SMAD2_HUMAN	SMAD2	Mothers against decapentaplegic homolog 2 (MAD homolog 2) (Mothers against DPP homolog 2) (JV18-1) (Mad-related protein 2) (hMAD-2) (SMAD family member 2) (SMAD 2) (Smad2) (hSMAD2)	0	0	0	0	0	0	0	0	0	0	0	0	1	0	0	0	1	0
Q9NUM4	T106B_HUMAN	TMEM106B	Transmembrane protein 106B	0	0	0	0	0	0	0	1	0	0	0	0	0	0	0	0	1	0
Q9Y2Q5	LTOR2_HUMAN	LAMTOR2	Ragulator complex protein LAMTOR2 (Endosomal adaptor protein p14) (Late endosomal/lysosomal Mp1-interacting protein) (Late endosomal/lysosomal adaptor and MAPK and MTOR activator 2) (Mitogen-activated protein-binding protein-interacting protein) (MAPBP-interacting protein) (Roadblock domain-containing protein 3)	0	0	0	0	0	0	0	0	0	0	0	0	0	1	0	0	1	0
Q96DM3	RMC1_HUMAN	RMC1	Regulator of MON1-CCZ1 complex (Colon cancer-associated protein Mic1) (Mic-1) (WD repeat-containing protein 98)	0	0	0	0	0	0	0	1	0	0	0	0	0	0	0	0	1	0
P51798	CLCN7_HUMAN	CLCN7	H(+)/Cl(-) exchange transporter 7 (Chloride channel 7 alpha subunit) (Chloride channel protein 7) (ClC-7)	0	0	0	0	0	0	0	0	0	0	0	0	0	1	0	0	1	0
P07686	HEXB_HUMAN	HEXB	Beta-hexosaminidase subunit beta (EC 3.2.1.52) (Beta-N-acetylhexosaminidase subunit beta) (Hexosaminidase subunit B) (Cervical cancer proto-oncogene 7 protein) (HCC-7) (N-acetyl-beta-glucosaminidase subunit beta) [Cleaved into: Beta-hexosaminidase subunit beta chain B; Beta-hexosaminidase subunit beta chain A]	0	0	0	1	0	0	0	0	0	0	0	0	0	0	0	0	1	0
P15586	GNS_HUMAN	GNS	N-acetylglucosamine-6-sulfatase (EC 3.1.6.14) (Glucosamine-6-sulfatase) (G6S)	0	0	0	1	0	0	0	0	0	0	0	0	0	0	0	0	1	0
O75503	CLN5_HUMAN	CLN5	Ceroid-lipofuscinosis neuronal protein 5 (Protein CLN5) [Cleaved into: Ceroid-lipofuscinosis neuronal protein 5, secreted form]	0	0	0	0	1	0	0	0	0	0	0	0	0	0	0	0	1	0
Q99519	NEUR1_HUMAN	NEU1	Sialidase-1 (EC 3.2.1.18) (Acetylneuraminyl hydrolase) (G9 sialidase) (Lysosomal sialidase) (N-acetyl-alpha-neuraminidase 1)	0	0	0	0	0	0	0	0	0	0	0	0	0	1	0	0	1	0
Q8NHP8	PLBL2_HUMAN	PLBD2	Putative phospholipase B-like 2 (EC 3.1.1.-) (76 kDa protein) (p76) (LAMA-like protein 2) (Lamina ancestor homolog 2) (Phospholipase B domain-containing protein 2) [Cleaved into: Putative phospholipase B-like 2 32 kDa form; Putative phospholipase B-like 2 45 kDa form]	0	0	0	1	0	0	0	0	0	0	0	0	0	0	0	0	1	0
P42785	PCP_HUMAN	PRCP	Lysosomal Pro-X carboxypeptidase (EC 3.4.16.2) (Angiotensinase C) (Lysosomal carboxypeptidase C) (Proline carboxypeptidase) (Prolylcarboxypeptidase) (PRCP)	0	0	0	1	0	0	0	0	0	0	0	0	0	0	0	0	1	0
O75629	CREG1_HUMAN	CREG1	Protein CREG1 (Cellular repressor of E1A-stimulated genes 1)	0	0	0	1	0	0	0	0	0	0	0	0	0	0	0	0	1	0
O94886	CSCL1_HUMAN	TMEM63A	CSC1-like protein 1 (Transmembrane protein 63A)	0	0	0	0	0	0	0	1	0	0	0	0	0	0	0	0	1	0
Q9NUN5	LMBD1_HUMAN	LMBRD1	Lysosomal cobalamin transport escort protein LMBD1 (LMBD1) (HDAg-L-interacting protein NESI) (LMBR1 domain-containing protein 1) (Nuclear export signal-interacting protein)	0	0	0	0	0	0	0	1	0	0	0	0	0	0	0	0	1	0
P17900	SAP3_HUMAN	GM2A	Ganglioside GM2 activator (Cerebroside sulfate activator protein) (GM2-AP) (Sphingolipid activator protein 3) (SAP-3) [Cleaved into: Ganglioside GM2 activator isoform short]	0	0	0	0	1	0	0	0	0	0	0	0	0	0	0	0	1	0
Q8NCC3	PAG15_HUMAN	PLA2G15	Phospholipase A2 group XV (1-O-acylceramide synthase) (ACS) (LCAT-like lysophospholipase) (LLPL) (EC 3.1.1.5) (Lysophospholipase 3) (Lysosomal phospholipase A and acyltransferase) (EC 2.3.1.-, EC 3.1.1.32, EC 3.1.1.4) (Lysosomal phospholipase A2) (LPLA2)	0	0	0	1	0	0	0	0	0	0	0	0	0	0	0	0	1	0
P15848	ARSB_HUMAN	ARSB	Arylsulfatase B (ASB) (EC 3.1.6.12) (N-acetylgalactosamine-4-sulfatase) (G4S)	0	0	0	1	0	0	0	0	0	0	0	0	0	0	0	0	1	0
Q9HB90	RRAGC_HUMAN	RRAGC	Ras-related GTP-binding protein C (Rag C) (RagC) (EC 3.6.5.-) (GTPase-interacting protein 2) (TIB929)	0	0	0	0	0	0	0	0	0	0	0	0	1	0	0	0	1	0
O00462	MANBA_HUMAN	MANBA	Beta-mannosidase (EC 3.2.1.25) (Lysosomal beta A mannosidase) (Mannanase) (Mannase)	0	0	0	1	0	0	0	0	0	0	0	0	0	0	0	0	1	0
Q86WC4	OSTM1_HUMAN	OSTM1	Osteopetrosis-associated transmembrane protein 1 (Chloride channel 7 beta subunit)	0	0	0	0	0	0	0	0	0	0	0	0	0	1	0	0	1	0
Q02083	NAAA_HUMAN	NAAA	N-acylethanolamine-hydrolyzing acid amidase (EC 3.5.1.60) (Acid ceramidase-like protein) (Acylsphingosine deacylase NAAA) (EC 3.5.1.23) (N-acylsphingosine amidohydrolase-like) (ASAH-like protein) [Cleaved into: N-acylethanolamine-hydrolyzing acid amidase subunit alpha; N-acylethanolamine-hydrolyzing acid amidase subunit beta]	0	0	0	0	1	0	0	0	0	0	0	0	0	0	0	0	1	0
P09668	CATH_HUMAN	CTSH	Pro-cathepsin H [Cleaved into: Cathepsin H mini chain; Cathepsin H (EC 3.4.22.16); Cathepsin H heavy chain; Cathepsin H light chain]	0	0	0	0	1	0	0	0	0	0	0	0	0	0	0	0	1	0
O43504	LTOR5_HUMAN	LAMTOR5	Ragulator complex protein LAMTOR5 (Hepatitis B virus X-interacting protein) (HBV X-interacting protein) (HBX-interacting protein) (Late endosomal/lysosomal adaptor and MAPK and MTOR activator 5)	0	0	0	0	0	0	0	0	0	0	0	0	0	1	0	0	1	0
O00584	RNT2_HUMAN	RNASET2	Ribonuclease T2 (EC 4.6.1.19) (Ribonuclease 6)	0	0	0	0	0	0	0	0	0	0	0	0	0	1	0	0	1	0
Q9UHG3	PCYOX_HUMAN	PCYOX1	Prenylcysteine oxidase 1 (EC 1.8.3.5) (Prenylcysteine lyase)	0	0	0	0	0	1	0	0	0	0	0	0	0	0	0	0	1	0
Q8NFJ5	RAI3_HUMAN	GPRC5A	Retinoic acid-induced protein 3 (G-protein coupled receptor family C group 5 member A) (Phorbol ester induced gene 1) (PEIG-1) (Retinoic acid-induced gene 1 protein) (RAIG-1)	0	0	0	0	0	0	1	0	0	0	0	0	0	0	0	0	1	0
Q01459	DIAC_HUMAN	CTBS	Di-N-acetylchitobiase (EC 3.2.1.-)	0	0	0	1	0	0	0	0	0	0	0	0	0	0	0	0	1	0
O60911	CATL2_HUMAN	CTSV	Cathepsin L2 (EC 3.4.22.43) (Cathepsin U) (Cathepsin V)	0	0	0	0	0	0	0	0	0	0	0	0	0	1	0	0	1	0
P86790	CCZ1B_HUMAN	CCZ1B	Vacuolar fusion protein CCZ1 homolog B (Vacuolar fusion protein CCZ1 homolog-like)	0	0	0	0	0	0	0	0	1	0	0	0	0	0	0	0	1	0
Q8N8Y2	VA0D2_HUMAN	ATP6V0D2	V-type proton ATPase subunit d 2 (V-ATPase subunit d 2) (Vacuolar proton pump subunit d 2)	0	0	0	0	1	0	0	0	0	0	0	0	0	0	0	0	1	0
Q8WWB7	GLMP_HUMAN	GLMP	Glycosylated lysosomal membrane protein (Lysosomal protein NCU-G1)	0	0	0	1	0	0	0	0	0	0	0	0	0	0	0	0	1	0
Q6P4A8	PLBL1_HUMAN	PLBD1	Phospholipase B-like 1 (EC 3.1.1.-) (LAMA-like protein 1) (Lamina ancestor homolog 1) (Phospholipase B domain-containing protein 1) [Cleaved into: Phospholipase B-like 1 chain A; Phospholipase B-like 1 chain B; Phospholipase B-like 1 chain C]	0	0	0	0	1	0	0	0	0	0	0	0	0	0	0	0	1	0
Q6UX65	DRAM2_HUMAN	DRAM2	DNA damage-regulated autophagy modulator protein 2 (Transmembrane protein 77)	0	0	0	0	0	0	0	0	0	0	0	0	0	1	0	0	1	0
P13284	GILT_HUMAN	IFI30	Gamma-interferon-inducible lysosomal thiol reductase (EC 1.8.-.-) (Gamma-interferon-inducible protein IP-30) (Legumaturain)	0	0	0	1	0	0	0	0	0	0	0	0	0	0	0	0	1	0
Q9UHL4	DPP2_HUMAN	DPP7	Dipeptidyl peptidase 2 (EC 3.4.14.2) (Dipeptidyl aminopeptidase II) (Dipeptidyl peptidase 7) (Dipeptidyl peptidase II) (DPP II) (Quiescent cell proline dipeptidase)	0	0	0	1	0	0	0	0	0	0	0	0	0	0	0	0	1	0
Q96RQ9	OXLA_HUMAN	IL4I1	L-amino-acid oxidase (LAAO) (LAO) (EC 1.4.3.2) (EC 1.4.3.25) (Interleukin-4-induced protein 1) (IL4-induced protein 1) (hIL4I1) (Protein Fig-1) (hFIG1)	0	0	0	0	1	0	0	0	0	0	0	0	0	0	0	0	1	0
Q7L523	RRAGA_HUMAN	RRAGA	Ras-related GTP-binding protein A (Rag A) (RagA) (EC 3.6.5.-) (Adenovirus E3 14.7 kDa-interacting protein 1) (FIP-1)	0	0	0	0	0	0	0	0	0	0	0	0	1	0	0	0	1	0
P05164	PERM_HUMAN	MPO	Myeloperoxidase (MPO) (EC 1.11.2.2) [Cleaved into: Myeloperoxidase; 89 kDa myeloperoxidase; 84 kDa myeloperoxidase; Myeloperoxidase light chain; Myeloperoxidase heavy chain]	0	0	0	0	1	0	0	0	0	0	0	0	0	0	0	0	1	0
Q9UNF0	PACN2_HUMAN	PACSIN2	Protein kinase C and casein kinase substrate in neurons protein 2 (Syndapin-2) (Syndapin-II) (SdpII)	0	0	0	0	0	0	0	0	0	0	0	0	0	0	1	0	1	0
Q709C8	VP13C_HUMAN	VPS13C	Intermembrane lipid transfer protein VPS13C (Vacuolar protein sorting-associated protein 13C)	0	0	0	0	1	0	0	0	0	0	0	0	0	0	0	0	1	0
Q9H4A6	GOLP3_HUMAN	GOLPH3	Golgi phosphoprotein 3 (Coat protein GPP34) (Mitochondrial DNA absence factor) (MIDAS)	0	0	0	0	0	0	0	0	0	0	0	1	0	0	0	0	1	0
P40926	MDHM_HUMAN	MDH2	Malate dehydrogenase, mitochondrial (EC 1.1.1.37)	0	0	0	1	0	0	0	0	0	0	0	0	0	0	0	0	1	0
P12236	ADT3_HUMAN	SLC25A6	ADP/ATP translocase 3 (ADP,ATP carrier protein 3) (ADP,ATP carrier protein, isoform T2) (ANT 2) (Adenine nucleotide translocator 3) (ANT 3) (Solute carrier family 25 member 6) [Cleaved into: ADP/ATP translocase 3, N-terminally processed]	0	0	0	0	0	0	0	0	0	0	1	0	0	0	0	0	1	0
Q9BTZ2	DHRS4_HUMAN	DHRS4	Dehydrogenase/reductase SDR family member 4 (EC 1.1.1.184) (NADPH-dependent carbonyl reductase) (CR) (NADPH-dependent retinol dehydrogenase/reductase) (NRDR) (humNRDR) (Peroxisomal short-chain alcohol dehydrogenase) (PSCD) (SCAD-SRL) (Short chain dehydrogenase/reductase family 25C member 2) (Protein SDR25C2) (Short-chain dehydrogenase/reductase family member 4)	0	0	0	0	0	0	0	0	0	0	0	1	0	0	0	0	1	0
Q05655	KPCD_HUMAN	PRKCD	Protein kinase C delta type (EC 2.7.11.13) (Tyrosine-protein kinase PRKCD) (EC 2.7.10.2) (nPKC-delta) [Cleaved into: Protein kinase C delta type regulatory subunit; Protein kinase C delta type catalytic subunit (Sphingosine-dependent protein kinase-1) (SDK1)]	0	0	0	0	0	0	0	0	0	0	0	0	0	1	0	0	1	0
P22234	PUR6_HUMAN	PAICS	Bifunctional phosphoribosylaminoimidazole carboxylase/phosphoribosylaminoimidazole succinocarboxamide synthetase (PAICS) [Includes: Phosphoribosylaminoimidazole carboxylase (EC 4.1.1.21) (AIR carboxylase) (AIRC); Phosphoribosylaminoimidazole succinocarboxamide synthetase (EC 6.3.2.6) (SAICAR synthetase)]	0	0	0	0	0	1	0	0	0	0	0	0	0	0	0	0	1	0
Q8NBX0	SCPDL_HUMAN	SCCPDH	Saccharopine dehydrogenase-like oxidoreductase (EC 1.-.-.-)	0	0	0	0	0	0	0	0	0	0	0	1	0	0	0	0	1	0
Q13637	RAB32_HUMAN	RAB32	Ras-related protein Rab-32	0	0	0	0	1	0	0	0	0	0	0	0	0	0	0	0	1	0
P12235	ADT1_HUMAN	SLC25A4	ADP/ATP translocase 1 (ADP,ATP carrier protein 1) (ADP,ATP carrier protein, heart/skeletal muscle isoform T1) (Adenine nucleotide translocator 1) (ANT 1) (Solute carrier family 25 member 4)	0	0	0	0	0	0	0	0	0	0	1	0	0	0	0	0	1	0
Q04837	SSBP_HUMAN	SSBP1	Single-stranded DNA-binding protein, mitochondrial (Mt-SSB) (MtSSB) (PWP1-interacting protein 17)	1	0	0	0	0	0	0	0	0	0	0	0	0	0	0	0	1	0
P22307	SCP2_HUMAN	SCP2	Sterol carrier protein 2 (SCP-2) (Acetyl-CoA C-myristoyltransferase) (EC 2.3.1.155) (Non-specific lipid-transfer protein) (NSL-TP) (Propanoyl-CoA C-acyltransferase) (EC 2.3.1.176) (SCP-2/3-oxoacyl-CoA thiolase) (SCP-2/thiolase) (EC 2.3.1.16) (SCP-chi) (SCPX) (Sterol carrier protein X) (SCP-X)	0	0	0	0	1	0	0	0	0	0	0	0	0	0	0	0	1	0
P10515	ODP2_HUMAN	DLAT	Dihydrolipoyllysine-residue acetyltransferase component of pyruvate dehydrogenase complex, mitochondrial (EC 2.3.1.12) (70 kDa mitochondrial autoantigen of primary biliary cirrhosis) (PBC) (Dihydrolipoamide acetyltransferase component of pyruvate dehydrogenase complex) (M2 antigen complex 70 kDa subunit) (Pyruvate dehydrogenase complex component E2) (PDC-E2) (PDCE2)	0	0	0	0	0	0	0	0	0	0	0	1	0	0	0	0	1	0
P53007	TXTP_HUMAN	SLC25A1	Tricarboxylate transport protein, mitochondrial (Citrate transport protein) (CTP) (Mitochondrial citrate carrier) (CIC) (Solute carrier family 25 member 1) (Tricarboxylate carrier protein)	0	0	0	0	0	0	0	0	0	0	1	0	0	0	0	0	1	0
Q96IX5	ATPMK_HUMAN	ATP5MK	ATP synthase membrane subunit K, mitochondrial (ATP synthase membrane subunit DAPIT, mitochondrial) (Diabetes-associated protein in insulin-sensitive tissues) (HCV F-transactivated protein 2) (Up-regulated during skeletal muscle growth protein 5)	0	0	0	0	0	0	0	0	0	0	0	0	1	0	0	0	1	0
Q15070	OXA1L_HUMAN	OXA1L	Mitochondrial inner membrane protein OXA1L (Hsa) (OXA1Hs) (Oxidase assembly 1-like protein) (OXA1-like protein)	0	0	0	0	0	0	0	0	0	0	1	0	0	0	0	0	1	0
Q16891	MIC60_HUMAN	IMMT	MICOS complex subunit MIC60 (Cell proliferation-inducing gene 4/52 protein) (Mitochondrial inner membrane protein) (Mitofilin) (p87/89)	0	0	0	0	0	0	0	0	0	0	0	0	1	0	0	0	1	0
P00403	COX2_HUMAN	MT-CO2	Cytochrome c oxidase subunit 2 (EC 7.1.1.9) (Cytochrome c oxidase polypeptide II)	0	0	0	0	0	1	0	0	0	0	0	0	0	0	0	0	1	0
P36957	ODO2_HUMAN	DLST	Dihydrolipoyllysine-residue succinyltransferase component of 2-oxoglutarate dehydrogenase complex, mitochondrial (EC 2.3.1.61) (2-oxoglutarate dehydrogenase complex component E2) (OGDC-E2) (Dihydrolipoamide succinyltransferase component of 2-oxoglutarate dehydrogenase complex) (E2K)	1	0	0	0	0	0	0	0	0	0	0	0	0	0	0	0	1	0
P09001	RM03_HUMAN	MRPL3	39S ribosomal protein L3, mitochondrial (L3mt) (MRP-L3) (Mitochondrial large ribosomal subunit protein uL3m)	1	0	0	0	0	0	0	0	0	0	0	0	0	0	0	0	1	0
Q9NR31	SAR1A_HUMAN	SAR1A	GTP-binding protein SAR1a (COPII-associated small GTPase)	0	0	0	0	1	0	0	0	0	0	0	0	0	0	0	0	1	0
Q9Y6C9	MTCH2_HUMAN	MTCH2	Mitochondrial carrier homolog 2 (Met-induced mitochondrial protein)	0	0	0	0	0	0	0	0	0	1	0	0	0	0	0	0	1	0
Q13423	NNTM_HUMAN	NNT	NAD(P) transhydrogenase, mitochondrial (EC 7.1.1.1) (Nicotinamide nucleotide transhydrogenase) (Pyridine nucleotide transhydrogenase)	0	0	0	0	0	0	0	0	0	0	1	0	0	0	0	0	1	0
P26640	SYVC_HUMAN	VARS1	Valine--tRNA ligase (EC 6.1.1.9) (Protein G7a) (Valyl-tRNA synthetase) (ValRS)	0	0	0	0	0	0	0	0	0	0	0	0	1	0	0	0	1	0
Q9UJS0	S2513_HUMAN	SLC25A13	Electrogenic aspartate/glutamate antiporter SLC25A13, mitochondrial (Calcium-binding mitochondrial carrier protein Aralar2) (ARALAR-related gene 2) (ARALAR2) (Citrin) (Mitochondrial aspartate glutamate carrier 2) (Solute carrier family 25 member 13)	0	0	0	0	0	0	0	0	0	0	1	0	0	0	0	0	1	0
P11310	ACADM_HUMAN	ACADM	Medium-chain specific acyl-CoA dehydrogenase, mitochondrial (MCAD) (EC 1.3.8.7) (Medium chain acyl-CoA dehydrogenase) (MCADH)	1	0	0	0	0	0	0	0	0	0	0	0	0	0	0	0	1	0
P00367	DHE3_HUMAN	GLUD1	Glutamate dehydrogenase 1, mitochondrial (GDH 1) (EC 1.4.1.3)	0	0	0	0	0	0	0	0	0	0	0	1	0	0	0	0	1	0
P42356	PI4KA_HUMAN	PI4KA	Phosphatidylinositol 4-kinase alpha (PI4-kinase alpha) (PI4K-alpha) (PtdIns-4-kinase alpha) (EC 2.7.1.67) (Phosphatidylinositol 4-Kinase III alpha)	0	0	0	0	0	0	0	0	1	0	0	0	0	0	0	0	1	0
Q6NUK1	SCMC1_HUMAN	SLC25A24	Calcium-binding mitochondrial carrier protein SCaMC-1 (Mitochondrial ATP-Mg/Pi carrier protein 1) (Mitochondrial Ca(2+)-dependent solute carrier protein 1) (Small calcium-binding mitochondrial carrier protein 1) (Solute carrier family 25 member 24)	0	0	0	0	0	0	0	0	0	0	1	0	0	0	0	0	1	0
P54819	KAD2_HUMAN	AK2	Adenylate kinase 2, mitochondrial (AK 2) (EC 2.7.4.3) (ATP-AMP transphosphorylase 2) (ATP:AMP phosphotransferase) (Adenylate monophosphate kinase) [Cleaved into: Adenylate kinase 2, mitochondrial, N-terminally processed]	0	0	0	0	0	1	0	0	0	0	0	0	0	0	0	0	1	0
Q9BRJ2	RM45_HUMAN	MRPL45	39S ribosomal protein L45, mitochondrial (L45mt) (MRP-L45) (Mitochondrial large ribosomal subunit protein mL45)	1	0	0	0	0	0	0	0	0	0	0	0	0	0	0	0	1	0
O43572	AKA10_HUMAN	AKAP10	A-kinase anchor protein 10, mitochondrial (AKAP-10) (Dual specificity A kinase-anchoring protein 2) (D-AKAP-2) (Protein kinase A-anchoring protein 10) (PRKA10)	0	0	0	0	0	0	1	0	0	0	0	0	0	0	0	0	1	0
P06744	G6PI_HUMAN	GPI	Glucose-6-phosphate isomerase (GPI) (EC 5.3.1.9) (Autocrine motility factor) (AMF) (Neuroleukin) (NLK) (Phosphoglucose isomerase) (PGI) (Phosphohexose isomerase) (PHI) (Sperm antigen 36) (SA-36)	0	0	0	1	0	0	0	0	0	0	0	0	0	0	0	0	1	0
P04179	SODM_HUMAN	SOD2	Superoxide dismutase [Mn], mitochondrial (EC 1.15.1.1)	0	0	0	0	0	0	0	0	0	0	0	1	0	0	0	0	1	0
Q9Y399	RT02_HUMAN	MRPS2	28S ribosomal protein S2, mitochondrial (MRP-S2) (S2mt) (Mitochondrial small ribosomal subunit protein uS2m)	1	0	0	0	0	0	0	0	0	0	0	0	0	0	0	0	1	0
Q14318	FKBP8_HUMAN	FKBP8	Peptidyl-prolyl cis-trans isomerase FKBP8 (PPIase FKBP8) (EC 5.2.1.8) (38 kDa FK506-binding protein) (38 kDa FKBP) (FKBP-38) (hFKBP38) (FK506-binding protein 8) (FKBP-8) (FKBPR38) (Rotamase)	0	0	0	0	0	0	0	0	0	0	0	0	1	0	0	0	1	0
P31040	SDHA_HUMAN	SDHA	Succinate dehydrogenase [ubiquinone] flavoprotein subunit, mitochondrial (EC 1.3.5.1) (Flavoprotein subunit of complex II) (Fp)	0	0	0	0	0	0	0	0	0	1	0	0	0	0	0	0	1	0
Q9NSE4	SYIM_HUMAN	IARS2	Isoleucine--tRNA ligase, mitochondrial (EC 6.1.1.5) (Isoleucyl-tRNA synthetase) (IleRS)	1	0	0	0	0	0	0	0	0	0	0	0	0	0	0	0	1	0
Q9Y4W6	AFG32_HUMAN	AFG3L2	AFG3-like protein 2 (EC 3.4.24.-) (Paraplegin-like protein)	0	0	0	0	0	0	0	0	0	0	1	0	0	0	0	0	1	0
O75746	S2512_HUMAN	SLC25A12	Electrogenic aspartate/glutamate antiporter SLC25A12, mitochondrial (Araceli hiperlarga) (Aralar) (Aralar1) (Mitochondrial aspartate glutamate carrier 1) (Solute carrier family 25 member 12)	0	0	0	0	0	0	0	0	0	0	1	0	0	0	0	0	1	0
Q9H936	GHC1_HUMAN	SLC25A22	Mitochondrial glutamate carrier 1 (GC-1) (Glutamate/H(+) symporter 1) (Solute carrier family 25 member 22)	0	0	0	0	0	0	0	0	0	0	1	0	0	0	0	0	1	0
P22695	QCR2_HUMAN	UQCRC2	Cytochrome b-c1 complex subunit 2, mitochondrial (Complex III subunit 2) (Core protein II) (Ubiquinol-cytochrome-c reductase complex core protein 2)	0	0	0	0	0	0	0	0	0	0	0	1	0	0	0	0	1	0
O75874	IDHC_HUMAN	IDH1	Isocitrate dehydrogenase [NADP] cytoplasmic (IDH) (IDH1) (EC 1.1.1.42) (Cytosolic NADP-isocitrate dehydrogenase) (IDPc) (NADP(+)-specific ICDH) (Oxalosuccinate decarboxylase)	0	0	0	0	0	0	0	0	0	0	0	1	0	0	0	0	1	0
O95202	LETM1_HUMAN	LETM1	Mitochondrial proton/calcium exchanger protein (Leucine zipper-EF-hand-containing transmembrane protein 1)	0	0	0	0	0	0	0	0	0	0	1	0	0	0	0	0	1	0
Q9H7Z7	PGES2_HUMAN	PTGES2	Prostaglandin E synthase 2 (EC 5.3.99.3) (Membrane-associated prostaglandin E synthase-2) (mPGE synthase-2) (Microsomal prostaglandin E synthase 2) (mPGES-2) (Prostaglandin-H(2) E-isomerase) [Cleaved into: Prostaglandin E synthase 2 truncated form]	0	0	0	0	0	0	0	0	0	0	1	0	0	0	0	0	1	0
Q15046	SYK_HUMAN	KARS1	Lysine--tRNA ligase (EC 2.7.7.-) (EC 6.1.1.6) (Lysyl-tRNA synthetase) (LysRS)	1	0	0	0	0	0	0	0	0	0	0	0	0	0	0	0	1	0
P22033	MUTA_HUMAN	MMUT	Methylmalonyl-CoA mutase, mitochondrial (MCM) (EC 5.4.99.2) (Methylmalonyl-CoA isomerase)	1	0	0	0	0	0	0	0	0	0	0	0	0	0	0	0	1	0
P82933	RT09_HUMAN	MRPS9	28S ribosomal protein S9, mitochondrial (MRP-S9) (S9mt) (Mitochondrial small ribosomal subunit protein uS9m)	1	0	0	0	0	0	0	0	0	0	0	0	0	0	0	0	1	0
Q9NYK5	RM39_HUMAN	MRPL39	39S ribosomal protein L39, mitochondrial (L39mt) (MRP-L39) (39S ribosomal protein L5, mitochondrial) (L5mt) (MRP-L5) (Mitochondrial large ribosomal subunit protein mL39)	1	0	0	0	0	0	0	0	0	0	0	0	0	0	0	0	1	0
Q5JTZ9	SYAM_HUMAN	AARS2	Alanine--tRNA ligase, mitochondrial (EC 6.1.1.7) (Alanyl-tRNA synthetase) (AlaRS)	1	0	0	0	0	0	0	0	0	0	0	0	0	0	0	0	1	0
Q16881	TRXR1_HUMAN	TXNRD1	Thioredoxin reductase 1, cytoplasmic (TR) (EC 1.8.1.9) (Gene associated with retinoic and interferon-induced mortality 12 protein) (GRIM-12) (Gene associated with retinoic and IFN-induced mortality 12 protein) (KM-102-derived reductase-like factor) (Peroxidase TXNRD1) (EC 1.11.1.2) (Thioredoxin reductase TR1)	1	0	0	0	0	0	0	0	0	0	0	0	0	0	0	0	1	0
Q9H2U2	IPYR2_HUMAN	PPA2	Inorganic pyrophosphatase 2, mitochondrial (EC 3.6.1.1) (Pyrophosphatase SID6-306) (Pyrophosphate phospho-hydrolase 2) (PPase 2)	1	0	0	0	0	0	0	0	0	0	0	0	0	0	0	0	1	0
Q9HAV7	GRPE1_HUMAN	GRPEL1	GrpE protein homolog 1, mitochondrial (HMGE) (Mt-GrpE#1)	1	0	0	0	0	0	0	0	0	0	0	0	0	0	0	0	1	0
P14735	IDE_HUMAN	IDE	Insulin-degrading enzyme (EC 3.4.24.56) (Abeta-degrading protease) (Insulin protease) (Insulinase) (Insulysin)	1	0	0	0	0	0	0	0	0	0	0	0	0	0	0	0	1	0
O43847	NRDC_HUMAN	NRDC	Nardilysin (EC 3.4.24.61) (N-arginine dibasic convertase) (NRD convertase) (NRD-C) (Nardilysin convertase)	0	0	0	0	0	0	0	0	0	0	0	0	1	0	0	0	1	0
Q9NP81	SYSM_HUMAN	SARS2	Serine--tRNA ligase, mitochondrial (EC 6.1.1.11) (SerRSmt) (Seryl-tRNA synthetase) (SerRS) (Seryl-tRNA(Ser/Sec) synthetase)	1	0	0	0	0	0	0	0	0	0	0	0	0	0	0	0	1	0
P43304	GPDM_HUMAN	GPD2	Glycerol-3-phosphate dehydrogenase, mitochondrial (GPD-M) (GPDH-M) (EC 1.1.5.3) (mitohondrial glycerophosphate dehydrogenase gene) (mGDH) (mtGPD)	0	0	0	0	0	0	0	0	0	0	0	0	1	0	0	0	1	0
P04792	HSPB1_HUMAN	HSPB1	Heat shock protein beta-1 (HspB1) (28 kDa heat shock protein) (Estrogen-regulated 24 kDa protein) (Heat shock 27 kDa protein) (HSP 27) (Stress-responsive protein 27) (SRP27)	1	0	0	0	0	0	0	0	0	0	0	0	0	0	0	0	1	0
Q9UMS0	NFU1_HUMAN	NFU1	NFU1 iron-sulfur cluster scaffold homolog, mitochondrial (HIRA-interacting protein 5)	1	0	0	0	0	0	0	0	0	0	0	0	0	0	0	0	1	0
P82675	RT05_HUMAN	MRPS5	28S ribosomal protein S5, mitochondrial (MRP-S5) (S5mt) (Mitochondrial small ribosomal subunit protein uS5m)	1	0	0	0	0	0	0	0	0	0	0	0	0	0	0	0	1	0
P42765	THIM_HUMAN	ACAA2	3-ketoacyl-CoA thiolase, mitochondrial (EC 2.3.1.16) (Acetyl-CoA acetyltransferase) (EC 2.3.1.9) (Acetyl-CoA acyltransferase) (Acyl-CoA hydrolase, mitochondrial) (EC 3.1.2.-, EC 3.1.2.1, EC 3.1.2.2) (Beta-ketothiolase) (Mitochondrial 3-oxoacyl-CoA thiolase) (T1)	1	0	0	0	0	0	0	0	0	0	0	0	0	0	0	0	1	0
Q9NNW7	TRXR2_HUMAN	TXNRD2	Thioredoxin reductase 2, mitochondrial (EC 1.8.1.9) (Selenoprotein Z) (SelZ) (TR-beta) (Thioredoxin reductase TR3)	1	0	0	0	0	0	0	0	0	0	0	0	0	0	0	0	1	0
Q9Y3D6	FIS1_HUMAN	FIS1	Mitochondrial fission 1 protein (FIS1 homolog) (hFis1) (Tetratricopeptide repeat protein 11) (TPR repeat protein 11)	0	0	0	0	1	0	0	0	0	0	0	0	0	0	0	0	1	0
Q5K4L6	S27A3_HUMAN	SLC27A3	Long-chain fatty acid transport protein 3 (FATP-3) (Fatty acid transport protein 3) (Arachidonate--CoA ligase) (EC 6.2.1.15) (Long-chain-fatty-acid--CoA ligase) (EC 6.2.1.3) (Solute carrier family 27 member 3) (Very long-chain acyl-CoA synthetase homolog 3) (VLCS-3) (EC 6.2.1.-)	0	0	0	0	1	0	0	0	0	0	0	0	0	0	0	0	1	0
Q96NB2	SFXN2_HUMAN	SFXN2	Sideroflexin-2	0	0	0	0	0	0	0	0	0	0	0	0	0	0	0	1	1	0
O60333	KIF1B_HUMAN	KIF1B	Kinesin-like protein KIF1B (Klp)	0	0	0	0	0	0	0	0	0	0	0	0	1	0	0	0	1	0
P53701	CCHL_HUMAN	HCCS	Holocytochrome c-type synthase (EC 4.4.1.17) (Cytochrome c-type heme lyase)	0	0	0	0	0	0	0	0	0	0	0	0	1	0	0	0	1	0
Q9NVI7	ATD3A_HUMAN	ATAD3A	ATPase family AAA domain-containing protein 3A	0	0	0	0	0	0	0	0	0	0	1	0	0	0	0	0	1	0
Q9BVL4	SELO_HUMAN	SELENOO	Protein adenylyltransferase SelO, mitochondrial (EC 2.7.7.-) (EC 2.7.7.108) (Selenoprotein O) (SelO)	1	0	0	0	0	0	0	0	0	0	0	0	0	0	0	0	1	0
Q9NUQ2	PLCE_HUMAN	AGPAT5	1-acyl-sn-glycerol-3-phosphate acyltransferase epsilon (EC 2.3.1.51) (1-acylglycerol-3-phosphate O-acyltransferase 5) (1-AGP acyltransferase 5) (1-AGPAT 5) (Lysophosphatidic acid acyltransferase epsilon) (LPAAT-epsilon)	0	0	0	0	0	0	0	0	0	0	1	0	0	0	0	0	1	0
P24539	AT5F1_HUMAN	ATP5PB	ATP synthase F(0) complex subunit B1, mitochondrial (ATP synthase peripheral stalk-membrane subunit b) (ATP synthase proton-transporting mitochondrial F(0) complex subunit B1) (ATP synthase subunit b) (ATPase subunit b)	0	0	0	0	0	0	0	0	0	0	0	1	0	0	0	0	1	0
O60783	RT14_HUMAN	MRPS14	28S ribosomal protein S14, mitochondrial (MRP-S14) (S14mt) (Mitochondrial small ribosomal subunit protein uS14m)	1	0	0	0	0	0	0	0	0	0	0	0	0	0	0	0	1	0
P23434	GCSH_HUMAN	GCSH	Glycine cleavage system H protein, mitochondrial (Lipoic acid-containing protein)	1	0	0	0	0	0	0	0	0	0	0	0	0	0	0	0	1	0
Q9NZJ6	COQ3_HUMAN	COQ3	Ubiquinone biosynthesis O-methyltransferase, mitochondrial (3-demethylubiquinol 3-O-methyltransferase) (EC 2.1.1.64) (Polyprenyldihydroxybenzoate methyltransferase) (EC 2.1.1.114)	1	0	0	0	0	0	0	0	0	0	0	0	0	0	0	0	1	0
P82673	RT35_HUMAN	MRPS35	28S ribosomal protein S35, mitochondrial (MRP-S35) (S35mt) (28S ribosomal protein S28, mitochondrial) (MRP-S28) (S28mt) (Mitochondrial small ribosomal subunit protein mS35)	1	0	0	0	0	0	0	0	0	0	0	0	0	0	0	0	1	0
Q8IVS2	FABD_HUMAN	MCAT	Malonyl-CoA-acyl carrier protein transacylase, mitochondrial (MCT) (EC 2.3.1.39) (Mitochondrial malonyl CoA:ACP acyltransferase) (Mitochondrial malonyltransferase) ([Acyl-carrier-protein] malonyltransferase)	1	0	0	0	0	0	0	0	0	0	0	0	0	0	0	0	1	0
Q96CM8	ACSF2_HUMAN	ACSF2	Medium-chain acyl-CoA ligase ACSF2, mitochondrial (EC 6.2.1.2)	1	0	0	0	0	0	0	0	0	0	0	0	0	0	0	0	1	0
Q5ST30	SYVM_HUMAN	VARS2	Valine--tRNA ligase, mitochondrial (EC 6.1.1.9) (Valyl-tRNA synthetase) (ValRS) (Valyl-tRNA synthetase-like)	1	0	0	0	0	0	0	0	0	0	0	0	0	0	0	0	1	0
Q8N0X4	CLYBL_HUMAN	CLYBL	Citramalyl-CoA lyase, mitochondrial (EC 4.1.3.25) ((3S)-malyl-CoA thioesterase) (EC 3.1.2.30) (Beta-methylmalate synthase) (EC 2.3.3.-) (Citrate lyase subunit beta-like protein) (Citrate lyase beta-like) (Malate synthase) (EC 2.3.3.9)	1	0	0	0	0	0	0	0	0	0	0	0	0	0	0	0	1	0
Q96GC5	RM48_HUMAN	MRPL48	39S ribosomal protein L48, mitochondrial (L48mt) (MRP-L48) (Mitochondrial large ribosomal subunit protein mL48)	1	0	0	0	0	0	0	0	0	0	0	0	0	0	0	0	1	0
Q9NPH0	PPA6_HUMAN	ACP6	Lysophosphatidic acid phosphatase type 6 (EC 3.1.3.2) (Acid phosphatase 6, lysophosphatidic) (Acid phosphatase-like protein 1) (PACPL1)	1	0	0	0	0	0	0	0	0	0	0	0	0	0	0	0	1	0
Q9UG56	PISD_HUMAN	PISD	Phosphatidylserine decarboxylase proenzyme, mitochondrial (EC 4.1.1.65) [Cleaved into: Phosphatidylserine decarboxylase beta chain; Phosphatidylserine decarboxylase alpha chain]	0	0	0	0	0	0	0	0	0	0	1	0	0	0	0	0	1	0
Q7L592	NDUF7_HUMAN	NDUFAF7	Protein arginine methyltransferase NDUFAF7, mitochondrial (EC 2.1.1.320) (NADH dehydrogenase [ubiquinone] complex I, assembly factor 7) (Protein midA homolog)	1	0	0	0	0	0	0	0	0	0	0	0	0	0	0	0	1	0
Q6P1L8	RM14_HUMAN	MRPL14	39S ribosomal protein L14, mitochondrial (L14mt) (MRP-L14) (39S ribosomal protein L32, mitochondrial) (L32mt) (MRP-L32) (Mitochondrial large ribosomal subunit protein uL14m)	1	0	0	0	0	0	0	0	0	0	0	0	0	0	0	0	1	0
Q7KZN9	COX15_HUMAN	COX15	Cytochrome c oxidase assembly protein COX15 homolog	0	0	0	0	0	0	0	0	0	0	1	0	0	0	0	0	1	0
Q7Z7H8	RM10_HUMAN	MRPL10	39S ribosomal protein L10, mitochondrial (L10mt) (MRP-L10) (39S ribosomal protein L8, mitochondrial) (L8mt) (MRP-L8) (Mitochondrial large ribosomal subunit protein uL10m)	1	0	0	0	0	0	0	0	0	0	0	0	0	0	0	0	1	0
Q9H2W6	RM46_HUMAN	MRPL46	39S ribosomal protein L46, mitochondrial (L46mt) (MRP-L46) (Mitochondrial large ribosomal subunit protein mL46) (P2ECSL)	1	0	0	0	0	0	0	0	0	0	0	0	0	0	0	0	1	0
Q9NVS9	PNPO_HUMAN	PNPO	Pyridoxine-5'-phosphate oxidase (EC 1.4.3.5) (Pyridoxamine-phosphate oxidase)	1	0	0	0	0	0	0	0	0	0	0	0	0	0	0	0	1	0
Q9Y3B7	RM11_HUMAN	MRPL11	39S ribosomal protein L11, mitochondrial (L11mt) (MRP-L11) (Mitochondrial large ribosomal subunit protein uL11m)	1	0	0	0	0	0	0	0	0	0	0	0	0	0	0	0	1	0
Q8IXM3	RM41_HUMAN	MRPL41	39S ribosomal protein L41, mitochondrial (L41mt) (MRP-L41) (39S ribosomal protein L27 homolog) (Bcl-2-interacting mitochondrial ribosomal protein L41) (Cell proliferation-inducing gene 3 protein) (MRP-L27 homolog) (Mitochondrial large ribosomal subunit protein mL41)	1	0	0	0	0	0	0	0	0	0	0	0	0	0	0	0	1	0
P36969	GPX4_HUMAN	GPX4	Phospholipid hydroperoxide glutathione peroxidase (PHGPx) (EC 1.11.1.12) (Glutathione peroxidase 4) (GPx-4) (GSHPx-4)	0	0	0	0	1	0	0	0	0	0	0	0	0	0	0	0	1	0
Q86SX6	GLRX5_HUMAN	GLRX5	Glutaredoxin-related protein 5, mitochondrial (Monothiol glutaredoxin-5)	1	0	0	0	0	0	0	0	0	0	0	0	0	0	0	0	1	0
Q9BW91	NUDT9_HUMAN	NUDT9	ADP-ribose pyrophosphatase, mitochondrial (EC 3.6.1.13) (ADP-ribose diphosphatase) (ADP-ribose phosphohydrolase) (Adenosine diphosphoribose pyrophosphatase) (ADPR-PPase) (Nucleoside diphosphate-linked moiety X motif 9) (Nudix motif 9)	1	0	0	0	0	0	0	0	0	0	0	0	0	0	0	0	1	0
Q9NP92	RT30_HUMAN	MRPS30	39S ribosomal protein S30, mitochondrial (MRP-S30) (S30mt) (Mitochondrial large ribosomal subunit protein mL65) (Mitochondrial large ribosomal subunit protein mS30) (Programmed cell death protein 9)	1	0	0	0	0	0	0	0	0	0	0	0	0	0	0	0	1	0
P10109	ADX_HUMAN	FDX1	Adrenodoxin, mitochondrial (Adrenal ferredoxin) (Ferredoxin-1) (Hepatoredoxin)	1	0	0	0	0	0	0	0	0	0	0	0	0	0	0	0	1	0
P21953	ODBB_HUMAN	BCKDHB	2-oxoisovalerate dehydrogenase subunit beta, mitochondrial (EC 1.2.4.4) (Branched-chain alpha-keto acid dehydrogenase E1 component beta chain) (BCKDE1B) (BCKDH E1-beta)	1	0	0	0	0	0	0	0	0	0	0	0	0	0	0	0	1	0
P27144	KAD4_HUMAN	AK4	Adenylate kinase 4, mitochondrial (AK 4) (EC 2.7.4.10) (EC 2.7.4.6) (Adenylate kinase 3-like) (GTP:AMP phosphotransferase AK4)	0	0	0	0	0	1	0	0	0	0	0	0	0	0	0	0	1	0
Q92667	AKAP1_HUMAN	AKAP1	A-kinase anchor protein 1, mitochondrial (A-kinase anchor protein 149 kDa) (AKAP 149) (Dual specificity A-kinase-anchoring protein 1) (D-AKAP-1) (Protein kinase A-anchoring protein 1) (PRKA1) (Spermatid A-kinase anchor protein 84) (S-AKAP84)	0	0	0	0	0	0	0	0	0	0	0	0	1	0	0	0	1	0
Q9Y3B8	ORN_HUMAN	REXO2	Oligoribonuclease, mitochondrial (EC 3.1.15.-) (RNA exonuclease 2 homolog) (Small fragment nuclease)	1	0	0	0	0	0	0	0	0	0	0	0	0	0	0	0	1	0
Q8N573	OXR1_HUMAN	OXR1	Oxidation resistance protein 1	0	0	0	0	0	0	1	0	0	0	0	0	0	0	0	0	1	0
Q9HCC0	MCCB_HUMAN	MCCC2	Methylcrotonoyl-CoA carboxylase beta chain, mitochondrial (MCCase subunit beta) (EC 6.4.1.4) (3-methylcrotonyl-CoA carboxylase 2) (3-methylcrotonyl-CoA carboxylase non-biotin-containing subunit) (3-methylcrotonyl-CoA:carbon dioxide ligase subunit beta)	1	0	0	0	0	0	0	0	0	0	0	0	0	0	0	0	1	0
P05165	PCCA_HUMAN	PCCA	Propionyl-CoA carboxylase alpha chain, mitochondrial (PCCase subunit alpha) (EC 6.4.1.3) (Propanoyl-CoA:carbon dioxide ligase subunit alpha)	1	0	0	0	0	0	0	0	0	0	0	0	0	0	0	0	1	0
P05166	PCCB_HUMAN	PCCB	Propionyl-CoA carboxylase beta chain, mitochondrial (PCCase subunit beta) (EC 6.4.1.3) (Propanoyl-CoA:carbon dioxide ligase subunit beta)	1	0	0	0	0	0	0	0	0	0	0	0	0	0	0	0	1	0
Q96TC7	RMD3_HUMAN	RMDN3	Regulator of microtubule dynamics protein 3 (RMD-3) (hRMD-3) (Cerebral protein 10) (Protein FAM82A2) (Protein FAM82C) (Protein tyrosine phosphatase-interacting protein 51) (TCPTP-interacting protein 51)	0	0	0	0	0	0	0	0	0	0	0	0	1	0	0	0	1	0
P49773	HINT1_HUMAN	HINT1	Adenosine 5'-monophosphoramidase HINT1 (EC 3.9.1.-) (Desumoylating isopeptidase HINT1) (EC 3.4.22.-) (Histidine triad nucleotide-binding protein 1) (Protein kinase C inhibitor 1) (Protein kinase C-interacting protein 1) (PKCI-1)	1	0	0	0	0	0	0	0	0	0	0	0	0	0	0	0	1	0
Q9NX46	ADPRS_HUMAN	ADPRS	ADP-ribosylhydrolase ARH3 (ADP-ribose glycohydrolase ARH3) (ADP-ribosylhydrolase 3) (O-acetyl-ADP-ribose deacetylase ARH3) (EC 3.5.1.-) (Poly(ADP-ribose) glycohydrolase ARH3) (EC 3.2.1.143) ([Protein ADP-ribosylarginine] hydrolase-like protein 2) ([Protein ADP-ribosylserine] hydrolase) (EC 3.2.2.-)	1	0	0	0	0	0	0	0	0	0	0	0	0	0	0	0	1	0
Q5VTE6	ANGE2_HUMAN	ANGEL2	Protein angel homolog 2	1	0	0	0	0	0	0	0	0	0	0	0	0	0	0	0	1	0
Q86YB7	ECHD2_HUMAN	ECHDC2	Enoyl-CoA hydratase domain-containing protein 2, mitochondrial	1	0	0	0	0	0	0	0	0	0	0	0	0	0	0	0	1	0
Q9NX18	SDHF2_HUMAN	SDHAF2	Succinate dehydrogenase assembly factor 2, mitochondrial (SDH assembly factor 2) (SDHAF2)	1	0	0	0	0	0	0	0	0	0	0	0	0	0	0	0	1	0
P0DPI2	GAL3A_HUMAN	GATD3	Glutamine amidotransferase-like class 1 domain-containing protein 3, mitochondrial	1	0	0	0	0	0	0	0	0	0	0	0	0	0	0	0	1	0
O43716	GATC_HUMAN	GATC	Glutamyl-tRNA(Gln) amidotransferase subunit C, mitochondrial (Glu-AdT subunit C) (EC 6.3.5.-) (Protein 15E1.2)	1	0	0	0	0	0	0	0	0	0	0	0	0	0	0	0	1	0
Q6UB28	MAP12_HUMAN	METAP1D	Methionine aminopeptidase 1D, mitochondrial (MAP 1D) (MetAP 1D) (EC 3.4.11.18) (Methionyl aminopeptidase type 1D, mitochondrial) (Peptidase M 1D)	1	0	0	0	0	0	0	0	0	0	0	0	0	0	0	0	1	0
Q86X76	NIT1_HUMAN	NIT1	Deaminated glutathione amidase (dGSH amidase) (EC 3.5.1.128) (Nitrilase homolog 1)	0	0	0	0	0	1	0	0	0	0	0	0	0	0	0	0	1	0
Q86TS9	RM52_HUMAN	MRPL52	39S ribosomal protein L52, mitochondrial (L52mt) (MRP-L52) (Mitochondrial large ribosomal subunit protein mL52)	1	0	0	0	0	0	0	0	0	0	0	0	0	0	0	0	1	0
P49448	DHE4_HUMAN	GLUD2	Glutamate dehydrogenase 2, mitochondrial (GDH 2) (EC 1.4.1.3)	0	0	0	0	0	0	0	0	0	0	0	1	0	0	0	0	1	0
Q8WXI4	ACO11_HUMAN	ACOT11	Acyl-coenzyme A thioesterase 11 (Acyl-CoA thioesterase 11) (EC 3.1.2.-) (Acyl-CoA thioester hydrolase 11) (Adipose-associated thioesterase) (Brown fat-inducible thioesterase) (BFIT) (Palmitoyl-coenzyme A thioesterase) (EC 3.1.2.2)	1	0	0	0	0	0	0	0	0	0	0	0	0	0	0	0	1	0
Q9BYN8	RT26_HUMAN	MRPS26	28S ribosomal protein S26, mitochondrial (MRP-S26) (S26mt) (28S ribosomal protein S13, mitochondrial) (MRP-S13) (S13mt) (Mitochondrial small ribosomal subunit protein mS26)	1	0	0	0	0	0	0	0	0	0	0	0	0	0	0	0	1	0
Q96DC8	ECHD3_HUMAN	ECHDC3	Enoyl-CoA hydratase domain-containing protein 3, mitochondrial	1	0	0	0	0	0	0	0	0	0	0	0	0	0	0	0	1	0
Q9BVS5	TR61B_HUMAN	TRMT61B	tRNA (adenine(58)-N(1))-methyltransferase, mitochondrial (EC 2.1.1.220) (mRNA methyladenosine-N(1)-methyltransferase) (EC 2.1.1.-)	1	0	0	0	0	0	0	0	0	0	0	0	0	0	0	0	1	0
Q9H0C2	ADT4_HUMAN	SLC25A31	ADP/ATP translocase 4 (ADP,ATP carrier protein 4) (Adenine nucleotide translocator 4) (ANT 4) (Solute carrier family 25 member 31) (Sperm flagellar energy carrier protein)	0	0	0	0	0	0	0	0	0	1	0	0	0	0	0	0	1	0
Q9UL12	SARDH_HUMAN	SARDH	Sarcosine dehydrogenase, mitochondrial (SarDH) (EC 1.5.8.3) (BPR-2)	1	0	0	0	0	0	0	0	0	0	0	0	0	0	0	0	1	0
O15229	KMO_HUMAN	KMO	Kynurenine 3-monooxygenase (EC 1.14.13.9) (Kynurenine 3-hydroxylase)	0	0	0	0	0	1	0	0	0	0	0	0	0	0	0	0	1	0
P28330	ACADL_HUMAN	ACADL	Long-chain specific acyl-CoA dehydrogenase, mitochondrial (LCAD) (EC 1.3.8.8)	1	0	0	0	0	0	0	0	0	0	0	0	0	0	0	0	1	0
Q6P4F2	FDX2_HUMAN	FDX2	Ferredoxin-2, mitochondrial (Adrenodoxin-like protein) (Ferredoxin-1-like protein)	1	0	0	0	0	0	0	0	0	0	0	0	0	0	0	0	1	0
Q96DA6	TIM14_HUMAN	DNAJC19	Mitochondrial import inner membrane translocase subunit TIM14 (DnaJ homolog subfamily C member 19)	1	0	0	0	0	0	0	0	0	0	0	0	0	0	0	0	1	0
Q9BRX8	PXL2A_HUMAN	PRXL2A	Peroxiredoxin-like 2A (Peroxiredoxin-like 2 activated in M-CSF stimulated monocytes) (Protein PAMM) (Redox-regulatory protein FAM213A)	0	0	0	0	0	0	0	0	0	0	0	1	0	0	0	0	1	0
Q9H0U6	RM18_HUMAN	MRPL18	39S ribosomal protein L18, mitochondrial (L18mt) (MRP-L18) (Mitochondrial large ribosomal subunit protein uL18m)	1	0	0	0	0	0	0	0	0	0	0	0	0	0	0	0	1	0
Q9NZE8	RM35_HUMAN	MRPL35	39S ribosomal protein L35, mitochondrial (L35mt) (MRP-L35) (Mitochondrial large ribosomal subunit protein bL35m)	1	0	0	0	0	0	0	0	0	0	0	0	0	0	0	0	1	0
Q16698	DECR_HUMAN	DECR1	2,4-dienoyl-CoA reductase [(3E)-enoyl-CoA-producing], mitochondrial (EC 1.3.1.124) (2,4-dienoyl-CoA reductase [NADPH]) (4-enoyl-CoA reductase [NADPH]) (Short chain dehydrogenase/reductase family 18C member 1)	1	0	0	0	0	0	0	0	0	0	0	0	0	0	0	0	1	0
P30038	AL4A1_HUMAN	ALDH4A1	Delta-1-pyrroline-5-carboxylate dehydrogenase, mitochondrial (P5C dehydrogenase) (EC 1.2.1.88) (Aldehyde dehydrogenase family 4 member A1) (L-glutamate gamma-semialdehyde dehydrogenase)	1	0	0	0	0	0	0	0	0	0	0	0	0	0	0	0	1	0
Q9NRD5	PICK1_HUMAN	PICK1	PRKCA-binding protein (Protein interacting with C kinase 1) (Protein kinase C-alpha-binding protein)	0	0	1	0	0	0	0	0	0	0	0	0	0	0	0	0	1	0
Q9P286	PAK5_HUMAN	PAK5	Serine/threonine-protein kinase PAK 5 (EC 2.7.11.1) (p21-activated kinase 5) (PAK-5) (p21-activated kinase 7) (PAK-7)	0	0	0	0	0	0	0	0	1	0	0	0	0	0	0	0	1	0
Q9HD34	LYRM4_HUMAN	LYRM4	LYR motif-containing protein 4	1	0	0	0	0	0	0	0	0	0	0	0	0	0	0	0	1	0
O00763	ACACB_HUMAN	ACACB	Acetyl-CoA carboxylase 2 (EC 6.4.1.2) (ACC-beta)	0	0	0	0	0	1	0	0	0	0	0	0	0	0	0	0	1	0
P49789	FHIT_HUMAN	FHIT	Bis(5'-adenosyl)-triphosphatase (EC 3.6.1.29) (AP3A hydrolase) (AP3Aase) (Adenosine 5'-monophosphoramidase FHIT) (EC 3.9.1.-) (Adenylylsulfatase) (EC 3.6.2.1) (Adenylylsulfate-ammonia adenylyltransferase) (EC 2.7.7.51) (Diadenosine 5',5'''-P1,P3-triphosphate hydrolase) (Dinucleosidetriphosphatase) (Fragile histidine triad protein)	1	0	0	0	0	0	0	0	0	0	0	0	0	0	0	0	1	0
Q8NE86	MCU_HUMAN	MCU	Calcium uniporter protein, mitochondrial (HsMCU) (Coiled-coil domain-containing protein 109A)	0	0	0	0	0	0	0	0	0	0	1	0	0	0	0	0	1	0
P00480	OTC_HUMAN	OTC	Ornithine transcarbamylase, mitochondrial (OTCase) (EC 2.1.3.3) (Ornithine carbamoyltransferase, mitochondrial)	0	0	0	0	0	0	0	0	0	0	0	1	0	0	0	0	1	0
Q99623	PHB2_HUMAN	PHB2	Prohibitin-2 (B-cell receptor-associated protein BAP37) (D-prohibitin) (Repressor of estrogen receptor activity)	0	0	0	0	0	0	0	0	0	0	0	1	0	0	0	0	1	0
P35232	PHB1_HUMAN	PHB1	Prohibitin 1	0	0	0	0	0	0	0	0	0	0	0	1	0	0	0	0	1	0
Q96HS1	PGAM5_HUMAN	PGAM5	Serine/threonine-protein phosphatase PGAM5, mitochondrial (EC 3.1.3.16) (Bcl-XL-binding protein v68) (Phosphoglycerate mutase family member 5)	0	0	0	0	0	0	0	0	0	0	1	0	0	0	0	0	1	0
P38646	GRP75_HUMAN	HSPA9	Stress-70 protein, mitochondrial (75 kDa glucose-regulated protein) (GRP-75) (Heat shock 70 kDa protein 9) (Mortalin) (MOT) (Peptide-binding protein 74) (PBP74)	1	0	0	0	0	0	0	0	0	0	0	0	0	0	0	0	1	0
Q96EY1	DNJA3_HUMAN	DNAJA3	DnaJ homolog subfamily A member 3, mitochondrial (DnaJ protein Tid-1) (hTid-1) (Hepatocellular carcinoma-associated antigen 57) (Tumorous imaginal discs protein Tid56 homolog)	1	0	0	0	0	0	0	0	0	0	0	0	0	0	0	0	1	0
P07954	FUMH_HUMAN	FH	Fumarate hydratase, mitochondrial (Fumarase) (HsFH) (EC 4.2.1.2)	0	0	0	0	0	1	0	0	0	0	0	0	0	0	0	0	1	0
P00390	GSHR_HUMAN	GSR	Glutathione reductase, mitochondrial (GR) (GRase) (EC 1.8.1.7)	1	0	0	0	0	0	0	0	0	0	0	0	0	0	0	0	1	0
Q9BPW8	NIPS1_HUMAN	NIPSNAP1	Protein NipSnap homolog 1 (NipSnap1)	1	0	0	0	0	0	0	0	0	0	0	0	0	0	0	0	1	0
P30044	PRDX5_HUMAN	PRDX5	Peroxiredoxin-5, mitochondrial (EC 1.11.1.24) (Alu corepressor 1) (Antioxidant enzyme B166) (AOEB166) (Liver tissue 2D-page spot 71B) (PLP) (Peroxiredoxin V) (Prx-V) (Peroxisomal antioxidant enzyme) (TPx type VI) (Thioredoxin peroxidase PMP20) (Thioredoxin-dependent peroxiredoxin 5)	0	0	0	0	1	0	0	0	0	0	0	0	0	0	0	0	1	0
O00165	HAX1_HUMAN	HAX1	HCLS1-associated protein X-1 (HS1-associating protein X-1) (HAX-1) (HS1-binding protein 1) (HSP1BP-1)	1	0	0	0	0	0	0	0	0	0	0	0	0	0	0	0	1	0
Q96GK7	FAH2A_HUMAN	FAHD2A	Fumarylacetoacetate hydrolase domain-containing protein 2A (EC 3.-.-.-)	1	0	0	0	0	0	0	0	0	0	0	0	0	0	0	0	1	0
Q6YP21	KAT3_HUMAN	KYAT3	Kynurenine--oxoglutarate transaminase 3 (EC 2.6.1.7) (Cysteine-S-conjugate beta-lyase 2) (EC 4.4.1.13) (Kynurenine aminotransferase 3) (Kynurenine aminotransferase III) (KATIII) (Kynurenine--glyoxylate transaminase) (EC 2.6.1.63) (Kynurenine--oxoglutarate transaminase III)	1	0	0	0	0	0	0	0	0	0	0	0	0	0	0	0	1	0
Q9UBQ7	GRHPR_HUMAN	GRHPR	Glyoxylate reductase/hydroxypyruvate reductase (EC 1.1.1.79) (EC 1.1.1.81)	1	0	0	0	0	0	0	0	0	0	0	0	0	0	0	0	1	0
Q9NVT9	ARMC1_HUMAN	ARMC1	Armadillo repeat-containing protein 1	1	0	0	0	0	0	0	0	0	0	0	0	0	0	0	0	1	0
Q9Y697	NFS1_HUMAN	NFS1	Cysteine desulfurase (EC 2.8.1.7)	1	0	0	0	0	0	0	0	0	0	0	0	0	0	0	0	1	0
Q8TAE8	G45IP_HUMAN	GADD45GIP1	Growth arrest and DNA damage-inducible proteins-interacting protein 1 (39S ribosomal protein L59, mitochondrial) (MRP-L59) (CKII beta-associating protein) (CR6-interacting factor 1) (CRIF1) (Mitochondrial large ribosomal subunit protein mL64) (Papillomavirus L2-interacting nuclear protein 1) (PLINP) (PLINP-1) (p53-responsive gene 6 protein)	1	0	0	0	0	0	0	0	0	0	0	0	0	0	0	0	1	0
Q13011	ECH1_HUMAN	ECH1	Delta(3,5)-Delta(2,4)-dienoyl-CoA isomerase, mitochondrial (EC 5.3.3.-)	1	0	0	0	0	0	0	0	0	0	0	0	0	0	0	0	1	0
Q5VT66	MARC1_HUMAN	MTARC1	Mitochondrial amidoxime-reducing component 1 (mARC1) (EC 1.7.-.-) (Molybdenum cofactor sulfurase C-terminal domain-containing protein 1) (MOSC domain-containing protein 1) (Moco sulfurase C-terminal domain-containing protein 1)	0	0	0	0	0	0	0	0	0	0	0	0	1	0	0	0	1	0
Q7Z4W1	DCXR_HUMAN	DCXR	L-xylulose reductase (XR) (EC 1.1.1.10) (Carbonyl reductase II) (Dicarbonyl/L-xylulose reductase) (Kidney dicarbonyl reductase) (kiDCR) (Short chain dehydrogenase/reductase family 20C member 1) (Sperm surface protein P34H)	0	0	0	0	0	0	0	0	0	0	0	1	0	0	0	0	1	0
Q8TEM1	PO210_HUMAN	NUP210	Nuclear pore membrane glycoprotein 210 (Nuclear pore protein gp210) (Nuclear envelope pore membrane protein POM 210) (POM210) (Nucleoporin Nup210) (Pore membrane protein of 210 kDa)	0	0	0	0	0	0	0	0	0	0	1	0	0	0	0	0	1	0
P0DI83	NARR_HUMAN	RAB34	Ras-related protein Rab-34, isoform NARR (Nine amino-acid residue-repeats)	0	0	0	0	0	0	0	1	0	0	0	0	0	0	0	0	1	0
Q09028	RBBP4_HUMAN	RBBP4	Histone-binding protein RBBP4 (Chromatin assembly factor 1 subunit C) (CAF-1 subunit C) (Chromatin assembly factor I p48 subunit) (CAF-I 48 kDa subunit) (CAF-I p48) (Nucleosome-remodeling factor subunit RBAP48) (Retinoblastoma-binding protein 4) (RBBP-4) (Retinoblastoma-binding protein p48)	1	0	0	0	0	0	0	0	0	0	0	0	0	0	0	0	1	0
Q14498	RBM39_HUMAN	RBM39	RNA-binding protein 39 (CAPER alpha) (CAPERalpha) (Hepatocellular carcinoma protein 1) (RNA-binding motif protein 39) (RNA-binding region-containing protein 2) (Splicing factor HCC1)	1	0	0	0	0	0	0	0	0	0	0	0	0	0	0	0	1	0
Q13263	TIF1B_HUMAN	TRIM28	Transcription intermediary factor 1-beta (TIF1-beta) (E3 SUMO-protein ligase TRIM28) (EC 2.3.2.27) (KRAB-associated protein 1) (KAP-1) (KRAB-interacting protein 1) (KRIP-1) (Nuclear corepressor KAP-1) (RING finger protein 96) (RING-type E3 ubiquitin transferase TIF1-beta) (Tripartite motif-containing protein 28)	1	0	0	0	0	0	0	0	0	0	0	0	0	0	0	0	1	0
P20700	LMNB1_HUMAN	LMNB1	Lamin-B1	0	0	0	0	1	0	0	0	0	0	0	0	0	0	0	0	1	0
P29692	EF1D_HUMAN	EEF1D	Elongation factor 1-delta (EF-1-delta) (Antigen NY-CO-4)	1	0	0	0	0	0	0	0	0	0	0	0	0	0	0	0	1	0
P22626	ROA2_HUMAN	HNRNPA2B1	Heterogeneous nuclear ribonucleoproteins A2/B1 (hnRNP A2/B1)	0	0	0	0	0	1	0	0	0	0	0	0	0	0	0	0	1	0
P26368	U2AF2_HUMAN	U2AF2	Splicing factor U2AF 65 kDa subunit (U2 auxiliary factor 65 kDa subunit) (hU2AF(65)) (hU2AF65) (U2 snRNP auxiliary factor large subunit)	1	0	0	0	0	0	0	0	0	0	0	0	0	0	0	0	1	0
P52272	HNRPM_HUMAN	HNRNPM	Heterogeneous nuclear ribonucleoprotein M (hnRNP M)	1	0	0	0	0	0	0	0	0	0	0	0	0	0	0	0	1	0
Q16576	RBBP7_HUMAN	RBBP7	Histone-binding protein RBBP7 (Histone acetyltransferase type B subunit 2) (Nucleosome-remodeling factor subunit RBAP46) (Retinoblastoma-binding protein 7) (RBBP-7) (Retinoblastoma-binding protein p46)	1	0	0	0	0	0	0	0	0	0	0	0	0	0	0	0	1	0
Q01130	SRSF2_HUMAN	SRSF2	Serine/arginine-rich splicing factor 2 (Protein PR264) (Splicing component, 35 kDa) (Splicing factor SC35) (SC-35) (Splicing factor, arginine/serine-rich 2)	0	0	0	0	0	1	0	0	0	0	0	0	0	0	0	0	1	0
Q04724	TLE1_HUMAN	TLE1	Transducin-like enhancer protein 1 (E(Sp1) homolog) (Enhancer of split groucho-like protein 1) (ESG1)	0	0	0	0	0	0	0	0	0	0	0	0	0	1	0	0	1	0
Q00839	HNRPU_HUMAN	HNRNPU	Heterogeneous nuclear ribonucleoprotein U (hnRNP U) (GRIP120) (Nuclear p120 ribonucleoprotein) (Scaffold-attachment factor A) (SAF-A) (p120) (pp120)	0	0	0	0	0	1	0	0	0	0	0	0	0	0	0	0	1	0
Q13547	HDAC1_HUMAN	HDAC1	Histone deacetylase 1 (HD1) (EC 3.5.1.98) (Protein deacetylase HDAC1) (EC 3.5.1.-) (Protein decrotonylase HDAC1) (EC 3.5.1.-)	1	0	0	0	0	0	0	0	0	0	0	0	0	0	0	0	1	0
P52597	HNRPF_HUMAN	HNRNPF	Heterogeneous nuclear ribonucleoprotein F (hnRNP F) (Nucleolin-like protein mcs94-1) [Cleaved into: Heterogeneous nuclear ribonucleoprotein F, N-terminally processed]	0	0	0	0	0	1	0	0	0	0	0	0	0	0	0	0	1	0
P26599	PTBP1_HUMAN	PTBP1	Polypyrimidine tract-binding protein 1 (PTB) (57 kDa RNA-binding protein PPTB-1) (Heterogeneous nuclear ribonucleoprotein I) (hnRNP I)	0	0	0	0	0	1	0	0	0	0	0	0	0	0	0	0	1	0
Q16658	FSCN1_HUMAN	FSCN1	Fascin (55 kDa actin-bundling protein) (Singed-like protein) (p55)	0	0	0	0	0	0	0	0	0	0	0	0	0	1	0	0	1	0
Q00688	FKBP3_HUMAN	FKBP3	Peptidyl-prolyl cis-trans isomerase FKBP3 (PPIase FKBP3) (EC 5.2.1.8) (25 kDa FK506-binding protein) (25 kDa FKBP) (FKBP-25) (FK506-binding protein 3) (FKBP-3) (Immunophilin FKBP25) (Rapamycin-selective 25 kDa immunophilin) (Rotamase)	0	0	0	0	0	1	0	0	0	0	0	0	0	0	0	0	1	0
P11387	TOP1_HUMAN	TOP1	DNA topoisomerase 1 (EC 5.6.2.1) (DNA topoisomerase I)	0	0	0	0	0	0	0	0	0	0	0	1	0	0	0	0	1	0
Q7Z4V5	HDGR2_HUMAN	HDGFL2	Hepatoma-derived growth factor-related protein 2 (HDGF-related protein 2) (HRP-2) (Hepatoma-derived growth factor 2) (HDGF-2)	1	0	0	0	0	0	0	0	0	0	0	0	0	0	0	0	1	0
Q00577	PURA_HUMAN	PURA	Transcriptional activator protein Pur-alpha (Purine-rich single-stranded DNA-binding protein alpha)	0	0	0	0	0	1	0	0	0	0	0	0	0	0	0	0	1	0
P53999	TCP4_HUMAN	SUB1	Activated RNA polymerase II transcriptional coactivator p15 (Positive cofactor 4) (PC4) (SUB1 homolog) (p14)	1	0	0	0	0	0	0	0	0	0	0	0	0	0	0	0	1	0
Q9Y2W1	TR150_HUMAN	THRAP3	Thyroid hormone receptor-associated protein 3 (BCLAF1 and THRAP3 family member 2) (Thyroid hormone receptor-associated protein complex 150 kDa component) (Trap150)	1	0	0	0	0	0	0	0	0	0	0	0	0	0	0	0	1	0
Q9UQE7	SMC3_HUMAN	SMC3	Structural maintenance of chromosomes protein 3 (SMC protein 3) (SMC-3) (Basement membrane-associated chondroitin proteoglycan) (Bamacan) (Chondroitin sulfate proteoglycan 6) (Chromosome-associated polypeptide) (hCAP)	0	0	0	0	0	0	0	0	0	0	0	1	0	0	0	0	1	0
Q08170	SRSF4_HUMAN	SRSF4	Serine/arginine-rich splicing factor 4 (Pre-mRNA-splicing factor SRP75) (SRP001LB) (Splicing factor, arginine/serine-rich 4)	1	0	0	0	0	0	0	0	0	0	0	0	0	0	0	0	1	0
Q92945	FUBP2_HUMAN	KHSRP	Far upstream element-binding protein 2 (FUSE-binding protein 2) (KH type-splicing regulatory protein) (KSRP) (p75)	1	0	0	0	0	0	0	0	0	0	0	0	0	0	0	0	1	0
P12004	PCNA_HUMAN	PCNA	Proliferating cell nuclear antigen (PCNA) (Cyclin)	0	0	0	0	0	0	0	0	0	0	0	1	0	0	0	0	1	0
Q13362	2A5G_HUMAN	PPP2R5C	Serine/threonine-protein phosphatase 2A 56 kDa regulatory subunit gamma isoform (PP2A B subunit isoform B'-gamma) (PP2A B subunit isoform B56-gamma) (PP2A B subunit isoform PR61-gamma) (PP2A B subunit isoform R5-gamma) (Renal carcinoma antigen NY-REN-29)	0	0	1	0	0	0	0	0	0	0	0	0	0	0	0	0	1	0
P45973	CBX5_HUMAN	CBX5	Chromobox protein homolog 5 (Antigen p25) (Heterochromatin protein 1 homolog alpha) (HP1 alpha)	1	0	0	0	0	0	0	0	0	0	0	0	0	0	0	0	1	0
Q96EK7	F120B_HUMAN	FAM120B	Constitutive coactivator of peroxisome proliferator-activated receptor gamma (Constitutive coactivator of PPAR-gamma) (Constitutive coactivator of PPARG) (PPARG constitutive coactivator 1) (PGCC1) (Protein FAM120B)	0	0	0	0	0	0	0	1	0	0	0	0	0	0	0	0	1	0
Q13435	SF3B2_HUMAN	SF3B2	Splicing factor 3B subunit 2 (Pre-mRNA-splicing factor SF3b 145 kDa subunit) (SF3b145) (Spliceosome-associated protein 145) (SAP 145)	1	0	0	0	0	0	0	0	0	0	0	0	0	0	0	0	1	0
Q9UQ35	SRRM2_HUMAN	SRRM2	Serine/arginine repetitive matrix protein 2 (300 kDa nuclear matrix antigen) (Serine/arginine-rich splicing factor-related nuclear matrix protein of 300 kDa) (SR-related nuclear matrix protein of 300 kDa) (Ser/Arg-related nuclear matrix protein of 300 kDa) (Splicing coactivator subunit SRm300) (Tax-responsive enhancer element-binding protein 803) (TaxREB803)	1	0	0	0	0	0	0	0	0	0	0	0	0	0	0	0	1	0
O43290	SNUT1_HUMAN	SART1	U4/U6.U5 tri-snRNP-associated protein 1 (SNU66 homolog) (hSnu66) (Squamous cell carcinoma antigen recognized by T-cells 1) (SART-1) (hSART-1) (U4/U6.U5 tri-snRNP-associated 110 kDa protein) (allergen Hom s 1)	0	0	0	0	0	0	0	0	0	0	0	1	0	0	0	0	1	0
Q5JTV8	TOIP1_HUMAN	TOR1AIP1	Torsin-1A-interacting protein 1 (Lamin-associated protein 1B) (LAP1B)	0	0	0	0	0	0	0	0	0	0	1	0	0	0	0	0	1	0
O60524	NEMF_HUMAN	NEMF	Ribosome quality control complex subunit NEMF (Antigen NY-CO-1) (Nuclear export mediator factor) (Serologically defined colon cancer antigen 1)	0	0	0	0	0	0	0	1	0	0	0	0	0	0	0	0	1	0
Q7Z401	MYCPP_HUMAN	DENND4A	C-myc promoter-binding protein (DENN domain-containing protein 4A)	0	0	0	0	0	0	1	0	0	0	0	0	0	0	0	0	1	0
Q9Y446	PKP3_HUMAN	PKP3	Plakophilin-3	0	0	0	0	0	0	0	1	0	0	0	0	0	0	0	0	1	0
Q13247	SRSF6_HUMAN	SRSF6	Serine/arginine-rich splicing factor 6 (Pre-mRNA-splicing factor SRP55) (Splicing factor, arginine/serine-rich 6)	1	0	0	0	0	0	0	0	0	0	0	0	0	0	0	0	1	0
Q9UKV3	ACINU_HUMAN	ACIN1	Apoptotic chromatin condensation inducer in the nucleus (Acinus)	1	0	0	0	0	0	0	0	0	0	0	0	0	0	0	0	1	0
P43243	MATR3_HUMAN	MATR3	Matrin-3	0	0	0	0	1	0	0	0	0	0	0	0	0	0	0	0	1	0
P05455	LA_HUMAN	SSB	Lupus La protein (La autoantigen) (La ribonucleoprotein) (Sjoegren syndrome type B antigen) (SS-B)	1	0	0	0	0	0	0	0	0	0	0	0	0	0	0	0	1	0
Q01081	U2AF1_HUMAN	U2AF1	Splicing factor U2AF 35 kDa subunit (U2 auxiliary factor 35 kDa subunit) (U2 small nuclear RNA auxiliary factor 1) (U2 snRNP auxiliary factor small subunit)	1	0	0	0	0	0	0	0	0	0	0	0	0	0	0	0	1	0
Q9BWH6	RPAP1_HUMAN	RPAP1	RNA polymerase II-associated protein 1	0	0	0	0	0	0	0	0	0	0	0	0	1	0	0	0	1	0
P31942	HNRH3_HUMAN	HNRNPH3	Heterogeneous nuclear ribonucleoprotein H3 (hnRNP H3) (Heterogeneous nuclear ribonucleoprotein 2H9) (hnRNP 2H9)	0	0	0	0	0	0	0	0	0	0	0	0	0	1	0	0	1	0
Q8N3C0	ASCC3_HUMAN	ASCC3	Activating signal cointegrator 1 complex subunit 3 (EC 3.6.4.12) (ASC-1 complex subunit p200) (ASC1p200) (Helicase, ATP binding 1) (Trip4 complex subunit p200)	0	0	0	0	0	0	0	0	0	0	0	0	1	0	0	0	1	0
O15084	ANR28_HUMAN	ANKRD28	Serine/threonine-protein phosphatase 6 regulatory ankyrin repeat subunit A (PP6-ARS-A) (Serine/threonine-protein phosphatase 6 regulatory subunit ARS-A) (Ankyrin repeat domain-containing protein 28) (Phosphatase interactor targeting protein hnRNP K) (PITK)	0	0	0	0	0	0	0	0	0	0	0	0	1	0	0	0	1	0
Q15637	SF01_HUMAN	SF1	Splicing factor 1 (Mammalian branch point-binding protein) (BBP) (mBBP) (Transcription factor ZFM1) (Zinc finger gene in MEN1 locus) (Zinc finger protein 162)	1	0	0	0	0	0	0	0	0	0	0	0	0	0	0	0	1	0
Q86WB0	ZC3C1_HUMAN	ZC3HC1	Zinc finger C3HC-type protein 1 (Nuclear-interacting partner of ALK) (hNIPA) (Nuclear-interacting partner of anaplastic lymphoma kinase)	1	0	0	0	0	0	0	0	0	0	0	0	0	0	0	0	1	0
Q9UJA5	TRM6_HUMAN	TRMT6	tRNA (adenine(58)-N(1))-methyltransferase non-catalytic subunit TRM6 (mRNA methyladenosine-N(1)-methyltransferase non-catalytic subunit TRM6) (tRNA(m1A58)-methyltransferase subunit TRM6) (tRNA(m1A58)MTase subunit TRM6)	0	0	0	0	0	0	0	1	0	0	0	0	0	0	0	0	1	0
O00442	RTCA_HUMAN	RTCA	RNA 3'-terminal phosphate cyclase (RNA cyclase) (RNA-3'-phosphate cyclase) (EC 6.5.1.4) (RNA terminal phosphate cyclase domain-containing protein 1) (RTC domain-containing protein 1)	1	0	0	0	0	0	0	0	0	0	0	0	0	0	0	0	1	0
Q8IWR0	Z3H7A_HUMAN	ZC3H7A	Zinc finger CCCH domain-containing protein 7A	0	0	0	0	0	0	0	0	1	0	0	0	0	0	0	0	1	0
P62310	LSM3_HUMAN	LSM3	U6 snRNA-associated Sm-like protein LSm3	1	0	0	0	0	0	0	0	0	0	0	0	0	0	0	0	1	0
Q9Y333	LSM2_HUMAN	LSM2	U6 snRNA-associated Sm-like protein LSm2 (Protein G7b) (Small nuclear ribonuclear protein D homolog) (snRNP core Sm-like protein Sm-x5)	1	0	0	0	0	0	0	0	0	0	0	0	0	0	0	0	1	0
Q9NWS0	PIHD1_HUMAN	PIH1D1	PIH1 domain-containing protein 1 (Nucleolar protein 17 homolog)	0	0	0	0	0	0	0	0	0	0	0	0	1	0	0	0	1	0
Q9NY12	GAR1_HUMAN	GAR1	H/ACA ribonucleoprotein complex subunit 1 (Nucleolar protein family A member 1) (snoRNP protein GAR1)	0	0	0	0	0	0	0	0	0	0	0	0	0	1	0	0	1	0
Q15435	PP1R7_HUMAN	PPP1R7	Protein phosphatase 1 regulatory subunit 7 (Protein phosphatase 1 regulatory subunit 22)	1	0	0	0	0	0	0	0	0	0	0	0	0	0	0	0	1	0
Q8WW12	PCNP_HUMAN	PCNP	PEST proteolytic signal-containing nuclear protein (PCNP) (PEST-containing nuclear protein)	0	0	1	0	0	0	0	0	0	0	0	0	0	0	0	0	1	0
Q04864	REL_HUMAN	REL	Proto-oncogene c-Rel	0	0	0	0	0	0	0	0	0	0	0	0	1	0	0	0	1	0
Q9Y3Q8	T22D4_HUMAN	TSC22D4	TSC22 domain family protein 4 (TSC22-related-inducible leucine zipper protein 2) (Tsc-22-like protein THG-1)	1	0	0	0	0	0	0	0	0	0	0	0	0	0	0	0	1	0
Q9ULH7	MRTFB_HUMAN	MRTFB	Myocardin-related transcription factor B (MRTF-B) (MKL/myocardin-like protein 2) (Megakaryoblastic leukemia 2)	0	0	1	0	0	0	0	0	0	0	0	0	0	0	0	0	1	0
P54252	ATX3_HUMAN	ATXN3	Ataxin-3 (EC 3.4.19.12) (Machado-Joseph disease protein 1) (Spinocerebellar ataxia type 3 protein)	1	0	0	0	0	0	0	0	0	0	0	0	0	0	0	0	1	0
Q8IXK0	PHC2_HUMAN	PHC2	Polyhomeotic-like protein 2 (hPH2) (Early development regulatory protein 2)	0	0	0	0	0	0	0	0	0	0	0	0	0	1	0	0	1	0
P55769	NH2L1_HUMAN	SNU13	NHP2-like protein 1 (High mobility group-like nuclear protein 2 homolog 1) (OTK27) (SNU13 homolog) (hSNU13) (U4/U6.U5 small nuclear ribonucleoprotein SNU13) (U4/U6.U5 tri-snRNP 15.5 kDa protein) [Cleaved into: NHP2-like protein 1, N-terminally processed]	1	0	0	0	0	0	0	0	0	0	0	0	0	0	0	0	1	0
Q5SSJ5	HP1B3_HUMAN	HP1BP3	Heterochromatin protein 1-binding protein 3 (Protein HP1-BP74)	1	0	0	0	0	0	0	0	0	0	0	0	0	0	0	0	1	0
Q9H1E3	NUCKS_HUMAN	NUCKS1	Nuclear ubiquitous casein and cyclin-dependent kinase substrate 1 (P1)	1	0	0	0	0	0	0	0	0	0	0	0	0	0	0	0	1	0
Q8NEZ4	KMT2C_HUMAN	KMT2C	Histone-lysine N-methyltransferase 2C (Lysine N-methyltransferase 2C) (EC 2.1.1.364) (Homologous to ALR protein) (Myeloid/lymphoid or mixed-lineage leukemia protein 3)	0	0	0	0	0	0	0	1	0	0	0	0	0	0	0	0	1	0
O00567	NOP56_HUMAN	NOP56	Nucleolar protein 56 (Nucleolar protein 5A)	1	0	0	0	0	0	0	0	0	0	0	0	0	0	0	0	1	0
Q15370	ELOB_HUMAN	ELOB	Elongin-B (EloB) (Elongin 18 kDa subunit) (RNA polymerase II transcription factor SIII subunit B) (SIII p18) (Transcription elongation factor B polypeptide 2)	1	0	0	0	0	0	0	0	0	0	0	0	0	0	0	0	1	0
P0DMR1	HNRC4_HUMAN	HNRNPCL4	Heterogeneous nuclear ribonucleoprotein C-like 4	0	0	0	0	0	1	0	0	0	0	0	0	0	0	0	0	1	0
B2RXH8	HNRC2_HUMAN	HNRNPCL2	Heterogeneous nuclear ribonucleoprotein C-like 2 (hnRNP C-like-2)	0	0	0	0	0	1	0	0	0	0	0	0	0	0	0	0	1	0
B7ZW38	HNRC3_HUMAN	HNRNPCL3	Heterogeneous nuclear ribonucleoprotein C-like 3	0	0	0	0	0	1	0	0	0	0	0	0	0	0	0	0	1	0
O60812	HNRC1_HUMAN	HNRNPCL1	Heterogeneous nuclear ribonucleoprotein C-like 1 (hnRNP C-like-1) (hnRNP core protein C-like 1)	0	0	0	0	0	1	0	0	0	0	0	0	0	0	0	0	1	0
Q86V71	ZN429_HUMAN	ZNF429	Zinc finger protein 429	0	0	0	0	0	1	0	0	0	0	0	0	0	0	0	0	1	0
Q6NXT2	H3C_HUMAN	H3-5	Histone H3.3C (Histone H3.5)	0	0	0	0	1	0	0	0	0	0	0	0	0	0	0	0	1	0
Q71UI9	H2AV_HUMAN	H2AZ2	Histone H2A.V (H2A.F/Z) (H2A.Z variant histone 2)	0	0	0	0	0	0	0	0	0	0	0	0	0	1	0	0	1	0
Q9BXJ8	TACAN_HUMAN	TMEM120A	Ion channel TACAN (Transmembrane protein 120A) (Transmembrane protein induced by tumor necrosis factor alpha)	0	0	0	0	0	0	0	0	0	0	1	0	0	0	0	0	1	0
Q8TCE9	PPL13_HUMAN	LGALS14	Placental protein 13-like (Charcot-Leyden crystal protein 2) (CLC2) (Galectin-14) (Gal-14)	0	0	0	0	0	0	0	0	0	0	0	1	0	0	0	0	1	0
Q15699	ALX1_HUMAN	ALX1	ALX homeobox protein 1 (Cartilage homeoprotein 1) (CART-1)	0	0	0	0	0	0	0	0	0	0	0	0	0	1	0	0	1	0
Q9BXK1	KLF16_HUMAN	KLF16	Krueppel-like factor 16 (Basic transcription element-binding protein 4) (BTE-binding protein 4) (Novel Sp1-like zinc finger transcription factor 2) (Transcription factor BTEB4) (Transcription factor NSLP2)	0	0	0	0	0	0	0	0	0	0	0	0	0	1	0	0	1	0
P0CG12	DERPC_HUMAN	DERPC	Decreased expression in renal and prostate cancer protein	0	0	0	0	0	0	0	1	0	0	0	0	0	0	0	0	1	0
Q7Z3G6	PRIC2_HUMAN	PRICKLE2	Prickle-like protein 2	0	0	1	0	0	0	0	0	0	0	0	0	0	0	0	0	1	0
Q9Y3S2	ZN330_HUMAN	ZNF330	Zinc finger protein 330 (Nucleolar autoantigen 36) (Nucleolar cysteine-rich protein)	1	0	0	0	0	0	0	0	0	0	0	0	0	0	0	0	1	0
O14628	ZN195_HUMAN	ZNF195	Zinc finger protein 195	0	0	0	0	0	1	0	0	0	0	0	0	0	0	0	0	1	0
Q96SK2	TM209_HUMAN	TMEM209	Transmembrane protein 209	1	0	0	0	0	0	0	0	0	0	0	0	0	0	0	0	1	0
Q9BRL6	SRSF8_HUMAN	SRSF8	Serine/arginine-rich splicing factor 8 (Pre-mRNA-splicing factor SRP46) (Splicing factor SRp46) (Splicing factor, arginine/serine-rich 2B)	0	0	0	0	0	1	0	0	0	0	0	0	0	0	0	0	1	0
Q02539	H11_HUMAN	H1-1	Histone H1.1 (Histone H1a)	1	0	0	0	0	0	0	0	0	0	0	0	0	0	0	0	1	0
Q7L2Z9	CENPQ_HUMAN	CENPQ	Centromere protein Q (CENP-Q)	0	0	0	0	0	0	0	0	0	0	0	0	0	1	0	0	1	0
Q9Y4Y9	LSM5_HUMAN	LSM5	U6 snRNA-associated Sm-like protein LSm5	1	0	0	0	0	0	0	0	0	0	0	0	0	0	0	0	1	0
O43159	RRP8_HUMAN	RRP8	Ribosomal RNA-processing protein 8 (EC 2.1.1.-) (Cerebral protein 1) (Nucleomethylin)	0	0	0	0	0	0	0	0	0	0	0	1	0	0	0	0	1	0
Q8IVF2	AHNK2_HUMAN	AHNAK2	Protein AHNAK2	0	0	0	0	0	0	1	0	0	0	0	0	0	0	0	0	1	0
Q96MF7	NSE2_HUMAN	NSMCE2	E3 SUMO-protein ligase NSE2 (EC 2.3.2.-) (E3 SUMO-protein transferase NSE2) (MMS21 homolog) (hMMS21) (Non-structural maintenance of chromosomes element 2 homolog) (Non-SMC element 2 homolog)	0	0	0	0	0	0	0	0	0	0	0	0	0	1	0	0	1	0
Q04727	TLE4_HUMAN	TLE4	Transducin-like enhancer protein 4 (Grg-4) (Groucho-related protein 4)	0	0	0	0	0	0	0	0	0	0	0	0	0	1	0	0	1	0
O43474	KLF4_HUMAN	KLF4	Krueppel-like factor 4 (Epithelial zinc finger protein EZF) (Gut-enriched krueppel-like factor)	0	0	0	0	0	0	0	0	0	0	0	0	0	1	0	0	1	0
Q9NRR4	RNC_HUMAN	DROSHA	Ribonuclease 3 (EC 3.1.26.3) (Protein Drosha) (Ribonuclease III) (RNase III) (p241)	0	0	0	0	0	0	0	0	0	0	0	0	1	0	0	0	1	0
P16403	H12_HUMAN	H1-2	Histone H1.2 (Histone H1c) (Histone H1d) (Histone H1s-1)	1	0	0	0	0	0	0	0	0	0	0	0	0	0	0	0	1	0
P28288	ABCD3_HUMAN	ABCD3	ATP-binding cassette sub-family D member 3 (EC 3.1.2.-) (EC 7.6.2.-) (70 kDa peroxisomal membrane protein) (PMP70)	0	0	0	0	0	0	0	0	0	0	0	1	0	0	0	0	1	0
O00116	ADAS_HUMAN	AGPS	Alkyldihydroxyacetonephosphate synthase, peroxisomal (Alkyl-DHAP synthase) (EC 2.5.1.26) (Aging-associated gene 5 protein) (Alkylglycerone-phosphate synthase)	0	0	0	0	1	0	0	0	0	0	0	0	0	0	0	0	1	0
[truncated: 651 more rows]

## Sheet: 1c
Gene	Dataset count	Abundance in EndoIP (log2)	Endosome manual annotation	Number of ensosomal PPIs	Meta-analysis combined score
CHMP4B	4	16.5855	1	28	0.999919
HGS	5	20.7029	1	25	0.999885
CHMP2A	2	18.294	1	30	0.999872
CHMP1B	2	19.4128	1	29	0.999818
STAM2	4	21.0368	1	25	0.999778
VPS29	6	19.6306	1	21	0.999686
CHMP3	3	18.1139	1	26	0.999666
STAM	4	20.3656	1	24	0.999655
CHMP2B	1	16.9173	1	27	0.999091
TSG101	1	15.5113	1	23	0.995059
WASHC2C	4	14.9372	1	18	0.994864
MVB12B	1	14.5513	1	23	0.994825
VPS37B	2	0	1	22	0.991997
CCDC93	5	16.7886	1	15	0.991916
VPS37C	1	0	1	23	0.989565
CCDC22	4	16.3051	1	16	0.989213
VPS35L	5	16.825	1	14	0.987924
VPS25	1	0	1	22	0.984404
VPS28	1	0	1	22	0.984404
VPS37A	1	0	1	22	0.984404
WASHC1	2	17.3602	1	18	0.982609
VPS35	6	19.3833	1	10	0.972747
VPS26A	6	19.2508	1	10	0.972575
VPS11	5	19.6913	1	11	0.965181
VPS26B	5	19.4399	1	10	0.947985
VPS18	4	20.5623	1	11	0.936408
ATP6V0A2	2	21.1613	1	14	0.930235
CHMP1A	2	19.965	1	14	0.926369
WASHC5	7	16.8364	1	6	0.923974
WASHC2A	7	15.5317	1	6	0.919403
CHMP5	3	17.6691	1	12	0.90732
VPS16	4	19.8384	1	10	0.904416
COMMD1	1	0	1	15	0.785001
WASHC4	5	16.899	1	6	0.759674
VPS39	3	20.0402	1	8	0.683073
WASHC3	5	16.9012	1	5	0.677841
VPS33A	3	19.1807	1	8	0.67397
VTA1	2	16.2301	1	10	0.673117
VPS4A	1	17.2821	1	10	0.52461
VPS41	2	20.6906	1	7	0.429839
VPS26C	1	17.1861	1	0	0.0183879
DENND10	2	0	1	0	0.015718
ATP6V1B2	8	22.5914	1	14	0.998782
ATP6V1E1	8	20.0935	1	14	0.998625
ATP6V0D1	7	22.103	1	14	0.997553
ATP6V1A	7	20.945	1	14	0.997412
ATP6V0A1	6	22.5926	1	15	0.996879
ATP6V1H	5	19.9384	1	16	0.995367
ATP6V1D	5	19.9492	1	15	0.993058
ATP6V1C1	5	20.1865	1	14	0.989724
COMMD9	4	17.7319	1	15	0.984942
ATP6V1G1	5	18.1114	1	13	0.983039
COMMD5	3	14.3439	1	16	0.976987
ATP6V0C	3	23.1488	1	14	0.966485
ATP6V1F	3	17.3745	1	14	0.956115
COMMD2	2	15.4996	1	15	0.938343
COMMD3	2	14.947	1	15	0.936772
COMMD6	3	0	1	15	0.93369
ATP6AP1	1	21.0769	1	15	0.910394
COMMD4	1	15.7826	1	15	0.887093
COMMD7	1	15.0618	1	15	0.88354
COMMD8	2	0	1	15	0.877604
ATP6V1G2	2	0	1	14	0.826754
COMMD10	1	0	1	15	0.785001
ATP6V0A4	1	0	1	14	0.70846
IST1	4	20.0688	1	6	0.652473
BORCS6	3	20.4359	1	7	0.593875
BORCS5	3	18.4933	1	7	0.570938
KXD1	2	17.9354	1	7	0.397406
BORCS8	1	19.8995	1	7	0.269768
BORCS7	2	0	1	7	0.216335
STX12	8	20.4003	1	12	0.996946
VTI1B	5	19.2883	1	17	0.996813
STX7	8	21.1412	1	11	0.99558
VPS45	6	21.3062	1	13	0.992533
STX6	6	20.3726	1	13	0.992189
SNX1	5	18.9252	1	13	0.983685
LAMTOR1	5	20.2498	0	12	0.977166
SNX2	5	20.7223	1	11	0.966825
RAB5A	3	21.3187	1	14	0.963485
STX8	4	20.8958	1	12	0.957422
VAMP3	4	18.8683	1	12	0.953223
SNX3	8	21.2465	1	5	0.951639
DTNBP1	1	0	1	18	0.925288
VAMP8	5	0	1	11	0.9142
SCAMP1	8	22.0936	1	3	0.900819
SNX5	4	18.9147	1	10	0.900467
SNX4	3	20.8595	1	11	0.88382
VAMP7	4	22.3717	1	9	0.876873
DNAJC13	7	21.6603	1	4	0.871867
PI4K2A	5	22.6556	0	7	0.862658
TMEM9	5	18.2896	0	7	0.835559
SNX6	3	20.0982	1	9	0.764567
RAB4A	5	23.6032	1	5	0.744461
IGF2R	5	23.1746	1	5	0.740482
RAB14	8	23.0404	1	0	0.737094
SCAMP2	5	22.0934	1	5	0.730267
TBC1D5	3	19.8386	1	8	0.68095
SLC1A1	3	17.6683	0	8	0.657632
RABEP1	3	17.2834	1	8	0.653412
EEA1	3	24.3718	1	7	0.63902
EHD1	4	17.2919	1	6	0.621306
RAB11A	5	19.8667	1	4	0.617919
VPS8	4	18.6357	1	5	0.538227
RAB5C	5	21.2877	1	3	0.535586
LAMP1	6	24.0034	0	1	0.533712
LDLR	7	18.4011	1	0	0.532648
RAB7A	6	23.5914	1	1	0.528731
RABGEF1	2	19.2603	1	8	0.513791
FKBP15	4	15.5422	0	5	0.500749
RAB8A	3	19.8602	1	6	0.486232
APP	5	22.1095	1	2	0.444073
RAB11FIP1	4	18.1126	1	4	0.430618
RAB11FIP5	4	17.5268	1	4	0.423658
TMEM9B	1	16.388	0	9	0.41289
EGFR	3	20.4921	1	5	0.39376
RAB5B	4	22.3481	1	3	0.382061
RBSN	3	19.1509	1	5	0.378326
ARL8B	5	21.4851	1	1	0.340267
PIK3R4	4	18.5632	1	3	0.33971
SNX30	5	21.1151	1	1	0.336246
EHD4	4	17.4584	1	3	0.327782
TGFBRAP1	2	18.7652	1	6	0.313645
HPS6	1	15.294	1	8	0.307404
AP1AR	3	20.102	0	4	0.297838
TGOLN2	4	21.1978	0	2	0.280134
LAMP2	5	23.5086	1	0	0.274684
ARL8A	4	20.19	1	2	0.270373
LAMTOR3	2	21.6946	0	5	0.259604
CD63	3	23.7216	0	3	0.251808
ANKFY1	5	20.7153	1	0	0.248502
GRB2	1	16.978	0	7	0.242751
RAB21	3	22.402	1	3	0.239929
FCGRT	3	21.8567	0	3	0.235133
RUFY1	3	21.6475	1	3	0.233312
BSG	3	20.6195	0	3	0.224502
SYNGR2	4	21.7592	0	1	0.210208
SPG21	4	20.724	0	1	0.201984
KIDINS220	4	20.5959	0	1	0.200984
SNX27	4	20.1861	1	1	0.197807
CLCN3	4	20.0718	1	1	0.196928
RAB11B	2	21.5169	1	4	0.187888
RAB1A	4	18.8718	1	1	0.187876
SNX8	4	18.1688	1	1	0.182722
ATP7A	4	18.0616	1	1	0.181947
ARF6	4	17.9384	1	1	0.181058
SLC39A4	1	0	0	8	0.17438
MICALL1	1	16.0931	1	6	0.1697
ANKRD27	3	20.9509	1	2	0.163739
SLC9A6	4	21.4479	0	0	0.148562
PIK3C3	3	18.5172	0	2	0.148194
KIF16B	3	18.0564	1	2	0.145392
ITGB1	4	20.4172	1	0	0.142342
TM9SF2	4	20.2748	0	0	0.1415
RAB11FIP2	3	16.5937	0	2	0.136788
FLOT1	4	19.1515	0	0	0.135003
PTPN23	4	17.3316	0	0	0.125013
ATP11C	2	19.6869	0	3	0.12349
RAP1A	3	22.3619	0	1	0.122465
GRIPAP1	4	15.6392	1	0	0.116297
BST2	4	15.4553	0	0	0.115383
RAB10	3	20.3577	1	1	0.112385
RABEP2	2	17.4416	1	3	0.112166
ATP9A	3	20.0026	0	1	0.110677
GGA2	2	16.9752	0	3	0.10993
WDFY1	3	19.8269	1	1	0.10984
ANXA1	4	14.2167	0	0	0.109385
IFITM3	5	0	0	0	0.107891
VPS33B	2	16.3393	0	3	0.106945
TMEM59	1	20.3601	0	4	0.100214
LAMTOR2	1	20.2061	0	4	0.0995426
SORL1	2	22.654	1	2	0.0977171
EHD3	1	16.2001	1	4	0.0834146
VPS13C	1	16.0818	0	4	0.0829762
ZFYVE16	2	18.7755	1	2	0.0823244
RAC1	3	21.5026	0	0	0.0817991
STEAP3	3	21.4061	1	0	0.0814481
BECN1	2	18.2175	1	2	0.0803008
NPC1	3	20.6448	0	0	0.0787249
USP8	2	17.3068	1	2	0.0770949
SORT1	3	20.1565	1	0	0.0770225
ATP11B	3	19.6241	0	0	0.0752044
FLOT2	3	19.3168	1	0	0.0741732
UNC93B1	2	16.166	0	2	0.073245
TPCN1	3	18.2251	0	0	0.0706144
VAC14	3	17.9879	1	0	0.0698623
OSBPL9	3	16.8132	0	0	0.0662455
SNX7	1	19.4219	1	3	0.0661414
EPS15	1	18.2033	0	3	0.0625789
TOM1	1	18.13	1	3	0.0623705
NISCH	2	20.8635	0	1	0.061982
RAB22A	2	20.7432	1	1	0.0616433
VPS51	3	15.1682	0	0	0.0614725
SCYL2	3	15.1318	1	0	0.0613707
RAB35	2	20.6323	1	1	0.0613324
NDFIP1	2	20.5382	0	1	0.06107
TOLLIP	2	20.221	0	1	0.0601927
IFITM2	4	0	0	0	0.0580119
LRPAP1	1	15.9114	0	3	0.0563598
GOLM1	2	17.4947	0	1	0.053126
HTT	2	17.2863	0	1	0.0526191
KIF13A	2	0	1	3	0.051383
RAB9A	1	21.8727	1	2	0.0504183
WLS	1	20.5749	1	2	0.0474854
NUMB	1	19.5901	0	2	0.0453687
UVRAG	1	19.4543	0	2	0.0450841
APBB2	1	19.3319	0	2	0.0448289
RAB13	1	19.3052	1	2	0.0447735
PIP4P1	2	22.0784	0	0	0.0445713
STARD3	2	21.7558	1	0	0.0439089
ITM2B	2	21.7245	0	0	0.0438451
SPPL2A	2	21.2628	0	0	0.042915
RAP2B	2	21.1577	0	0	0.0427058
ZMPSTE24	1	18.0955	0	2	0.0423273
ATG9A	2	20.9327	1	0	0.0422613
ABCB6	2	20.9025	0	0	0.0422021
SLC39A14	2	20.6953	0	0	0.0417972
PI4K2B	2	20.6374	0	0	0.0416849
WDR91	2	20.3252	1	0	0.0410835
PLIN3	1	16.3033	0	2	0.0389371
TM9SF4	2	19.1178	0	0	0.038835
ABCA2	2	18.7769	0	0	0.0382219
SLC9A7	2	18.0635	0	0	0.0369686
SLC9B2	2	17.8384	0	0	0.0365814
BIRC6	1	14.6799	0	2	0.0360921
APOE	2	17.5457	0	0	0.0360839
SNX16	2	17.2694	1	0	0.03562
ABHD17B	2	17.165	1	0	0.0354463
OSBPL11	2	17.0758	0	0	0.0352986
BIN1	2	0	1	2	0.0347961
CLCN5	1	22.1903	0	1	0.0346437
AVL9	2	15.9392	0	0	0.0334668
BLTP3B	2	15.8996	0	0	0.0334046
PPP1R21	2	15.774	0	0	0.0332083
ENTR1	2	15.4429	0	0	0.032696
ECPAS	2	15.3819	0	0	0.0326024
ATP13A3	1	20.5063	0	1	0.0320107
ARFGEF2	2	14.3555	0	0	0.0310666
BACE2	1	19.1846	0	1	0.0300808
CLCN6	1	18.9108	0	1	0.0296953
PSEN1	1	18.897	0	1	0.029676
RNF11	1	18.0601	1	1	0.028528
COL18A1	1	17.8345	0	1	0.028226
TBC1D2B	1	16.9934	0	1	0.0271271
SNX17	1	16.811	1	1	0.0268944
VPS52	1	16.5101	0	1	0.0265146
OCRL	1	16.4214	1	1	0.0264036
HLA-DMB	1	16.1192	0	1	0.0260291
VPS53	1	15.987	0	1	0.0258668
INPP5B	1	15.6054	0	1	0.025404
MON2	1	15.2981	0	1	0.0250372
GRIN2B	1	14.574	0	1	0.0241931
GOLPH3	1	14.4865	0	1	0.024093
ABCB11	1	21.5333	0	0	0.0226116
TMEM106B	1	21.4044	0	0	0.0224737
SLC38A2	1	21.2233	0	0	0.0222814
ATP7B	1	21.0816	0	0	0.0221319
ATP11A	1	20.5197	0	0	0.0215491
ZFYVE21	1	20.2704	0	0	0.0212954
RMC1	1	20.167	0	0	0.021191
STARD3NL	1	19.8824	0	0	0.0209063
HPSE	1	19.6925	0	0	0.0207183
CDIP1	1	19.5715	1	0	0.0205995
ZDHHC2	1	19.1283	0	0	0.0201698
TMEM127	1	19.0997	0	0	0.0201423
SLC46A1	1	19.0677	0	0	0.0201117
DENND6A	1	19.0617	0	0	0.020106
ABHD17A	1	18.785	1	0	0.0198429
SLC11A2	1	18.6822	1	0	0.0197461
PLD1	1	18.5606	0	0	0.0196322
CMTM6	1	18.433	1	0	0.0195132
PIP4P2	1	18.3698	0	0	0.0194546
STEAP2	1	18.263	0	0	0.0193559
RAB27A	1	17.9648	0	0	0.019083
TNK2	1	17.7708	0	0	0.0189074
PTP4A2	1	17.5437	0	0	0.018704
MITD1	1	17.5177	0	0	0.0186809
NDFIP2	1	17.2743	0	0	0.0184654
SQSTM1	1	17.2649	0	0	0.0184571
THSD1	1	17.2644	0	0	0.0184567
NDRG1	1	17.2145	0	0	0.0184129
LRP2	1	16.8946	0	0	0.0181342
MYO1D	1	16.8529	0	0	0.0180982
TOM1L1	1	16.8295	0	0	0.018078
TMEM230	1	16.8033	0	0	0.0180555
EHBP1	1	0	1	2	0.0180266
OPTN	1	0	0	2	0.0180266
UNC13D	1	0	0	2	0.0180266
WASH3P	1	0	0	2	0.0180266
WDR44	1	0	0	2	0.0180266
ITCH	1	16.7296	0	0	0.0179921
PACSIN2	1	16.4187	0	0	0.0177273
USP10	1	16.287	0	0	0.0176163
HLA-DMA	1	16.2525	0	0	0.0175873
DIAPH2	1	16.0356	0	0	0.0174063
HLA-DQB1	1	16.0203	0	0	0.0173936
CD74	1	15.9946	1	0	0.0173722
NCDN	1	15.859	0	0	0.0172602
INPP5F	1	15.8201	0	0	0.0172283
SBF2	1	15.549	0	0	0.0170068
DBNL	1	15.4014	0	0	0.0168874
VIPAS39	1	15.3817	0	0	0.0168715
APPL1	1	15.1447	0	0	0.0166816
CLEC16A	1	14.9726	0	0	0.0165452
VPS50	1	14.2655	0	0	0.0159957
CD1D	2	0	0	0	0.015718
CD68	2	0	0	0	0.015718
HAP1	2	0	0	0	0.015718
MRC1	2	0	0	0	0.015718
PLD4	2	0	0	0	0.015718
PLPP2	2	0	0	0	0.015718
SLC15A3	2	0	0	0	0.015718
TLR7	2	0	0	0	0.015718
WASH6P	2	0	0	0	0.015718
SORCS2	1	13.1643	0	0	0.0151755
ADRB2	1	0	1	1	0.0120705
AKAP5	1	0	0	1	0.0120705
RELCH	1	0	0	1	0.0120705
SH3GL2	1	0	0	1	0.0120705
SPAST	1	0	0	1	0.0120705
ZNRF2	1	0	0	1	0.0120705
ANKRD50	1	0	0	0	0.00806611
AP4M1	1	0	0	0	0.00806611
APOA5	1	0	0	0	0.00806611
DOP1B	1	0	0	0	0.00806611
DTX3L	1	0	0	0	0.00806611
EHBP1L1	1	0	0	0	0.00806611
GPNMB	1	0	0	0	0.00806611
HLA-DQB2	1	0	0	0	0.00806611
HSD17B6	1	0	0	0	0.00806611
MMGT1	1	0	0	0	0.00806611
OCIAD1	1	0	0	0	0.00806611
RAB11FIP3	1	0	0	0	0.00806611
RAB17	1	0	1	0	0.00806611
SCAMP5	1	0	0	0	0.00806611
STEAP1	1	0	0	0	0.00806611
TBC1D12	1	0	0	0	0.00806611
WASH2P	1	0	0	0	0.00806611
NAPA	8	20.4135	0	13	0.997967
SNAPIN	3	19.1004	1	17	0.987709
GDI1	1	16.2192	0	20	0.983988
BLOC1S2	2	15.7244	1	18	0.981199
NAPG	4	20.6327	0	14	0.980438
HSPA8	6	21.5365	0	10	0.975385
STX16	6	20.1194	1	10	0.973678
AP3B1	3	17.529	1	15	0.970572
BLOC1S1	1	17.7897	1	17	0.951345
TFRC	10	23.9037	1	1	0.944262
TCIRG1	2	18.9051	0	14	0.922781
VAMP4	3	18.948	0	12	0.912411
AP3M1	3	17.2559	1	12	0.905619
SNAP29	2	17.4176	0	13	0.880942
AP3D1	3	18.0441	1	11	0.869031
VTI1A	3	17.286	1	11	0.864783
AP3S1	2	15.8615	1	12	0.820346
LRP1	8	21.5793	1	1	0.796913
ASPH	1	17.5832	0	13	0.791591
CHML	1	0	0	15	0.785001
YWHAG	2	15.356	0	11	0.747819
LNPEP	8	23.6372	0	0	0.742671
UBB	4	23.0829	0	6	0.684878
NCSTN	7	21.8456	0	1	0.669331
GDI2	3	17.3241	0	8	0.653859
CD44	5	19.9453	0	4	0.618819
SLC2A1	3	21.7303	1	7	0.60894
SCAMP3	6	21.4408	1	2	0.602947
YWHAB	2	16.0808	0	9	0.57638
ATP6V0D2	1	17.9202	0	10	0.53233
AP2M1	2	20.6365	0	8	0.530463
BLOC1S4	1	0	1	12	0.518403
BLOC1S5	1	0	1	12	0.518403
AP1G1	2	19.6189	1	8	0.51814
STX10	2	18.5317	1	8	0.50495
ACTR2	2	18.3375	1	8	0.502593
AP1B1	3	19.7438	1	6	0.48482
CLINT1	3	19.1031	1	6	0.477055
VAMP2	3	17.7501	0	6	0.460697
M6PR	5	22.6981	1	2	0.451139
HYOU1	4	19.3837	0	4	0.445811
SEC22B	3	16.3152	0	6	0.44344
SLC35F2	5	21.6037	0	2	0.438019
YWHAZ	3	15.6451	0	6	0.435425
RAB1B	5	20.5676	0	2	0.425676
RAB2A	6	22.7296	0	0	0.417284
HPS5	1	16.7362	0	9	0.416995
LGALS3	4	0	0	6	0.414709
ECE1	6	22.2866	0	0	0.412064
STX4	2	19.1743	0	7	0.411896
HPS3	1	16.0874	0	9	0.409356
PDCD6IP	2	17.9595	1	7	0.397686
CAPZA1	2	17.9051	0	7	0.397053
AP2B1	3	20.3955	0	5	0.392641
RTN4	5	17.1498	0	2	0.385688
EXOC1	2	16.4395	0	7	0.380147
SLC12A4	6	18.0985	0	0	0.363826
AP1S1	3	17.7869	1	5	0.362879
HSPA5	4	19.9193	0	3	0.354632
ACTR3	1	18.3538	1	8	0.339906
ARPC2	1	18.1114	1	8	0.337269
CLTC	2	20.3745	0	6	0.330707
WASL	1	17.2492	1	8	0.327976
BAG2	1	17.2014	0	8	0.327466
RAB6A	5	20.1798	0	1	0.326187
ARPC3	1	15.7464	1	8	0.3121
SNAP23	2	18.2179	0	6	0.307953
VIM	5	18.1725	0	1	0.305138
ARPC5	2	0	1	8	0.293174
AP1M1	3	19.5184	1	4	0.291946
HSPA1A	1	21.6622	0	7	0.286956
NSF	4	20.8291	0	2	0.276538
GNB1	5	13.9693	0	1	0.263659
SDCBP	5	22.1115	0	0	0.261377
CAPZB	1	19.0109	0	7	0.261354
SERBP1	1	18.3599	0	7	0.255298
RAB18	4	18.5679	0	2	0.255119
SLC25A5	4	18.4636	0	2	0.254157
ATP1A1	5	21.1355	0	0	0.252332
SLC12A6	5	20.5576	0	0	0.247075
AP2A1	2	20.2495	0	5	0.246346
PDIA3	5	19.4484	0	0	0.237192
PRDX1	5	19.2615	0	0	0.235555
HSP90AB1	5	19.1869	0	0	0.234903
SEMA4C	2	18.7894	0	5	0.233422
RPN2	5	18.2185	0	0	0.226558
ANPEP	5	17.4955	0	0	0.220465
CPD	4	21.8708	0	1	0.211108
ABI1	3	18.7695	0	3	0.209251
SLC3A2	4	21.4474	0	1	0.207705
GOT1	2	15.6702	0	5	0.20742
CTSC	4	21.0254	0	1	0.204353
TUBB	4	20.1558	0	1	0.197574
RAP1B	4	19.7897	0	1	0.194771
EEF1A1	4	19.6804	0	1	0.193939
PPIB	4	19.4648	0	1	0.192308
ALB	4	19.4243	0	1	0.192003
ITGA3	4	17.9339	0	1	0.181025
SLC7A1	3	23.3293	0	2	0.180172
SYPL1	3	23.2777	0	2	0.179803
POR	4	17.7548	0	1	0.17974
RAB4B	4	17.5755	1	1	0.17846
DNAJB6	1	17.3041	0	6	0.178147
VAPB	2	19.8887	0	4	0.176121
ANXA2	4	17.1625	1	1	0.175539
ACTR3B	1	0	0	8	0.17438
BET1	1	0	0	8	0.17438
GNB2	4	16.9625	0	1	0.174137
CLTCL1	2	19.5957	0	4	0.174066
SRC	1	16.1851	0	6	0.17033
NAPB	2	18.6027	0	4	0.167243
ATE1	1	15.3078	0	6	0.164395
INF2	1	15.3041	0	6	0.16437
MYADM	2	18.1662	0	4	0.164312
ACTB	4	22.9884	0	0	0.158275
GOSR1	2	16.9843	0	4	0.156583
PACC1	4	22.0197	0	0	0.152108
LGALS3BP	3	19.1485	0	2	0.152105
PPT1	4	21.7376	0	0	0.15035
ATP1B3	4	21.5441	0	0	0.149154
MFGE8	4	21.4779	0	0	0.148746
TMEM63A	1	21.1062	0	5	0.147861
SNX12	3	18.3099	1	2	0.146928
GAPDH	4	20.9365	0	0	0.145448
SEZ6L2	4	20.4692	0	0	0.142651
MRC2	4	20.3937	0	0	0.142203
CANX	4	20.1895	0	0	0.140998
PODXL	4	20.1373	0	0	0.140691
FTH1	3	17.2301	0	2	0.140477
RPN1	4	19.9056	0	0	0.139337
PLXNA1	4	19.8547	0	0	0.13904
TPD52L2	4	19.8293	0	0	0.138893
CYB5B	3	16.889	0	2	0.138489
HSP90B1	4	19.6628	0	0	0.137928
SLC16A1	4	19.5028	0	0	0.137008
TNFRSF10B	2	22.1018	0	3	0.136753
ANKH	4	19.2757	0	0	0.135709
PDIA6	4	19.1403	0	0	0.13494
ATP2A2	4	19.0899	0	0	0.134654
VDAC2	4	19.0416	0	0	0.134381
DNM3	2	13.2962	0	4	0.134359
VDAC3	4	19.0016	0	0	0.134155
LRRC59	4	18.8836	0	0	0.133491
GNAI3	4	18.7993	0	0	0.133019
TMED10	4	18.6958	0	0	0.13244
MYH9	4	18.5905	0	0	0.131854
GNAI2	4	18.4661	0	0	0.131164
TMEM98	1	17.979	0	5	0.129733
P4HB	4	18.1869	0	0	0.129627
COMT	1	17.2796	0	5	0.125947
CAT	4	17.281	0	0	0.124744
PRKAA1	1	16.7534	0	5	0.123161
CD81	3	22.2312	0	1	0.121785
MSN	4	16.4084	0	0	0.120191
SEC61A1	4	16.3104	0	0	0.119689
LIPA	3	21.8071	0	1	0.1196
DOCK7	1	15.989	0	5	0.119208
YWHAQ	1	15.9327	0	5	0.118922
ARPC5L	1	15.9077	0	5	0.118794
HMOX2	4	15.9701	0	0	0.117959
AP1S3	1	15.5353	0	5	0.116915
SCARB2	3	21.1279	0	1	0.11617
ABCB1	3	21.1204	0	1	0.116133
FIS1	1	15.2608	0	5	0.115546
BTF3	1	15.2391	0	5	0.115438
SLC31A1	2	18.021	0	3	0.114998
FRYL	4	15.271	0	0	0.114473
ASAH1	3	20.6262	0	1	0.113692
GNAS	3	20.1317	0	1	0.111295
VDAC1	3	20.0894	0	1	0.111092
PPP1CA	2	17.196	0	3	0.110984
WDR7	2	17.1799	0	3	0.110906
TMEM63B	3	19.8024	0	1	0.109723
SRPRB	2	16.7465	0	3	0.108848
RPL7	3	18.93	0	1	0.105654
EPHA2	3	18.8704	0	1	0.105381
SCFD1	2	15.6992	0	3	0.104013
CYB5R3	3	18.5671	0	1	0.104
TM9SF3	3	18.5362	0	1	0.10386
RPLP0	3	18.2863	0	1	0.102736
CLTA	3	18.0412	0	1	0.101645
SURF4	3	17.3861	0	1	0.0987766
RPL12	3	17.3428	0	1	0.0985895
TAX1BP1	3	17.1996	0	1	0.0979733
DNM2	1	19.5788	0	4	0.0968455
SPAG9	3	16.6472	0	1	0.0956283
NPTN	1	19.2329	0	4	0.0953862
LAMTOR5	1	18.8731	0	4	0.0938895
DNAJC5	2	21.7241	0	2	0.0938079
STRN	3	16.1967	0	1	0.0937531
MYO5A	3	16.0964	0	1	0.0933401
APOA1	3	16.0825	0	1	0.0932832
CPT1A	3	15.7533	0	1	0.0919398
SCPEP1	2	20.4936	0	2	0.0888505
PSAP	3	22.9321	0	0	0.0871659
REEP5	2	19.8918	0	2	0.0865131
ITGAV	2	19.8761	0	2	0.086453
SCAMP4	3	22.7438	0	0	0.0864414
CTSD	3	22.5836	1	0	0.0858289
LGALS8	1	0	0	6	0.085554
RABGGTB	1	0	0	6	0.085554
STXBP6	1	0	0	6	0.085554
AGTRAP	3	22.467	0	0	0.085386
ITGA5	2	19.4631	0	2	0.0848824
APBB1	2	19.4287	0	2	0.0847525
SYNRG	4	0	0	1	0.0846943
EPB41L3	1	16.4476	0	4	0.0843378
SLC1A5	3	21.8065	0	0	0.0829143
EXOC3	1	15.9648	0	4	0.0825453
STX5	1	15.8995	0	4	0.0823052
ITFG1	3	21.5946	0	0	0.0821352
RPS14	2	18.3467	0	2	0.0807652
ARFGAP1	2	18.2774	0	2	0.0805157
TUBA1B	3	21.095	0	0	0.0803248
DAGLB	3	21.0042	0	0	0.0799997
SH3KBP1	1	15.2282	0	4	0.0798765
CTSB	3	20.8481	0	0	0.0794438
STOM	3	20.711	0	0	0.0789583
NAGA	3	20.3924	0	0	0.0778407
ATP5F1A	3	20.3913	0	0	0.0778367
PIP4K2A	1	14.5998	0	4	0.0776626
CXADR	3	20.315	1	0	0.0775713
GPRC5C	2	17.3004	0	2	0.0770729
FAM234B	3	20.1385	0	0	0.0769603
YIPF6	3	19.7949	0	0	0.0757834
SIDT2	1	22.3764	0	3	0.0755731
COLEC12	3	19.7185	0	0	0.0755238
NT5E	2	0	0	4	0.0752601
SLC12A3	2	0	0	4	0.0752601
TRIM14	3	19.5405	0	0	0.0749227
ITIH3	3	19.4018	0	0	0.0744573
SLC27A2	2	16.494	0	2	0.0743333
CSPG4	2	16.483	0	2	0.0742967
SLC1A3	3	19.3518	0	0	0.0742902
PLXNA2	3	19.3452	0	0	0.074268
CD320	3	19.3425	0	0	0.0742592
LMAN2	3	19.2289	0	0	0.0738807
DDOST	3	19.1454	0	0	0.0736038
CALR	3	19.1353	0	0	0.0735703
GAK	2	16.222	0	2	0.0734295
PFN1	3	19.0714	0	0	0.0733592
ATP5F1B	3	19.07	0	0	0.0733546
KRAS	3	19.0674	0	0	0.073346
TPBG	3	19.0528	0	0	0.073298
LMBRD2	3	18.9258	0	0	0.0728802
WWP2	3	18.8327	0	0	0.0725751
LMAN1	3	18.7929	0	0	0.0724452
ADGRE5	3	18.7722	0	0	0.0723777
MEGF9	3	18.5441	0	0	0.0716377
LRP8	3	18.5176	0	0	0.0715522
HEG1	3	18.5166	0	0	0.071549
VLDLR	3	18.513	0	0	0.0715374
GOLGA2	2	15.6242	0	2	0.0714791
KRT2	1	21.1099	0	3	0.0713874
USP32	2	15.5837	0	2	0.0713486
TMED9	3	18.452	0	0	0.0713407
KRT77	3	18.4144	0	0	0.0712199
GJA1	3	18.2792	0	0	0.0707869
TMEM33	3	18.2713	0	0	0.0707617
CLTB	3	18.2315	0	0	0.0706346
ARF4	3	18.2079	0	0	0.0705596
ACSL4	2	15.3106	0	2	0.070475
RUFY3	2	15.2856	1	2	0.0703955
SDC4	3	18.0678	0	0	0.0701148
ERP29	3	18.0493	0	0	0.0700561
VAPA	3	18.0265	0	0	0.0699842
GRN	2	23.4443	0	1	0.0696802
TCP1	3	17.9275	0	0	0.0696719
PKM	3	17.9275	0	0	0.0696718
TMEM87A	1	20.5225	0	3	0.0695196
PDIA4	3	17.8282	0	0	0.0693601
HSD17B4	3	17.8243	0	0	0.0693476
LMTK2	3	17.7844	0	0	0.0692227
KIAA1549	3	17.546	0	0	0.0684808
TOM1L2	3	17.542	0	0	0.0684682
SGCE	3	17.5319	0	0	0.068437
TMED2	3	17.4913	0	0	0.0683113
ESYT1	3	17.4187	0	0	0.0680876
PSMB6	3	17.3905	0	0	0.0680006
SLITRK5	3	17.292	0	0	0.0676981
SSR4	3	17.2534	0	0	0.0675801
SFT2D2	3	17.2494	1	0	0.0675678
COPG1	3	17.0715	0	0	0.0670255
MFSD4B	3	17.0575	0	0	0.0669831
CYP51A1	3	17.0419	0	0	0.0669357
COPB2	3	16.9674	0	0	0.06671
G3BP1	3	16.9534	0	0	0.0666677
RPL23	1	19.4901	0	3	0.0663461
FTL	3	0	0	2	0.0661153
TF	3	0	0	2	0.0661153
DYNC1H1	3	16.7405	0	0	0.0660275
BCAP31	3	16.7147	0	0	0.0659501
RAB8B	1	19.3144	1	3	0.0658197
SFT2D1	1	19.2493	0	3	0.0656256
HEXA	2	22.0625	0	1	0.0654544
CLIC1	3	16.4217	0	0	0.0650792
YWHAE	3	16.3982	0	0	0.0650099
TSPAN6	2	21.8754	0	1	0.0649007
F2	3	16.1648	0	0	0.0643242
MYL6	3	16.115	0	0	0.064179
DHCR24	1	18.673	0	3	0.0639305
HDLBP	3	15.9298	0	0	0.0636409
AHNAK	3	15.884	0	0	0.0635087
SNX9	2	21.2926	0	1	0.0632044
NPC2	2	21.1362	0	1	0.0627562
BASP1	3	15.616	0	0	0.062739
SEPTIN11	3	15.543	0	0	0.0625311
NUCB1	3	15.3274	0	0	0.0619201
CSNK1G3	1	17.8633	0	3	0.0616176
CCT2	1	17.7623	0	3	0.0613346
GAA	2	20.5943	0	1	0.0612263
REPS1	1	17.7203	0	3	0.0612172
MAN2B1	2	20.4518	0	1	0.0608298
ALCAM	2	20.2302	0	1	0.060218
HBB	2	20.0337	0	1	0.0596805
GDAP2	2	19.9662	0	1	0.0594968
SEC24A	3	14.3282	0	0	0.059161
DNPEP	1	16.9617	0	3	0.0591344
SLC20A1	2	19.8079	0	1	0.0590681
DMXL2	1	16.8713	0	3	0.0588906
CD70	1	0	0	5	0.058618
FGB	1	0	0	5	0.058618
RAP1GDS1	1	0	0	5	0.058618
EIF2B5	1	16.7436	0	3	0.0585478
RHOA	2	19.5251	0	1	0.0583094
NCL	2	19.5224	0	1	0.0583023
SLC39A10	2	19.4714	0	1	0.0581664
NAGLU	2	19.4538	0	1	0.0581198
RPL11	2	19.4297	0	1	0.0580555
MYOF	4	0	0	0	0.0580119
CLU	2	19.2986	0	1	0.0577085
DMXL1	1	16.349	0	3	0.0575008
ADAM9	2	19.1601	0	1	0.0573439
SLC4A2	2	19.1222	0	1	0.0572446
RPL4	2	19.1204	0	1	0.0572398
EIF2B2	1	16.2401	0	3	0.0572149
RPS18	2	19.1014	0	1	0.05719
KLHL13	2	19.0888	0	1	0.0571571
RPS4X	2	18.9912	0	1	0.0569022
NRP1	2	18.8657	0	1	0.056576
SLMAP	1	15.9319	0	3	0.0564129
SEMA4B	2	18.7391	0	1	0.0562489
RPL13	2	18.7137	0	1	0.0561834
PDXDC1	1	15.6455	0	3	0.0556771
PRKCSH	2	18.4766	0	1	0.0555761
ITGA4	2	18.4482	0	1	0.0555038
STUB1	2	18.3961	0	1	0.0553714
EXOC4	1	15.4811	0	3	0.0552589
ACVR1	2	18.3305	0	1	0.0552048
IGSF8	2	18.2494	0	1	0.0549998
PICALM	2	18.2397	0	1	0.0549754
PLEKHH3	2	17.9651	0	1	0.0542868
SEC62	2	17.7985	0	1	0.053873
LRP6	2	17.7915	0	1	0.0538556
RPL10A	2	17.7793	0	1	0.0538255
ADCY9	2	17.7495	0	1	0.0537518
RPL7A	2	17.5968	0	1	0.053376
EMP3	1	23.0842	0	2	0.0533104
ARIH2	1	14.6779	0	3	0.0532579
TECR	2	17.5408	0	1	0.0532387
YES1	2	17.3481	0	1	0.0527691
ALDH3A2	2	17.235	0	1	0.0524952
ARFIP2	2	17.2104	0	1	0.0524357
ERMP1	2	17.1389	0	1	0.0522636
PSEN2	2	17.0553	0	1	0.052063
PHACTR4	2	16.9128	0	1	0.0517225
PGRMC1	2	16.8942	0	1	0.0516781
RABGAP1	2	16.8512	0	1	0.051576
CKAP4	2	16.8373	0	1	0.051543
PIGR	2	0	0	3	0.051383
MAN1B1	2	16.7487	0	1	0.0513331
NCKAP1	2	16.6116	0	1	0.0510098
C3	2	16.5798	0	1	0.0509351
ILF3	2	16.5496	0	1	0.0508644
LTF	1	22.0534	0	2	0.0508399
EPB41L2	2	16.3647	0	1	0.0504325
DNAJB1	2	16.3183	0	1	0.0503248
CDKAL1	2	16.2673	0	1	0.0502067
USO1	2	16.0118	0	1	0.0496183
ACAA1	2	15.974	0	1	0.0495319
INPP5K	2	15.9471	0	1	0.0494703
CAV1	1	21.4298	0	2	0.0493987
ANXA6	2	15.9001	0	1	0.0493632
EEF1A2	2	15.8961	0	1	0.0493542
DNM1L	2	15.7367	0	1	0.0489923
UBA6	2	15.7174	0	1	0.0489486
SERPINA1	2	15.4234	0	1	0.0482883
RUFY2	1	20.8037	1	2	0.0479905
NCEH1	2	15.2186	0	1	0.0478333
AP2A2	1	20.3568	0	2	0.0470086
GIT1	2	14.5337	0	1	0.0463411
SLC6A15	2	22.7044	0	0	0.0458836
MCAM	1	19.6539	0	2	0.0455032
BTF3L4	3	0	0	1	0.0449983
SV2A	3	0	0	1	0.0449983
AP2S1	1	19.3696	0	2	0.0449074
KRT13	2	22.175	0	0	0.0447714
RPL24	1	19.2536	0	2	0.0446664
TPP1	2	21.8671	0	0	0.0441365
GLB1	2	21.8407	0	0	0.0440823
APLP2	2	21.7848	0	0	0.0439681
LGR4	1	18.8267	0	2	0.0437902
AFTPH	2	13.2917	0	1	0.0437478
SLC25A6	1	18.7873	0	2	0.0437102
SYP	2	21.5041	0	0	0.0433988
RALA	2	21.4796	0	0	0.0433493
RPL15	1	18.567	0	2	0.0432651
BMPR1A	1	18.559	0	2	0.0432491
KIAA0319L	2	21.3868	0	0	0.0431629
BCAM	1	18.4098	0	2	0.0429504
RPS23	1	18.3996	0	2	0.04293
GLA	2	21.2604	0	0	0.0429102
PAK2	1	18.342	0	2	0.0428153
SLC38A1	2	21.1966	0	0	0.042783
SPNS1	2	21.1742	0	0	0.0427385
GGT7	1	18.2058	0	2	0.0425451
KRT1	2	21.0297	0	0	0.0424524
RPS2	1	18.1399	0	2	0.0424148
SCARB1	2	20.9639	0	0	0.0423228
RALB	2	20.9431	0	0	0.0422818
RTN3	1	18.063	0	2	0.0422634
DNAJA2	1	18.0217	0	2	0.0421824
SLC25A4	1	17.8412	0	2	0.0418297
TMX1	2	20.6981	0	0	0.0418027
ACP2	2	20.6829	0	0	0.0417732
SLC18B1	2	20.6148	0	0	0.0416411
SLC30A1	2	20.5859	0	0	0.041585
ATP2B4	1	17.6927	0	2	0.0415417
PTGFRN	2	20.5501	0	0	0.0415158
SPRYD7	2	20.4735	0	0	0.041368
CISD2	1	17.5959	0	2	0.0413548
TMEM43	1	17.5156	0	2	0.0412006
TNFRSF10D	2	20.3852	0	0	0.0411984
NPDC1	1	17.5016	0	2	0.0411738
RABAC1	1	17.483	0	2	0.0411382
SRSF2	1	17.3529	0	2	0.0408896
GUSB	2	20.1935	0	0	0.0408323
LGMN	2	20.155	0	0	0.0407591
CTNNB1	1	17.2793	0	2	0.0407496
FAM171B	1	17.2535	0	2	0.0407008
PLP2	2	20.1201	0	0	0.0406929
GLG1	2	20.0836	0	0	0.0406237
NECTIN3	2	20.0815	0	0	0.0406198
ATP1A3	1	17.1547	0	2	0.0405138
RHOG	2	20.003	0	0	0.0404716
MON1B	1	17.073	1	2	0.0403599
CTSA	2	19.9103	0	0	0.040297
NCR3LG1	2	19.8747	0	0	0.0402302
KRT5	2	19.8359	0	0	0.0401576
SLC7A5	2	19.6852	0	0	0.0398766
[truncated: 1,862 more rows]

## Sheet: 1d
Known and predicted endosomal gene
[truncated: 522 more rows]

[truncated: 4 more sheets: 1e, 1f, 1g, 1h]
