# Supplementary material for: EndoMAP.v1, a Structural Protein Complex Landscape of Human Endosomes
Source: bioRxiv. 2025 Feb 9:2025.02.07.636106. Preprint. [Version 1] doi: 10.1101/2025.02.07.636106 (PMC11839024; doi:10.1101/2025.02.07.636106)
Supplement: Supplement 5 — Supplementary Table 5. Proteomic analysis of TMEM9 interacting proteins and proteomic profiling WT, TMEM9−/−, and two different clones of TMEM9/9BDKO iNeurons. [file media-5.xlsx]

## Sheet: Overview
Supplementary Table 5. Proteomic analysis of TMEM9 interacting proteins and proteomic profiling of WT, TMEM9-/-, and two different clones of TMEM9/9B DKO iNeurons.
Table 5a. Proteomic analysis of TMEM9-HA immunoprecipitation in TMEM9-/- iNeurons with or without expression of TMEM9-HA.
Table 5b. Proteomic analysis of postnuclear supernatant (PNS) from WT, TMEM9-/-, and two different clones of TMEM9/9B DKO iNeurons in biological triplicates.
Table 5c. Proteomic analysis of Endo-IP samples from WT, TMEM9-/-, and two different clones of TMEM9/9B DKO iNeurons in biological triplicates.

## Sheet: 5a
Reference	Gene Symbol	Annotation	Log2 Fold-change IP-Control	p-val IP-Control	q-val IP-Control	Significant IP-Control	Protein quant (log2) Control_rep1	Protein quant (log2) Control_rep2	Protein quant (log2) Control_rep3	Protein quant (log2) Control_rep4	Protein quant (log2) IP_rep1	Protein quant (log2) IP_rep2	Protein quant (log2) IP_rep3	Protein quant (log2) IP_rep4
sp|Q9P0T7|TMEM9_HUMAN	TMEM9	Proton-transporting V-type ATPase complex assembly regulator TMEM9 OS=Homo sapiens OX=9606 GN=TMEM9 PE=1 SV=1	6.04206	1.1458e-11	7.12304e-09	up	10.9724	10.0191	9.67767	0	16.1168	16.0475	16.1682	16.1825
sp|P51793|CLCN4_HUMAN	CLCN4	H(+)/Cl(-) exchange transporter 4 OS=Homo sapiens OX=9606 GN=CLCN4 PE=1 SV=2	4.86041	1.73108e-08	4.61209e-06	up	14.464	14.1644	14.1121	13.2463	19.1234	18.6236	18.7898	18.8916
sp|Q68CJ6|SLIP_HUMAN	NUGGC	Nuclear GTPase SLIP-GC OS=Homo sapiens OX=9606 GN=NUGGC PE=2 SV=3	3.73298	1.44535e-08	4.49263e-06	up	15.1523	15.1288	14.813	14.4086	18.9006	18.3787	18.6927	18.4627
sp|P51790-2|CLCN3-2_HUMAN	CLCN3	Isoform of P51790, Isoform 2 of H(+)/Cl(-) exchange transporter 3 OS=Homo sapiens OX=9606 GN=CLCN3 PE=1 SV=2	3.27101	4.55262e-08	7.71876e-06	up	11.8925	11.4486	11.8686	11.2888	15.0505	14.4536	15.0478	15.0306
sp|P51795|CLCN5_HUMAN	CLCN5	H(+)/Cl(-) exchange transporter 5 OS=Homo sapiens OX=9606 GN=CLCN5 PE=1 SV=2	3.12982	5.97422e-15	1.11419e-11	up	14.2741	14.1547	14.1462	14.0156	17.4683	17.048	17.2809	17.3128
sp|P51790|CLCN3_HUMAN	CLCN3	H(+)/Cl(-) exchange transporter 3 OS=Homo sapiens OX=9606 GN=CLCN3 PE=1 SV=2	2.83532	4.12562e-08	7.69428e-06	up	14.5844	14.6448	14.6238	14.2643	17.8078	17.0861	17.2567	17.308
sp|A1A5C7|S22AN_HUMAN	SLC22A23	Solute carrier family 22 member 23 OS=Homo sapiens OX=9606 GN=SLC22A23 PE=1 SV=2	2.79546	6.31669e-09	2.35612e-06	up	12.6099	12.657	13.1304	12.7075	15.7562	15.4077	15.553	15.5697
sp|Q9NQ34|TMM9B_HUMAN	TMEM9B	Transmembrane protein 9B OS=Homo sapiens OX=9606 GN=TMEM9B PE=1 SV=1	2.66418	3.97312e-14	3.70494e-11	up	13.6187	13.7216	13.8367	13.5179	16.3226	16.2297	16.4008	16.3986
sp|O75165|DJC13_HUMAN	DNAJC13	DnaJ homolog subfamily C member 13 OS=Homo sapiens OX=9606 GN=DNAJC13 PE=1 SV=5	2.39878	2.76317e-08	6.44165e-06	up	13.7591	13.7106	13.5954	13.5895	16.3487	15.7732	16.1198	16.0079
sp|Q86TM6|SYVN1_HUMAN	SYVN1	E3 ubiquitin-protein ligase synoviolin OS=Homo sapiens OX=9606 GN=SYVN1 PE=1 SV=2	1.46513	1.60696e-09	7.49243e-07	up	14.5692	14.7533	14.5701	14.7155	16.3158	15.9678	15.9774	16.2077
sp|P20645|MPRD_HUMAN	M6PR	Cation-dependent mannose-6-phosphate receptor OS=Homo sapiens OX=9606 GN=M6PR PE=1 SV=1	1.35582	3.89466e-07	4.84236e-05	up	14.1952	14.0861	14.1956	14.2425	15.5591	15.2925	15.5396	15.7514
sp|P11717|MPRI_HUMAN	IGF2R	Cation-independent mannose-6-phosphate receptor OS=Homo sapiens OX=9606 GN=IGF2R PE=1 SV=3	1.19986	3.37686e-08	6.99761e-06	up	14.3911	14.448	14.408	14.4288	15.7839	15.5592	15.4844	15.6478
sp|Q9BVP2|GNL3_HUMAN	GNL3	Guanine nucleotide-binding protein-like 3 OS=Homo sapiens OX=9606 GN=GNL3 PE=1 SV=2	1.16289	2.92613e-07	3.89802e-05	up	15.8883	15.7514	15.8651	15.7433	17.1223	16.8111	16.9164	17.0498
sp|Q2NL82|TSR1_HUMAN	TSR1	Pre-rRNA-processing protein TSR1 homolog OS=Homo sapiens OX=9606 GN=TSR1 PE=1 SV=1	0.865577	3.02688e-06	0.000313618	up	14.7105	14.5213	14.664	14.5865	15.6273	15.3985	15.4195	15.4994
sp|Q9NX58|LYAR_HUMAN	LYAR	Cell growth-regulating nucleolar protein OS=Homo sapiens OX=9606 GN=LYAR PE=1 SV=2	0.851416	2.25974e-07	3.24186e-05	up	14.8057	14.7554	14.8673	14.7163	15.5909	15.557	15.6114	15.791
sp|Q6RW13|ATRAP_HUMAN	AGTRAP	Type-1 angiotensin II receptor-associated protein OS=Homo sapiens OX=9606 GN=AGTRAP PE=1 SV=1	0.759122	5.01896e-05	0.00358357	up	13.228	13.1622	13.005	12.7587	13.6962	13.9132	13.7862	13.7948
sp|Q99848|EBP2_HUMAN	EBNA1BP2	Probable rRNA-processing protein EBP2 OS=Homo sapiens OX=9606 GN=EBNA1BP2 PE=1 SV=2	0.722137	0.000496664	0.0160692	up	14.7113	14.5885	14.5472	14.4233	15.5584	15.126	15.2443	15.2302
sp|Q99523|SORT_HUMAN	SORT1	Sortilin OS=Homo sapiens OX=9606 GN=SORT1 PE=1 SV=3	0.708354	9.3104e-05	0.00560125	up	15.1155	15.1926	15.2478	15.1123	16.1492	15.7376	15.6941	15.9207
sp|Q8N1G4|LRC47_HUMAN	LRRC47	Leucine-rich repeat-containing protein 47 OS=Homo sapiens OX=9606 GN=LRRC47 PE=1 SV=1	0.629574	5.38015e-05	0.00358357	up	14.1183	13.9678	14.3217	14.2076	14.9337	14.7132	14.7479	14.7389
sp|P27824|CALX_HUMAN	CANX	Calnexin OS=Homo sapiens OX=9606 GN=CANX PE=1 SV=2	0.617009	1.14543e-05	0.000928793	up	15.1531	15.2553	15.2182	15.2484	15.788	15.874	15.8959	15.785
sp|Q8NEJ9|NGDN_HUMAN	NGDN	Neuroguidin OS=Homo sapiens OX=9606 GN=NGDN PE=1 SV=1	0.589598	0.000373908	0.0142314	up	13.8041	14.0439	13.8674	13.9168	14.8084	14.4455	14.3761	14.3606
sp|P47914|RL29_HUMAN	RPL29	60S ribosomal protein L29 OS=Homo sapiens OX=9606 GN=RPL29 PE=1 SV=2	0.585917	0.000894583	0.0231722	up	15.4447	15.6136	15.7663	15.7277	16.5116	16.0254	16.1181	16.241
sp|Q96DA0|ZG16B_HUMAN	ZG16B	Zymogen granule protein 16 homolog B OS=Homo sapiens OX=9606 GN=ZG16B PE=1 SV=3	1.07216	0.125492	0.39939	n.s.	15.2503	15.0088	15.1556	14.7774	15.2526	14.8854	18.199	16.1436
sp|P01876|IGHA1_HUMAN	IGHA1	Immunoglobulin heavy constant alpha 1 OS=Homo sapiens OX=9606 GN=IGHA1 PE=1 SV=2	1.04707	0.325875	0.630579	n.s.	13.369	12.9526	14.0622	12.7976	13.464	12.5463	17.7461	13.6133
sp|P06454|PTMA_HUMAN	PTMA	Prothymosin alpha OS=Homo sapiens OX=9606 GN=PTMA PE=1 SV=2	0.885177	0.0486078	0.230671	n.s.	15.635	16.1685	16.7939	16.6252	16.8714	17.9881	17.5956	16.3083
sp|Q03181|PPARD_HUMAN	PPARD	Peroxisome proliferator-activated receptor delta OS=Homo sapiens OX=9606 GN=PPARD PE=1 SV=1	0.860411	0.00378523	0.0573939	n.s.	17.4195	17.198	17.5108	17.4633	18.2217	18.9389	18.1051	17.7674
sp|Q5VWQ0|RSBN1_HUMAN	RSBN1	Lysine-specific demethylase 9 OS=Homo sapiens OX=9606 GN=RSBN1 PE=1 SV=2	0.734575	0.00473897	0.0645122	n.s.	15.9537	15.5791	16.0174	15.7541	16.9979	16.3577	16.416	16.4711
sp|O75683|SURF6_HUMAN	SURF6	Surfeit locus protein 6 OS=Homo sapiens OX=9606 GN=SURF6 PE=1 SV=3	0.6563	0.00687985	0.0832851	n.s.	15.9792	15.8641	16.0356	15.9126	17.2129	16.3842	16.4067	16.4129
sp|O75592|MYCB2_HUMAN	MYCBP2	E3 ubiquitin-protein ligase MYCBP2 OS=Homo sapiens OX=9606 GN=MYCBP2 PE=1 SV=4	0.634171	0.0738363	0.294241	n.s.	15.826	15.8359	16.2702	16.0959	16.3369	17.3297	16.938	15.9601
sp|P02788|TRFL_HUMAN	LTF	Lactotransferrin OS=Homo sapiens OX=9606 GN=LTF PE=1 SV=6	0.612347	0.390626	0.679192	n.s.	13.7569	13.8921	13.8012	13.6642	13.6342	13.6401	16.3683	13.9213
sp|P61626|LYSC_HUMAN	LYZ	Lysozyme C OS=Homo sapiens OX=9606 GN=LYZ PE=1 SV=1	0.607323	0.411432	0.693119	n.s.	15.0763	13.532	14.2637	13.9809	13.9487	13.6166	17.0268	14.6902
sp|Q9GZR2|REXO4_HUMAN	REXO4	RNA exonuclease 4 OS=Homo sapiens OX=9606 GN=REXO4 PE=1 SV=2	0.584582	0.0106237	0.103394	n.s.	15.611	15.5201	15.793	15.5981	16.7773	16.0429	16.0349	16.0055
sp|P09429|HMGB1_HUMAN	HMGB1	High mobility group protein B1 OS=Homo sapiens OX=9606 GN=HMGB1 PE=1 SV=3	0.578776	0.0240573	0.16663	n.s.	16.2464	16.4523	16.0722	16.1915	16.6365	17.2959	17.0996	16.2454
sp|Q9BSC4|NOL10_HUMAN	NOL10	Nucleolar protein 10 OS=Homo sapiens OX=9606 GN=NOL10 PE=1 SV=1	0.56958	8.50946e-05	0.00529005	n.s.	15.6303	15.6322	15.6051	15.443	16.3658	16.0337	16.056	16.1334
sp|Q14684|RRP1B_HUMAN	RRP1B	Ribosomal RNA processing protein 1 homolog B OS=Homo sapiens OX=9606 GN=RRP1B PE=1 SV=3	0.569536	0.00049046	0.0160692	n.s.	15.5674	15.3201	15.573	15.4308	16.2712	15.8415	16.0361	16.0207
sp|Q9BZH6|WDR11_HUMAN	WDR11	WD repeat-containing protein 11 OS=Homo sapiens OX=9606 GN=WDR11 PE=1 SV=1	0.557893	0.0733914	0.293963	n.s.	18.7615	18.9052	18.742	18.6471	19.0076	19.6714	19.4513	19.157
sp|P36873|PP1G_HUMAN	PPP1CC	Serine/threonine-protein phosphatase PP1-gamma catalytic subunit OS=Homo sapiens OX=9606 GN=PPP1CC PE=1 SV=1	0.529241	6.72888e-07	7.84335e-05	n.s.	14.8532	14.7847	14.8679	14.8748	15.3309	15.4172	15.3931	15.3564
sp|Q8IY81|SPB1_HUMAN	FTSJ3	pre-rRNA 2'-O-ribose RNA methyltransferase FTSJ3 OS=Homo sapiens OX=9606 GN=FTSJ3 PE=1 SV=2	0.520643	0.171972	0.466711	n.s.	15.1496	14.8714	15.1432	15.0921	16.1702	15.3997	15.3146	15.4542
sp|P99999|CYC_HUMAN	CYCS	Cytochrome c OS=Homo sapiens OX=9606 GN=CYCS PE=1 SV=2	0.504752	0.126883	0.40313	n.s.	15.035	15.4505	15.6979	15.8695	15.6511	16.7184	16.2323	15.4701
sp|Q9H0G5|NSRP1_HUMAN	NSRP1	Nuclear speckle splicing regulatory protein 1 OS=Homo sapiens OX=9606 GN=NSRP1 PE=1 SV=1	0.49475	0.00178371	0.0378026	n.s.	14.9558	15.1268	14.9872	14.8758	15.7869	15.3082	15.3067	15.5229
sp|Q9NV31|IMP3_HUMAN	IMP3	U3 small nucleolar ribonucleoprotein protein IMP3 OS=Homo sapiens OX=9606 GN=IMP3 PE=1 SV=1	0.491513	0.0318671	0.18292	n.s.	16.6077	16.3613	16.7454	16.5623	17.54	16.8739	16.8671	16.9617
sp|Q12907|LMAN2_HUMAN	LMAN2	Vesicular integral-membrane protein VIP36 OS=Homo sapiens OX=9606 GN=LMAN2 PE=1 SV=1	0.476484	0.00027867	0.0123743	n.s.	14.1683	14.5548	14.3768	14.4361	14.7672	14.9108	14.8937	14.8702
sp|O60264|SMCA5_HUMAN	SMARCA5	SWI/SNF-related matrix-associated actin-dependent regulator of chromatin subfamily A member 5 OS=Homo sapiens OX=9606 GN=SMARCA5 PE=1 SV=1	0.472115	0.0215988	0.155932	n.s.	13.6779	13.5609	13.7645	12.9821	14.0663	13.7427	13.9377	14.1271
sp|Q9NWT8|AKIP_HUMAN	AURKAIP1	Aurora kinase A-interacting protein OS=Homo sapiens OX=9606 GN=AURKAIP1 PE=1 SV=1	0.471744	0.018817	0.149871	n.s.	16.2607	16.1423	16.318	15.9843	16.9482	16.4246	16.5379	16.6814
sp|P25490|TYY1_HUMAN	YY1	Transcriptional repressor protein YY1 OS=Homo sapiens OX=9606 GN=YY1 PE=1 SV=2	0.47049	0.137145	0.419994	n.s.	15.5958	15.2322	15.5796	15.7764	16.8595	15.9744	15.8141	15.418
sp|Q6PCB5|RSBNL_HUMAN	RSBN1L	Lysine-specific demethylase RSBN1L OS=Homo sapiens OX=9606 GN=RSBN1L PE=1 SV=2	0.465575	0.000298881	0.0123856	n.s.	15.9701	15.7415	16.0474	15.7822	16.499	16.2845	16.3059	16.3143
sp|Q8N0T1|RBIS_HUMAN	RBIS	Ribosomal biogenesis factor OS=Homo sapiens OX=9606 GN=RBIS PE=1 SV=4	0.454715	0.00791476	0.0890068	n.s.	16.4906	16.4828	16.5395	16.5584	17.4143	16.8724	16.8638	16.7396
sp|Q09666|AHNK_HUMAN	AHNAK	Neuroblast differentiation-associated protein AHNAK OS=Homo sapiens OX=9606 GN=AHNAK PE=1 SV=2	0.444704	0.20112	0.497473	n.s.	15.5579	15.8982	16.0083	16.0632	16.2383	16.7319	16.4525	15.8837
sp|Q5C9Z4|NOM1_HUMAN	NOM1	Nucleolar MIF4G domain-containing protein 1 OS=Homo sapiens OX=9606 GN=NOM1 PE=1 SV=1	0.443816	0.0651361	0.276088	n.s.	13.4715	13.8234	13.9749	13.7503	14.7175	14.0872	13.6576	14.3331
sp|Q96GQ7|DDX27_HUMAN	DDX27	Probable ATP-dependent RNA helicase DDX27 OS=Homo sapiens OX=9606 GN=DDX27 PE=1 SV=2	0.430417	0.013321	0.119441	n.s.	15.27	15.0772	15.2773	15.1499	16.0643	15.4974	15.4794	15.455
sp|Q9UGY1|NOL12_HUMAN	NOL12	Nucleolar protein 12 OS=Homo sapiens OX=9606 GN=NOL12 PE=1 SV=1	0.429269	0.00869349	0.0926478	n.s.	15.2981	15.1469	15.3263	15.088	15.9095	15.4534	15.5451	15.6683
sp|Q13601|KRR1_HUMAN	KRR1	KRR1 small subunit processome component homolog OS=Homo sapiens OX=9606 GN=KRR1 PE=1 SV=4	0.415442	0.139315	0.421107	n.s.	15.2194	14.8962	15.1876	15.1853	16.3889	15.2078	15.1309	15.4227
sp|O14683|P5I11_HUMAN	TP53I11	Tumor protein p53-inducible protein 11 OS=Homo sapiens OX=9606 GN=TP53I11 PE=1 SV=2	0.414285	0.0242363	0.16663	n.s.	15.5607	15.7405	15.9169	15.9492	16.161	16.574	16.2497	15.8398
sp|O00461|GOLI4_HUMAN	GOLIM4	Golgi integral membrane protein 4 OS=Homo sapiens OX=9606 GN=GOLIM4 PE=1 SV=1	0.402011	0.000599637	0.0180375	n.s.	13.7944	14.0233	13.8698	13.752	14.3627	14.1898	14.1464	14.3486
sp|Q96HZ4|HES6_HUMAN	HES6	Transcription cofactor HES-6 OS=Homo sapiens OX=9606 GN=HES6 PE=1 SV=1	0.400772	0.00237895	0.042692	n.s.	14.7502	14.5022	14.6992	14.667	15.3147	14.9328	14.939	15.0352
sp|O95631|NET1_HUMAN	NTN1	Netrin-1 OS=Homo sapiens OX=9606 GN=NTN1 PE=1 SV=2	0.393904	0.0191397	0.151017	n.s.	15.7255	15.6202	15.544	15.2918	16.1829	15.753	15.8015	16.0198
sp|P84098|RL19_HUMAN	RPL19	60S ribosomal protein L19 OS=Homo sapiens OX=9606 GN=RPL19 PE=1 SV=1	0.388473	0.00545884	0.0706996	n.s.	15.9042	15.8719	15.8414	15.9391	16.552	16.0588	16.1802	16.3194
sp|O43747|AP1G1_HUMAN	AP1G1	AP-1 complex subunit gamma-1 OS=Homo sapiens OX=9606 GN=AP1G1 PE=1 SV=5	0.384053	0.025682	0.167472	n.s.	14.5259	14.6805	14.5608	15.0396	14.8596	15.3938	15.1142	14.9754
sp|Q9H115|SNAB_HUMAN	NAPB	Beta-soluble NSF attachment protein OS=Homo sapiens OX=9606 GN=NAPB PE=1 SV=2	0.381681	0.000755739	0.0212745	n.s.	15.0092	15.0842	15.1007	15.2312	15.5414	15.5584	15.4915	15.3607
sp|P39656|OST48_HUMAN	DDOST	Dolichyl-diphosphooligosaccharide--protein glycosyltransferase 48 kDa subunit OS=Homo sapiens OX=9606 GN=DDOST PE=1 SV=4	0.379286	0.000660497	0.0192473	n.s.	15.2746	15.3577	15.2108	15.4646	15.5704	15.7733	15.789	15.6922
sp|Q99873|ANM1_HUMAN	PRMT1	Protein arginine N-methyltransferase 1 OS=Homo sapiens OX=9606 GN=PRMT1 PE=1 SV=3	0.377474	0.0127005	0.11611	n.s.	14.0253	14.383	14.2336	14.4641	14.6643	14.9085	14.5523	14.4909
sp|Q03701|CEBPZ_HUMAN	CEBPZ	CCAAT/enhancer-binding protein zeta OS=Homo sapiens OX=9606 GN=CEBPZ PE=1 SV=3	0.37664	0.00460988	0.0632163	n.s.	14.7943	14.8923	14.7948	14.5965	15.4	15.0102	15.0142	15.16
sp|Q9Y5S9|RBM8A_HUMAN	RBM8A	RNA-binding protein 8A OS=Homo sapiens OX=9606 GN=RBM8A PE=1 SV=1	0.373387	0.0940836	0.337435	n.s.	15.0653	14.936	15.054	14.9824	15.8543	15.2474	15.2495	15.1799
sp|Q99988|GDF15_HUMAN	GDF15	Growth/differentiation factor 15 OS=Homo sapiens OX=9606 GN=GDF15 PE=1 SV=3	0.371234	0.000931789	0.0234559	n.s.	15.4713	15.4864	15.5182	15.5377	16.109	15.77	15.7508	15.8687
sp|P63279|UBC9_HUMAN	UBE2I	SUMO-conjugating enzyme UBC9 OS=Homo sapiens OX=9606 GN=UBE2I PE=1 SV=1	0.36637	0.00342434	0.0550552	n.s.	15.2899	15.5783	15.6115	15.5915	15.8129	16.0787	15.8959	15.7491
sp|Q9UN86|G3BP2_HUMAN	G3BP2	Ras GTPase-activating protein-binding protein 2 OS=Homo sapiens OX=9606 GN=G3BP2 PE=1 SV=2	0.362933	0.0150766	0.12723	n.s.	14.1182	14.2273	13.7864	13.9186	14.1758	14.2564	14.509	14.561
sp|P16870|CBPE_HUMAN	CPE	Carboxypeptidase E OS=Homo sapiens OX=9606 GN=CPE PE=1 SV=1	0.361425	0.00218627	0.0423027	n.s.	14.4639	14.1916	14.3318	14.2714	14.8792	14.661	14.5624	14.6018
sp|P49756|RBM25_HUMAN	RBM25	RNA-binding protein 25 OS=Homo sapiens OX=9606 GN=RBM25 PE=1 SV=3	0.35919	0.0636181	0.272754	n.s.	15.4141	15.3468	15.2386	15.1675	16.0317	15.5484	15.5149	15.5086
sp|Q9Y5F9|PCDGI_HUMAN	PCDHGB6	Protocadherin gamma-B6 OS=Homo sapiens OX=9606 GN=PCDHGB6 PE=2 SV=1	0.358443	4.84598e-06	0.000447254	n.s.	15.2005	15.245	15.3623	15.3194	15.7206	15.5956	15.6437	15.601
sp|Q86Y79|PTH_HUMAN	PTRH1	Probable peptidyl-tRNA hydrolase OS=Homo sapiens OX=9606 GN=PTRH1 PE=1 SV=1	0.357193	0.085788	0.32063	n.s.	15.2474	15.1929	15.3013	15.3397	16.202	15.2346	15.394	15.6794
sp|P54920|SNAA_HUMAN	NAPA	Alpha-soluble NSF attachment protein OS=Homo sapiens OX=9606 GN=NAPA PE=1 SV=3	0.356809	0.000468062	0.0160692	n.s.	14.9644	14.8498	14.8165	15.0364	15.2006	15.222	15.2812	15.3905
sp|P62140|PP1B_HUMAN	PPP1CB	Serine/threonine-protein phosphatase PP1-beta catalytic subunit OS=Homo sapiens OX=9606 GN=PPP1CB PE=1 SV=3	0.353989	2.85302e-05	0.00212836	n.s.	16.5188	16.4023	16.4868	16.3918	16.7917	16.844	16.7923	16.7876
sp|Q9Y5G2|PCDGE_HUMAN	PCDHGB2	Protocadherin gamma-B2 OS=Homo sapiens OX=9606 GN=PCDHGB2 PE=2 SV=1	0.353676	0.00012071	0.00682192	n.s.	15.7453	15.7667	15.5551	15.7144	16.073	16.044	16.019	16.0602
sp|P50440|GATM_HUMAN	GATM	Glycine amidinotransferase, mitochondrial OS=Homo sapiens OX=9606 GN=GATM PE=1 SV=1	0.352665	0.00545057	0.0706996	n.s.	14.9141	15.2722	15.0135	15.0997	15.4715	15.6188	15.316	15.3038
sp|P00352|AL1A1_HUMAN	ALDH1A1	Aldehyde dehydrogenase 1A1 OS=Homo sapiens OX=9606 GN=ALDH1A1 PE=1 SV=2	0.350917	0.0933036	0.336322	n.s.	13.7163	13.64	13.2884	13.4748	13.9545	13.4149	13.7958	14.358
sp|Q8TDD1|DDX54_HUMAN	DDX54	ATP-dependent RNA helicase DDX54 OS=Homo sapiens OX=9606 GN=DDX54 PE=1 SV=2	0.350158	0.0274941	0.16923	n.s.	15.0792	14.9541	15.0831	14.7038	15.6374	15.0554	15.3123	15.2158
sp|O95478|NSA2_HUMAN	NSA2	Ribosome biogenesis protein NSA2 homolog OS=Homo sapiens OX=9606 GN=NSA2 PE=1 SV=1	0.348977	0.0548802	0.249161	n.s.	15.4992	15.2396	15.5387	15.388	16.1564	15.5974	15.6029	15.7048
sp|Q969H8|MYDGF_HUMAN	MYDGF	Myeloid-derived growth factor OS=Homo sapiens OX=9606 GN=MYDGF PE=1 SV=1	0.348308	0.0770701	0.302814	n.s.	14.677	14.8255	15.168	15.2421	15.1388	15.7026	15.4265	15.0379
sp|Q14331|FRG1_HUMAN	FRG1	Protein FRG1 OS=Homo sapiens OX=9606 GN=FRG1 PE=1 SV=1	0.343863	0.146341	0.428454	n.s.	15.9215	15.6887	15.7179	15.8828	16.6552	16.0728	15.9707	15.8876
sp|P26640|SYVC_HUMAN	VARS1	Valine--tRNA ligase OS=Homo sapiens OX=9606 GN=VARS1 PE=1 SV=4	0.343434	0.00174655	0.0378026	n.s.	15.1505	15.0757	15.3175	15.2594	15.5743	15.6449	15.5922	15.3654
sp|Q9UL54-2|TAOK2-2_HUMAN	TAOK2	Isoform of Q9UL54, Isoform 2 of Serine/threonine-protein kinase TAO2 OS=Homo sapiens OX=9606 GN=TAOK2 PE=1 SV=2	0.342289	0.149022	0.430921	n.s.	15.3322	14.961	15.1911	15.2381	16.0961	15.3853	15.3729	15.2373
sp|Q8WV16|DCAF4_HUMAN	DCAF4	DDB1- and CUL4-associated factor 4 OS=Homo sapiens OX=9606 GN=DCAF4 PE=1 SV=3	0.338404	0.0162831	0.133779	n.s.	15.0229	14.8325	15.052	14.993	15.5797	15.4491	15.1195	15.1057
sp|O43301|HS12A_HUMAN	HSPA12A	Heat shock 70 kDa protein 12A OS=Homo sapiens OX=9606 GN=HSPA12A PE=1 SV=2	0.33489	0.000139227	0.00741881	n.s.	14.8513	14.7575	14.7206	14.7583	15.1513	15.1213	14.9976	15.1571
sp|P35080|PROF2_HUMAN	PFN2	Profilin-2 OS=Homo sapiens OX=9606 GN=PFN2 PE=1 SV=3	0.330824	0.057316	0.256958	n.s.	17.3734	17.6145	17.6647	17.8041	18.1251	18.2063	17.9125	17.5362
sp|Q53T94|TAF1B_HUMAN	TAF1B	TATA box-binding protein-associated factor RNA polymerase I subunit B OS=Homo sapiens OX=9606 GN=TAF1B PE=1 SV=1	0.330496	0.024302	0.16663	n.s.	13.9596	13.6603	13.4983	13.6671	14.3083	13.842	13.9901	13.9668
sp|Q8N5F7|NKAP_HUMAN	NKAP	NF-kappa-B-activating protein OS=Homo sapiens OX=9606 GN=NKAP PE=1 SV=1	0.326147	0.00407662	0.0587806	n.s.	16.3291	16.3371	16.0366	16.1111	16.64	16.4012	16.5651	16.5121
sp|Q14566|MCM6_HUMAN	MCM6	DNA replication licensing factor MCM6 OS=Homo sapiens OX=9606 GN=MCM6 PE=1 SV=1	0.3232	0.0218495	0.156674	n.s.	18.7643	18.7758	18.2767	18.4985	18.9726	18.7559	18.881	18.9986
sp|O00566|MPP10_HUMAN	MPHOSPH10	U3 small nucleolar ribonucleoprotein protein MPP10 OS=Homo sapiens OX=9606 GN=MPHOSPH10 PE=1 SV=2	0.315775	0.0411756	0.210282	n.s.	16.0775	15.8884	16.182	15.9712	16.5732	16.2853	16.3286	16.1951
sp|Q9HDC9|APMAP_HUMAN	APMAP	Adipocyte plasma membrane-associated protein OS=Homo sapiens OX=9606 GN=APMAP PE=1 SV=2	0.312834	0.0267049	0.168829	n.s.	14.9355	15.1436	15.2023	15.2723	15.3464	15.6707	15.5685	15.2195
sp|Q13838|DX39B_HUMAN	DDX39B	Spliceosome RNA helicase DDX39B OS=Homo sapiens OX=9606 GN=DDX39B PE=1 SV=1	0.311624	0.0278917	0.16944	n.s.	15.6062	15.6915	15.6627	15.7691	15.8021	16.2762	16.0496	15.8481
sp|Q6DN03|H2B2C_HUMAN	H2BC20P	Putative histone H2B type 2-C OS=Homo sapiens OX=9606 GN=H2BC20P PE=5 SV=3	0.311369	0.168025	0.459481	n.s.	19.0938	19.2523	18.9591	18.4587	19.6612	18.9001	19.0543	19.3939
sp|Q13823|NOG2_HUMAN	GNL2	Nucleolar GTP-binding protein 2 OS=Homo sapiens OX=9606 GN=GNL2 PE=1 SV=1	0.311322	0.0256331	0.167472	n.s.	15.1207	15.1652	15.0544	14.903	15.6364	15.2213	15.1936	15.4373
sp|P07602|SAP_HUMAN	PSAP	Prosaposin OS=Homo sapiens OX=9606 GN=PSAP PE=1 SV=2	0.309956	0.0509182	0.237913	n.s.	15.6451	15.848	16.2518	16.1638	16.196	16.4917	16.2704	16.1903
sp|Q5TGY3|AHDC1_HUMAN	AHDC1	AT-hook DNA-binding motif-containing protein 1 OS=Homo sapiens OX=9606 GN=AHDC1 PE=1 SV=1	0.308638	0.0895246	0.330047	n.s.	14.3618	14.2055	14.378	14.264	15.0768	14.1867	14.5507	14.6296
sp|Q9NWB6|ARGL1_HUMAN	ARGLU1	Arginine and glutamate-rich protein 1 OS=Homo sapiens OX=9606 GN=ARGLU1 PE=1 SV=1	0.308076	0.120384	0.392511	n.s.	19.1299	18.9959	18.8821	18.7443	19.5432	19.0844	19.1551	19.2018
sp|Q03468|ERCC6_HUMAN	ERCC6	DNA excision repair protein ERCC-6 OS=Homo sapiens OX=9606 GN=ERCC6 PE=1 SV=1	0.30745	0.0219259	0.156674	n.s.	14.9926	14.8677	14.8221	14.888	15.4717	15.0364	15.0662	15.2258
sp|Q52LJ0|FA98B_HUMAN	FAM98B	Protein FAM98B OS=Homo sapiens OX=9606 GN=FAM98B PE=1 SV=2	0.306458	0.0617199	0.269573	n.s.	14.4142	14.5665	14.7686	14.7629	14.9774	15.2043	15.0174	14.539
sp|Q13151|ROA0_HUMAN	HNRNPA0	Heterogeneous nuclear ribonucleoprotein A0 OS=Homo sapiens OX=9606 GN=HNRNPA0 PE=1 SV=1	0.305194	0.263135	0.57402	n.s.	16.5924	16.657	16.4172	16.193	17.0839	16.5389	16.6162	16.8413
sp|Q99436|PSB7_HUMAN	PSMB7	Proteasome subunit beta type-7 OS=Homo sapiens OX=9606 GN=PSMB7 PE=1 SV=1	0.30437	0.226031	0.534281	n.s.	14.8464	14.9674	15.2823	15.4101	14.9867	15.9984	15.5869	15.1517
sp|P30086|PEBP1_HUMAN	PEBP1	Phosphatidylethanolamine-binding protein 1 OS=Homo sapiens OX=9606 GN=PEBP1 PE=1 SV=3	0.301851	0.441595	0.710591	n.s.	16.0358	16.4468	16.7389	16.8631	16.4068	17.5562	17.0771	16.252
sp|Q8WUQ7|CATIN_HUMAN	CACTIN	Cactin OS=Homo sapiens OX=9606 GN=CACTIN PE=1 SV=3	0.300771	0.229646	0.541616	n.s.	15.8831	15.6056	15.7132	15.4948	16.5809	15.7386	15.7078	15.8726
sp|Q9H2K8|TAOK3_HUMAN	TAOK3	Serine/threonine-protein kinase TAO3 OS=Homo sapiens OX=9606 GN=TAOK3 PE=1 SV=2	0.299329	0.240837	0.55452	n.s.	14.8115	14.2616	14.6692	14.5814	15.5826	14.6799	14.646	14.6126
sp|Q96G21|IMP4_HUMAN	IMP4	U3 small nucleolar ribonucleoprotein protein IMP4 OS=Homo sapiens OX=9606 GN=IMP4 PE=1 SV=1	0.298813	0.00878216	0.093061	n.s.	14.8182	14.8198	14.9622	14.9637	15.4052	15.0967	15.1122	15.145
sp|Q15293|RCN1_HUMAN	RCN1	Reticulocalbin-1 OS=Homo sapiens OX=9606 GN=RCN1 PE=1 SV=1	0.29816	0.318625	0.624854	n.s.	15.4227	15.6822	15.6607	15.9025	15.5349	16.4624	16.2658	15.5976
sp|P00505|AATM_HUMAN	GOT2	Aspartate aminotransferase, mitochondrial OS=Homo sapiens OX=9606 GN=GOT2 PE=1 SV=3	0.29529	0.162978	0.454342	n.s.	15.4641	15.7392	15.9738	16.0629	15.854	16.4536	16.2848	15.8287
sp|O95865|DDAH2_HUMAN	DDAH2	N(G),N(G)-dimethylarginine dimethylaminohydrolase 2 OS=Homo sapiens OX=9606 GN=DDAH2 PE=1 SV=1	0.295097	0.395835	0.683549	n.s.	15.7021	15.9392	16.1052	16.4375	15.9436	17.0583	16.503	15.8593
sp|P07099|HYEP_HUMAN	EPHX1	Epoxide hydrolase 1 OS=Homo sapiens OX=9606 GN=EPHX1 PE=1 SV=1	0.294589	0.0539843	0.246766	n.s.	14.3729	13.9504	14.2474	14.151	14.151	14.7423	14.5385	14.4683
sp|Q99877|H2B1N_HUMAN	H2BC15	Histone H2B type 1-N OS=Homo sapiens OX=9606 GN=H2BC15 PE=1 SV=3	0.294003	0.251085	0.56158	n.s.	16.7208	16.7317	16.5464	16.4543	17.3695	16.4818	16.609	17.1689
sp|Q9Y2A7|NCKP1_HUMAN	NCKAP1	Nck-associated protein 1 OS=Homo sapiens OX=9606 GN=NCKAP1 PE=1 SV=1	0.293859	0.00262232	0.0444602	n.s.	14.178	14.2225	14.1541	14.3917	14.6855	14.498	14.5204	14.4177
sp|Q5JTH9|RRP12_HUMAN	RRP12	RRP12-like protein OS=Homo sapiens OX=9606 GN=RRP12 PE=1 SV=2	0.293251	0.0206092	0.155932	n.s.	15.8058	15.8123	15.8046	15.5584	16.1468	15.9555	15.9903	16.0614
sp|P51149|RAB7A_HUMAN	RAB7A	Ras-related protein Rab-7a OS=Homo sapiens OX=9606 GN=RAB7A PE=1 SV=1	0.293092	5.01251e-08	7.79028e-06	n.s.	15.1767	15.2397	15.2163	15.2447	15.5292	15.4835	15.5036	15.5335
sp|Q96AE4|FUBP1_HUMAN	FUBP1	Far upstream element-binding protein 1 OS=Homo sapiens OX=9606 GN=FUBP1 PE=1 SV=3	0.291126	0.229715	0.541616	n.s.	15.5688	15.8334	16.0081	16.1068	15.7273	16.7416	16.3725	15.8404
sp|P25311|ZA2G_HUMAN	AZGP1	Zinc-alpha-2-glycoprotein OS=Homo sapiens OX=9606 GN=AZGP1 PE=1 SV=2	0.289547	0.38881	0.679192	n.s.	16.0246	15.6041	16.0513	16.1337	16.4367	15.4852	16.5879	16.4621
sp|Q9H5V9|STEEP_HUMAN	STEEP1	STING ER exit protein OS=Homo sapiens OX=9606 GN=STEEP1 PE=1 SV=1	0.288269	0.00291985	0.0477678	n.s.	15.7256	15.7206	15.6629	15.5151	16.1088	15.8535	15.8778	15.9373
sp|Q15366|PCBP2_HUMAN	PCBP2	Poly(rC)-binding protein 2 OS=Homo sapiens OX=9606 GN=PCBP2 PE=1 SV=1	0.288212	0.0211285	0.155932	n.s.	16.5438	16.4306	16.3789	16.3886	16.9706	16.6875	16.6873	16.5494
sp|Q9H254|SPTN4_HUMAN	SPTBN4	Spectrin beta chain, non-erythrocytic 4 OS=Homo sapiens OX=9606 GN=SPTBN4 PE=1 SV=2	0.286559	0.277068	0.591227	n.s.	15.9839	15.8907	16.251	16.0536	17.117	16.0127	15.9441	16.2517
sp|P26373|RL13_HUMAN	RPL13	60S ribosomal protein L13 OS=Homo sapiens OX=9606 GN=RPL13 PE=1 SV=4	0.2859	0.0019487	0.0395035	n.s.	15.9814	16.0021	15.8031	15.7957	16.1285	16.1094	16.2022	16.2857
sp|Q8N0Z3|SPICE_HUMAN	SPICE1	Spindle and centriole-associated protein 1 OS=Homo sapiens OX=9606 GN=SPICE1 PE=1 SV=1	0.283482	0.0512787	0.237913	n.s.	13.7929	13.736	13.8041	13.4748	14.2578	14.1099	13.7299	13.8441
sp|Q92945|FUBP2_HUMAN	KHSRP	Far upstream element-binding protein 2 OS=Homo sapiens OX=9606 GN=KHSRP PE=1 SV=4	0.283276	0.151195	0.431714	n.s.	15.1195	15.4559	15.5685	15.6637	15.5142	16.1162	15.8884	15.422
sp|P07858|CATB_HUMAN	CTSB	Cathepsin B OS=Homo sapiens OX=9606 GN=CTSB PE=1 SV=3	0.281638	0.223228	0.529668	n.s.	16.0165	16.3732	16.5425	16.7179	16.493	17.1843	16.8403	16.259
sp|P30048|PRDX3_HUMAN	PRDX3	Thioredoxin-dependent peroxide reductase, mitochondrial OS=Homo sapiens OX=9606 GN=PRDX3 PE=1 SV=3	0.2807	0.128331	0.405657	n.s.	17.0733	17.3142	17.3724	17.4348	17.3205	17.9361	17.7487	17.3122
sp|Q15904|VAS1_HUMAN	ATP6AP1	V-type proton ATPase subunit S1 OS=Homo sapiens OX=9606 GN=ATP6AP1 PE=1 SV=2	0.279375	0.0024776	0.0435918	n.s.	15.8167	15.9545	16.0026	15.9552	16.3685	16.1071	16.1579	16.213
sp|Q96DR8|MUCL1_HUMAN	MUCL1	Mucin-like protein 1 OS=Homo sapiens OX=9606 GN=MUCL1 PE=1 SV=1	0.27476	0.302308	0.613498	n.s.	16.3124	16.1902	16.3922	16.15	16.8487	15.7947	17.115	16.3854
sp|P49773|HINT1_HUMAN	HINT1	Adenosine 5'-monophosphoramidase HINT1 OS=Homo sapiens OX=9606 GN=HINT1 PE=1 SV=2	0.272288	0.0685978	0.283042	n.s.	16.4394	16.7996	16.7058	16.7909	16.8061	17.2739	17.0274	16.7175
sp|P08754|GNAI3_HUMAN	GNAI3	Guanine nucleotide-binding protein G(i) subunit alpha-3 OS=Homo sapiens OX=9606 GN=GNAI3 PE=1 SV=3	0.271648	0.00238068	0.042692	n.s.	13.6257	13.5283	13.5932	13.6822	13.8206	13.7832	13.875	14.0374
sp|P07954|FUMH_HUMAN	FH	Fumarate hydratase, mitochondrial OS=Homo sapiens OX=9606 GN=FH PE=1 SV=3	0.269488	0.178618	0.474314	n.s.	14.8882	15.1526	15.1571	15.3442	15.0678	15.8221	15.5974	15.1327
sp|O60831|PRAF2_HUMAN	PRAF2	PRA1 family protein 2 OS=Homo sapiens OX=9606 GN=PRAF2 PE=1 SV=1	0.268748	0.0223257	0.158658	n.s.	15.5268	15.7023	15.6885	15.7982	15.9377	16.1191	15.9266	15.8074
sp|P09972|ALDOC_HUMAN	ALDOC	Fructose-bisphosphate aldolase C OS=Homo sapiens OX=9606 GN=ALDOC PE=1 SV=2	0.268426	0.272357	0.586455	n.s.	16.4655	16.7007	16.9207	16.9461	16.7732	17.3997	17.2423	16.6913
sp|O00193|SMAP_HUMAN	SMAP	Small acidic protein OS=Homo sapiens OX=9606 GN=SMAP PE=1 SV=1	0.268364	0.21717	0.521936	n.s.	15.1344	15.3923	15.6269	15.7224	15.6732	16.1523	15.8963	15.2277
sp|Q9NV96|CC50A_HUMAN	TMEM30A	Cell cycle control protein 50A OS=Homo sapiens OX=9606 GN=TMEM30A PE=1 SV=1	0.268314	0.000943267	0.0234559	n.s.	14.8539	14.7322	14.8491	14.718	15.1522	15.0915	14.9673	15.0154
sp|O60216|RAD21_HUMAN	RAD21	Double-strand-break repair protein rad21 homolog OS=Homo sapiens OX=9606 GN=RAD21 PE=1 SV=2	0.267654	0.0249146	0.16663	n.s.	13.6307	13.6222	13.6958	13.3941	13.9635	13.5997	13.8671	13.9832
sp|O75909|CCNK_HUMAN	CCNK	Cyclin-K OS=Homo sapiens OX=9606 GN=CCNK PE=1 SV=2	0.267137	0.00749774	0.0859308	n.s.	16.0423	15.8639	16.0008	15.7362	16.2239	16.1191	16.1334	16.2353
sp|P37837|TALDO_HUMAN	TALDO1	Transaldolase OS=Homo sapiens OX=9606 GN=TALDO1 PE=1 SV=2	0.266582	0.401129	0.687598	n.s.	14.6889	15.0156	15.2486	15.4618	15.0777	15.9833	15.5104	14.9099
sp|P14618-2|KPYM-2_HUMAN	PKM	Isoform of P14618, Isoform M1 of Pyruvate kinase PKM OS=Homo sapiens OX=9606 GN=PKM PE=1 SV=4	0.264754	0.188585	0.485114	n.s.	16.3295	16.7893	16.6346	16.909	16.6992	17.3516	17.0856	16.5849
sp|Q92859|NEO1_HUMAN	NEO1	Neogenin OS=Homo sapiens OX=9606 GN=NEO1 PE=1 SV=2	0.263732	0.0352422	0.193314	n.s.	14.2207	14.2955	14.6186	14.4999	14.8807	14.5597	14.5591	14.69
sp|Q92522|H1X_HUMAN	H1-10	Histone H1.10 OS=Homo sapiens OX=9606 GN=H1-10 PE=1 SV=1	0.263095	0.197603	0.495337	n.s.	16.5229	16.2794	16.482	16.4111	17.192	16.485	16.5578	16.5129
sp|P80723|BASP1_HUMAN	BASP1	Brain acid soluble protein 1 OS=Homo sapiens OX=9606 GN=BASP1 PE=1 SV=2	0.262276	0.249323	0.56158	n.s.	14.7915	15.101	15.4238	15.4126	15.1722	15.7475	15.6348	15.2236
sp|Q9BRX8|PXL2A_HUMAN	PRXL2A	Peroxiredoxin-like 2A OS=Homo sapiens OX=9606 GN=PRXL2A PE=1 SV=3	0.262049	0.0248275	0.16663	n.s.	15.1934	15.4836	15.4051	15.5449	15.5162	15.8414	15.7183	15.5992
sp|O15182|CETN3_HUMAN	CETN3	Centrin-3 OS=Homo sapiens OX=9606 GN=CETN3 PE=1 SV=2	0.261899	0.00185566	0.0382058	n.s.	14.3641	14.3578	14.3672	14.4733	14.6973	14.5394	14.6031	14.7702
sp|Q86U42|PABP2_HUMAN	PABPN1	Polyadenylate-binding protein 2 OS=Homo sapiens OX=9606 GN=PABPN1 PE=1 SV=3	0.26103	0.117616	0.389021	n.s.	16.1553	16.0055	15.7593	15.5983	16.2813	15.9164	15.9551	16.4096
sp|Q9BRU9|UTP23_HUMAN	UTP23	rRNA-processing protein UTP23 homolog OS=Homo sapiens OX=9606 GN=UTP23 PE=1 SV=2	0.260436	0.048289	0.230671	n.s.	15.2529	15.0806	15.346	15.2447	15.8374	15.4068	15.3751	15.3466
sp|P09455|RET1_HUMAN	RBP1	Retinol-binding protein 1 OS=Homo sapiens OX=9606 GN=RBP1 PE=1 SV=2	0.260347	0.223949	0.530032	n.s.	15.4592	15.6444	15.6622	15.8785	15.5823	16.3697	16.047	15.6865
sp|Q96P70|IPO9_HUMAN	IPO9	Importin-9 OS=Homo sapiens OX=9606 GN=IPO9 PE=1 SV=3	0.259251	0.0347822	0.193062	n.s.	15.4428	15.7473	15.6023	15.7784	15.7606	16.1436	15.915	15.7887
sp|Q9GZL7|WDR12_HUMAN	WDR12	Ribosome biogenesis protein WDR12 OS=Homo sapiens OX=9606 GN=WDR12 PE=1 SV=2	0.258835	0.0477255	0.230671	n.s.	15.1045	15.1031	15.3015	15.2766	15.8008	15.344	15.3381	15.3381
sp|P04075|ALDOA_HUMAN	ALDOA	Fructose-bisphosphate aldolase A OS=Homo sapiens OX=9606 GN=ALDOA PE=1 SV=2	0.258099	0.305691	0.615961	n.s.	14.9337	15.1802	15.3642	15.4744	15.2644	15.9182	15.6766	15.1259
sp|Q12873|CHD3_HUMAN	CHD3	Chromodomain-helicase-DNA-binding protein 3 OS=Homo sapiens OX=9606 GN=CHD3 PE=1 SV=3	0.257267	0.0098517	0.0998555	n.s.	14.7321	14.63	14.4602	14.4309	14.8898	14.8733	14.6972	14.8221
sp|Q96K58|ZN668_HUMAN	ZNF668	Zinc finger protein 668 OS=Homo sapiens OX=9606 GN=ZNF668 PE=1 SV=3	0.255849	0.145229	0.427212	n.s.	15.1797	15.1167	15.4226	15.2823	15.9619	15.2984	15.3367	15.4276
sp|Q9NPG3|UBN1_HUMAN	UBN1	Ubinuclein-1 OS=Homo sapiens OX=9606 GN=UBN1 PE=1 SV=2	0.255745	0.0060499	0.075875	n.s.	13.6245	13.3059	13.3931	13.3413	13.7119	13.6325	13.6523	13.691
sp|P17900|SAP3_HUMAN	GM2A	Ganglioside GM2 activator OS=Homo sapiens OX=9606 GN=GM2A PE=1 SV=4	0.255096	0.201859	0.497973	n.s.	15.0886	15.1438	15.5164	15.4404	15.5439	15.7388	15.5705	15.3563
sp|P40925|MDHC_HUMAN	MDH1	Malate dehydrogenase, cytoplasmic OS=Homo sapiens OX=9606 GN=MDH1 PE=1 SV=4	0.253438	0.412263	0.6933	n.s.	14.6636	15.0355	15.3357	15.3873	15.0238	15.9682	15.6404	14.8035
sp|Q13555|KCC2G_HUMAN	CAMK2G	Calcium/calmodulin-dependent protein kinase type II subunit gamma OS=Homo sapiens OX=9606 GN=CAMK2G PE=1 SV=4	0.251418	0.04901	0.231989	n.s.	15.9176	15.7866	15.7498	15.9365	16.3107	15.8684	15.928	16.2891
sp|P13861|KAP2_HUMAN	PRKAR2A	cAMP-dependent protein kinase type II-alpha regulatory subunit OS=Homo sapiens OX=9606 GN=PRKAR2A PE=1 SV=2	0.250609	0.00823517	0.0908792	n.s.	16.1796	16.1324	16.1176	16.2571	16.3013	16.5625	16.4403	16.385
sp|Q14019|COTL1_HUMAN	COTL1	Coactosin-like protein OS=Homo sapiens OX=9606 GN=COTL1 PE=1 SV=3	0.250148	0.616788	0.823802	n.s.	16.2177	16.4951	16.6497	16.8941	16.5108	17.3835	16.9586	16.4044
sp|P10768|ESTD_HUMAN	ESD	S-formylglutathione hydrolase OS=Homo sapiens OX=9606 GN=ESD PE=1 SV=2	0.24947	0.0064582	0.0797651	n.s.	15.1605	15.2246	15.4115	15.3498	15.5649	15.6501	15.4721	15.4572
sp|Q16799-3|RTN1-3_HUMAN	RTN1	Isoform of Q16799, Isoform RTN1-C of Reticulon-1 OS=Homo sapiens OX=9606 GN=RTN1 PE=1 SV=1	0.249105	0.345975	0.646675	n.s.	13.0447	13.6262	13.7541	13.9557	13.4813	14.389	14.0119	13.4949
sp|Q9HC38|GLOD4_HUMAN	GLOD4	Glyoxalase domain-containing protein 4 OS=Homo sapiens OX=9606 GN=GLOD4 PE=1 SV=1	0.248969	0.454806	0.718215	n.s.	14.2173	14.5113	14.7661	14.8883	14.3873	15.522	15.1564	14.3132
sp|P08133|ANXA6_HUMAN	ANXA6	Annexin A6 OS=Homo sapiens OX=9606 GN=ANXA6 PE=1 SV=3	0.248634	0.140035	0.421107	n.s.	14.6792	14.8088	14.9906	15.0269	15.1203	15.3528	15.2415	14.7855
sp|O00159|MYO1C_HUMAN	MYO1C	Unconventional myosin-Ic OS=Homo sapiens OX=9606 GN=MYO1C PE=1 SV=4	0.248226	0.0273585	0.16923	n.s.	14.8976	14.7315	14.9207	14.8205	15.3659	14.9868	14.9507	15.0598
tr|A0A1B0GV45|A0A1B0GV45_HUMAN	MYO18A	Isoform of Q92614, Unconventional myosin-XVIIIa (Fragment) OS=Homo sapiens OX=9606 GN=MYO18A PE=1 SV=1	0.248095	0.0211094	0.155932	n.s.	15.0246	14.9704	15.091	15.1065	15.3585	15.1757	15.1824	15.4682
sp|O94992|HEXI1_HUMAN	HEXIM1	Protein HEXIM1 OS=Homo sapiens OX=9606 GN=HEXIM1 PE=1 SV=1	0.247792	0.174673	0.469933	n.s.	15.0202	14.9549	15.0068	15.0079	15.8233	15.123	15.03	15.0047
sp|P32119|PRDX2_HUMAN	PRDX2	Peroxiredoxin-2 OS=Homo sapiens OX=9606 GN=PRDX2 PE=1 SV=5	0.247662	0.154262	0.436902	n.s.	13.8813	14.12	14.2569	14.3177	14.2055	14.7537	14.5138	14.0936
sp|Q5BJF2|SGMR2_HUMAN	TMEM97	Sigma intracellular receptor 2 OS=Homo sapiens OX=9606 GN=TMEM97 PE=1 SV=1	0.247499	0.00978492	0.0997206	n.s.	16.0332	16.1266	16.2275	16.1178	16.5442	16.3058	16.2274	16.4177
sp|Q9UDT6|CLIP2_HUMAN	CLIP2	CAP-Gly domain-containing linker protein 2 OS=Homo sapiens OX=9606 GN=CLIP2 PE=1 SV=1	0.247467	0.179023	0.474314	n.s.	14.5998	14.9323	14.9255	15.3292	14.9927	15.425	15.2866	15.0723
sp|P04062|GLCM_HUMAN	GBA	Lysosomal acid glucosylceramidase OS=Homo sapiens OX=9606 GN=GBA PE=1 SV=3	0.247389	0.239631	0.553793	n.s.	15.7676	15.7084	15.7216	15.7021	15.5559	15.7085	16.0355	16.5892
sp|Q6NVY1|HIBCH_HUMAN	HIBCH	3-hydroxyisobutyryl-CoA hydrolase, mitochondrial OS=Homo sapiens OX=9606 GN=HIBCH PE=1 SV=2	0.247381	0.0171847	0.140568	n.s.	14.7541	14.8485	14.9783	14.8918	15.0233	15.1603	15.3163	14.9622
sp|P61604|CH10_HUMAN	HSPE1	10 kDa heat shock protein, mitochondrial OS=Homo sapiens OX=9606 GN=HSPE1 PE=1 SV=2	0.247292	0.52174	0.76504	n.s.	15.8854	16.2001	16.4785	16.4926	16.108	17.1622	16.7874	15.9881
sp|Q9NQZ2|SAS10_HUMAN	UTP3	Something about silencing protein 10 OS=Homo sapiens OX=9606 GN=UTP3 PE=1 SV=1	0.247104	0.160214	0.449322	n.s.	15.3498	15.3065	15.3706	15.5236	16.13	15.4016	15.4482	15.5591
sp|P30084|ECHM_HUMAN	ECHS1	Enoyl-CoA hydratase, mitochondrial OS=Homo sapiens OX=9606 GN=ECHS1 PE=1 SV=4	0.246399	0.093593	0.336322	n.s.	15.6479	15.9054	15.8293	15.9308	15.8919	16.249	16.1126	16.0454
sp|Q6Y2X3|DJC14_HUMAN	DNAJC14	DnaJ homolog subfamily C member 14 OS=Homo sapiens OX=9606 GN=DNAJC14 PE=2 SV=2	0.245499	0.0375316	0.200563	n.s.	14.7367	14.6559	14.6833	14.3102	14.9556	14.691	14.8812	14.8403
sp|Q99497|PARK7_HUMAN	PARK7	Parkinson disease protein 7 OS=Homo sapiens OX=9606 GN=PARK7 PE=1 SV=2	0.244137	0.366801	0.661277	n.s.	15.8909	16.196	16.3576	16.5058	16.1449	17.0362	16.6806	16.0652
sp|Q16576|RBBP7_HUMAN	RBBP7	Histone-binding protein RBBP7 OS=Homo sapiens OX=9606 GN=RBBP7 PE=1 SV=1	0.243672	0.000844679	0.0228308	n.s.	14.4084	14.4739	14.5108	14.4319	14.5849	14.8267	14.76	14.628
sp|Q9UL25|RAB21_HUMAN	RAB21	Ras-related protein Rab-21 OS=Homo sapiens OX=9606 GN=RAB21 PE=1 SV=3	0.242603	0.107328	0.368007	n.s.	15.5618	15.5028	15.6257	15.6276	16.2494	15.6525	15.5676	15.8187
sp|P29401|TKT_HUMAN	TKT	Transketolase OS=Homo sapiens OX=9606 GN=TKT PE=1 SV=3	0.242023	0.391667	0.679192	n.s.	15.023	15.3139	15.5652	15.6746	15.3287	16.2683	15.8097	15.1381
sp|Q9UPT8|ZC3H4_HUMAN	ZC3H4	Zinc finger CCCH domain-containing protein 4 OS=Homo sapiens OX=9606 GN=ZC3H4 PE=1 SV=3	0.240941	0.250983	0.56158	n.s.	17.0304	16.6355	17.0703	16.8693	17.6084	16.9526	16.987	17.0212
sp|P53999|TCP4_HUMAN	SUB1	Activated RNA polymerase II transcriptional coactivator p15 OS=Homo sapiens OX=9606 GN=SUB1 PE=1 SV=3	0.240933	0.137999	0.421107	n.s.	15.1623	15.1147	15.1898	15.2616	15.8262	15.3239	15.4313	15.1109
sp|O43809|CPSF5_HUMAN	NUDT21	Cleavage and polyadenylation specificity factor subunit 5 OS=Homo sapiens OX=9606 GN=NUDT21 PE=1 SV=1	0.239132	0.116034	0.388515	n.s.	15.5771	15.4588	15.4781	15.6674	16.1924	15.5679	15.6568	15.7207
sp|Q53EL6|PDCD4_HUMAN	PDCD4	Programmed cell death protein 4 OS=Homo sapiens OX=9606 GN=PDCD4 PE=1 SV=2	0.238637	0.357317	0.654614	n.s.	14.8037	14.6365	14.8486	14.7836	15.8319	14.6744	14.8575	14.6632
sp|Q9UBQ7|GRHPR_HUMAN	GRHPR	Glyoxylate reductase/hydroxypyruvate reductase OS=Homo sapiens OX=9606 GN=GRHPR PE=1 SV=1	0.238199	0.121515	0.393575	n.s.	15.7083	15.9494	15.8614	16.1055	15.8654	16.373	16.2618	16.0773
sp|Q3SXM5|HSDL1_HUMAN	HSDL1	Inactive hydroxysteroid dehydrogenase-like protein 1 OS=Homo sapiens OX=9606 GN=HSDL1 PE=1 SV=3	0.238151	0.00850773	0.0917162	n.s.	15.0497	15.1884	15.1372	15.2252	15.4604	15.5205	15.2444	15.3279
sp|P36969|GPX4_HUMAN	GPX4	Phospholipid hydroperoxide glutathione peroxidase OS=Homo sapiens OX=9606 GN=GPX4 PE=1 SV=3	0.238124	0.0246622	0.16663	n.s.	14.2264	14.3055	14.0936	14.0031	14.3405	14.5049	14.4771	14.2586
sp|P04406|G3P_HUMAN	GAPDH	Glyceraldehyde-3-phosphate dehydrogenase OS=Homo sapiens OX=9606 GN=GAPDH PE=1 SV=3	0.237444	0.0359825	0.195079	n.s.	15.7737	15.9099	15.8363	16.0058	16.0198	16.3114	16.1652	15.979
sp|Q9P2I0|CPSF2_HUMAN	CPSF2	Cleavage and polyadenylation specificity factor subunit 2 OS=Homo sapiens OX=9606 GN=CPSF2 PE=1 SV=2	0.236741	0.0827991	0.313365	n.s.	15.4734	15.3951	15.4112	15.3674	15.9682	15.5573	15.4898	15.5787
sp|P23526|SAHH_HUMAN	AHCY	Adenosylhomocysteinase OS=Homo sapiens OX=9606 GN=AHCY PE=1 SV=4	0.236271	0.0352402	0.193314	n.s.	14.9907	15.2763	15.1694	15.2767	15.309	15.566	15.4044	15.3788
sp|Q9NV70|EXOC1_HUMAN	EXOC1	Exocyst complex component 1 OS=Homo sapiens OX=9606 GN=EXOC1 PE=1 SV=4	0.234427	0.18438	0.479595	n.s.	15.0557	14.5824	15.0013	15.0025	15.5303	15.082	15.1807	14.7865
sp|P27797|CALR_HUMAN	CALR	Calreticulin OS=Homo sapiens OX=9606 GN=CALR PE=1 SV=1	0.234399	0.443638	0.710921	n.s.	14.6416	14.8998	15.0753	15.3278	14.8653	15.7502	15.4925	14.7741
sp|Q9P0M6|H2AW_HUMAN	MACROH2A2	Core histone macro-H2A.2 OS=Homo sapiens OX=9606 GN=MACROH2A2 PE=1 SV=3	0.234383	0.323224	0.629897	n.s.	16.2438	16.2616	15.9163	15.6615	16.5114	15.7617	16.1638	16.5838
sp|Q05193|DYN1_HUMAN	DNM1	Dynamin-1 OS=Homo sapiens OX=9606 GN=DNM1 PE=1 SV=2	0.233518	0.109744	0.373717	n.s.	13.9568	14.4651	14.2126	14.3412	14.1724	14.6334	14.5729	14.531
sp|O75223|GGCT_HUMAN	GGCT	Gamma-glutamylcyclotransferase OS=Homo sapiens OX=9606 GN=GGCT PE=1 SV=1	0.233346	0.0704593	0.288172	n.s.	15.1401	14.965	15.2615	15.3259	15.4244	15.3078	15.2957	15.598
sp|Q02790|FKBP4_HUMAN	FKBP4	Peptidyl-prolyl cis-trans isomerase FKBP4 OS=Homo sapiens OX=9606 GN=FKBP4 PE=1 SV=3	0.233287	0.0327056	0.186532	n.s.	15.0799	15.3237	15.1035	15.2932	15.4339	15.4174	15.2952	15.5869
sp|Q86V59|PNM8A_HUMAN	PNMA8A	Paraneoplastic antigen-like protein 8A OS=Homo sapiens OX=9606 GN=PNMA8A PE=1 SV=2	0.232753	0.109811	0.373717	n.s.	14.8562	14.8198	14.7633	14.726	15.4452	14.9061	14.7673	14.9777
sp|P55265|DSRAD_HUMAN	ADAR	Double-stranded RNA-specific adenosine deaminase OS=Homo sapiens OX=9606 GN=ADAR PE=1 SV=4	0.232403	0.123964	0.396128	n.s.	14.257	14.1698	13.7737	13.6721	14.2185	14.2144	14.0348	14.3346
sp|O43447|PPIH_HUMAN	PPIH	Peptidyl-prolyl cis-trans isomerase H OS=Homo sapiens OX=9606 GN=PPIH PE=1 SV=1	0.232259	0.000862647	0.0228438	n.s.	15.2833	15.4624	15.3348	15.4501	15.6202	15.6299	15.6172	15.5923
sp|Q96A05|VATE2_HUMAN	ATP6V1E2	V-type proton ATPase subunit E 2 OS=Homo sapiens OX=9606 GN=ATP6V1E2 PE=1 SV=1	0.23196	0.0462899	0.226675	n.s.	16.0009	16.061	16.1403	16.1391	16.3113	16.5684	16.3406	16.0489
sp|Q07666|KHDR1_HUMAN	KHDRBS1	KH domain-containing, RNA-binding, signal transduction-associated protein 1 OS=Homo sapiens OX=9606 GN=KHDRBS1 PE=1 SV=1	0.231113	0.00847828	0.0917162	n.s.	15.7555	15.9277	15.8699	15.7328	15.9778	15.9882	16.2064	16.0379
sp|Q9BQA1|MEP50_HUMAN	WDR77	Methylosome protein 50 OS=Homo sapiens OX=9606 GN=WDR77 PE=1 SV=1	0.230805	0.00171077	0.0378026	n.s.	14.7738	14.8456	14.9228	14.7183	15.035	15.0829	14.9768	15.0891
sp|Q13523|PRP4B_HUMAN	PRPF4B	Serine/threonine-protein kinase PRP4 homolog OS=Homo sapiens OX=9606 GN=PRPF4B PE=1 SV=3	0.230734	0.311508	0.621386	n.s.	16.1145	15.9309	15.9221	15.947	16.7223	15.9746	16.0388	16.1017
sp|Q9BS26|ERP44_HUMAN	ERP44	Endoplasmic reticulum resident protein 44 OS=Homo sapiens OX=9606 GN=ERP44 PE=1 SV=1	0.230512	0.00734266	0.0855587	n.s.	14.5881	14.7107	14.756	14.7454	14.9965	14.9155	15.0305	14.7797
sp|P60174|TPIS_HUMAN	TPI1	Triosephosphate isomerase OS=Homo sapiens OX=9606 GN=TPI1 PE=1 SV=4	0.230091	0.611097	0.818748	n.s.	15.5154	15.8549	16.0959	16.3343	15.7176	16.8412	16.5445	15.6175
sp|Q9NY93|DDX56_HUMAN	DDX56	Probable ATP-dependent RNA helicase DDX56 OS=Homo sapiens OX=9606 GN=DDX56 PE=1 SV=1	0.229764	0.0286674	0.170813	n.s.	15.8778	15.728	15.8844	15.6631	16.1508	15.8858	15.952	16.0838
sp|P14618|KPYM_HUMAN	PKM	Pyruvate kinase PKM OS=Homo sapiens OX=9606 GN=PKM PE=1 SV=4	0.229416	0.179959	0.475117	n.s.	15.2392	15.4634	15.3947	15.5731	15.4288	15.9228	15.7523	15.4841
sp|Q9BTD8|RBM42_HUMAN	RBM42	RNA-binding protein 42 OS=Homo sapiens OX=9606 GN=RBM42 PE=1 SV=1	0.227753	0.166	0.457765	n.s.	15.5226	15.4008	15.3896	15.4168	16.1584	15.5893	15.5127	15.3805
sp|P28074|PSB5_HUMAN	PSMB5	Proteasome subunit beta type-5 OS=Homo sapiens OX=9606 GN=PSMB5 PE=1 SV=3	0.22762	0.196249	0.493237	n.s.	14.3756	14.6943	14.9344	14.7896	14.7838	15.301	14.9993	14.6204
sp|P00338|LDHA_HUMAN	LDHA	L-lactate dehydrogenase A chain OS=Homo sapiens OX=9606 GN=LDHA PE=1 SV=2	0.227596	0.251431	0.56158	n.s.	15.0571	15.1902	14.9255	15.5396	15.1654	15.7593	15.5994	15.0985
sp|Q96I24|FUBP3_HUMAN	FUBP3	Far upstream element-binding protein 3 OS=Homo sapiens OX=9606 GN=FUBP3 PE=1 SV=2	0.227454	0.0666207	0.279837	n.s.	14.3423	14.5092	14.4047	14.0305	14.7396	14.4925	14.5271	14.4374
sp|Q9UJV9|DDX41_HUMAN	DDX41	Probable ATP-dependent RNA helicase DDX41 OS=Homo sapiens OX=9606 GN=DDX41 PE=1 SV=2	0.227415	0.200675	0.497473	n.s.	16.6089	16.4232	16.3854	16.4032	16.9912	16.548	16.5496	16.6415
sp|Q9HBE1|PATZ1_HUMAN	PATZ1	POZ-, AT hook-, and zinc finger-containing protein 1 OS=Homo sapiens OX=9606 GN=PATZ1 PE=1 SV=1	0.227215	0.0995932	0.351827	n.s.	15.8681	15.8063	15.9799	15.8804	16.5129	16.0106	15.9105	16.0096
sp|Q9ULC4|MCTS1_HUMAN	MCTS1	Malignant T-cell-amplified sequence 1 OS=Homo sapiens OX=9606 GN=MCTS1 PE=1 SV=1	0.227094	0.180755	0.475471	n.s.	13.3402	13.6599	13.8194	13.9256	13.7587	14.2773	13.9059	13.7116
sp|O00422|SAP18_HUMAN	SAP18	Histone deacetylase complex subunit SAP18 OS=Homo sapiens OX=9606 GN=SAP18 PE=1 SV=1	0.227033	0.0549089	0.249161	n.s.	16.4207	16.2493	16.2429	16.1234	16.7347	16.2886	16.3864	16.5348
sp|O76021|RL1D1_HUMAN	RSL1D1	Ribosomal L1 domain-containing protein 1 OS=Homo sapiens OX=9606 GN=RSL1D1 PE=1 SV=3	0.226854	0.185299	0.480644	n.s.	15.4773	15.4182	15.5232	15.3065	16.0918	15.3424	15.5528	15.6458
sp|Q9H9L3|I20L2_HUMAN	ISG20L2	Interferon-stimulated 20 kDa exonuclease-like 2 OS=Homo sapiens OX=9606 GN=ISG20L2 PE=1 SV=1	0.225555	0.293111	0.601218	n.s.	16.1024	16.1122	16.2239	15.9795	16.7889	16.1058	16.1613	16.2642
sp|O95218|ZRAB2_HUMAN	ZRANB2	Zinc finger Ran-binding domain-containing protein 2 OS=Homo sapiens OX=9606 GN=ZRANB2 PE=1 SV=2	0.225538	0.32615	0.630579	n.s.	15.6011	15.3493	15.2443	15.401	16.2881	15.4641	15.4315	15.3142
sp|P22307|SCP2_HUMAN	SCP2	Sterol carrier protein 2 OS=Homo sapiens OX=9606 GN=SCP2 PE=1 SV=2	0.22534	0.0676318	0.280921	n.s.	13.6981	13.7226	13.4068	13.5788	13.6507	13.9202	13.717	14.0197
sp|Q9BPU6|DPYL5_HUMAN	DPYSL5	Dihydropyrimidinase-related protein 5 OS=Homo sapiens OX=9606 GN=DPYSL5 PE=1 SV=1	0.22521	0.234013	0.54691	n.s.	15.0869	15.3243	15.2122	15.5607	15.226	15.9722	15.6444	15.2422
sp|Q9UGV2|NDRG3_HUMAN	NDRG3	Protein NDRG3 OS=Homo sapiens OX=9606 GN=NDRG3 PE=1 SV=2	0.224424	0.0644008	0.273593	n.s.	14.8067	14.7571	14.8903	14.6749	14.8945	15.1321	15.2427	14.7574
sp|P06733|ENOA_HUMAN	ENO1	Alpha-enolase OS=Homo sapiens OX=9606 GN=ENO1 PE=1 SV=2	0.224169	0.611043	0.818748	n.s.	15.8106	16.0819	16.2691	16.463	16.0126	16.9571	16.5814	15.9701
sp|Q00688|FKBP3_HUMAN	FKBP3	Peptidyl-prolyl cis-trans isomerase FKBP3 OS=Homo sapiens OX=9606 GN=FKBP3 PE=1 SV=1	0.223719	0.203704	0.499879	n.s.	14.5905	14.638	14.8307	14.2822	14.7442	15.2536	14.6215	14.6169
sp|Q04917|1433F_HUMAN	YWHAH	14-3-3 protein eta OS=Homo sapiens OX=9606 GN=YWHAH PE=1 SV=4	0.223687	0.166399	0.457765	n.s.	13.8921	14.225	14.3066	14.4286	14.2655	14.707	14.5971	14.1774
sp|Q86XZ4|SPAS2_HUMAN	SPATS2	Spermatogenesis-associated serine-rich protein 2 OS=Homo sapiens OX=9606 GN=SPATS2 PE=1 SV=1	0.223453	0.119667	0.392229	n.s.	14.1418	14.0623	14.0826	14.0572	14.7336	14.1742	14.1774	14.1524
sp|P13693|TCTP_HUMAN	TPT1	Translationally-controlled tumor protein OS=Homo sapiens OX=9606 GN=TPT1 PE=1 SV=1	0.222932	0.00862446	0.0924403	n.s.	15.8887	15.9471	15.8948	16.0667	16.1914	16.31	16.1428	16.0448
sp|Q10570|CPSF1_HUMAN	CPSF1	Cleavage and polyadenylation specificity factor subunit 1 OS=Homo sapiens OX=9606 GN=CPSF1 PE=1 SV=2	0.221712	0.0802582	0.311188	n.s.	15.631	15.5353	15.5807	15.4894	16.1434	15.6285	15.6438	15.7074
sp|P04843|RPN1_HUMAN	RPN1	Dolichyl-diphosphooligosaccharide--protein glycosyltransferase subunit 1 OS=Homo sapiens OX=9606 GN=RPN1 PE=1 SV=1	0.221415	0.0526118	0.241084	n.s.	15.1887	15.3552	15.19	15.4171	15.3826	15.5925	15.5262	15.5354
sp|P30041|PRDX6_HUMAN	PRDX6	Peroxiredoxin-6 OS=Homo sapiens OX=9606 GN=PRDX6 PE=1 SV=3	0.221103	0.325481	0.630579	n.s.	15.1079	15.4008	15.4391	15.6298	15.4174	16.0521	15.7082	15.2842
sp|Q07065|CKAP4_HUMAN	CKAP4	Cytoskeleton-associated protein 4 OS=Homo sapiens OX=9606 GN=CKAP4 PE=1 SV=2	0.22103	0.000178931	0.00901909	n.s.	15.6567	15.5975	15.6542	15.6124	15.927	15.8014	15.8416	15.8348
sp|Q9ULH0|KDIS_HUMAN	KIDINS220	Kinase D-interacting substrate of 220 kDa OS=Homo sapiens OX=9606 GN=KIDINS220 PE=1 SV=3	0.220959	0.038496	0.202811	n.s.	13.7699	13.7713	13.728	13.82	14.1997	14.0736	13.7375	13.9623
sp|Q8NHQ9|DDX55_HUMAN	DDX55	ATP-dependent RNA helicase DDX55 OS=Homo sapiens OX=9606 GN=DDX55 PE=1 SV=3	0.220006	0.051029	0.237913	n.s.	14.9445	14.6891	14.9714	14.8557	15.3412	15.0547	14.9662	14.9787
sp|Q9UQ80|PA2G4_HUMAN	PA2G4	Proliferation-associated protein 2G4 OS=Homo sapiens OX=9606 GN=PA2G4 PE=1 SV=3	0.220004	0.167083	0.457765	n.s.	15.2062	15.4963	15.4123	15.6044	15.4023	15.9488	15.7649	15.483
sp|P00441|SODC_HUMAN	SOD1	Superoxide dismutase [Cu-Zn] OS=Homo sapiens OX=9606 GN=SOD1 PE=1 SV=2	0.219989	0.497899	0.750696	n.s.	16.5746	16.8493	17.185	17.3756	16.7762	17.9523	17.5473	16.5887
sp|Q8IZ81|ELMD2_HUMAN	ELMOD2	ELMO domain-containing protein 2 OS=Homo sapiens OX=9606 GN=ELMOD2 PE=1 SV=1	0.219571	0.0455237	0.225204	n.s.	15.3092	15.5704	15.4665	15.6078	15.5178	15.898	15.7563	15.6601
sp|P26368|U2AF2_HUMAN	U2AF2	Splicing factor U2AF 65 kDa subunit OS=Homo sapiens OX=9606 GN=U2AF2 PE=1 SV=4	0.219403	0.490244	0.743691	n.s.	16.2081	15.8533	16.0811	16.1379	16.8533	16.0568	16.0788	16.1691
sp|Q9Y294|ASF1A_HUMAN	ASF1A	Histone chaperone ASF1A OS=Homo sapiens OX=9606 GN=ASF1A PE=1 SV=1	0.219367	0.417416	0.698188	n.s.	16.7334	16.6154	16.2068	16.6926	16.6096	16.2777	16.6985	17.5398
sp|Q9BVS4|RIOK2_HUMAN	RIOK2	Serine/threonine-protein kinase RIO2 OS=Homo sapiens OX=9606 GN=RIOK2 PE=1 SV=2	0.218603	0.0276107	0.169388	n.s.	14.6209	14.7615	14.7728	14.4727	15.04	14.7783	14.8007	14.8834
sp|Q9HC35|EMAL4_HUMAN	EML4	Echinoderm microtubule-associated protein-like 4 OS=Homo sapiens OX=9606 GN=EML4 PE=1 SV=3	0.216895	0.0485986	0.230671	n.s.	14.1346	14.4232	14.3326	14.4575	14.4801	14.6422	14.5902	14.503
sp|Q15435|PP1R7_HUMAN	PPP1R7	Protein phosphatase 1 regulatory subunit 7 OS=Homo sapiens OX=9606 GN=PPP1R7 PE=1 SV=1	0.216492	0.404404	0.68956	n.s.	14.014	14.1855	14.1003	14.6255	13.8984	14.9807	14.7766	14.1355
sp|Q8IWJ2|GCC2_HUMAN	GCC2	GRIP and coiled-coil domain-containing protein 2 OS=Homo sapiens OX=9606 GN=GCC2 PE=1 SV=4	0.215996	0.137108	0.419994	n.s.	13.9104	13.7957	13.9451	13.57	14.382	13.9445	13.8003	13.9584
sp|P00367|DHE3_HUMAN	GLUD1	Glutamate dehydrogenase 1, mitochondrial OS=Homo sapiens OX=9606 GN=GLUD1 PE=1 SV=2	0.215982	0.304885	0.615379	n.s.	14.4473	14.6221	14.7104	14.8196	14.6734	15.2366	14.9809	14.5724
sp|Q14004|CDK13_HUMAN	CDK13	Cyclin-dependent kinase 13 OS=Homo sapiens OX=9606 GN=CDK13 PE=1 SV=2	0.213367	0.0444928	0.221869	n.s.	15.4047	15.3752	15.3676	15.2245	15.7431	15.4708	15.4387	15.5729
sp|P16298|PP2BB_HUMAN	PPP3CB	Serine/threonine-protein phosphatase 2B catalytic subunit beta isoform OS=Homo sapiens OX=9606 GN=PPP3CB PE=1 SV=2	0.21325	0.0208389	0.155932	n.s.	15.7299	15.6039	15.5592	15.7526	15.7681	15.9715	16.0022	15.7568
sp|P63241|IF5A1_HUMAN	EIF5A	Eukaryotic translation initiation factor 5A-1 OS=Homo sapiens OX=9606 GN=EIF5A PE=1 SV=2	0.213222	0.0667894	0.279915	n.s.	15.8004	16.0339	16.0379	16.2196	16.1811	16.4278	16.2622	16.0736
sp|P40926|MDHM_HUMAN	MDH2	Malate dehydrogenase, mitochondrial OS=Homo sapiens OX=9606 GN=MDH2 PE=1 SV=3	0.212834	0.695678	0.868934	n.s.	16.0483	16.3496	16.5665	16.6121	16.2484	17.1666	16.8855	16.1274
sp|P27348|1433T_HUMAN	YWHAQ	14-3-3 protein theta OS=Homo sapiens OX=9606 GN=YWHAQ PE=1 SV=1	0.212476	0.321479	0.628468	n.s.	14.8654	15.0824	15.1603	15.2505	15.0326	15.6574	15.4934	15.025
sp|P10515|ODP2_HUMAN	DLAT	Dihydrolipoyllysine-residue acetyltransferase component of pyruvate dehydrogenase complex, mitochondrial OS=Homo sapiens OX=9606 GN=DLAT PE=1 SV=3	0.212322	0.0608687	0.267106	n.s.	14.676	15.0138	14.7865	14.8264	14.9432	15.2021	15.0556	14.9512
sp|Q96A65|EXOC4_HUMAN	EXOC4	Exocyst complex component 4 OS=Homo sapiens OX=9606 GN=EXOC4 PE=1 SV=1	0.212226	0.0180835	0.147274	n.s.	14.2499	14.4071	14.1293	14.2628	14.3833	14.6092	14.404	14.5015
sp|Q86UU1|PHLB1_HUMAN	PHLDB1	Pleckstrin homology-like domain family B member 1 OS=Homo sapiens OX=9606 GN=PHLDB1 PE=1 SV=1	0.211264	0.0274278	0.16923	n.s.	14.8418	14.7454	14.7239	14.8764	15.1696	14.8037	14.9883	15.0709
sp|Q9BQG0|MBB1A_HUMAN	MYBBP1A	Myb-binding protein 1A OS=Homo sapiens OX=9606 GN=MYBBP1A PE=1 SV=2	0.210713	0.0244495	0.16663	n.s.	15.3076	15.1864	15.3257	15.2374	15.7013	15.4295	15.3977	15.3715
sp|Q9HC36|MRM3_HUMAN	MRM3	rRNA methyltransferase 3, mitochondrial OS=Homo sapiens OX=9606 GN=MRM3 PE=1 SV=2	0.209662	0.258055	0.570095	n.s.	16.2957	16.0209	16.284	16.1691	16.8991	16.1612	16.188	16.36
sp|P60900|PSA6_HUMAN	PSMA6	Proteasome subunit alpha type-6 OS=Homo sapiens OX=9606 GN=PSMA6 PE=1 SV=1	0.209127	0.287627	0.59802	n.s.	15.3139	15.2206	15.612	15.7052	15.4746	16.0999	15.828	15.2857
sp|P04632|CPNS1_HUMAN	CAPNS1	Calpain small subunit 1 OS=Homo sapiens OX=9606 GN=CAPNS1 PE=1 SV=1	0.208943	0.0258172	0.167767	n.s.	16.1081	16.1609	16.2371	16.3907	16.3061	16.5769	16.4464	16.4032
sp|Q16514|TAF12_HUMAN	TAF12	Transcription initiation factor TFIID subunit 12 OS=Homo sapiens OX=9606 GN=TAF12 PE=1 SV=1	0.208532	0.00258631	0.0444602	n.s.	14.7864	14.8082	14.7703	14.8154	14.9201	15.0816	15.0724	14.9403
sp|Q9Y2E4|DIP2C_HUMAN	DIP2C	Disco-interacting protein 2 homolog C OS=Homo sapiens OX=9606 GN=DIP2C PE=1 SV=2	0.20701	0.174291	0.469933	n.s.	14.5388	14.377	14.4138	14.543	15.0973	14.4493	14.472	14.682
sp|P62917|RL8_HUMAN	RPL8	60S ribosomal protein L8 OS=Homo sapiens OX=9606 GN=RPL8 PE=1 SV=2	0.206958	0.20509	0.50196	n.s.	16.2542	16.1452	16.4372	16.0487	16.8805	16.2967	16.224	16.3119
sp|Q96K17|BT3L4_HUMAN	BTF3L4	Transcription factor BTF3 homolog 4 OS=Homo sapiens OX=9606 GN=BTF3L4 PE=1 SV=1	0.206909	0.0374708	0.200563	n.s.	17.0451	16.8519	16.7209	16.9135	17.1929	16.8924	17.1204	17.1532
sp|P46977|STT3A_HUMAN	STT3A	Dolichyl-diphosphooligosaccharide--protein glycosyltransferase subunit STT3A OS=Homo sapiens OX=9606 GN=STT3A PE=1 SV=2	0.206363	0.0361788	0.195089	n.s.	14.8849	15.0978	14.8352	15.1384	15.0557	15.255	15.2769	15.1942
sp|P55072|TERA_HUMAN	VCP	Transitional endoplasmic reticulum ATPase OS=Homo sapiens OX=9606 GN=VCP PE=1 SV=4	0.206102	0.361103	0.657119	n.s.	15.865	16.0394	16.0902	16.2511	16.1204	16.6219	16.4069	15.9209
sp|P09211|GSTP1_HUMAN	GSTP1	Glutathione S-transferase P OS=Homo sapiens OX=9606 GN=GSTP1 PE=1 SV=2	0.205934	0.4211	0.698817	n.s.	15.1736	15.4152	15.4255	15.5767	15.3555	15.9819	15.751	15.3263
sp|Q8WXA9-2|SREK1-2_HUMAN	SREK1	Isoform of Q8WXA9, Isoform 2 of Splicing regulatory glutamine/lysine-rich protein 1 OS=Homo sapiens OX=9606 GN=SREK1 PE=1 SV=1	0.205824	0.409266	0.691431	n.s.	16.6132	16.4927	16.3517	16.4499	17.1301	16.4855	16.5165	16.5988
sp|P49748|ACADV_HUMAN	ACADVL	Very long-chain specific acyl-CoA dehydrogenase, mitochondrial OS=Homo sapiens OX=9606 GN=ACADVL PE=1 SV=1	0.205646	0.0343314	0.191701	n.s.	14.9589	15.086	14.8233	14.9128	15.1353	15.326	15.0973	15.045
sp|O43252|PAPS1_HUMAN	PAPSS1	Bifunctional 3'-phosphoadenosine 5'-phosphosulfate synthase 1 OS=Homo sapiens OX=9606 GN=PAPSS1 PE=1 SV=2	0.204807	0.261088	0.572165	n.s.	14.7219	14.8925	15.0477	15.1655	14.898	15.5232	15.3259	14.8996
sp|Q8IZP0|ABI1_HUMAN	ABI1	Abl interactor 1 OS=Homo sapiens OX=9606 GN=ABI1 PE=1 SV=4	0.203659	0.0569712	0.256027	n.s.	13.9006	14.1889	13.9954	13.9874	14.2491	14.3344	14.3233	13.9801
sp|O60256|KPRB_HUMAN	PRPSAP2	Phosphoribosyl pyrophosphate synthase-associated protein 2 OS=Homo sapiens OX=9606 GN=PRPSAP2 PE=1 SV=1	0.203453	0.00532963	0.0699983	n.s.	15.2935	15.5016	15.3894	15.4702	15.5235	15.7115	15.571	15.6625
sp|Q9NRX4|PHP14_HUMAN	PHPT1	14 kDa phosphohistidine phosphatase OS=Homo sapiens OX=9606 GN=PHPT1 PE=1 SV=1	0.202822	0.165933	0.457765	n.s.	13.5798	13.9809	13.7777	13.7656	13.8183	14.3123	14.0545	13.7303
sp|P48147|PPCE_HUMAN	PREP	Prolyl endopeptidase OS=Homo sapiens OX=9606 GN=PREP PE=1 SV=2	0.202714	0.162757	0.454342	n.s.	15.4319	15.6947	15.6878	15.7833	15.7594	16.1261	15.8968	15.6263
sp|Q9H8W3|F204A_HUMAN	FAM204A	Protein FAM204A OS=Homo sapiens OX=9606 GN=FAM204A PE=1 SV=1	0.202608	0.0972243	0.345378	n.s.	14.5838	14.6457	14.7507	14.8103	15.2164	14.7659	14.7008	14.9177
sp|Q14498|RBM39_HUMAN	RBM39	RNA-binding protein 39 OS=Homo sapiens OX=9606 GN=RBM39 PE=1 SV=2	0.202591	0.399876	0.68608	n.s.	16.7779	16.6653	16.3818	16.4552	17.0665	16.6301	16.6655	16.7286
sp|Q9H0C8|ILKAP_HUMAN	ILKAP	Integrin-linked kinase-associated serine/threonine phosphatase 2C OS=Homo sapiens OX=9606 GN=ILKAP PE=1 SV=1	0.202304	0.273879	0.586656	n.s.	13.8046	14.0171	13.8536	14.0461	13.9203	14.519	14.3895	13.702
sp|Q9UHQ9|NB5R1_HUMAN	CYB5R1	NADH-cytochrome b5 reductase 1 OS=Homo sapiens OX=9606 GN=CYB5R1 PE=1 SV=1	0.201879	0.026067	0.168174	n.s.	14.8502	14.9733	14.827	14.9814	14.94	15.2374	15.1739	15.0882
sp|P0DP91|ERPG3_HUMAN	ERCC6	Isoform of Q03468, Chimeric ERCC6-PGBD3 protein OS=Homo sapiens OX=9606 GN=ERCC6 PE=1 SV=1	0.201588	0.0211809	0.155932	n.s.	16.2891	16.1321	16.2804	16.1161	16.541	16.251	16.3657	16.4664
sp|O43684|BUB3_HUMAN	BUB3	Mitotic checkpoint protein BUB3 OS=Homo sapiens OX=9606 GN=BUB3 PE=1 SV=1	0.20158	0.0203605	0.155932	n.s.	14.4592	14.6243	14.2968	14.5677	14.7252	14.6982	14.6949	14.6361
sp|P57772|SELB_HUMAN	EEFSEC	Selenocysteine-specific elongation factor OS=Homo sapiens OX=9606 GN=EEFSEC PE=1 SV=4	0.200436	0.176161	0.47195	n.s.	14.8691	14.6819	14.8131	14.7112	15.3046	14.7413	14.9756	14.8555
sp|P60842|IF4A1_HUMAN	EIF4A1	Eukaryotic initiation factor 4A-I OS=Homo sapiens OX=9606 GN=EIF4A1 PE=1 SV=1	0.200215	0.11002	0.373747	n.s.	14.9129	15.0284	14.9291	15.163	14.9917	15.4177	15.2784	15.1466
sp|Q9Y421|FA32A_HUMAN	FAM32A	Protein FAM32A OS=Homo sapiens OX=9606 GN=FAM32A PE=1 SV=2	0.199979	0.345377	0.646675	n.s.	17.2587	17.0307	17.2833	17.3273	18.0328	17.2385	17.2145	17.2142
sp|O00567|NOP56_HUMAN	NOP56	Nucleolar protein 56 OS=Homo sapiens OX=9606 GN=NOP56 PE=1 SV=4	0.199526	0.00392629	0.0586659	n.s.	15.0849	15.0883	15.0039	14.8939	15.2249	15.2075	15.2285	15.2082
sp|Q9BQ39|DDX50_HUMAN	DDX50	ATP-dependent RNA helicase DDX50 OS=Homo sapiens OX=9606 GN=DDX50 PE=1 SV=1	0.199257	0.0298141	0.17376	n.s.	15.5806	15.4795	15.4777	15.4976	15.8205	15.5178	15.6953	15.7988
sp|P11279|LAMP1_HUMAN	LAMP1	Lysosome-associated membrane glycoprotein 1 OS=Homo sapiens OX=9606 GN=LAMP1 PE=1 SV=3	0.198025	0.0684999	0.283042	n.s.	15.8121	15.8239	16.127	15.9069	16.1007	16.2364	16.1672	15.9578
sp|Q96HS1|PGAM5_HUMAN	PGAM5	Serine/threonine-protein phosphatase PGAM5, mitochondrial OS=Homo sapiens OX=9606 GN=PGAM5 PE=1 SV=2	0.197918	0.0199308	0.154879	n.s.	15.2146	15.2223	15.0896	15.1412	15.4644	15.2717	15.2349	15.4884
sp|P37840|SYUA_HUMAN	SNCA	Alpha-synuclein OS=Homo sapiens OX=9606 GN=SNCA PE=1 SV=1	0.197364	0.0734513	0.293963	n.s.	15.2168	14.8279	14.9558	14.933	15.35	15.091	15.1385	15.1433
sp|Q14141|SEPT6_HUMAN	SEPTIN6	Septin-6 OS=Homo sapiens OX=9606 GN=SEPTIN6 PE=1 SV=4	0.197013	0.480577	0.737723	n.s.	15.33	15.5765	15.559	15.8394	15.4304	16.2484	15.9582	15.456
sp|O14818|PSA7_HUMAN	PSMA7	Proteasome subunit alpha type-7 OS=Homo sapiens OX=9606 GN=PSMA7 PE=1 SV=1	0.196359	0.140772	0.421107	n.s.	15.2798	15.3991	15.5053	15.6365	15.5499	15.8968	15.7033	15.4561
sp|Q14232|EI2BA_HUMAN	EIF2B1	Translation initiation factor eIF-2B subunit alpha OS=Homo sapiens OX=9606 GN=EIF2B1 PE=1 SV=1	0.195774	0.0777509	0.303359	n.s.	16.4715	16.5048	16.7183	16.6808	17.0303	16.7196	16.6053	16.8033
sp|P28161|GSTM2_HUMAN	GSTM2	Glutathione S-transferase Mu 2 OS=Homo sapiens OX=9606 GN=GSTM2 PE=1 SV=2	0.195432	0.411783	0.693119	n.s.	12.9788	13.3211	13.7203	13.3543	12.9629	14.0032	13.6979	13.4923
sp|P09417|DHPR_HUMAN	QDPR	Dihydropteridine reductase OS=Homo sapiens OX=9606 GN=QDPR PE=1 SV=2	0.19532	0.141991	0.421107	n.s.	15.7275	15.9973	15.952	15.9246	15.9086	16.3677	16.1684	15.938
sp|O75182|SIN3B_HUMAN	SIN3B	Paired amphipathic helix protein Sin3b OS=Homo sapiens OX=9606 GN=SIN3B PE=1 SV=2	0.195041	0.423573	0.699785	n.s.	16.0249	15.815	15.7886	14.9449	16.2042	15.5812	15.8289	15.7394
sp|P63104|1433Z_HUMAN	YWHAZ	14-3-3 protein zeta/delta OS=Homo sapiens OX=9606 GN=YWHAZ PE=1 SV=1	0.194943	0.404493	0.68956	n.s.	14.4267	14.7388	14.9369	15.0157	14.6938	15.472	15.1345	14.5977
sp|P56556|NDUA6_HUMAN	NDUFA6	NADH dehydrogenase [ubiquinone] 1 alpha subcomplex subunit 6 OS=Homo sapiens OX=9606 GN=NDUFA6 PE=1 SV=4	0.193796	0.107344	0.368007	n.s.	15.9916	16.4476	16.1293	16.0947	16.2013	16.3866	16.3083	16.5422
sp|P07195|LDHB_HUMAN	LDHB	L-lactate dehydrogenase B chain OS=Homo sapiens OX=9606 GN=LDHB PE=1 SV=2	0.193779	0.378677	0.670686	n.s.	14.6559	14.9044	15.0937	15.2162	14.9013	15.5796	15.4015	14.763
sp|Q15084|PDIA6_HUMAN	PDIA6	Protein disulfide-isomerase A6 OS=Homo sapiens OX=9606 GN=PDIA6 PE=1 SV=1	0.193727	0.37056	0.663763	n.s.	14.5289	14.6964	14.9415	14.8786	14.7268	15.3954	15.2492	14.4489
sp|Q99798|ACON_HUMAN	ACO2	Aconitate hydratase, mitochondrial OS=Homo sapiens OX=9606 GN=ACO2 PE=1 SV=2	0.193637	0.30194	0.613419	n.s.	14.5446	14.6765	14.5469	14.7331	14.4593	15.1382	14.9127	14.7656
sp|Q14978|NOLC1_HUMAN	NOLC1	Nucleolar and coiled-body phosphoprotein 1 OS=Homo sapiens OX=9606 GN=NOLC1 PE=1 SV=2	0.192513	0.289359	0.598632	n.s.	15.6165	15.4757	15.1345	15.5318	16.0829	15.3001	15.4758	15.6697
sp|Q9H5H4|ZN768_HUMAN	ZNF768	Zinc finger protein 768 OS=Homo sapiens OX=9606 GN=ZNF768 PE=1 SV=2	0.192464	0.341133	0.64394	n.s.	15.8614	15.6959	16.0055	15.7503	16.5534	15.8144	15.8251	15.89
sp|P11142|HSP7C_HUMAN	HSPA8	Heat shock cognate 71 kDa protein OS=Homo sapiens OX=9606 GN=HSPA8 PE=1 SV=1	0.192323	0.00592464	0.0751664	n.s.	16.3101	16.2555	16.3353	16.2581	16.5478	16.4591	16.464	16.4574
sp|P14415|AT1B2_HUMAN	ATP1B2	Sodium/potassium-transporting ATPase subunit beta-2 OS=Homo sapiens OX=9606 GN=ATP1B2 PE=1 SV=3	0.190205	0.0458041	0.225991	n.s.	15.8868	15.7061	15.9665	15.9197	16.2464	15.9229	16.036	16.0347
sp|P60520|GBRL2_HUMAN	GABARAPL2	Gamma-aminobutyric acid receptor-associated protein-like 2 OS=Homo sapiens OX=9606 GN=GABARAPL2 PE=1 SV=1	0.190083	0.0710982	0.288885	n.s.	15.5824	15.523	15.6688	15.7037	15.787	15.9887	15.8362	15.6263
sp|P08758|ANXA5_HUMAN	ANXA5	Annexin A5 OS=Homo sapiens OX=9606 GN=ANXA5 PE=1 SV=2	0.189123	0.515249	0.761778	n.s.	16.0954	16.3179	16.6091	16.7464	16.4688	17.0075	16.8017	16.2474
sp|Q9UBU8|MO4L1_HUMAN	MORF4L1	Mortality factor 4-like protein 1 OS=Homo sapiens OX=9606 GN=MORF4L1 PE=1 SV=2	0.188932	0.00266482	0.0447737	n.s.	15.057	15.068	15.0943	15.0452	15.3887	15.2875	15.171	15.173
sp|O75323|NIPS2_HUMAN	NIPSNAP2	Protein NipSnap homolog 2 OS=Homo sapiens OX=9606 GN=NIPSNAP2 PE=1 SV=1	0.18873	0.147265	0.429537	n.s.	18.6706	18.9507	18.6671	18.699	18.6638	19.1665	19.0881	18.824
sp|Q9ULW3|ABT1_HUMAN	ABT1	Activator of basal transcription 1 OS=Homo sapiens OX=9606 GN=ABT1 PE=1 SV=1	0.188704	0.0716802	0.290616	n.s.	14.0381	13.8151	14.2085	14.0076	14.3892	14.1196	14.1727	14.1426
sp|Q5TEC6|H3PS2_HUMAN	H3-2	Histone HIST2H3PS2 OS=Homo sapiens OX=9606 GN=H3-2 PE=1 SV=1	0.188575	0.417022	0.698156	n.s.	18.44	18.4885	17.945	17.9811	18.594	17.9761	18.2704	18.7683
sp|Q15365|PCBP1_HUMAN	PCBP1	Poly(rC)-binding protein 1 OS=Homo sapiens OX=9606 GN=PCBP1 PE=1 SV=2	0.187393	0.0896341	0.330047	n.s.	15.7241	15.6709	15.5429	15.7523	16.0974	15.8351	15.7893	15.7179
sp|O14776|TCRG1_HUMAN	TCERG1	Transcription elongation regulator 1 OS=Homo sapiens OX=9606 GN=TCERG1 PE=1 SV=2	0.186811	0.189267	0.485114	n.s.	14.9647	14.8887	15.1828	15.0829	15.6207	15.1193	15.0677	15.0586
sp|Q8N684|CPSF7_HUMAN	CPSF7	Cleavage and polyadenylation specificity factor subunit 7 OS=Homo sapiens OX=9606 GN=CPSF7 PE=1 SV=1	0.186362	0.166878	0.457765	n.s.	15.485	15.3223	15.5469	15.6042	16.0112	15.4672	15.6051	15.6203
sp|Q2TAC6|KIF19_HUMAN	KIF19	Kinesin-like protein KIF19 OS=Homo sapiens OX=9606 GN=KIF19 PE=2 SV=2	0.18567	0.140745	0.421107	n.s.	15.0748	15.0768	14.7147	14.6713	15.1346	15.0135	14.9795	15.1525
sp|Q9NR30|DDX21_HUMAN	DDX21	Nucleolar RNA helicase 2 OS=Homo sapiens OX=9606 GN=DDX21 PE=1 SV=5	0.185624	0.234836	0.5472	n.s.	15.0982	14.9397	15.0423	14.8878	15.4889	14.9463	15.012	15.2635
sp|P62805|H4_HUMAN	H4-16	Histone H4 OS=Homo sapiens OX=9606 GN=H4-16 PE=1 SV=2	0.185469	0.631319	0.831275	n.s.	16.8705	16.9345	16.6838	16.3078	16.9558	16.5268	16.7817	17.2742
sp|P28370|SMCA1_HUMAN	SMARCA1	Probable global transcription activator SNF2L1 OS=Homo sapiens OX=9606 GN=SMARCA1 PE=1 SV=2	0.184311	0.0920939	0.335459	n.s.	16.1505	16.0717	16.1014	15.9785	16.5521	16.0848	16.1648	16.2376
sp|P49321|NASP_HUMAN	NASP	Nuclear autoantigenic sperm protein OS=Homo sapiens OX=9606 GN=NASP PE=1 SV=2	0.184058	0.403257	0.68956	n.s.	13.4944	13.9748	14.0187	14.0394	13.829	14.4906	14.2417	13.7022
sp|Q7L099|RUFY3_HUMAN	RUFY3	Protein RUFY3 OS=Homo sapiens OX=9606 GN=RUFY3 PE=1 SV=1	0.184055	0.128138	0.405657	n.s.	15.202	15.3621	15.4173	15.3233	15.2397	15.737	15.6191	15.4451
sp|Q8NEY1|NAV1_HUMAN	NAV1	Neuron navigator 1 OS=Homo sapiens OX=9606 GN=NAV1 PE=1 SV=2	0.183973	0.15438	0.436902	n.s.	14.4977	14.579	14.8286	14.5965	15.1308	14.7808	14.5974	14.7287
sp|P35637|FUS_HUMAN	FUS	RNA-binding protein FUS OS=Homo sapiens OX=9606 GN=FUS PE=1 SV=1	0.183807	0.303749	0.614416	n.s.	16.0387	16.4731	16.6337	16.428	16.3007	16.7916	16.8305	16.3858
sp|Q9Y3A5|SBDS_HUMAN	SBDS	Ribosome maturation protein SBDS OS=Homo sapiens OX=9606 GN=SBDS PE=1 SV=4	0.18355	0.171081	0.46579	n.s.	13.8677	14.0979	13.8958	14.0881	13.904	14.4256	14.2759	14.0782
sp|Q13610|PWP1_HUMAN	PWP1	Periodic tryptophan protein 1 homolog OS=Homo sapiens OX=9606 GN=PWP1 PE=1 SV=1	0.183544	0.385342	0.679192	n.s.	14.6159	14.6583	14.7686	14.6779	15.3323	14.6845	14.6041	14.8341
sp|Q13595|TRA2A_HUMAN	TRA2A	Transformer-2 protein homolog alpha OS=Homo sapiens OX=9606 GN=TRA2A PE=1 SV=1	0.183259	0.174358	0.469933	n.s.	14.7909	15.103	14.8037	14.8114	15.1543	14.8222	14.9133	15.3522
sp|P62714|PP2AB_HUMAN	PPP2CB	Serine/threonine-protein phosphatase 2A catalytic subunit beta isoform OS=Homo sapiens OX=9606 GN=PPP2CB PE=1 SV=1	0.182866	0.375608	0.66777	n.s.	16.0709	16.157	16.159	16.1415	15.9466	16.277	16.8845	16.1517
sp|P25788|PSA3_HUMAN	PSMA3	Proteasome subunit alpha type-3 OS=Homo sapiens OX=9606 GN=PSMA3 PE=1 SV=2	0.182521	0.38769	0.679192	n.s.	15.262	15.4651	15.5962	15.8128	15.473	16.177	15.8752	15.341
sp|P49006|MRP_HUMAN	MARCKSL1	MARCKS-related protein OS=Homo sapiens OX=9606 GN=MARCKSL1 PE=1 SV=2	0.182396	0.580401	0.799695	n.s.	15.7478	15.8731	16.2521	16.3801	15.7398	16.7722	16.6516	15.819
sp|P20962|PTMS_HUMAN	PTMS	Parathymosin OS=Homo sapiens OX=9606 GN=PTMS PE=1 SV=2	0.181561	0.328206	0.63086	n.s.	15.1287	15.3392	15.5345	15.5807	15.3155	15.9427	15.7697	15.2815
sp|Q9UKV3|ACINU_HUMAN	ACIN1	Apoptotic chromatin condensation inducer in the nucleus OS=Homo sapiens OX=9606 GN=ACIN1 PE=1 SV=2	0.180814	0.299198	0.608511	n.s.	17.4158	17.2787	17.0675	17.2441	17.9056	17.1082	17.2293	17.4863
sp|Q6PKG0|LARP1_HUMAN	LARP1	La-related protein 1 OS=Homo sapiens OX=9606 GN=LARP1 PE=1 SV=2	0.180679	0.332419	0.635376	n.s.	14.8199	14.6615	14.8161	14.6898	15.4804	14.7612	14.742	14.7265
sp|P05026|AT1B1_HUMAN	ATP1B1	Sodium/potassium-transporting ATPase subunit beta-1 OS=Homo sapiens OX=9606 GN=ATP1B1 PE=1 SV=1	0.18041	0.0508207	0.237913	n.s.	15.588	15.6165	15.8477	15.7065	15.9195	15.8349	15.8443	15.8817
sp|O15498|YKT6_HUMAN	YKT6	Synaptobrevin homolog YKT6 OS=Homo sapiens OX=9606 GN=YKT6 PE=1 SV=1	0.180146	0.157321	0.443138	n.s.	15.865	16.0075	16.1635	16.2993	16.1333	16.4309	16.4163	16.0755
sp|O75396|SC22B_HUMAN	SEC22B	Vesicle-trafficking protein SEC22b OS=Homo sapiens OX=9606 GN=SEC22B PE=1 SV=5	0.179377	0.189731	0.485114	n.s.	15.2672	15.5079	15.4417	15.5768	15.5057	15.9154	15.752	15.3381
sp|Q9H6W3|RIOX1_HUMAN	RIOX1	Ribosomal oxygenase 1 OS=Homo sapiens OX=9606 GN=RIOX1 PE=1 SV=2	0.1793	0.2583	0.570095	n.s.	14.7248	14.5463	14.7779	14.5441	15.2202	14.621	14.7232	14.746
sp|Q15424|SAFB1_HUMAN	SAFB	Scaffold attachment factor B1 OS=Homo sapiens OX=9606 GN=SAFB PE=1 SV=4	0.179184	0.285782	0.597514	n.s.	15.8878	15.7332	15.6714	15.4583	16.251	15.5417	15.6778	15.9969
sp|Q9Y281|COF2_HUMAN	CFL2	Cofilin-2 OS=Homo sapiens OX=9606 GN=CFL2 PE=1 SV=1	0.179178	0.108801	0.371636	n.s.	14.9016	14.9377	15.1097	15.0485	14.9611	15.4462	15.1914	15.1155
sp|P22626|ROA2_HUMAN	HNRNPA2B1	Heterogeneous nuclear ribonucleoproteins A2/B1 OS=Homo sapiens OX=9606 GN=HNRNPA2B1 PE=1 SV=2	0.179082	0.419405	0.698385	n.s.	16.1232	16.1829	15.9159	15.7018	16.3428	15.9001	16.0777	16.3197
sp|P43304|GPDM_HUMAN	GPD2	Glycerol-3-phosphate dehydrogenase, mitochondrial OS=Homo sapiens OX=9606 GN=GPD2 PE=1 SV=3	0.178595	0.314901	0.624854	n.s.	13.5438	13.7485	13.1047	13.8186	13.4299	13.9378	13.8409	13.7215
sp|Q9UIJ7|KAD3_HUMAN	AK3	GTP:AMP phosphotransferase AK3, mitochondrial OS=Homo sapiens OX=9606 GN=AK3 PE=1 SV=4	0.178318	0.028422	0.170459	n.s.	15.683	15.8513	15.5876	15.834	15.9293	16.0175	15.8561	15.8663
sp|P51858|HDGF_HUMAN	HDGF	Hepatoma-derived growth factor OS=Homo sapiens OX=9606 GN=HDGF PE=1 SV=1	0.177961	0.457166	0.719346	n.s.	15.0898	15.2238	15.4291	15.5214	15.3073	16.0071	15.6621	14.9995
sp|Q5JPE7|NOMO2_HUMAN	NOMO2	Nodal modulator 2 OS=Homo sapiens OX=9606 GN=NOMO2 PE=1 SV=1	0.177624	0.222336	0.528225	n.s.	15.0543	15.3069	15.1227	15.5105	15.3752	15.3693	15.2039	15.7564
sp|O94826|TOM70_HUMAN	TOMM70	Mitochondrial import receptor subunit TOM70 OS=Homo sapiens OX=9606 GN=TOMM70 PE=1 SV=1	0.177383	0.00274454	0.0453015	n.s.	15.3697	15.4852	15.3506	15.45	15.6167	15.6165	15.5143	15.6174
sp|P61421|VA0D1_HUMAN	ATP6V0D1	V-type proton ATPase subunit d 1 OS=Homo sapiens OX=9606 GN=ATP6V0D1 PE=1 SV=1	0.176842	0.132915	0.412456	n.s.	16.0074	15.9291	16.1802	15.9665	16.382	16.1319	16.0361	16.2405
sp|P15121|ALDR_HUMAN	AKR1B1	Aldo-keto reductase family 1 member B1 OS=Homo sapiens OX=9606 GN=AKR1B1 PE=1 SV=3	0.176546	0.250977	0.56158	n.s.	14.9861	15.2188	15.1052	15.3386	15.0918	15.6263	15.4557	15.1809
sp|P11177|ODPB_HUMAN	PDHB	Pyruvate dehydrogenase E1 component subunit beta, mitochondrial OS=Homo sapiens OX=9606 GN=PDHB PE=1 SV=3	0.17632	0.253427	0.564011	n.s.	14.8337	15.1606	15.0204	15.0668	14.9599	15.4591	15.1583	15.2095
sp|P55786|PSA_HUMAN	NPEPPS	Puromycin-sensitive aminopeptidase OS=Homo sapiens OX=9606 GN=NPEPPS PE=1 SV=2	0.175897	0.268917	0.584535	n.s.	14.6401	14.8261	14.7327	14.8573	14.6318	15.2226	15.1235	14.7818
sp|P61758|PFD3_HUMAN	VBP1	Prefoldin subunit 3 OS=Homo sapiens OX=9606 GN=VBP1 PE=1 SV=4	0.175388	0.183208	0.479099	n.s.	16.0883	16.2002	16.2646	16.2999	16.0954	16.5917	16.6241	16.2433
sp|Q7L945|ZN627_HUMAN	ZNF627	Zinc finger protein 627 OS=Homo sapiens OX=9606 GN=ZNF627 PE=1 SV=1	0.175348	0.52139	0.76504	n.s.	16.3709	16.2069	15.7077	16.2612	16.6044	15.9405	16.213	16.4902
sp|Q9Y570|PPME1_HUMAN	PPME1	Protein phosphatase methylesterase 1 OS=Homo sapiens OX=9606 GN=PPME1 PE=1 SV=3	0.174554	0.41852	0.698373	n.s.	14.6292	14.7585	14.3975	15.1346	14.4494	15.3044	15.0772	14.787
sp|P51610|HCFC1_HUMAN	HCFC1	Host cell factor 1 OS=Homo sapiens OX=9606 GN=HCFC1 PE=1 SV=2	0.174478	0.220519	0.525918	n.s.	15.3025	15.4714	15.5711	15.4464	15.4733	15.9882	15.6872	15.3405
sp|P48735|IDHP_HUMAN	IDH2	Isocitrate dehydrogenase [NADP], mitochondrial OS=Homo sapiens OX=9606 GN=IDH2 PE=1 SV=2	0.173968	0.150266	0.431509	n.s.	15.7332	15.9442	15.8418	15.9599	15.8429	16.2567	16.0778	15.9975
sp|P62879|GBB2_HUMAN	GNB2	Guanine nucleotide-binding protein G(I)/G(S)/G(T) subunit beta-2 OS=Homo sapiens OX=9606 GN=GNB2 PE=1 SV=3	0.173895	0.0260925	0.168174	n.s.	15.2929	15.3467	15.5237	15.4904	15.6674	15.5547	15.5951	15.5321
sp|P78559|MAP1A_HUMAN	MAP1A	Microtubule-associated protein 1A OS=Homo sapiens OX=9606 GN=MAP1A PE=1 SV=6	0.173701	0.0983854	0.348838	n.s.	15.4123	15.6062	15.634	15.7199	15.7397	15.932	15.8422	15.5533
sp|P38919|IF4A3_HUMAN	EIF4A3	Eukaryotic initiation factor 4A-III OS=Homo sapiens OX=9606 GN=EIF4A3 PE=1 SV=4	0.173567	0.0036773	0.056679	n.s.	15.6644	15.7269	15.5373	15.634	15.8365	15.8126	15.8051	15.8026
sp|Q9Y2Z0|SGT1_HUMAN	SUGT1	Protein SGT1 homolog OS=Homo sapiens OX=9606 GN=SUGT1 PE=1 SV=3	0.173481	0.108524	0.371371	n.s.	15.2638	15.1126	15.02	15.3828	15.5293	15.4515	15.2444	15.2479
sp|P56182|RRP1_HUMAN	RRP1	Ribosomal RNA processing protein 1 homolog A OS=Homo sapiens OX=9606 GN=RRP1 PE=1 SV=1	0.172824	0.0265447	0.168387	n.s.	14.9616	14.8408	14.9507	14.8096	15.2176	14.9974	14.9866	15.0523
sp|Q96F07|CYFP2_HUMAN	CYFIP2	Cytoplasmic FMR1-interacting protein 2 OS=Homo sapiens OX=9606 GN=CYFIP2 PE=1 SV=2	0.172662	0.0396312	0.205718	n.s.	14.669	14.6511	14.7185	14.9154	15.0362	14.8821	14.8944	14.8319
sp|O14980|XPO1_HUMAN	XPO1	Exportin-1 OS=Homo sapiens OX=9606 GN=XPO1 PE=1 SV=1	0.171303	0.325841	0.630579	n.s.	15.7168	16.0488	15.9939	16.0314	15.7686	16.5503	16.1848	15.9723
sp|A0A1B0GUJ8|PNM8C_HUMAN	PNMA8C	Paraneoplastic antigen-like protein 8C OS=Homo sapiens OX=9606 GN=PNMA8C PE=3 SV=1	0.170664	0.0431493	0.217496	n.s.	14.6261	14.8731	14.7451	14.6002	14.9947	14.7965	14.8033	14.9326
sp|P28066|PSA5_HUMAN	PSMA5	Proteasome subunit alpha type-5 OS=Homo sapiens OX=9606 GN=PSMA5 PE=1 SV=3	0.170455	0.415788	0.696716	n.s.	15.5777	15.7972	15.9722	16.0029	15.7575	16.4608	16.0591	15.7544
sp|Q7L7X3|TAOK1_HUMAN	TAOK1	Serine/threonine-protein kinase TAO1 OS=Homo sapiens OX=9606 GN=TAOK1 PE=1 SV=1	0.169796	0.250078	0.56158	n.s.	15.1757	15.0049	15.3479	15.1418	15.5732	15.0654	15.2495	15.4613
sp|Q13243|SRSF5_HUMAN	SRSF5	Serine/arginine-rich splicing factor 5 OS=Homo sapiens OX=9606 GN=SRSF5 PE=1 SV=1	0.169454	0.148689	0.430921	n.s.	16.6362	16.6819	16.3362	16.3885	16.856	16.4647	16.646	16.7539
sp|P39687|AN32A_HUMAN	ANP32A	Acidic leucine-rich nuclear phosphoprotein 32 family member A OS=Homo sapiens OX=9606 GN=ANP32A PE=1 SV=1	0.168919	0.655505	0.847789	n.s.	16.2754	16.7706	16.9501	17.1464	16.341	17.7274	17.4189	16.3308
sp|P46459|NSF_HUMAN	NSF	Vesicle-fusing ATPase OS=Homo sapiens OX=9606 GN=NSF PE=1 SV=3	0.168778	0.0896186	0.330047	n.s.	14.8723	14.9522	14.8275	14.9527	14.8267	15.098	15.2556	15.0994
sp|O76003|GLRX3_HUMAN	GLRX3	Glutaredoxin-3 OS=Homo sapiens OX=9606 GN=GLRX3 PE=1 SV=2	0.168774	0.0930405	0.336322	n.s.	15.1756	15.2847	15.2261	15.2389	15.2969	15.6522	15.4054	15.2459
sp|Q8TAC9|SCAM5_HUMAN	SCAMP5	Secretory carrier-associated membrane protein 5 OS=Homo sapiens OX=9606 GN=SCAMP5 PE=1 SV=1	0.168313	0.0630614	0.271399	n.s.	15.2004	15.1991	15.4106	15.4507	15.6147	15.3853	15.4168	15.5172
sp|O43852|CALU_HUMAN	CALU	Calumenin OS=Homo sapiens OX=9606 GN=CALU PE=1 SV=2	0.167984	0.447696	0.712238	n.s.	14.8692	15.2651	15.3067	15.6147	14.9676	15.8746	15.5908	15.2946
sp|P00568|KAD1_HUMAN	AK1	Adenylate kinase isoenzyme 1 OS=Homo sapiens OX=9606 GN=AK1 PE=1 SV=3	0.167911	0.0517624	0.238953	n.s.	15.7853	15.937	15.7132	15.9283	15.8944	16.1482	16.0506	15.9422
sp|Q66PJ3|AR6P4_HUMAN	ARL6IP4	ADP-ribosylation factor-like protein 6-interacting protein 4 OS=Homo sapiens OX=9606 GN=ARL6IP4 PE=1 SV=2	0.167883	0.325581	0.630579	n.s.	14.9143	15.061	14.4999	14.7264	15.3253	14.7282	14.8566	14.9632
sp|Q14103|HNRPD_HUMAN	HNRNPD	Heterogeneous nuclear ribonucleoprotein D0 OS=Homo sapiens OX=9606 GN=HNRNPD PE=1 SV=1	0.167835	0.0212167	0.155932	n.s.	14.0864	14.3109	14.2658	14.2113	14.3145	14.498	14.4022	14.3311
sp|Q15008|PSMD6_HUMAN	PSMD6	26S proteasome non-ATPase regulatory subunit 6 OS=Homo sapiens OX=9606 GN=PSMD6 PE=1 SV=1	0.167525	0.0574652	0.257009	n.s.	16.2217	16.3997	16.421	16.3529	16.5147	16.5151	16.4545	16.581
sp|P84074|HPCA_HUMAN	HPCA	Neuron-specific calcium-binding protein hippocalcin OS=Homo sapiens OX=9606 GN=HPCA PE=1 SV=2	0.167382	0.165317	0.457765	n.s.	14.5913	14.7772	14.624	14.7336	14.8367	15.1714	14.7714	14.6163
sp|Q9C0J8|WDR33_HUMAN	WDR33	pre-mRNA 3' end processing protein WDR33 OS=Homo sapiens OX=9606 GN=WDR33 PE=1 SV=2	0.166952	0.23631	0.548841	n.s.	16.0206	15.8942	15.9005	15.8226	16.44	15.9242	15.9368	16.0047
sp|P52306|GDS1_HUMAN	RAP1GDS1	Rap1 GTPase-GDP dissociation stimulator 1 OS=Homo sapiens OX=9606 GN=RAP1GDS1 PE=1 SV=3	0.166826	0.195462	0.492616	n.s.	14.2185	14.2435	14.0531	14.4429	14.1086	14.622	14.4718	14.4229
sp|P30101|PDIA3_HUMAN	PDIA3	Protein disulfide-isomerase A3 OS=Homo sapiens OX=9606 GN=PDIA3 PE=1 SV=4	0.165967	0.468263	0.724739	n.s.	15.1125	15.4087	15.6085	15.6961	15.4014	15.9944	15.8552	15.2385
sp|Q9UBQ0|VPS29_HUMAN	VPS29	Vacuolar protein sorting-associated protein 29 OS=Homo sapiens OX=9606 GN=VPS29 PE=1 SV=1	0.165628	0.118616	0.390847	n.s.	14.6268	14.7553	14.6598	14.7878	14.6444	15.1291	14.8544	14.8644
sp|Q13459|MYO9B_HUMAN	MYO9B	Unconventional myosin-IXb OS=Homo sapiens OX=9606 GN=MYO9B PE=1 SV=3	0.165483	0.241765	0.554603	n.s.	14.0507	13.9693	14.0364	13.9145	14.5907	13.9586	13.976	14.1074
sp|Q9P244|LRFN1_HUMAN	LRFN1	Leucine-rich repeat and fibronectin type III domain-containing protein 1 OS=Homo sapiens OX=9606 GN=LRFN1 PE=1 SV=2	0.165335	0.0770083	0.302814	n.s.	14.5891	14.4053	14.4281	14.6874	14.8004	14.6524	14.5445	14.774
sp|P84243|H33_HUMAN	H3-3B	Histone H3.3 OS=Homo sapiens OX=9606 GN=H3-3B PE=1 SV=2	0.165281	0.600537	0.813954	n.s.	19.4957	19.4264	19.3471	18.9705	19.6162	19.1081	19.3537	19.8228
sp|P38117|ETFB_HUMAN	ETFB	Electron transfer flavoprotein subunit beta OS=Homo sapiens OX=9606 GN=ETFB PE=1 SV=3	0.165107	0.251832	0.561775	n.s.	15.5558	15.6907	15.5517	15.6583	15.4001	16.0516	15.8767	15.7885
sp|P52565|GDIR1_HUMAN	ARHGDIA	Rho GDP-dissociation inhibitor 1 OS=Homo sapiens OX=9606 GN=ARHGDIA PE=1 SV=3	0.164445	0.389457	0.679192	n.s.	15.3113	15.5209	15.5613	15.7438	15.5044	16.1485	15.8028	15.3394
sp|Q9H2G2-2|SLK-2_HUMAN	SLK	Isoform of Q9H2G2, Isoform 2 of STE20-like serine/threonine-protein kinase OS=Homo sapiens OX=9606 GN=SLK PE=1 SV=1	0.164381	0.563281	0.786316	n.s.	15.6206	15.2921	15.6087	15.6877	16.4594	15.5274	15.4333	15.4466
sp|Q00839|HNRPU_HUMAN	HNRNPU	Heterogeneous nuclear ribonucleoprotein U OS=Homo sapiens OX=9606 GN=HNRNPU PE=1 SV=6	0.164102	0.0684027	0.283042	n.s.	17.1687	17.2497	17.0268	16.9434	17.329	17.1426	17.2485	17.3248
sp|P20338|RAB4A_HUMAN	RAB4A	Ras-related protein Rab-4A OS=Homo sapiens OX=9606 GN=RAB4A PE=1 SV=3	0.163738	0.198117	0.495956	n.s.	14.7884	14.9203	14.8362	15.3396	15.1062	15.0407	15.2575	15.135
sp|P08621|RU17_HUMAN	SNRNP70	U1 small nuclear ribonucleoprotein 70 kDa OS=Homo sapiens OX=9606 GN=SNRNP70 PE=1 SV=2	0.163696	0.141856	0.421107	n.s.	14.7723	14.8681	14.5841	14.5569	15.087	14.7119	14.7462	14.8911
sp|Q9UNM6|PSD13_HUMAN	PSMD13	26S proteasome non-ATPase regulatory subunit 13 OS=Homo sapiens OX=9606 GN=PSMD13 PE=1 SV=2	0.162535	0.100203	0.352602	n.s.	14.9727	15.1868	14.9967	15.1318	15.134	15.3723	15.2667	15.1651
sp|P51784|UBP11_HUMAN	USP11	Ubiquitin carboxyl-terminal hydrolase 11 OS=Homo sapiens OX=9606 GN=USP11 PE=1 SV=3	0.162512	0.233023	0.546652	n.s.	14.3427	14.7035	14.6384	14.6791	14.632	15.0188	14.7405	14.6224
tr|X6R3P0|X6R3P0_HUMAN	SLIT2	Isoform of O94813, Slit homolog 2 protein OS=Homo sapiens OX=9606 GN=SLIT2 PE=1 SV=1	0.162275	0.3556	0.654614	n.s.	15.2179	15.086	14.8901	14.8139	15.5031	14.9945	15.0363	15.1232
sp|Q9P0U4|CXXC1_HUMAN	CXXC1	CXXC-type zinc finger protein 1 OS=Homo sapiens OX=9606 GN=CXXC1 PE=1 SV=2	0.161867	0.0744913	0.296218	n.s.	14.4262	14.5645	14.3824	14.2154	14.6212	14.4759	14.4934	14.6453
sp|P22234|PUR6_HUMAN	PAICS	Multifunctional protein ADE2 OS=Homo sapiens OX=9606 GN=PAICS PE=1 SV=3	0.16173	0.181785	0.476835	n.s.	14.7798	14.9503	15.0391	15.1095	15.0527	15.3231	15.1285	15.0214
sp|Q9UHX1-2|PUF60-2_HUMAN	PUF60	Isoform of Q9UHX1, Isoform 2 of Poly(U)-binding-splicing factor PUF60 OS=Homo sapiens OX=9606 GN=PUF60 PE=1 SV=1	0.161321	0.371209	0.663763	n.s.	15.8805	15.8162	15.8235	15.925	16.3256	15.8609	15.8768	16.0272
sp|P11274|BCR_HUMAN	BCR	Breakpoint cluster region protein OS=Homo sapiens OX=9606 GN=BCR PE=1 SV=2	0.160762	0.0206081	0.155932	n.s.	14.7879	14.6741	14.713	14.7767	14.8483	15.0345	14.8919	14.8201
sp|P53634|CATC_HUMAN	CTSC	Dipeptidyl peptidase 1 OS=Homo sapiens OX=9606 GN=CTSC PE=1 SV=2	0.160453	0.159654	0.448426	n.s.	14.3229	14.5207	14.7891	14.637	14.6173	14.9123	14.6798	14.7021
sp|Q9Y2Q0|AT8A1_HUMAN	ATP8A1	Phospholipid-transporting ATPase IA OS=Homo sapiens OX=9606 GN=ATP8A1 PE=1 SV=1	0.160398	0.0185839	0.149392	n.s.	14.6703	14.7112	14.79	14.5691	14.9539	14.8309	14.7524	14.845
sp|Q6UN15|FIP1_HUMAN	FIP1L1	Pre-mRNA 3'-end-processing factor FIP1 OS=Homo sapiens OX=9606 GN=FIP1L1 PE=1 SV=1	0.160084	0.216718	0.521825	n.s.	15.6759	15.4163	15.3781	15.4243	15.9485	15.5995	15.4651	15.5218
sp|O15213|WDR46_HUMAN	WDR46	WD repeat-containing protein 46 OS=Homo sapiens OX=9606 GN=WDR46 PE=1 SV=3	0.15967	0.0106664	0.103394	n.s.	15.7368	15.7654	15.6663	15.6482	15.9283	15.8394	15.7687	15.9191
sp|P62136|PP1A_HUMAN	PPP1CA	Serine/threonine-protein phosphatase PP1-alpha catalytic subunit OS=Homo sapiens OX=9606 GN=PPP1CA PE=1 SV=1	0.159608	0.082344	0.312773	n.s.	15.3784	15.2436	15.2764	15.2383	15.251	15.606	15.5111	15.4072
sp|O43310|CTIF_HUMAN	CTIF	CBP80/20-dependent translation initiation factor OS=Homo sapiens OX=9606 GN=CTIF PE=1 SV=1	0.159288	0.310001	0.621386	n.s.	14.5601	14.2504	14.2616	14.3469	14.9726	14.2883	14.4087	14.3865
sp|O00429|DNM1L_HUMAN	DNM1L	Dynamin-1-like protein OS=Homo sapiens OX=9606 GN=DNM1L PE=1 SV=2	0.159182	0.19357	0.490163	n.s.	13.6057	13.9777	13.9625	13.9047	13.7572	14.2005	14.0775	14.0522
sp|Q93045|STMN2_HUMAN	STMN2	Stathmin-2 OS=Homo sapiens OX=9606 GN=STMN2 PE=1 SV=3	0.158871	0.703852	0.87454	n.s.	14.7568	15.2433	15.7902	15.7313	15.2792	16.1305	15.7841	14.9632
sp|P55854|SUMO3_HUMAN	SUMO3	Small ubiquitin-related modifier 3 OS=Homo sapiens OX=9606 GN=SUMO3 PE=1 SV=2	0.15886	0.498347	0.75074	n.s.	14.4002	14.5525	14.8047	14.951	14.4863	15.327	15.1089	14.4216
sp|P43307|SSRA_HUMAN	SSR1	Translocon-associated protein subunit alpha OS=Homo sapiens OX=9606 GN=SSR1 PE=1 SV=3	0.158815	0.125241	0.399273	n.s.	16.4352	16.2992	16.3415	16.2498	16.7357	16.3362	16.3383	16.5508
sp|P39748|FEN1_HUMAN	FEN1	Flap endonuclease 1 OS=Homo sapiens OX=9606 GN=FEN1 PE=1 SV=1	0.15841	0.303507	0.614416	n.s.	14.6649	14.8756	15.0719	14.9482	14.8512	15.4351	15.0996	14.8082
sp|Q13363|CTBP1_HUMAN	CTBP1	C-terminal-binding protein 1 OS=Homo sapiens OX=9606 GN=CTBP1 PE=1 SV=2	0.158153	0.218999	0.524305	n.s.	13.5442	13.6502	13.5718	14.0216	13.9497	14.0296	13.7227	13.7185
sp|P42167|LAP2B_HUMAN	TMPO	Isoform of P42166, Lamina-associated polypeptide 2, isoforms beta/gamma OS=Homo sapiens OX=9606 GN=TMPO PE=1 SV=2	0.157869	0.0625693	0.271399	n.s.	15.1797	15.1629	15.3831	15.3024	15.4993	15.4244	15.4367	15.2993
sp|P62258|1433E_HUMAN	YWHAE	14-3-3 protein epsilon OS=Homo sapiens OX=9606 GN=YWHAE PE=1 SV=1	0.157163	0.75188	0.897611	n.s.	15.2189	15.3897	15.5973	15.6921	15.245	16.0771	15.8709	15.3337
sp|P12277|KCRB_HUMAN	CKB	Creatine kinase B-type OS=Homo sapiens OX=9606 GN=CKB PE=1 SV=1	0.156976	0.490152	0.743691	n.s.	16.476	16.8266	16.8576	17.0196	16.6613	17.3188	17.0526	16.775
sp|O60234|GMFG_HUMAN	GMFG	Glia maturation factor gamma OS=Homo sapiens OX=9606 GN=GMFG PE=1 SV=1	0.156486	0.312761	0.621854	n.s.	14.8542	14.9329	14.8893	15.0883	14.9245	15.4505	15.2718	14.7438
sp|P31150|GDIA_HUMAN	GDI1	Rab GDP dissociation inhibitor alpha OS=Homo sapiens OX=9606 GN=GDI1 PE=1 SV=2	0.156238	0.597298	0.810153	n.s.	14.7485	14.9291	15.131	15.2824	14.7309	15.6566	15.4786	14.8498
sp|Q29RF7|PDS5A_HUMAN	PDS5A	Sister chromatid cohesion protein PDS5 homolog A OS=Homo sapiens OX=9606 GN=PDS5A PE=1 SV=1	0.155735	0.365301	0.66086	n.s.	13.4511	13.2577	13.5836	13.6841	13.8901	13.7832	13.7663	13.1599
sp|Q14194-2|DPYL1-2_HUMAN	CRMP1	Isoform of Q14194, Isoform LCRMP-1 of Dihydropyrimidinase-related protein 1 OS=Homo sapiens OX=9606 GN=CRMP1 PE=1 SV=1	0.155641	0.546938	0.776529	n.s.	15.1384	15.3165	15.4168	15.4772	15.167	15.916	15.6851	15.2034
sp|P50395|GDIB_HUMAN	GDI2	Rab GDP dissociation inhibitor beta OS=Homo sapiens OX=9606 GN=GDI2 PE=1 SV=2	0.15535	0.467959	0.724739	n.s.	15.2152	15.3471	15.4939	15.6922	15.2328	16.0125	15.7688	15.3557
sp|Q86VP6|CAND1_HUMAN	CAND1	Cullin-associated NEDD8-dissociated protein 1 OS=Homo sapiens OX=9606 GN=CAND1 PE=1 SV=2	0.154954	0.283492	0.594881	n.s.	14.7218	14.9238	14.8607	14.9668	14.7589	15.3844	15.1371	14.8126
sp|Q9P2U7|VGLU1_HUMAN	SLC17A7	Vesicular glutamate transporter 1 OS=Homo sapiens OX=9606 GN=SLC17A7 PE=2 SV=1	0.154932	0.0828358	0.313365	n.s.	16.0936	16.1124	16.0386	15.8459	16.3167	16.2337	16.0976	16.0621
sp|Q13557-12|KCC2D-12_HUMAN	CAMK2D	Isoform of Q13557, Isoform Delta 12 of Calcium/calmodulin-dependent protein kinase type II subunit delta OS=Homo sapiens OX=9606 GN=CAMK2D PE=1 SV=3	0.154727	0.0468054	0.227366	n.s.	14.7605	14.8112	14.7964	14.8337	15.1377	14.8837	14.8058	14.9937
sp|P00558|PGK1_HUMAN	PGK1	Phosphoglycerate kinase 1 OS=Homo sapiens OX=9606 GN=PGK1 PE=1 SV=3	0.154595	0.419024	0.698373	n.s.	15.7491	15.9389	15.9126	16.0583	15.9225	16.3973	16.1445	15.813
sp|Q93050|VPP1_HUMAN	ATP6V0A1	V-type proton ATPase 116 kDa subunit a1 OS=Homo sapiens OX=9606 GN=ATP6V0A1 PE=1 SV=3	0.154426	0.0117734	0.110338	n.s.	15.7604	15.7955	15.8664	15.6909	15.9366	15.9283	15.8887	15.9772
sp|O75874|IDHC_HUMAN	IDH1	Isocitrate dehydrogenase [NADP] cytoplasmic OS=Homo sapiens OX=9606 GN=IDH1 PE=1 SV=2	0.154337	0.352753	0.653947	n.s.	14.4418	14.5543	14.802	14.865	14.6143	15.1326	14.9175	14.6162
sp|O00764|PDXK_HUMAN	PDXK	Pyridoxal kinase OS=Homo sapiens OX=9606 GN=PDXK PE=1 SV=1	0.154325	0.179403	0.47459	n.s.	13.1268	13.3927	13.4723	13.667	13.4639	13.5901	13.5627	13.6593
sp|Q9BRA2|TXD17_HUMAN	TXNDC17	Thioredoxin domain-containing protein 17 OS=Homo sapiens OX=9606 GN=TXNDC17 PE=1 SV=1	0.154154	0.717135	0.880485	n.s.	15.0353	15.353	15.4559	15.7127	15.0833	16.2669	15.8043	15.019
sp|Q01105|SET_HUMAN	SET	Protein SET OS=Homo sapiens OX=9606 GN=SET PE=1 SV=3	0.153735	0.549833	0.776529	n.s.	13.5086	13.9221	14.1019	14.1124	13.6217	14.6469	14.3355	13.656
sp|P23786|CPT2_HUMAN	CPT2	Carnitine O-palmitoyltransferase 2, mitochondrial OS=Homo sapiens OX=9606 GN=CPT2 PE=1 SV=2	0.153641	0.543594	0.776265	n.s.	15.6406	15.7366	14.648	15.5986	15.35	15.3759	15.5982	15.9143
sp|P50990|TCPQ_HUMAN	CCT8	T-complex protein 1 subunit theta OS=Homo sapiens OX=9606 GN=CCT8 PE=1 SV=4	0.152846	0.36032	0.657119	n.s.	15.1708	15.4363	15.3122	15.4598	15.2363	15.8076	15.5992	15.3473
sp|P62979|RS27A_HUMAN	RPS27A	Ubiquitin-40S ribosomal protein S27a OS=Homo sapiens OX=9606 GN=RPS27A PE=1 SV=2	0.152602	0.0403007	0.207055	n.s.	15.4133	15.375	15.4826	15.2908	15.6313	15.4182	15.4744	15.6481
sp|Q96NY9|MUS81_HUMAN	MUS81	Crossover junction endonuclease MUS81 OS=Homo sapiens OX=9606 GN=MUS81 PE=1 SV=3	0.152095	0.0897233	0.330047	n.s.	14.4218	14.2999	14.4797	14.2637	14.6863	14.423	14.3702	14.594
sp|O60828|PQBP1_HUMAN	PQBP1	Polyglutamine-binding protein 1 OS=Homo sapiens OX=9606 GN=PQBP1 PE=1 SV=1	0.15205	0.147921	0.429708	n.s.	16.0953	16.2661	16.1032	16.3556	16.5825	16.3672	16.3053	16.1734
sp|A2RRD8|ZN320_HUMAN	ZNF320	Zinc finger protein 320 OS=Homo sapiens OX=9606 GN=ZNF320 PE=1 SV=1	0.151843	0.506505	0.757523	n.s.	14.5554	14.4358	14.4898	14.4734	15.3209	14.4912	14.2372	14.5125
sp|Q9NQ86|TRI36_HUMAN	TRIM36	E3 ubiquitin-protein ligase TRIM36 OS=Homo sapiens OX=9606 GN=TRIM36 PE=1 SV=2	0.151368	0.250676	0.56158	n.s.	13.4755	13.5563	13.5311	13.8402	13.454	13.9895	13.8537	13.7115
sp|Q15147|PLCB4_HUMAN	PLCB4	1-phosphatidylinositol 4,5-bisphosphate phosphodiesterase beta-4 OS=Homo sapiens OX=9606 GN=PLCB4 PE=1 SV=3	0.151106	0.361528	0.657163	n.s.	15.4197	15.171	15.2328	15.0974	15.8152	15.1593	15.2477	15.3031
sp|P13667|PDIA4_HUMAN	PDIA4	Protein disulfide-isomerase A4 OS=Homo sapiens OX=9606 GN=PDIA4 PE=1 SV=2	0.150723	0.556019	0.77968	n.s.	14.8654	14.9694	15.1972	15.2965	14.9808	15.7224	15.356	14.8722
sp|P42704|LPPRC_HUMAN	LRPPRC	Leucine-rich PPR motif-containing protein, mitochondrial OS=Homo sapiens OX=9606 GN=LRPPRC PE=1 SV=3	0.150689	0.0330441	0.187888	n.s.	15.2848	15.4128	15.2915	15.3611	15.4413	15.6006	15.48	15.431
sp|P05413|FABPH_HUMAN	FABP3	Fatty acid-binding protein, heart OS=Homo sapiens OX=9606 GN=FABP3 PE=1 SV=4	0.150672	0.394586	0.682583	n.s.	15.5945	15.7542	15.9632	16.0777	15.7428	16.343	16.1305	15.7761
sp|Q06830|PRDX1_HUMAN	PRDX1	Peroxiredoxin-1 OS=Homo sapiens OX=9606 GN=PRDX1 PE=1 SV=1	0.150657	0.513866	0.760604	n.s.	16.2764	16.4521	16.538	16.6315	16.4357	16.9328	16.7526	16.3796
sp|P54727|RD23B_HUMAN	RAD23B	UV excision repair protein RAD23 homolog B OS=Homo sapiens OX=9606 GN=RAD23B PE=1 SV=1	0.150255	0.38855	0.679192	n.s.	14.0392	14.165	14.3478	14.6086	14.2461	14.8044	14.5516	14.1594
sp|P38606|VATA_HUMAN	ATP6V1A	V-type proton ATPase catalytic subunit A OS=Homo sapiens OX=9606 GN=ATP6V1A PE=1 SV=2	0.150135	0.271455	0.586455	n.s.	14.4143	14.6122	14.7395	14.7402	14.7814	14.9514	14.8763	14.4977
sp|Q01081|U2AF1_HUMAN	U2AF1	Splicing factor U2AF 35 kDa subunit OS=Homo sapiens OX=9606 GN=U2AF1 PE=1 SV=3	0.150022	0.356303	0.654614	n.s.	16.8184	16.6172	16.8081	17.0552	17.3832	16.8156	16.8553	16.8449
sp|Q9H7D7|WDR26_HUMAN	WDR26	WD repeat-containing protein 26 OS=Homo sapiens OX=9606 GN=WDR26 PE=1 SV=3	0.149429	0.105175	0.364248	n.s.	15.2822	15.3155	15.1839	15.1677	15.1925	15.5893	15.4139	15.3513
sp|Q9GZQ8|MLP3B_HUMAN	MAP1LC3B	Microtubule-associated proteins 1A/1B light chain 3B OS=Homo sapiens OX=9606 GN=MAP1LC3B PE=1 SV=3	0.149384	0.387033	0.679192	n.s.	16.9431	16.9234	17.2548	17.2178	17.1657	17.5713	17.4074	16.7921
sp|P31948|STIP1_HUMAN	STIP1	Stress-induced-phosphoprotein 1 OS=Homo sapiens OX=9606 GN=STIP1 PE=1 SV=1	0.148918	0.192749	0.48975	n.s.	15.7055	15.826	15.8147	15.9932	15.8373	16.2033	16.0125	15.882
sp|O75822|EIF3J_HUMAN	EIF3J	Eukaryotic translation initiation factor 3 subunit J OS=Homo sapiens OX=9606 GN=EIF3J PE=1 SV=2	0.148493	0.305834	0.615961	n.s.	16.1403	15.981	16.0552	15.7812	16.5321	16.0111	16.1008	15.9077
sp|Q92828|COR2A_HUMAN	CORO2A	Coronin-2A OS=Homo sapiens OX=9606 GN=CORO2A PE=1 SV=2	0.148283	0.202831	0.498393	n.s.	15.3745	15.4718	15.6465	15.7311	15.8385	15.6568	15.6493	15.6724
sp|P0DPB5|RPC22_HUMAN	POLR1D	Isoform of P0DPB6, Protein POLR1D, isoform 2 OS=Homo sapiens OX=9606 GN=POLR1D PE=1 SV=1	0.14805	0.348668	0.649615	n.s.	15.4848	15.3719	15.5808	15.51	16.0956	15.669	15.3944	15.3807
sp|Q92973|TNPO1_HUMAN	TNPO1	Transportin-1 OS=Homo sapiens OX=9606 GN=TNPO1 PE=1 SV=2	0.145418	0.17075	0.46557	n.s.	16.537	16.7776	16.6495	16.7671	16.6275	17.0414	16.915	16.729
sp|Q9HB71|CYBP_HUMAN	CACYBP	Calcyclin-binding protein OS=Homo sapiens OX=9606 GN=CACYBP PE=1 SV=2	0.144567	0.292322	0.601218	n.s.	15.0708	15.1117	15.0226	15.25	14.9047	15.5083	15.4532	15.1671
sp|Q7L5N1|CSN6_HUMAN	COPS6	COP9 signalosome complex subunit 6 OS=Homo sapiens OX=9606 GN=COPS6 PE=1 SV=1	0.144335	0.308583	0.619491	n.s.	13.6096	13.7006	13.6276	14.1505	13.8191	14.1703	13.8189	13.8573
sp|P10155|RO60_HUMAN	RO60	60 kDa SS-A/Ro ribonucleoprotein OS=Homo sapiens OX=9606 GN=RO60 PE=1 SV=2	0.143754	0.0138549	0.121884	n.s.	15.4355	15.3901	15.3813	15.3001	15.4792	15.6113	15.5459	15.4457
sp|P43034|LIS1_HUMAN	PAFAH1B1	Platelet-activating factor acetylhydrolase IB subunit beta OS=Homo sapiens OX=9606 GN=PAFAH1B1 PE=1 SV=2	0.143638	0.216844	0.521825	n.s.	15.8938	16.0443	15.9267	16.0853	15.9517	16.3328	16.1517	16.0884
sp|P33176|KINH_HUMAN	KIF5B	Kinesin-1 heavy chain OS=Homo sapiens OX=9606 GN=KIF5B PE=1 SV=1	0.143429	0.0897005	0.330047	n.s.	15.6499	15.8406	15.6345	15.6807	15.702	15.9679	15.8854	15.8241
sp|O43242|PSMD3_HUMAN	PSMD3	26S proteasome non-ATPase regulatory subunit 3 OS=Homo sapiens OX=9606 GN=PSMD3 PE=1 SV=2	0.143329	0.0357623	0.194686	n.s.	15.3393	15.5109	15.3838	15.4291	15.4335	15.6964	15.5449	15.5616
sp|Q15417|CNN3_HUMAN	CNN3	Calponin-3 OS=Homo sapiens OX=9606 GN=CNN3 PE=1 SV=1	0.142936	0.391065	0.679192	n.s.	15.4382	15.6417	15.6594	15.6731	15.6301	16.0665	15.8214	15.4663
sp|P45954|ACDSB_HUMAN	ACADSB	Short/branched chain specific acyl-CoA dehydrogenase, mitochondrial OS=Homo sapiens OX=9606 GN=ACADSB PE=1 SV=1	0.142768	0.124016	0.396128	n.s.	14.0873	14.1648	14.0364	13.89	14.0539	14.0963	14.2346	14.3648
sp|P06396|GELS_HUMAN	GSN	Gelsolin OS=Homo sapiens OX=9606 GN=GSN PE=1 SV=1	0.142618	0.00353881	0.0554342	n.s.	15.2144	15.2465	15.2191	15.2052	15.3892	15.2783	15.3922	15.3959
sp|O00232|PSD12_HUMAN	PSMD12	26S proteasome non-ATPase regulatory subunit 12 OS=Homo sapiens OX=9606 GN=PSMD12 PE=1 SV=3	0.142536	0.105851	0.364904	n.s.	14.6125	14.7355	14.7214	14.7928	14.7889	15.0406	14.8636	14.7394
sp|Q5SQI0|ATAT_HUMAN	ATAT1	Alpha-tubulin N-acetyltransferase 1 OS=Homo sapiens OX=9606 GN=ATAT1 PE=1 SV=1	0.142148	0.135001	0.416849	n.s.	13.9523	14.1421	14.045	14.271	14.0564	14.302	14.3669	14.2537
sp|Q6DKI1|RL7L_HUMAN	RPL7L1	60S ribosomal protein L7-like 1 OS=Homo sapiens OX=9606 GN=RPL7L1 PE=1 SV=2	0.141781	0.288002	0.598133	n.s.	16.371	16.2401	16.377	16.2712	16.7422	16.3463	16.3274	16.4105
sp|P45974|UBP5_HUMAN	USP5	Ubiquitin carboxyl-terminal hydrolase 5 OS=Homo sapiens OX=9606 GN=USP5 PE=1 SV=2	0.141558	0.149263	0.430921	n.s.	14.8249	14.9149	14.8667	14.9649	14.9503	15.2265	15.1606	14.8003
sp|P34932|HSP74_HUMAN	HSPA4	Heat shock 70 kDa protein 4 OS=Homo sapiens OX=9606 GN=HSPA4 PE=1 SV=4	0.141458	0.580874	0.799695	n.s.	15.2344	15.3507	15.4038	15.5871	15.2884	15.9377	15.6726	15.2433
sp|Q15459|SF3A1_HUMAN	SF3A1	Splicing factor 3A subunit 1 OS=Homo sapiens OX=9606 GN=SF3A1 PE=1 SV=1	0.141278	0.0934841	0.336322	n.s.	15.5877	15.4698	15.4122	15.4918	15.813	15.5863	15.5687	15.5586
sp|Q14683|SMC1A_HUMAN	SMC1A	Structural maintenance of chromosomes protein 1A OS=Homo sapiens OX=9606 GN=SMC1A PE=1 SV=2	0.140709	0.0915573	0.335459	n.s.	15.0758	15.1829	15.1173	14.9405	15.1961	15.2524	15.1321	15.2987
sp|O43707|ACTN4_HUMAN	ACTN4	Alpha-actinin-4 OS=Homo sapiens OX=9606 GN=ACTN4 PE=1 SV=2	0.140507	0.43211	0.703215	n.s.	14.7798	14.9804	14.9569	15.1202	14.805	15.4378	15.2909	14.8658
sp|O43583|DENR_HUMAN	DENR	Density-regulated protein OS=Homo sapiens OX=9606 GN=DENR PE=1 SV=2	0.140351	0.218222	0.523788	n.s.	15.6135	15.7605	15.8452	15.6907	15.6669	16.1546	15.9107	15.739
sp|Q9UBT2|SAE2_HUMAN	UBA2	SUMO-activating enzyme subunit 2 OS=Homo sapiens OX=9606 GN=UBA2 PE=1 SV=2	0.140328	0.418702	0.698373	n.s.	13.7887	13.9997	14.1345	14.2553	13.9028	14.5697	14.3465	13.9205
sp|P30085|KCY_HUMAN	CMPK1	UMP-CMP kinase OS=Homo sapiens OX=9606 GN=CMPK1 PE=1 SV=3	0.139578	0.428846	0.700962	n.s.	14.6144	14.7878	14.7677	14.9324	14.5768	15.2858	15.015	14.783
sp|P04844|RPN2_HUMAN	RPN2	Dolichyl-diphosphooligosaccharide--protein glycosyltransferase subunit 2 OS=Homo sapiens OX=9606 GN=RPN2 PE=1 SV=3	0.13952	0.204006	0.499962	n.s.	14.7186	14.8929	14.5956	14.6989	14.5974	14.9247	14.8921	15.0499
sp|Q15691|MARE1_HUMAN	MAPRE1	Microtubule-associated protein RP/EB family member 1 OS=Homo sapiens OX=9606 GN=MAPRE1 PE=1 SV=3	0.13919	0.502587	0.755003	n.s.	15.724	15.895	15.7544	16.2498	15.6091	16.4022	16.3115	15.8571
sp|P60033|CD81_HUMAN	CD81	CD81 antigen OS=Homo sapiens OX=9606 GN=CD81 PE=1 SV=1	0.139164	0.346396	0.646675	n.s.	16.1819	15.8524	16.0274	15.8073	16.183	16.0687	16.2823	15.8917
sp|Q96QK1|VPS35_HUMAN	VPS35	Vacuolar protein sorting-associated protein 35 OS=Homo sapiens OX=9606 GN=VPS35 PE=1 SV=2	0.137985	0.279741	0.594406	n.s.	15.0167	15.0664	15.0039	15.2018	14.9938	15.481	15.2901	15.0758
sp|A0AVT1|UBA6_HUMAN	UBA6	Ubiquitin-like modifier-activating enzyme 6 OS=Homo sapiens OX=9606 GN=UBA6 PE=1 SV=1	0.137938	0.0758658	0.300403	n.s.	15.2353	15.3366	15.3557	15.4809	15.5076	15.6073	15.4811	15.3643
sp|P56545|CTBP2_HUMAN	CTBP2	C-terminal-binding protein 2 OS=Homo sapiens OX=9606 GN=CTBP2 PE=1 SV=1	0.137565	0.105364	0.364248	n.s.	14.2383	14.1596	14.2544	14.2087	14.321	14.4507	14.4947	14.1449
sp|P07355|ANXA2_HUMAN	ANXA2	Annexin A2 OS=Homo sapiens OX=9606 GN=ANXA2 PE=1 SV=2	0.136867	0.708383	0.875504	n.s.	15.2818	14.9113	15.3873	15.4723	15.5953	14.5342	15.1734	16.2973
sp|P54578|UBP14_HUMAN	USP14	Ubiquitin carboxyl-terminal hydrolase 14 OS=Homo sapiens OX=9606 GN=USP14 PE=1 SV=3	0.136047	0.454283	0.718215	n.s.	15.817	16.0736	15.7357	16.1473	15.7238	16.4009	16.2333	15.9599
sp|P43897|EFTS_HUMAN	TSFM	Elongation factor Ts, mitochondrial OS=Homo sapiens OX=9606 GN=TSFM PE=1 SV=2	0.135908	0.11362	0.383184	n.s.	14.5402	14.6014	14.2839	14.3192	14.5363	14.6444	14.5538	14.5539
sp|Q8N158|GPC2_HUMAN	GPC2	Glypican-2 OS=Homo sapiens OX=9606 GN=GPC2 PE=1 SV=1	0.135624	0.172308	0.466711	n.s.	15.0123	15.2163	15.1563	14.9141	15.2805	15.0868	15.0926	15.3816
sp|Q9H3N1|TMX1_HUMAN	TMX1	Thioredoxin-related transmembrane protein 1 OS=Homo sapiens OX=9606 GN=TMX1 PE=1 SV=1	0.134998	0.243949	0.555513	n.s.	14.6517	14.9099	14.7095	14.7564	14.6047	15.0464	15.0737	14.8426
sp|Q9H0A0|NAT10_HUMAN	NAT10	RNA cytidine acetyltransferase OS=Homo sapiens OX=9606 GN=NAT10 PE=1 SV=2	0.134289	0.409312	0.691431	n.s.	16.3971	16.301	16.3384	16.2304	16.7294	16.2957	16.3811	16.3978
tr|A0A1C7CYX9|A0A1C7CYX9_HUMAN	DPYSL2	Isoform of Q16555, Dihydropyrimidinase-related protein 2 OS=Homo sapiens OX=9606 GN=DPYSL2 PE=1 SV=1	0.13369	0.578063	0.797402	n.s.	14.6727	14.8901	14.9301	15.0334	14.7275	15.3816	15.1921	14.7598
sp|P22314|UBA1_HUMAN	UBA1	Ubiquitin-like modifier-activating enzyme 1 OS=Homo sapiens OX=9606 GN=UBA1 PE=1 SV=3	0.133366	0.730024	0.887583	n.s.	16.035	16.2522	16.2183	16.4062	15.9774	16.7642	16.5454	16.1582
sp|O60716|CTND1_HUMAN	CTNND1	Catenin delta-1 OS=Homo sapiens OX=9606 GN=CTNND1 PE=1 SV=1	0.131342	0.0121822	0.113034	n.s.	17.0096	17.0372	17.0751	17.1308	17.1361	17.2978	17.1764	17.1679
sp|P06753-2|TPM3-2_HUMAN	TPM3	Isoform of P06753, Isoform 2 of Tropomyosin alpha-3 chain OS=Homo sapiens OX=9606 GN=TPM3 PE=1 SV=2	0.131308	0.30455	0.61537	n.s.	13.5384	13.6344	13.8436	13.9297	13.7196	14.1352	13.9251	13.6915
sp|P61764|STXB1_HUMAN	STXBP1	Syntaxin-binding protein 1 OS=Homo sapiens OX=9606 GN=STXBP1 PE=1 SV=1	0.130928	0.0420936	0.213909	n.s.	15.7542	15.7857	15.8391	15.859	16.0292	15.9474	15.8242	15.9609
sp|Q9NQ29|LUC7L_HUMAN	LUC7L	Putative RNA-binding protein Luc7-like 1 OS=Homo sapiens OX=9606 GN=LUC7L PE=1 SV=1	0.130868	0.74336	0.893394	n.s.	16.8089	16.6073	16.5472	16.4487	17.1611	16.5359	16.607	16.6317
sp|P35998|PRS7_HUMAN	PSMC2	26S proteasome regulatory subunit 7 OS=Homo sapiens OX=9606 GN=PSMC2 PE=1 SV=3	0.130726	0.218634	0.524104	n.s.	15.0071	15.1367	15.1043	15.1342	15.0553	15.4791	15.2233	15.1475
sp|O95747|OXSR1_HUMAN	OXSR1	Serine/threonine-protein kinase OSR1 OS=Homo sapiens OX=9606 GN=OXSR1 PE=1 SV=1	0.130349	0.337365	0.640066	n.s.	15.8483	15.8557	15.6499	16.007	15.6927	16.0907	16.0501	16.0489
sp|Q9H089|LSG1_HUMAN	LSG1	Large subunit GTPase 1 homolog OS=Homo sapiens OX=9606 GN=LSG1 PE=1 SV=2	0.130329	0.152377	0.433207	n.s.	14.6604	14.7743	14.6519	14.5408	14.9377	14.7195	14.6669	14.8247
sp|P42785|PCP_HUMAN	PRCP	Lysosomal Pro-X carboxypeptidase OS=Homo sapiens OX=9606 GN=PRCP PE=1 SV=1	0.13027	0.549162	0.776529	n.s.	15.0852	15.3142	14.4815	15.4468	14.9147	15.1207	15.4243	15.3891
sp|Q5T3I0|GPTC4_HUMAN	GPATCH4	G patch domain-containing protein 4 OS=Homo sapiens OX=9606 GN=GPATCH4 PE=1 SV=2	0.129974	0.105466	0.364248	n.s.	14.8445	14.7281	15.0173	14.8147	15.1147	14.9421	14.8761	14.9915
sp|P61978-3|HNRPK-3_HUMAN	HNRNPK	Isoform of P61978, Isoform 3 of Heterogeneous nuclear ribonucleoprotein K OS=Homo sapiens OX=9606 GN=HNRNPK PE=1 SV=1	0.129694	0.176137	0.47195	n.s.	16.1685	16.3607	16.2554	16.2677	16.2352	16.5522	16.4535	16.3302
sp|P84077|ARF1_HUMAN	ARF1	ADP-ribosylation factor 1 OS=Homo sapiens OX=9606 GN=ARF1 PE=1 SV=2	0.129603	0.260572	0.572165	n.s.	16.7059	16.9597	16.8191	17.1311	16.885	17.1027	17.1166	17.03
sp|P84085|ARF5_HUMAN	ARF5	ADP-ribosylation factor 5 OS=Homo sapiens OX=9606 GN=ARF5 PE=1 SV=2	0.129345	0.0390768	0.205291	n.s.	14.7398	14.7895	14.8099	14.8336	14.8706	15.0578	14.8803	14.8814
sp|O60313|OPA1_HUMAN	OPA1	Dynamin-like 120 kDa protein, mitochondrial OS=Homo sapiens OX=9606 GN=OPA1 PE=1 SV=3	0.129084	0.051282	0.237913	n.s.	14.9283	15.0747	14.9259	14.9223	15.1599	15.152	14.9947	15.0609
sp|P62826|RAN_HUMAN	RAN	GTP-binding nuclear protein Ran OS=Homo sapiens OX=9606 GN=RAN PE=1 SV=3	0.128995	0.688017	0.866266	n.s.	16.2083	16.3883	16.4375	16.4747	16.2066	16.7942	16.6149	16.409
sp|Q12905|ILF2_HUMAN	ILF2	Interleukin enhancer-binding factor 2 OS=Homo sapiens OX=9606 GN=ILF2 PE=1 SV=2	0.128915	0.0209972	0.155932	n.s.	15.1297	15.2423	15.1235	15.1257	15.367	15.2804	15.2551	15.2342
sp|P09651|ROA1_HUMAN	HNRNPA1	Heterogeneous nuclear ribonucleoprotein A1 OS=Homo sapiens OX=9606 GN=HNRNPA1 PE=1 SV=5	0.128769	0.540696	0.77569	n.s.	15.5043	15.58	15.2775	15.2334	15.5068	15.3696	15.4934	15.7404
sp|Q6PK04|CC137_HUMAN	CCDC137	Coiled-coil domain-containing protein 137 OS=Homo sapiens OX=9606 GN=CCDC137 PE=1 SV=1	0.128468	0.485211	0.742344	n.s.	15.7338	15.4091	15.7903	15.5785	16.1187	15.6941	15.5908	15.622
sp|P04792|HSPB1_HUMAN	HSPB1	Heat shock protein beta-1 OS=Homo sapiens OX=9606 GN=HSPB1 PE=1 SV=2	0.128315	0.308086	0.619299	n.s.	15.7639	15.8047	16.0151	16.1456	16.3315	15.9215	15.9112	16.0784
sp|Q8WXX5|DNJC9_HUMAN	DNAJC9	DnaJ homolog subfamily C member 9 OS=Homo sapiens OX=9606 GN=DNAJC9 PE=1 SV=1	0.128088	0.117289	0.389021	n.s.	16.0156	16.0073	16.2829	16.0554	16.3087	16.0993	16.2166	16.249
sp|P29966|MARCS_HUMAN	MARCKS	Myristoylated alanine-rich C-kinase substrate OS=Homo sapiens OX=9606 GN=MARCKS PE=1 SV=4	0.127924	0.349445	0.650414	n.s.	15.4589	15.5578	15.9445	15.9215	15.8871	16.0288	15.8423	15.6362
sp|Q8NAV1|PR38A_HUMAN	PRPF38A	Pre-mRNA-splicing factor 38A OS=Homo sapiens OX=9606 GN=PRPF38A PE=1 SV=1	0.127823	0.0604396	0.265849	n.s.	14.5815	14.6352	14.4234	14.6023	14.7265	14.7361	14.7034	14.5877
sp|P26641|EF1G_HUMAN	EEF1G	Elongation factor 1-gamma OS=Homo sapiens OX=9606 GN=EEF1G PE=1 SV=3	0.127819	0.361151	0.657119	n.s.	15.7341	15.8639	15.7932	15.9642	15.7632	16.2305	16.1135	15.7595
sp|Q92930|RAB8B_HUMAN	RAB8B	Ras-related protein Rab-8B OS=Homo sapiens OX=9606 GN=RAB8B PE=1 SV=2	0.127714	0.178449	0.474314	n.s.	16.6508	16.6996	16.7724	16.7454	16.6338	16.9526	16.9411	16.8516
sp|P61981|1433G_HUMAN	YWHAG	14-3-3 protein gamma OS=Homo sapiens OX=9606 GN=YWHAG PE=1 SV=2	0.127435	0.565859	0.787679	n.s.	16.0542	16.2457	16.3701	16.5591	16.1495	16.8461	16.6416	16.1016
sp|Q9UKU6|TRHDE_HUMAN	TRHDE	Thyrotropin-releasing hormone-degrading ectoenzyme OS=Homo sapiens OX=9606 GN=TRHDE PE=2 SV=1	0.126618	0.248218	0.56158	n.s.	15.2124	15.4023	15.4876	15.2855	15.7309	15.3961	15.3502	15.4171
sp|Q9NR31|SAR1A_HUMAN	SAR1A	GTP-binding protein SAR1a OS=Homo sapiens OX=9606 GN=SAR1A PE=1 SV=1	0.126452	0.421361	0.698817	n.s.	16.6418	16.3459	16.6406	16.9044	17.0779	16.4538	16.7715	16.7352
sp|P11234|RALB_HUMAN	RALB	Ras-related protein Ral-B OS=Homo sapiens OX=9606 GN=RALB PE=1 SV=1	0.12612	0.147632	0.429537	n.s.	14.9599	15.1263	15.0402	15.119	15.0072	15.3717	15.2005	15.1706
sp|Q05397|FAK1_HUMAN	PTK2	Focal adhesion kinase 1 OS=Homo sapiens OX=9606 GN=PTK2 PE=1 SV=2	0.126026	0.242155	0.554787	n.s.	15.3018	15.0496	15.1879	15.1369	15.5572	15.3269	15.2012	15.0951
sp|P21579|SYT1_HUMAN	SYT1	Synaptotagmin-1 OS=Homo sapiens OX=9606 GN=SYT1 PE=1 SV=1	0.125901	0.543552	0.776265	n.s.	15.6871	15.5706	15.866	15.7669	16.0745	15.7258	15.8275	15.7663
sp|Q01469|FABP5_HUMAN	FABP5	Fatty acid-binding protein 5 OS=Homo sapiens OX=9606 GN=FABP5 PE=1 SV=3	0.125827	0.232881	0.546652	n.s.	16.2807	16.2859	16.4693	16.683	16.7055	16.4727	16.4777	16.5662
sp|P61081|UBC12_HUMAN	UBE2M	NEDD8-conjugating enzyme Ubc12 OS=Homo sapiens OX=9606 GN=UBE2M PE=1 SV=1	0.125287	0.261265	0.572165	n.s.	15.6988	15.7769	15.7494	15.7681	15.556	16.0556	16.0372	15.8454
sp|O75691|UTP20_HUMAN	UTP20	Small subunit processome component 20 homolog OS=Homo sapiens OX=9606 GN=UTP20 PE=1 SV=3	0.124939	0.312685	0.621854	n.s.	14.4187	14.1706	14.2614	14.3757	14.6943	14.2013	14.256	14.5745
sp|P12081|HARS1_HUMAN	HARS1	Histidine--tRNA ligase, cytoplasmic OS=Homo sapiens OX=9606 GN=HARS1 PE=1 SV=2	0.124568	0.427505	0.700592	n.s.	14.1827	14.3094	14.2663	14.5085	14.2469	14.7975	14.5681	14.1526
sp|Q92896|GSLG1_HUMAN	GLG1	Golgi apparatus protein 1 OS=Homo sapiens OX=9606 GN=GLG1 PE=1 SV=2	0.123981	0.49102	0.743909	n.s.	14.1374	14.3693	14.0789	14.081	13.8538	14.5104	14.4089	14.3894
sp|Q9P2R7|SUCB1_HUMAN	SUCLA2	Succinate--CoA ligase [ADP-forming] subunit beta, mitochondrial OS=Homo sapiens OX=9606 GN=SUCLA2 PE=1 SV=3	0.123354	0.21999	0.525329	n.s.	14.9174	15.1209	15.017	15.0981	15.0808	15.2996	15.1385	15.1278
sp|O43303|CP110_HUMAN	CCP110	Centriolar coiled-coil protein of 110 kDa OS=Homo sapiens OX=9606 GN=CCP110 PE=1 SV=3	0.122852	0.119537	0.392229	n.s.	14.8362	14.9957	14.8282	14.7261	15.1118	14.8941	14.9085	14.9632
sp|Q9BWD1|THIC_HUMAN	ACAT2	Acetyl-CoA acetyltransferase, cytosolic OS=Homo sapiens OX=9606 GN=ACAT2 PE=1 SV=2	0.122795	0.566269	0.787679	n.s.	14.9608	15.1269	15.2243	15.4104	15.0254	15.7168	15.4726	14.9987
sp|P53701|CCHL_HUMAN	HCCS	Holocytochrome c-type synthase OS=Homo sapiens OX=9606 GN=HCCS PE=1 SV=1	0.121903	0.103056	0.359252	n.s.	14.5689	14.8383	14.7179	14.8506	14.8991	14.8443	14.8165	14.9033
sp|Q14764|MVP_HUMAN	MVP	Major vault protein OS=Homo sapiens OX=9606 GN=MVP PE=1 SV=4	0.121807	0.0819048	0.312773	n.s.	14.4618	14.308	14.4238	14.5394	14.6434	14.4698	14.5135	14.5936
sp|P46776|RL27A_HUMAN	RPL27A	60S ribosomal protein L27a OS=Homo sapiens OX=9606 GN=RPL27A PE=1 SV=2	0.121323	0.183476	0.479099	n.s.	17.0075	16.9852	16.8755	16.8938	16.9224	16.9493	17.1008	17.2748
sp|P54886|P5CS_HUMAN	ALDH18A1	Delta-1-pyrroline-5-carboxylate synthase OS=Homo sapiens OX=9606 GN=ALDH18A1 PE=1 SV=2	0.120446	0.163692	0.455651	n.s.	15.9426	16.1007	15.7711	15.9466	15.9156	16.165	16.0727	16.0895
sp|Q9Y3E1|HDGR3_HUMAN	HDGFL3	Hepatoma-derived growth factor-related protein 3 OS=Homo sapiens OX=9606 GN=HDGFL3 PE=1 SV=1	0.119586	0.310771	0.621386	n.s.	14.4785	14.4484	14.6853	14.6042	14.9211	14.5521	14.5853	14.6363
sp|Q9Y3B7|RM11_HUMAN	MRPL11	39S ribosomal protein L11, mitochondrial OS=Homo sapiens OX=9606 GN=MRPL11 PE=1 SV=1	0.119361	0.0737605	0.294241	n.s.	14.3354	14.4631	14.5086	14.3228	14.475	14.6423	14.4823	14.5077
sp|Q9NZM5|NOP53_HUMAN	NOP53	Ribosome biogenesis protein NOP53 OS=Homo sapiens OX=9606 GN=NOP53 PE=1 SV=2	0.119248	0.302789	0.613806	n.s.	14.8421	14.8415	14.7908	14.5198	14.69	14.7293	14.9568	15.095
sp|Q9Y4L1|HYOU1_HUMAN	HYOU1	Hypoxia up-regulated protein 1 OS=Homo sapiens OX=9606 GN=HYOU1 PE=1 SV=1	0.118893	0.317356	0.624854	n.s.	15.6558	15.8822	15.7168	15.9055	15.7269	16.0693	15.9355	15.9041
sp|Q9UKF6|CPSF3_HUMAN	CPSF3	Cleavage and polyadenylation specificity factor subunit 3 OS=Homo sapiens OX=9606 GN=CPSF3 PE=1 SV=1	0.118868	0.466354	0.723235	n.s.	15.0658	14.9886	14.9257	14.8591	15.468	14.9787	14.8847	14.9832
sp|O15042|SR140_HUMAN	U2SURP	U2 snRNP-associated SURP motif-containing protein OS=Homo sapiens OX=9606 GN=U2SURP PE=1 SV=2	0.118752	0.201123	0.497473	n.s.	15.7574	15.7255	15.6402	15.6534	15.9851	15.6277	15.8604	15.7784
sp|P30044|PRDX5_HUMAN	PRDX5	Peroxiredoxin-5, mitochondrial OS=Homo sapiens OX=9606 GN=PRDX5 PE=1 SV=4	0.118449	0.527186	0.768126	n.s.	15.9887	16.1639	16.0403	16.0283	15.768	16.5639	16.3086	16.0544
sp|Q92820|GGH_HUMAN	GGH	Gamma-glutamyl hydrolase OS=Homo sapiens OX=9606 GN=GGH PE=1 SV=2	0.117604	0.18776	0.485002	n.s.	14.9076	14.8105	14.9835	14.9441	14.8933	15.1615	14.9627	15.0986
sp|P14625|ENPL_HUMAN	HSP90B1	Endoplasmin OS=Homo sapiens OX=9606 GN=HSP90B1 PE=1 SV=1	0.116757	0.527137	0.768126	n.s.	15.6251	15.8619	15.7878	15.8622	15.6754	16.1414	15.9972	15.79
sp|Q1ED39|KNOP1_HUMAN	KNOP1	Lysine-rich nucleolar protein 1 OS=Homo sapiens OX=9606 GN=KNOP1 PE=1 SV=1	0.11672	0.360841	0.657119	n.s.	15.3902	15.2079	15.4297	15.2975	15.7207	15.3234	15.3117	15.4364
sp|Q5T653|RM02_HUMAN	MRPL2	39S ribosomal protein L2, mitochondrial OS=Homo sapiens OX=9606 GN=MRPL2 PE=1 SV=2	0.116656	0.0485045	0.230671	n.s.	15.1128	15.1926	15.1297	15.2395	15.3572	15.2886	15.3178	15.1776
sp|P61129|ZC3H6_HUMAN	ZC3H6	Zinc finger CCCH domain-containing protein 6 OS=Homo sapiens OX=9606 GN=ZC3H6 PE=1 SV=2	0.1159	0.423017	0.699785	n.s.	16.6285	16.4598	16.1815	16.536	16.4592	16.3882	16.6643	16.7578
sp|O75367|H2AY_HUMAN	MACROH2A1	Core histone macro-H2A.1 OS=Homo sapiens OX=9606 GN=MACROH2A1 PE=1 SV=4	0.115886	0.639606	0.835339	n.s.	15.6779	15.6699	15.4442	15.1301	15.7805	15.2428	15.5119	15.8504
sp|P35250|RFC2_HUMAN	RFC2	Replication factor C subunit 2 OS=Homo sapiens OX=9606 GN=RFC2 PE=1 SV=3	0.11575	0.356544	0.654614	n.s.	14.4384	14.3813	14.3142	14.2769	14.8336	14.2843	14.2745	14.4814
sp|P62318|SMD3_HUMAN	SNRPD3	Small nuclear ribonucleoprotein Sm D3 OS=Homo sapiens OX=9606 GN=SNRPD3 PE=1 SV=1	0.115678	0.106444	0.366268	n.s.	17.6319	17.5301	17.5562	17.5559	17.8537	17.6835	17.634	17.5657
sp|Q99460|PSMD1_HUMAN	PSMD1	26S proteasome non-ATPase regulatory subunit 1 OS=Homo sapiens OX=9606 GN=PSMD1 PE=1 SV=2	0.115533	0.145864	0.428404	n.s.	15.7184	15.865	15.7281	15.8446	15.7627	16.0871	15.9242	15.8442
sp|Q9H4W6|COE3_HUMAN	EBF3	Transcription factor COE3 OS=Homo sapiens OX=9606 GN=EBF3 PE=1 SV=2	0.115497	0.315861	0.624854	n.s.	15.7089	15.5887	15.8287	15.7946	16.0606	15.7537	15.7893	15.7793
sp|P32856|STX2_HUMAN	STX2	Syntaxin-2 OS=Homo sapiens OX=9606 GN=STX2 PE=1 SV=3	0.115431	0.176946	0.472786	n.s.	14.0878	14.0405	14.3832	14.1319	14.2342	14.1967	14.3323	14.342
sp|O15511|ARPC5_HUMAN	ARPC5	Actin-related protein 2/3 complex subunit 5 OS=Homo sapiens OX=9606 GN=ARPC5 PE=1 SV=3	0.115417	0.328453	0.63086	n.s.	14.642	14.8503	14.8384	15.0107	14.8566	15.1716	14.9183	14.8566
sp|Q9UL46|PSME2_HUMAN	PSME2	Proteasome activator complex subunit 2 OS=Homo sapiens OX=9606 GN=PSME2 PE=1 SV=4	0.114696	0.0289041	0.170998	n.s.	15.1539	15.2159	15.2084	15.2537	15.311	15.3947	15.2638	15.3211
sp|O75131|CPNE3_HUMAN	CPNE3	Copine-3 OS=Homo sapiens OX=9606 GN=CPNE3 PE=1 SV=1	0.114522	0.315881	0.624854	n.s.	14.9589	15.2641	14.7835	15.015	14.9966	15.0685	15.0938	15.3206
sp|O76070|SYUG_HUMAN	SNCG	Gamma-synuclein OS=Homo sapiens OX=9606 GN=SNCG PE=1 SV=2	0.114405	0.583231	0.800977	n.s.	15.0536	15.2984	15.607	15.5915	15.2272	15.9425	15.6789	15.1595
sp|P26639|SYTC_HUMAN	TARS1	Threonine--tRNA ligase 1, cytoplasmic OS=Homo sapiens OX=9606 GN=TARS1 PE=1 SV=3	0.11416	0.276559	0.590817	n.s.	16.113	16.4439	16.2484	16.5083	16.5316	16.5593	16.2969	16.3823
sp|P61163|ACTZ_HUMAN	ACTR1A	Alpha-centractin OS=Homo sapiens OX=9606 GN=ACTR1A PE=1 SV=1	0.11342	0.137003	0.419994	n.s.	14.857	15.0069	14.8607	15.052	14.9799	15.0354	14.9915	15.2235
sp|P05455|LA_HUMAN	SSB	Lupus La protein OS=Homo sapiens OX=9606 GN=SSB PE=1 SV=2	0.11291	0.160491	0.449423	n.s.	15.3276	15.3048	15.3726	15.4171	15.2927	15.6336	15.5552	15.3921
sp|Q7Z4W1|DCXR_HUMAN	DCXR	L-xylulose reductase OS=Homo sapiens OX=9606 GN=DCXR PE=1 SV=2	0.111632	0.17242	0.466711	n.s.	15.5763	15.6339	15.5588	15.6653	15.6434	15.8543	15.7623	15.6207
sp|Q14165|MLEC_HUMAN	MLEC	Malectin OS=Homo sapiens OX=9606 GN=MLEC PE=1 SV=1	0.111565	0.0810688	0.312383	n.s.	14.706	14.7	14.6484	14.6729	14.6508	14.8519	14.7854	14.8854
sp|P50502|F10A1_HUMAN	ST13	Hsc70-interacting protein OS=Homo sapiens OX=9606 GN=ST13 PE=1 SV=2	0.111302	0.495669	0.74906	n.s.	15.117	15.4213	15.4116	15.5197	15.2866	15.8053	15.5405	15.2824
sp|P62937|PPIA_HUMAN	PPIA	Peptidyl-prolyl cis-trans isomerase A OS=Homo sapiens OX=9606 GN=PPIA PE=1 SV=2	0.111297	0.818336	0.923289	n.s.	15.7192	15.8779	15.8282	15.9858	15.6923	16.3296	16.116	15.7185
sp|Q16643|DREB_HUMAN	DBN1	Drebrin OS=Homo sapiens OX=9606 GN=DBN1 PE=1 SV=4	0.111252	0.525984	0.768126	n.s.	15.062	15.2266	15.3898	15.4799	15.0833	15.6232	15.6303	15.2665
sp|P12235|ADT1_HUMAN	SLC25A4	ADP/ATP translocase 1 OS=Homo sapiens OX=9606 GN=SLC25A4 PE=1 SV=4	0.111216	0.145119	0.427212	n.s.	14.6716	14.8048	14.7334	14.9508	14.9853	14.9552	14.8438	14.821
sp|Q5T280|CI114_HUMAN	SPOUT1	Putative methyltransferase C9orf114 OS=Homo sapiens OX=9606 GN=SPOUT1 PE=1 SV=3	0.111091	0.289526	0.598632	n.s.	16.7241	16.5237	16.5956	16.5227	16.8282	16.5635	16.6777	16.7411
sp|P13639|EF2_HUMAN	EEF2	Elongation factor 2 OS=Homo sapiens OX=9606 GN=EEF2 PE=1 SV=4	0.110432	0.549238	0.776529	n.s.	15.8514	16.0231	15.9248	16.049	15.8097	16.3364	16.1471	15.9969
sp|Q14315|FLNC_HUMAN	FLNC	Filamin-C OS=Homo sapiens OX=9606 GN=FLNC PE=1 SV=3	0.110425	0.0295976	0.173583	n.s.	15.1568	15.2791	15.1898	15.2795	15.2936	15.4044	15.2897	15.3592
sp|Q9Y6B6|SAR1B_HUMAN	SAR1B	GTP-binding protein SAR1b OS=Homo sapiens OX=9606 GN=SAR1B PE=1 SV=1	0.110351	0.28328	0.594881	n.s.	15.4078	15.1379	15.437	15.4184	15.6667	15.2943	15.4695	15.412
sp|P10114|RAP2A_HUMAN	RAP2A	Ras-related protein Rap-2a OS=Homo sapiens OX=9606 GN=RAP2A PE=1 SV=1	0.110343	0.0653842	0.276511	n.s.	15.0949	15.0786	15.0903	15.0645	15.0805	15.2686	15.1576	15.2629
sp|O14531|DPYL4_HUMAN	DPYSL4	Dihydropyrimidinase-related protein 4 OS=Homo sapiens OX=9606 GN=DPYSL4 PE=1 SV=2	0.110301	0.604121	0.816486	n.s.	15.8274	15.922	15.9044	16.0526	15.8845	16.2039	16.106	15.9532
sp|Q13404|UB2V1_HUMAN	UBE2V1	Ubiquitin-conjugating enzyme E2 variant 1 OS=Homo sapiens OX=9606 GN=UBE2V1 PE=1 SV=2	0.110202	0.446306	0.712238	n.s.	14.2471	14.4238	14.4568	14.5563	14.3573	14.8788	14.6088	14.2799
sp|P28482|MK01_HUMAN	MAPK1	Mitogen-activated protein kinase 1 OS=Homo sapiens OX=9606 GN=MAPK1 PE=1 SV=3	0.109968	0.116291	0.388678	n.s.	15.115	15.1754	15.1804	15.2943	15.3263	15.3535	15.3765	15.1487
sp|Q5TZA2|CROCC_HUMAN	CROCC	Rootletin OS=Homo sapiens OX=9606 GN=CROCC PE=1 SV=1	0.10972	0.0789823	0.307073	n.s.	14.9008	14.885	14.7755	14.9138	14.8963	14.9787	14.9367	15.1023
sp|O43854|EDIL3_HUMAN	EDIL3	EGF-like repeat and discoidin I-like domain-containing protein 3 OS=Homo sapiens OX=9606 GN=EDIL3 PE=1 SV=1	0.10967	0.129867	0.406378	n.s.	15.5375	15.6056	15.7522	15.5423	15.6334	15.7804	15.72	15.7424
sp|Q16822|PCKGM_HUMAN	PCK2	Phosphoenolpyruvate carboxykinase [GTP], mitochondrial OS=Homo sapiens OX=9606 GN=PCK2 PE=1 SV=4	0.109569	0.138595	0.421107	n.s.	14.7216	14.9697	14.7705	14.7001	14.9168	14.808	14.9197	14.9557
sp|P20339|RAB5A_HUMAN	RAB5A	Ras-related protein Rab-5A OS=Homo sapiens OX=9606 GN=RAB5A PE=1 SV=2	0.109342	0.133587	0.413852	n.s.	14.1249	14.1638	14.1372	14.2483	14.1862	14.1629	14.3431	14.4194
sp|P14314|GLU2B_HUMAN	PRKCSH	Glucosidase 2 subunit beta OS=Homo sapiens OX=9606 GN=PRKCSH PE=1 SV=2	0.108294	0.494012	0.747619	n.s.	14.1486	14.3481	14.5087	14.6829	14.4198	14.8548	14.6021	14.2448
sp|O75915|PRAF3_HUMAN	ARL6IP5	PRA1 family protein 3 OS=Homo sapiens OX=9606 GN=ARL6IP5 PE=1 SV=1	0.107831	0.191621	0.487749	n.s.	16.8351	16.9474	16.6831	16.9872	16.9068	17.0377	17.0393	16.9003
sp|Q9Y6C9|MTCH2_HUMAN	MTCH2	Mitochondrial carrier homolog 2 OS=Homo sapiens OX=9606 GN=MTCH2 PE=1 SV=1	0.107722	0.29903	0.608511	n.s.	15.1086	15.1083	15.2084	14.9672	15.4766	15.0775	15.0669	15.2024
sp|P60880|SNP25_HUMAN	SNAP25	Synaptosomal-associated protein 25 OS=Homo sapiens OX=9606 GN=SNAP25 PE=1 SV=1	0.107565	0.202144	0.498009	n.s.	14.9724	14.9464	15.0831	15.2618	15.0657	15.1519	15.2063	15.2699
sp|Q15397|PUM3_HUMAN	PUM3	Pumilio homolog 3 OS=Homo sapiens OX=9606 GN=PUM3 PE=1 SV=3	0.107302	0.232307	0.546345	n.s.	14.7235	14.6517	14.7912	14.5695	14.9867	14.6582	14.6752	14.845
sp|Q7RTP6|MICA3_HUMAN	MICAL3	[F-actin]-monooxygenase MICAL3 OS=Homo sapiens OX=9606 GN=MICAL3 PE=1 SV=2	0.107173	0.135516	0.417059	n.s.	14.1282	13.9264	14.0661	14.1535	14.2929	14.1541	14.0871	14.1687
sp|P43243|MATR3_HUMAN	MATR3	Matrin-3 OS=Homo sapiens OX=9606 GN=MATR3 PE=1 SV=2	0.106873	0.602951	0.816486	n.s.	16.1687	16.2551	16.017	15.9648	16.2107	16.0216	16.1355	16.4653
sp|Q9BX40-3|LS14B-3_HUMAN	LSM14B	Isoform of Q9BX40, Isoform 3 of Protein LSM14 homolog B OS=Homo sapiens OX=9606 GN=LSM14B PE=1 SV=1	0.106623	0.429385	0.701229	n.s.	15.862	15.7537	15.9393	15.8697	16.3725	15.7194	15.8419	15.9174
sp|P13489|RINI_HUMAN	RNH1	Ribonuclease inhibitor OS=Homo sapiens OX=9606 GN=RNH1 PE=1 SV=2	0.106219	0.455898	0.719331	n.s.	14.3279	14.5372	14.5837	14.7571	14.4333	14.9831	14.7162	14.4982
sp|Q9NWQ4|GPT2L_HUMAN	GPATCH2L	G patch domain-containing protein 2-like OS=Homo sapiens OX=9606 GN=GPATCH2L PE=1 SV=3	0.106202	0.142401	0.421551	n.s.	15.7753	15.7331	15.6896	15.6462	15.7445	15.7338	15.8001	15.9907
sp|Q13423|NNTM_HUMAN	NNT	NAD(P) transhydrogenase, mitochondrial OS=Homo sapiens OX=9606 GN=NNT PE=1 SV=3	0.106067	0.433721	0.704607	n.s.	15.0278	15.3555	15.2581	15.3811	15.2912	15.6831	15.3889	15.0836
sp|O00468|AGRIN_HUMAN	AGRN	Agrin OS=Homo sapiens OX=9606 GN=AGRN PE=1 SV=6	0.105567	0.45884	0.720145	n.s.	14.9311	14.7428	14.8068	14.7735	15.3474	14.635	14.837	14.857
sp|P62195|PRS8_HUMAN	PSMC5	26S proteasome regulatory subunit 8 OS=Homo sapiens OX=9606 GN=PSMC5 PE=1 SV=1	0.105512	0.296587	0.604518	n.s.	16.0281	16.1837	16.0878	16.1466	16.0768	16.459	16.1824	16.1501
sp|O00411|RPOM_HUMAN	POLRMT	DNA-directed RNA polymerase, mitochondrial OS=Homo sapiens OX=9606 GN=POLRMT PE=1 SV=2	0.105498	0.594118	0.809964	n.s.	13.8565	13.8131	13.8079	13.7703	14.5527	13.5578	13.6739	13.8852
sp|P55060|XPO2_HUMAN	CSE1L	Exportin-2 OS=Homo sapiens OX=9606 GN=CSE1L PE=1 SV=3	0.105432	0.2819	0.594733	n.s.	14.381	14.6158	14.5078	14.5853	14.5225	14.8199	14.6366	14.5325
sp|O75489|NDUS3_HUMAN	NDUFS3	NADH dehydrogenase [ubiquinone] iron-sulfur protein 3, mitochondrial OS=Homo sapiens OX=9606 GN=NDUFS3 PE=1 SV=1	0.10518	0.0440685	0.220935	n.s.	14.8929	14.8909	14.828	14.9543	14.9415	15.0592	14.9837	15.0025
sp|O95104|SCAF4_HUMAN	SCAF4	SR-related and CTD-associated factor 4 OS=Homo sapiens OX=9606 GN=SCAF4 PE=1 SV=3	0.105125	0.527886	0.768547	n.s.	15.4206	15.3916	15.3461	15.441	16.0241	15.4311	15.2496	15.315
sp|P61927|RL37_HUMAN	RPL37	60S ribosomal protein L37 OS=Homo sapiens OX=9606 GN=RPL37 PE=1 SV=2	0.105053	0.367352	0.661304	n.s.	16.7922	16.8223	16.6295	16.5252	16.8053	16.5627	16.7553	17.0661
sp|P27816|MAP4_HUMAN	MAP4	Microtubule-associated protein 4 OS=Homo sapiens OX=9606 GN=MAP4 PE=1 SV=3	0.104559	0.632382	0.83173	n.s.	15.3924	15.6663	15.7285	15.8422	15.4185	16.197	15.935	15.497
sp|Q6P2Q9|PRP8_HUMAN	PRPF8	Pre-mRNA-processing-splicing factor 8 OS=Homo sapiens OX=9606 GN=PRPF8 PE=1 SV=2	0.10419	0.292409	0.601218	n.s.	15.4045	15.2904	15.1879	15.2365	15.5459	15.2987	15.3417	15.3497
sp|P24534|EF1B_HUMAN	EEF1B2	Elongation factor 1-beta OS=Homo sapiens OX=9606 GN=EEF1B2 PE=1 SV=3	0.103487	0.551273	0.776529	n.s.	15.3776	15.6612	15.626	15.5603	15.4565	15.974	15.786	15.4226
sp|P08195|4F2_HUMAN	SLC3A2	4F2 cell-surface antigen heavy chain OS=Homo sapiens OX=9606 GN=SLC3A2 PE=1 SV=3	0.103384	0.384656	0.678698	n.s.	15.1711	15.0938	15.3487	15.3285	15.5177	15.2323	15.2522	15.3534
sp|Q8WVK2|SNR27_HUMAN	SNRNP27	U4/U6.U5 small nuclear ribonucleoprotein 27 kDa protein OS=Homo sapiens OX=9606 GN=SNRNP27 PE=1 SV=1	0.10331	0.723469	0.884187	n.s.	16.5907	16.4021	16.2914	16.4781	17.1066	16.3217	16.3505	16.3967
sp|P11766|ADHX_HUMAN	ADH5	Alcohol dehydrogenase class-3 OS=Homo sapiens OX=9606 GN=ADH5 PE=1 SV=4	0.102894	0.465801	0.723235	n.s.	15.5575	15.7693	15.7018	15.8526	15.5046	16.1349	15.8817	15.7716
sp|P17980|PRS6A_HUMAN	PSMC3	26S proteasome regulatory subunit 6A OS=Homo sapiens OX=9606 GN=PSMC3 PE=1 SV=3	0.102685	0.259813	0.57208	n.s.	15.1685	15.348	15.3028	15.4421	15.3023	15.5658	15.4313	15.3727
sp|P38159|RBMX_HUMAN	RBMX	RNA-binding motif protein, X chromosome OS=Homo sapiens OX=9606 GN=RBMX PE=1 SV=3	0.102251	0.505702	0.757523	n.s.	15.7161	15.789	15.6059	15.5238	15.955	15.5039	15.5884	15.9964
sp|P13591|NCAM1_HUMAN	NCAM1	Neural cell adhesion molecule 1 OS=Homo sapiens OX=9606 GN=NCAM1 PE=1 SV=3	0.102078	0.216576	0.521825	n.s.	14.9437	14.9311	15.1481	15.0788	15.1954	15.1633	15.1167	15.0347
sp|Q16543|CDC37_HUMAN	CDC37	Hsp90 co-chaperone Cdc37 OS=Homo sapiens OX=9606 GN=CDC37 PE=1 SV=1	0.101731	0.0318762	0.18292	n.s.	15.421	15.5185	15.4192	15.4525	15.6044	15.493	15.6021	15.5187
sp|P82933|RT09_HUMAN	MRPS9	28S ribosomal protein S9, mitochondrial OS=Homo sapiens OX=9606 GN=MRPS9 PE=1 SV=2	0.101626	0.346291	0.646675	n.s.	15.1635	15.2142	15.1534	15.0589	15.5513	15.188	15.0768	15.1805
sp|P62841|RS15_HUMAN	RPS15	40S ribosomal protein S15 OS=Homo sapiens OX=9606 GN=RPS15 PE=1 SV=2	0.101428	0.283247	0.594881	n.s.	17.9265	17.7313	17.9376	17.7458	18.0994	17.8122	17.9005	17.9349
sp|P13807|GYS1_HUMAN	GYS1	Glycogen [starch] synthase, muscle OS=Homo sapiens OX=9606 GN=GYS1 PE=1 SV=2	0.100734	0.334079	0.636422	n.s.	13.5495	13.6352	13.3731	13.7066	13.901	13.6175	13.5069	13.642
sp|O15131|IMA6_HUMAN	KPNA5	Importin subunit alpha-6 OS=Homo sapiens OX=9606 GN=KPNA5 PE=1 SV=2	0.100021	0.326433	0.630579	n.s.	14.0176	14.0394	14.1519	13.9782	14.3242	13.9031	14.0612	14.2986
sp|P35613|BASI_HUMAN	BSG	Basigin OS=Homo sapiens OX=9606 GN=BSG PE=1 SV=2	0.0998708	0.145155	0.427212	n.s.	15.2754	15.2471	15.4958	15.4787	15.5052	15.4632	15.4849	15.4432
sp|Q92747|ARC1A_HUMAN	ARPC1A	Actin-related protein 2/3 complex subunit 1A OS=Homo sapiens OX=9606 GN=ARPC1A PE=1 SV=2	0.0998479	0.2006	0.497473	n.s.	15.1969	15.1724	15.1459	15.3525	15.2114	15.4799	15.3331	15.2427
sp|Q99933|BAG1_HUMAN	BAG1	BAG family molecular chaperone regulator 1 OS=Homo sapiens OX=9606 GN=BAG1 PE=1 SV=4	0.0997538	0.389364	0.679192	n.s.	14.4888	14.4034	14.5428	14.2713	14.7686	14.4184	14.3604	14.5578
sp|Q14966|ZN638_HUMAN	ZNF638	Zinc finger protein 638 OS=Homo sapiens OX=9606 GN=ZNF638 PE=1 SV=2	0.0996809	0.542887	0.776265	n.s.	14.3465	14.3364	14.4788	14.3868	14.9771	14.2487	14.2806	14.4409
sp|P62873|GBB1_HUMAN	GNB1	Guanine nucleotide-binding protein G(I)/G(S)/G(T) subunit beta-1 OS=Homo sapiens OX=9606 GN=GNB1 PE=1 SV=3	0.0995437	0.221473	0.527494	n.s.	14.6871	14.8021	14.9325	14.9248	14.9401	14.9985	15.0202	14.7859
sp|Q9UQ35|SRRM2_HUMAN	SRRM2	Serine/arginine repetitive matrix protein 2 OS=Homo sapiens OX=9606 GN=SRRM2 PE=1 SV=2	0.0985305	0.489887	0.743691	n.s.	14.902	14.7592	14.7099	14.6227	15.1413	14.5909	14.7687	14.887
sp|P05141|ADT2_HUMAN	SLC25A5	ADP/ATP translocase 2 OS=Homo sapiens OX=9606 GN=SLC25A5 PE=1 SV=7	0.0984838	0.29529	0.603855	n.s.	15.6412	15.6741	15.6717	15.7056	15.8797	15.7535	15.7067	15.7466
sp|Q9Y3U8|RL36_HUMAN	RPL36	60S ribosomal protein L36 OS=Homo sapiens OX=9606 GN=RPL36 PE=1 SV=3	0.0983452	0.124042	0.396128	n.s.	15.339	15.4388	15.4666	15.2506	15.541	15.3952	15.4826	15.4695
sp|Q07020|RL18_HUMAN	RPL18	60S ribosomal protein L18 OS=Homo sapiens OX=9606 GN=RPL18 PE=1 SV=2	0.0982028	0.365563	0.66086	n.s.	14.927	15.0952	14.9037	14.894	14.8235	15.0215	15.0328	15.3351
tr|M0R3A2|M0R3A2_HUMAN	ANGPTL4	Isoform of Q9BY76, Angiopoietin-related protein 4 (Fragment) OS=Homo sapiens OX=9606 GN=ANGPTL4 PE=1 SV=8	0.0981688	0.670487	0.855081	n.s.	14.9612	14.8745	14.6829	14.8694	14.6974	14.5662	14.9244	15.5925
sp|Q9NWU5|RM22_HUMAN	MRPL22	39S ribosomal protein L22, mitochondrial OS=Homo sapiens OX=9606 GN=MRPL22 PE=1 SV=1	0.0980445	0.199059	0.497473	n.s.	14.5241	14.4822	14.4857	14.4455	14.7751	14.4366	14.5815	14.5364
sp|Q96CT7|CC124_HUMAN	CCDC124	Coiled-coil domain-containing protein 124 OS=Homo sapiens OX=9606 GN=CCDC124 PE=1 SV=1	0.0976169	0.272674	0.586455	n.s.	14.5827	14.5333	14.7673	14.7155	14.9444	14.6251	14.6545	14.7653
sp|P27695|APEX1_HUMAN	APEX1	DNA-(apurinic or apyrimidinic site) endonuclease OS=Homo sapiens OX=9606 GN=APEX1 PE=1 SV=2	0.0974572	0.359544	0.657119	n.s.	15.8325	15.7933	16.0566	16.0325	15.9078	16.2184	16.1387	15.8397
sp|O00231|PSD11_HUMAN	PSMD11	26S proteasome non-ATPase regulatory subunit 11 OS=Homo sapiens OX=9606 GN=PSMD11 PE=1 SV=3	0.0971391	0.1937	0.490163	n.s.	17.2849	17.4226	17.339	17.4891	17.333	17.6007	17.515	17.4754
sp|P62820|RAB1A_HUMAN	RAB1A	Ras-related protein Rab-1A OS=Homo sapiens OX=9606 GN=RAB1A PE=1 SV=3	0.0965673	0.201796	0.497973	n.s.	15.8968	15.9163	15.9908	15.9695	15.934	16.0904	16.1092	16.026
sp|O43390|HNRPR_HUMAN	HNRNPR	Heterogeneous nuclear ribonucleoprotein R OS=Homo sapiens OX=9606 GN=HNRNPR PE=1 SV=1	0.0961804	0.487121	0.743691	n.s.	15.8205	15.8123	15.5971	15.5952	15.8725	15.5757	15.7277	16.0339
sp|Q9NY59|NSMA2_HUMAN	SMPD3	Sphingomyelin phosphodiesterase 3 OS=Homo sapiens OX=9606 GN=SMPD3 PE=1 SV=1	0.095998	0.332508	0.635376	n.s.	13.8648	13.5922	13.9305	14.0441	14.0524	13.875	13.9811	13.9071
sp|Q9H857|NT5D2_HUMAN	NT5DC2	5'-nucleotidase domain-containing protein 2 OS=Homo sapiens OX=9606 GN=NT5DC2 PE=1 SV=1	0.0959182	0.317429	0.624854	n.s.	14.8832	15.0812	14.8648	14.9865	14.82	15.1187	15.2172	15.0435
sp|P63162|RSMN_HUMAN	SNRPN	Small nuclear ribonucleoprotein-associated protein N OS=Homo sapiens OX=9606 GN=SNRPN PE=1 SV=1	0.0957482	0.147614	0.429537	n.s.	16.1744	16.1317	15.9983	16.2119	16.2712	16.1426	16.1874	16.2982
sp|P06744|G6PI_HUMAN	GPI	Glucose-6-phosphate isomerase OS=Homo sapiens OX=9606 GN=GPI PE=1 SV=4	0.0955458	0.661147	0.851546	n.s.	14.4996	14.6859	14.8835	14.9368	14.4039	15.2887	15.1201	14.5754
sp|Q6DD87|ZN787_HUMAN	ZNF787	Zinc finger protein 787 OS=Homo sapiens OX=9606 GN=ZNF787 PE=1 SV=4	0.0951027	0.463986	0.721562	n.s.	16.6992	16.4369	16.3283	16.4523	16.8949	16.3231	16.5522	16.527
sp|Q13618|CUL3_HUMAN	CUL3	Cullin-3 OS=Homo sapiens OX=9606 GN=CUL3 PE=1 SV=2	0.0950775	0.5239	0.767097	n.s.	13.6218	13.7661	13.6573	13.9304	13.5148	14.2191	13.9098	13.7122
sp|P05023|AT1A1_HUMAN	ATP1A1	Sodium/potassium-transporting ATPase subunit alpha-1 OS=Homo sapiens OX=9606 GN=ATP1A1 PE=1 SV=1	0.0949059	0.233798	0.54691	n.s.	15.1238	15.0387	15.224	15.1527	15.3975	15.152	15.1344	15.235
sp|O15173|PGRC2_HUMAN	PGRMC2	Membrane-associated progesterone receptor component 2 OS=Homo sapiens OX=9606 GN=PGRMC2 PE=1 SV=1	0.0948897	0.541924	0.776258	n.s.	15.2651	15.7234	15.5131	15.7986	15.7513	15.9881	15.473	15.4674
sp|Q9BT92|TCHP_HUMAN	TCHP	Trichoplein keratin filament-binding protein OS=Homo sapiens OX=9606 GN=TCHP PE=1 SV=1	0.0947885	0.171939	0.466711	n.s.	13.7517	13.5968	13.4866	13.5721	13.6139	13.6769	13.7274	13.7682
sp|Q14195|DPYL3_HUMAN	DPYSL3	Dihydropyrimidinase-related protein 3 OS=Homo sapiens OX=9606 GN=DPYSL3 PE=1 SV=1	0.0947352	0.688351	0.866266	n.s.	15.3309	15.5615	15.578	15.7142	15.3614	16.105	15.8158	15.2814
sp|P11216|PYGB_HUMAN	PYGB	Glycogen phosphorylase, brain form OS=Homo sapiens OX=9606 GN=PYGB PE=1 SV=5	0.0946728	0.439623	0.709254	n.s.	15.0352	15.1408	15.1514	15.3248	15.0603	15.4271	15.3622	15.1812
sp|Q9NRZ5|PLCD_HUMAN	AGPAT4	1-acyl-sn-glycerol-3-phosphate acyltransferase delta OS=Homo sapiens OX=9606 GN=AGPAT4 PE=1 SV=1	0.094594	0.121032	0.393575	n.s.	14.6199	14.6363	14.5609	14.4672	14.6089	14.6125	14.7515	14.6898
sp|P61160|ARP2_HUMAN	ACTR2	Actin-related protein 2 OS=Homo sapiens OX=9606 GN=ACTR2 PE=1 SV=1	0.0942958	0.630576	0.831275	n.s.	16.1192	16.235	16.2047	16.2189	16.0517	16.5316	16.3502	16.2215
sp|P49588|SYAC_HUMAN	AARS1	Alanine--tRNA ligase, cytoplasmic OS=Homo sapiens OX=9606 GN=AARS1 PE=1 SV=2	0.0938941	0.524834	0.767097	n.s.	14.3931	14.5922	14.2812	14.4553	14.0958	14.7151	14.7493	14.5372
sp|Q99426|TBCB_HUMAN	TBCB	Tubulin-folding cofactor B OS=Homo sapiens OX=9606 GN=TBCB PE=1 SV=2	0.0937244	0.617903	0.823802	n.s.	16.1675	16.3439	16.3235	16.469	16.1086	16.7698	16.5587	16.2416
sp|Q96GC5|RM48_HUMAN	MRPL48	39S ribosomal protein L48, mitochondrial OS=Homo sapiens OX=9606 GN=MRPL48 PE=1 SV=2	0.0934448	0.167152	0.457765	n.s.	15.9066	16.0164	15.9809	15.9139	16.1737	15.9847	15.9844	16.0487
sp|P09874|PARP1_HUMAN	PARP1	Poly [ADP-ribose] polymerase 1 OS=Homo sapiens OX=9606 GN=PARP1 PE=1 SV=4	0.0933109	0.620231	0.823802	n.s.	15.4653	15.6008	15.2946	15.1251	15.3999	15.3651	15.4288	15.6653
sp|Q9Y6G9|DC1L1_HUMAN	DYNC1LI1	Cytoplasmic dynein 1 light intermediate chain 1 OS=Homo sapiens OX=9606 GN=DYNC1LI1 PE=1 SV=3	0.0930831	0.287243	0.597889	n.s.	14.9389	14.9812	14.817	14.9898	14.83	15.1201	15.1324	15.0166
sp|Q8NBU5|ATAD1_HUMAN	ATAD1	Outer mitochondrial transmembrane helix translocase OS=Homo sapiens OX=9606 GN=ATAD1 PE=1 SV=1	0.0929472	0.370979	0.663763	n.s.	14.3081	14.6719	14.715	14.5196	14.7479	14.6201	14.7325	14.4859
sp|P55036|PSMD4_HUMAN	PSMD4	26S proteasome non-ATPase regulatory subunit 4 OS=Homo sapiens OX=9606 GN=PSMD4 PE=1 SV=1	0.0927908	0.246505	0.559966	n.s.	13.8518	13.7318	13.9768	14.0745	13.9216	14.0475	14.0171	14.0199
sp|P52209|6PGD_HUMAN	PGD	6-phosphogluconate dehydrogenase, decarboxylating OS=Homo sapiens OX=9606 GN=PGD PE=1 SV=3	0.0924838	0.552484	0.77706	n.s.	15.5868	15.8541	15.7469	15.9363	15.6671	16.131	15.9805	15.7155
sp|Q07955|SRSF1_HUMAN	SRSF1	Serine/arginine-rich splicing factor 1 OS=Homo sapiens OX=9606 GN=SRSF1 PE=1 SV=2	0.0922739	0.418562	0.698373	n.s.	15.4296	15.5294	15.29	15.2811	15.5926	15.2622	15.4116	15.6328
sp|P67812|SC11A_HUMAN	SEC11A	Signal peptidase complex catalytic subunit SEC11A OS=Homo sapiens OX=9606 GN=SEC11A PE=1 SV=1	0.0913756	0.552077	0.77706	n.s.	13.9412	14.2843	14.0432	14.3691	13.9527	14.5769	14.3681	14.1056
sp|O43395|PRPF3_HUMAN	PRPF3	U4/U6 small nuclear ribonucleoprotein Prp3 OS=Homo sapiens OX=9606 GN=PRPF3 PE=1 SV=2	0.0912571	0.366042	0.66086	n.s.	15.1189	15.0302	15.0835	14.8877	15.3972	15.078	15.0182	14.992
sp|Q8WUD1|RAB2B_HUMAN	RAB2B	Ras-related protein Rab-2B OS=Homo sapiens OX=9606 GN=RAB2B PE=1 SV=1	0.0910928	0.0355483	0.194421	n.s.	15.3971	15.4413	15.3601	15.4896	15.5272	15.546	15.5027	15.4765
sp|Q9BWC9|CC106_HUMAN	CCDC106	Coiled-coil domain-containing protein 106 OS=Homo sapiens OX=9606 GN=CCDC106 PE=1 SV=1	0.0906756	0.206648	0.504449	n.s.	15.2079	15.0959	15.2147	15.0845	15.3499	15.1678	15.1156	15.3325
sp|Q13263|TIF1B_HUMAN	TRIM28	Transcription intermediary factor 1-beta OS=Homo sapiens OX=9606 GN=TRIM28 PE=1 SV=5	0.0905763	0.422038	0.699024	n.s.	15.1467	15.125	15.2604	15.2762	15.339	15.3911	15.3358	15.1046
sp|Q86Y82|STX12_HUMAN	STX12	Syntaxin-12 OS=Homo sapiens OX=9606 GN=STX12 PE=1 SV=1	0.0904357	0.280152	0.594406	n.s.	16.5865	16.5594	16.5233	16.3233	16.4256	16.6422	16.6402	16.6464
sp|Q9BTV5|FSD1_HUMAN	FSD1	Fibronectin type III and SPRY domain-containing protein 1 OS=Homo sapiens OX=9606 GN=FSD1 PE=1 SV=1	0.0903458	0.641031	0.836595	n.s.	13.7383	13.6756	13.8246	13.6953	13.1865	14.075	14.1081	13.9258
sp|Q9UHK0|NUFP1_HUMAN	NUFIP1	Nuclear fragile X mental retardation-interacting protein 1 OS=Homo sapiens OX=9606 GN=NUFIP1 PE=1 SV=2	0.0901409	0.653892	0.846293	n.s.	14.5848	14.3115	14.6245	14.6448	15.267	14.4392	14.3459	14.474
sp|O00203|AP3B1_HUMAN	AP3B1	AP-3 complex subunit beta-1 OS=Homo sapiens OX=9606 GN=AP3B1 PE=1 SV=3	0.089987	0.448606	0.712649	n.s.	15.0361	14.7755	14.7457	14.9238	14.6443	15.1501	15.0353	15.0114
sp|Q13683|ITA7_HUMAN	ITGA7	Integrin alpha-7 OS=Homo sapiens OX=9606 GN=ITGA7 PE=1 SV=3	0.0886932	0.210482	0.511798	n.s.	14.4295	14.4126	14.4136	14.2192	14.4044	14.5764	14.4747	14.3741
sp|P10599|THIO_HUMAN	TXN	Thioredoxin OS=Homo sapiens OX=9606 GN=TXN PE=1 SV=3	0.0886707	0.411567	0.693119	n.s.	15.5455	15.4063	15.638	15.7128	15.4017	15.8176	15.7065	15.7314
sp|Q14974|IMB1_HUMAN	KPNB1	Importin subunit beta-1 OS=Homo sapiens OX=9606 GN=KPNB1 PE=1 SV=2	0.0885179	0.619764	0.823802	n.s.	14.4599	14.503	14.4376	14.7525	14.3667	15.0325	14.6368	14.471
sp|P26038|MOES_HUMAN	MSN	Moesin OS=Homo sapiens OX=9606 GN=MSN PE=1 SV=3	0.0882826	0.763365	0.89793	n.s.	16.1901	16.2581	16.5088	16.56	16.4854	16.6466	16.5307	16.2074
sp|Q9NRH3|TBG2_HUMAN	TUBG2	Tubulin gamma-2 chain OS=Homo sapiens OX=9606 GN=TUBG2 PE=2 SV=1	0.0878421	0.250961	0.56158	n.s.	13.9888	14.2635	14.2888	14.0791	14.2979	14.2072	14.2247	14.2417
sp|Q8IWU6|SULF1_HUMAN	SULF1	Extracellular sulfatase Sulf-1 OS=Homo sapiens OX=9606 GN=SULF1 PE=1 SV=1	0.0875374	0.399333	0.68608	n.s.	15.853	15.9199	16.2117	16.0583	16.2846	15.9621	15.9747	16.1716
sp|O14950|ML12B_HUMAN	MYL12B	Myosin regulatory light chain 12B OS=Homo sapiens OX=9606 GN=MYL12B PE=1 SV=2	0.0872994	0.547657	0.776529	n.s.	15.4225	15.5268	15.4716	15.5962	15.402	15.6375	15.6431	15.6837
sp|O75093|SLIT1_HUMAN	SLIT1	Slit homolog 1 protein OS=Homo sapiens OX=9606 GN=SLIT1 PE=1 SV=4	0.0867934	0.436196	0.707096	n.s.	14.36	14.4204	14.3786	14.1363	14.6291	14.193	14.3432	14.4772
sp|Q02750|MP2K1_HUMAN	MAP2K1	Dual specificity mitogen-activated protein kinase kinase 1 OS=Homo sapiens OX=9606 GN=MAP2K1 PE=1 SV=2	0.0867825	0.212199	0.514632	n.s.	15.428	15.5716	15.5437	15.5819	15.6517	15.7581	15.5518	15.5107
sp|Q9UBU9|NXF1_HUMAN	NXF1	Nuclear RNA export factor 1 OS=Homo sapiens OX=9606 GN=NXF1 PE=1 SV=1	0.0864258	0.362623	0.658512	n.s.	14.9667	15.0175	14.9077	14.848	15.2269	14.928	14.8616	15.0691
sp|Q9UHW9|S12A6_HUMAN	SLC12A6	Solute carrier family 12 member 6 OS=Homo sapiens OX=9606 GN=SLC12A6 PE=1 SV=2	0.0860873	0.478689	0.736597	n.s.	13.7167	13.4735	13.3065	13.6587	13.6987	13.4324	13.5164	13.8523
sp|Q99832|TCPH_HUMAN	CCT7	T-complex protein 1 subunit eta OS=Homo sapiens OX=9606 GN=CCT7 PE=1 SV=2	0.085967	0.50161	0.754438	n.s.	15.0638	15.2208	15.1527	15.308	15.0231	15.5563	15.3556	15.1542
sp|Q9Y265|RUVB1_HUMAN	RUVBL1	RuvB-like 1 OS=Homo sapiens OX=9606 GN=RUVBL1 PE=1 SV=1	0.085889	0.255979	0.566983	n.s.	14.6351	14.865	14.7657	14.805	14.9265	14.9048	14.6873	14.8957
sp|P32121|ARRB2_HUMAN	ARRB2	Beta-arrestin-2 OS=Homo sapiens OX=9606 GN=ARRB2 PE=1 SV=2	0.0853041	0.484965	0.742344	n.s.	15.9752	15.7657	15.9592	15.7764	16.3134	15.8035	15.8715	15.8293
sp|P50991|TCPD_HUMAN	CCT4	T-complex protein 1 subunit delta OS=Homo sapiens OX=9606 GN=CCT4 PE=1 SV=4	0.0847609	0.450244	0.713546	n.s.	14.7858	14.998	14.9179	15.0045	14.9213	15.198	15.0437	14.8824
sp|Q13561|DCTN2_HUMAN	DCTN2	Dynactin subunit 2 OS=Homo sapiens OX=9606 GN=DCTN2 PE=1 SV=4	0.0843985	0.322653	0.629897	n.s.	15.214	15.3081	15.2733	15.4136	15.1906	15.5315	15.4802	15.3443
sp|Q01831|XPC_HUMAN	XPC	DNA repair protein complementing XP-C cells OS=Homo sapiens OX=9606 GN=XPC PE=1 SV=4	0.0830386	0.24061	0.55452	n.s.	14.016	13.9059	14.0683	13.8188	13.9978	14.0207	13.9761	14.1463
sp|Q9NW13|RBM28_HUMAN	RBM28	RNA-binding protein 28 OS=Homo sapiens OX=9606 GN=RBM28 PE=1 SV=3	0.0829022	0.352567	0.653947	n.s.	14.6296	14.5327	14.5262	14.3972	14.8314	14.4688	14.5086	14.6085
sp|Q9NVP1|DDX18_HUMAN	DDX18	ATP-dependent RNA helicase DDX18 OS=Homo sapiens OX=9606 GN=DDX18 PE=1 SV=2	0.0825663	0.689277	0.866516	n.s.	15.721	15.5283	15.7411	15.5925	15.9857	15.5901	15.6206	15.7168
sp|Q9UMS4|PRP19_HUMAN	PRPF19	Pre-mRNA-processing factor 19 OS=Homo sapiens OX=9606 GN=PRPF19 PE=1 SV=1	0.0825427	0.251055	0.56158	n.s.	15.5659	15.4811	15.6013	15.4982	15.7444	15.5888	15.5469	15.5965
sp|Q9UBE0|SAE1_HUMAN	SAE1	SUMO-activating enzyme subunit 1 OS=Homo sapiens OX=9606 GN=SAE1 PE=1 SV=1	0.0824832	0.755716	0.897611	n.s.	14.8066	15.191	15.1934	15.5345	14.8386	15.8554	15.5604	14.801
sp|O75832|PSD10_HUMAN	PSMD10	26S proteasome non-ATPase regulatory subunit 10 OS=Homo sapiens OX=9606 GN=PSMD10 PE=1 SV=1	0.0822013	0.606354	0.817817	n.s.	16.3973	16.5012	16.4656	16.5433	16.345	16.8983	16.5677	16.4252
sp|Q13491-4|GPM6B-4_HUMAN	GPM6B	Isoform of Q13491, Isoform 4 of Neuronal membrane glycoprotein M6-b OS=Homo sapiens OX=9606 GN=GPM6B PE=1 SV=2	0.0821007	0.824875	0.925732	n.s.	15.9586	15.825	16.145	16.1814	15.7134	16.5418	16.2708	15.9123
sp|Q9HCN8|SDF2L_HUMAN	SDF2L1	Stromal cell-derived factor 2-like protein 1 OS=Homo sapiens OX=9606 GN=SDF2L1 PE=1 SV=2	0.0818139	0.308155	0.619299	n.s.	16.1205	16.0722	16.0812	16.0264	16.3775	16.0268	16.0675	16.1558
sp|Q03252|LMNB2_HUMAN	LMNB2	Lamin-B2 OS=Homo sapiens OX=9606 GN=LMNB2 PE=1 SV=4	0.0814553	0.637801	0.834151	n.s.	14.704	14.6838	14.6242	14.4453	14.9673	14.3737	14.5502	14.8919
sp|Q9UIG0|BAZ1B_HUMAN	BAZ1B	Tyrosine-protein kinase BAZ1B OS=Homo sapiens OX=9606 GN=BAZ1B PE=1 SV=2	0.0814446	0.732821	0.888051	n.s.	15.9137	15.8531	15.8465	16.8432	16.4964	16.0293	15.9766	16.2801
sp|Q8IYD1|ERF3B_HUMAN	GSPT2	Eukaryotic peptide chain release factor GTP-binding subunit ERF3B OS=Homo sapiens OX=9606 GN=GSPT2 PE=1 SV=2	0.0814404	0.290157	0.599272	n.s.	15.7467	15.7097	15.6614	15.7645	15.6644	15.9433	15.8398	15.7605
sp|P07737|PROF1_HUMAN	PFN1	Profilin-1 OS=Homo sapiens OX=9606 GN=PFN1 PE=1 SV=2	0.0810829	0.766597	0.89975	n.s.	15.1115	15.3324	15.3593	15.4474	14.8588	15.8994	15.5972	15.2194
sp|Q12931|TRAP1_HUMAN	TRAP1	Heat shock protein 75 kDa, mitochondrial OS=Homo sapiens OX=9606 GN=TRAP1 PE=1 SV=3	0.0809692	0.369674	0.662925	n.s.	13.9065	14.1215	13.7418	13.9746	13.9378	14.1206	14.0873	13.9225
sp|Q04760|LGUL_HUMAN	GLO1	Lactoylglutathione lyase OS=Homo sapiens OX=9606 GN=GLO1 PE=1 SV=4	0.0803867	0.547577	0.776529	n.s.	14.6595	14.807	14.7954	14.938	14.8025	15.2469	14.81	14.6622
sp|Q14240|IF4A2_HUMAN	EIF4A2	Eukaryotic initiation factor 4A-II OS=Homo sapiens OX=9606 GN=EIF4A2 PE=1 SV=2	0.080104	0.618965	0.823802	n.s.	15.8918	16.0547	15.763	16.124	15.6332	16.2245	16.2604	16.0357
sp|P10809|CH60_HUMAN	HSPD1	60 kDa heat shock protein, mitochondrial OS=Homo sapiens OX=9606 GN=HSPD1 PE=1 SV=2	0.0800013	0.845995	0.936942	n.s.	15.5975	15.8702	15.949	16.0315	15.416	16.4834	16.2374	15.6314
sp|Q9H1X3|DJC25_HUMAN	DNAJC25	DnaJ homolog subfamily C member 25 OS=Homo sapiens OX=9606 GN=DNAJC25 PE=1 SV=1	0.0799178	0.55074	0.776529	n.s.	14.8354	14.64	14.8592	14.6769	15.1302	14.6116	14.6807	14.9088
sp|P28331|NDUS1_HUMAN	NDUFS1	NADH-ubiquinone oxidoreductase 75 kDa subunit, mitochondrial OS=Homo sapiens OX=9606 GN=NDUFS1 PE=1 SV=3	0.0797422	0.669437	0.855081	n.s.	13.8855	14.1278	13.8316	14.2724	13.6297	14.4664	14.3106	14.0296
sp|P04350|TBB4A_HUMAN	TUBB4A	Tubulin beta-4A chain OS=Homo sapiens OX=9606 GN=TUBB4A PE=1 SV=2	0.0797074	0.283565	0.594881	n.s.	14.8742	15.004	14.98	14.8683	15.0896	15.0012	14.918	15.0365
sp|Q8N554|ZN276_HUMAN	ZNF276	Zinc finger protein 276 OS=Homo sapiens OX=9606 GN=ZNF276 PE=1 SV=4	0.0792746	0.567679	0.788913	n.s.	15.2935	15.1426	15.3236	15.2741	15.5575	15.1471	15.281	15.3654
sp|P45973|CBX5_HUMAN	CBX5	Chromobox protein homolog 5 OS=Homo sapiens OX=9606 GN=CBX5 PE=1 SV=1	0.0792209	0.339954	0.643576	n.s.	15.104	15.199	15.2657	15.2512	15.4933	15.1453	15.2039	15.2941
sp|Q5VWG9|TAF3_HUMAN	TAF3	Transcription initiation factor TFIID subunit 3 OS=Homo sapiens OX=9606 GN=TAF3 PE=1 SV=1	0.0788291	0.574993	0.795521	n.s.	14.7717	14.5808	14.7158	14.6691	15.1735	14.6304	14.5917	14.6572
sp|P35611|ADDA_HUMAN	ADD1	Alpha-adducin OS=Homo sapiens OX=9606 GN=ADD1 PE=1 SV=2	0.0787899	0.539956	0.77569	n.s.	15.6094	15.6611	15.5468	15.9028	15.5253	16.0093	15.836	15.6648
sp|Q09161|NCBP1_HUMAN	NCBP1	Nuclear cap-binding protein subunit 1 OS=Homo sapiens OX=9606 GN=NCBP1 PE=1 SV=1	0.0779245	0.607594	0.818168	n.s.	13.423	13.8813	13.5023	13.9708	13.9131	13.9768	13.615	13.5843
sp|Q9P1Y6|PHRF1_HUMAN	PHRF1	PHD and RING finger domain-containing protein 1 OS=Homo sapiens OX=9606 GN=PHRF1 PE=1 SV=3	0.0774879	0.263032	0.57402	n.s.	18.2066	18.0513	18.0841	18.1403	18.3577	18.1521	18.1439	18.1385
sp|Q9P265|DIP2B_HUMAN	DIP2B	Disco-interacting protein 2 homolog B OS=Homo sapiens OX=9606 GN=DIP2B PE=1 SV=3	0.0774699	0.536487	0.774721	n.s.	15.5396	15.338	15.5523	15.3922	15.9043	15.4851	15.368	15.3746
sp|Q93009|UBP7_HUMAN	USP7	Ubiquitin carboxyl-terminal hydrolase 7 OS=Homo sapiens OX=9606 GN=USP7 PE=1 SV=2	0.0773776	0.139601	0.421107	n.s.	14.7484	14.77	14.7255	14.8128	14.7765	14.7907	14.8874	14.9116
sp|Q9H0S4|DDX47_HUMAN	DDX47	Probable ATP-dependent RNA helicase DDX47 OS=Homo sapiens OX=9606 GN=DDX47 PE=1 SV=1	0.0768651	0.550609	0.776529	n.s.	14.9609	14.5997	14.7314	14.8209	15.1734	14.7827	14.7803	14.6838
sp|P30414|NKTR_HUMAN	NKTR	NK-tumor recognition protein OS=Homo sapiens OX=9606 GN=NKTR PE=1 SV=2	0.0768428	0.403045	0.68956	n.s.	14.9475	14.7746	15.006	14.8125	15.1505	14.8337	14.8687	14.9951
sp|P68371|TBB4B_HUMAN	TUBB4B	Tubulin beta-4B chain OS=Homo sapiens OX=9606 GN=TUBB4B PE=1 SV=1	0.0767411	0.357217	0.654614	n.s.	15.9235	16.1199	16.0898	16.1712	16.0855	16.235	16.1452	16.1456
sp|P30038|AL4A1_HUMAN	ALDH4A1	Delta-1-pyrroline-5-carboxylate dehydrogenase, mitochondrial OS=Homo sapiens OX=9606 GN=ALDH4A1 PE=1 SV=3	0.0767119	0.631574	0.831275	n.s.	14.1164	14.203	14.0171	14.2218	13.7324	14.4983	14.4278	14.2067
sp|Q9UPN3|MACF1_HUMAN	MACF1	Microtubule-actin cross-linking factor 1, isoforms 1/2/3/5 OS=Homo sapiens OX=9606 GN=MACF1 PE=1 SV=4	0.0765677	0.704974	0.875053	n.s.	15.6572	15.5184	15.4881	15.4595	15.7138	15.5755	15.6039	15.5362
sp|Q99714|HCD2_HUMAN	HSD17B10	3-hydroxyacyl-CoA dehydrogenase type-2 OS=Homo sapiens OX=9606 GN=HSD17B10 PE=1 SV=3	0.0762753	0.559697	0.783072	n.s.	15.6927	15.92	15.7143	15.8064	15.572	16.0475	15.961	15.8579
sp|Q96MU6|ZN778_HUMAN	ZNF778	Zinc finger protein 778 OS=Homo sapiens OX=9606 GN=ZNF778 PE=1 SV=3	0.0759615	0.572804	0.79367	n.s.	14.3805	14.0517	14.4301	14.3574	14.7303	14.1726	14.2774	14.3433
sp|P22102|PUR2_HUMAN	GART	Trifunctional purine biosynthetic protein adenosine-3 OS=Homo sapiens OX=9606 GN=GART PE=1 SV=1	0.0758846	0.343195	0.645176	n.s.	15.0609	15.0117	15.0333	15.1478	14.9993	15.2796	15.1719	15.1065
sp|Q2KHT3|CL16A_HUMAN	CLEC16A	Protein CLEC16A OS=Homo sapiens OX=9606 GN=CLEC16A PE=1 SV=2	0.07559	0.296005	0.604236	n.s.	15.537	15.4826	15.604	15.4858	15.5034	15.7885	15.5905	15.5293
sp|Q9BRT6|LLPH_HUMAN	LLPH	Protein LLP homolog OS=Homo sapiens OX=9606 GN=LLPH PE=1 SV=1	0.0750356	0.382301	0.675821	n.s.	15.9764	15.9226	15.991	15.8415	16.1453	15.8214	15.9198	16.145
sp|Q9Y230|RUVB2_HUMAN	RUVBL2	RuvB-like 2 OS=Homo sapiens OX=9606 GN=RUVBL2 PE=1 SV=3	0.0747767	0.0380028	0.202054	n.s.	15.129	15.1832	15.1151	15.1512	15.2336	15.1907	15.1913	15.2621
sp|Q13200|PSMD2_HUMAN	PSMD2	26S proteasome non-ATPase regulatory subunit 2 OS=Homo sapiens OX=9606 GN=PSMD2 PE=1 SV=3	0.0747588	0.408846	0.691431	n.s.	14.6669	14.7353	14.6557	14.7587	14.6125	14.9502	14.8426	14.7103
sp|P04049|RAF1_HUMAN	RAF1	RAF proto-oncogene serine/threonine-protein kinase OS=Homo sapiens OX=9606 GN=RAF1 PE=1 SV=1	0.0747255	0.54187	0.776258	n.s.	14.3769	14.4357	14.0373	14.2467	14.0746	14.3204	14.4838	14.5166
sp|Q92974|ARHG2_HUMAN	ARHGEF2	Rho guanine nucleotide exchange factor 2 OS=Homo sapiens OX=9606 GN=ARHGEF2 PE=1 SV=4	0.0744034	0.537528	0.774721	n.s.	15.2938	15.1937	15.1122	15.0059	15.3849	14.9999	15.1201	15.3984
sp|Q9P0L0|VAPA_HUMAN	VAPA	Vesicle-associated membrane protein-associated protein A OS=Homo sapiens OX=9606 GN=VAPA PE=1 SV=3	0.0742799	0.100829	0.354136	n.s.	16.4604	16.4325	16.3452	16.3375	16.4151	16.4734	16.4958	16.4886
sp|Q04837|SSBP_HUMAN	SSBP1	Single-stranded DNA-binding protein, mitochondrial OS=Homo sapiens OX=9606 GN=SSBP1 PE=1 SV=1	0.0741167	0.593404	0.809582	n.s.	15.5172	15.6152	15.4385	15.3674	15.3845	15.615	15.5104	15.7248
sp|O75083|WDR1_HUMAN	WDR1	WD repeat-containing protein 1 OS=Homo sapiens OX=9606 GN=WDR1 PE=1 SV=4	0.0740754	0.318502	0.624854	n.s.	15.4912	15.5652	15.4864	15.6469	15.49	15.7566	15.7049	15.5344
sp|Q9Y3C6|PPIL1_HUMAN	PPIL1	Peptidyl-prolyl cis-trans isomerase-like 1 OS=Homo sapiens OX=9606 GN=PPIL1 PE=1 SV=1	0.0739075	0.129059	0.406378	n.s.	14.6109	14.7144	14.6499	14.6793	14.6864	14.7689	14.8321	14.6629
sp|Q9H936|GHC1_HUMAN	SLC25A22	Mitochondrial glutamate carrier 1 OS=Homo sapiens OX=9606 GN=SLC25A22 PE=1 SV=1	0.0736853	0.571463	0.792401	n.s.	15.584	15.5123	15.5036	15.4591	15.8892	15.4729	15.4747	15.5171
sp|Q14416|GRM2_HUMAN	GRM2	Metabotropic glutamate receptor 2 OS=Homo sapiens OX=9606 GN=GRM2 PE=1 SV=2	0.0735556	0.532607	0.771205	n.s.	15.1169	15.024	15.3803	15.5694	15.4275	15.269	15.3414	15.3469
sp|Q15717|ELAV1_HUMAN	ELAVL1	ELAV-like protein 1 OS=Homo sapiens OX=9606 GN=ELAVL1 PE=1 SV=2	0.0735149	0.554621	0.778306	n.s.	15.1036	15.188	14.9525	14.8676	15.1903	14.9225	15.048	15.2449
sp|Q53GG5-2|PDLI3-2_HUMAN	PDLIM3	Isoform of Q53GG5, Isoform 2 of PDZ and LIM domain protein 3 OS=Homo sapiens OX=9606 GN=PDLIM3 PE=1 SV=1	0.0731068	0.752104	0.897611	n.s.	14.9214	15.1341	15.2225	15.2638	14.6645	15.712	15.4911	14.9666
sp|P07910-2|HNRPC-2_HUMAN	HNRNPC	Isoform of P07910, Isoform C1 of Heterogeneous nuclear ribonucleoproteins C1/C2 OS=Homo sapiens OX=9606 GN=HNRNPC PE=1 SV=4	0.0730719	0.647081	0.84211	n.s.	16.0145	16.0391	15.778	15.5334	16.0038	15.6421	15.8849	16.1263
sp|P25786|PSA1_HUMAN	PSMA1	Proteasome subunit alpha type-1 OS=Homo sapiens OX=9606 GN=PSMA1 PE=1 SV=1	0.07268	0.760313	0.897611	n.s.	15.4306	15.5477	15.7853	15.9323	15.2759	16.2494	16.0195	15.4418
sp|P61266|STX1B_HUMAN	STX1B	Syntaxin-1B OS=Homo sapiens OX=9606 GN=STX1B PE=1 SV=1	0.0726653	0.140186	0.421107	n.s.	15.3045	15.334	15.3859	15.366	15.3388	15.4048	15.433	15.5043
sp|Q01518|CAP1_HUMAN	CAP1	Adenylyl cyclase-associated protein 1 OS=Homo sapiens OX=9606 GN=CAP1 PE=1 SV=5	0.0726392	0.524712	0.767097	n.s.	15.4665	15.5187	15.6408	15.7092	15.4453	15.9106	15.7511	15.5188
sp|Q9C040|TRIM2_HUMAN	TRIM2	Tripartite motif-containing protein 2 OS=Homo sapiens OX=9606 GN=TRIM2 PE=1 SV=1	0.0724799	0.466516	0.723235	n.s.	16.417	16.2224	16.5242	16.4094	16.7214	16.3675	16.3782	16.3959
sp|P15531|NDKA_HUMAN	NME1	Nucleoside diphosphate kinase A OS=Homo sapiens OX=9606 GN=NME1 PE=1 SV=1	0.0724503	0.723197	0.884187	n.s.	15.5527	15.8464	16.0176	16.0505	15.7963	16.286	16.1174	15.5572
sp|P67870|CSK2B_HUMAN	CSNK2B	Casein kinase II subunit beta OS=Homo sapiens OX=9606 GN=CSNK2B PE=1 SV=1	0.0722441	0.53692	0.774721	n.s.	14.0233	14.0979	13.8914	14.4643	14.1537	14.1548	14.2265	14.2309
sp|Q15427|SF3B4_HUMAN	SF3B4	Splicing factor 3B subunit 4 OS=Homo sapiens OX=9606 GN=SF3B4 PE=1 SV=1	0.0721301	0.391783	0.679192	n.s.	14.1633	14.1891	14.0442	13.977	14.2824	13.9709	14.1532	14.2557
sp|Q9UPQ7|PZRN3_HUMAN	PDZRN3	E3 ubiquitin-protein ligase PDZRN3 OS=Homo sapiens OX=9606 GN=PDZRN3 PE=1 SV=2	0.0718277	0.512992	0.760334	n.s.	13.3708	13.351	13.6539	13.5037	13.7423	13.6622	13.4251	13.3371
sp|Q15019|SEPT2_HUMAN	SEPTIN2	Septin-2 OS=Homo sapiens OX=9606 GN=SEPTIN2 PE=1 SV=1	0.0718201	0.706611	0.875053	n.s.	14.8489	15.1345	15.0355	15.2961	14.8067	15.5064	15.3572	14.9321
sp|P78356|PI42B_HUMAN	PIP4K2B	Phosphatidylinositol 5-phosphate 4-kinase type-2 beta OS=Homo sapiens OX=9606 GN=PIP4K2B PE=1 SV=1	0.0714707	0.311701	0.621386	n.s.	14.108	14.2369	14.1991	14.2878	14.3004	14.179	14.4319	14.2064
sp|Q9Y3F4|STRAP_HUMAN	STRAP	Serine-threonine kinase receptor-associated protein OS=Homo sapiens OX=9606 GN=STRAP PE=1 SV=1	0.0713113	0.291187	0.600071	n.s.	14.876	14.9463	14.8631	15.0453	14.9358	15.1195	15.0263	14.9344
sp|P28838|AMPL_HUMAN	LAP3	Cytosol aminopeptidase OS=Homo sapiens OX=9606 GN=LAP3 PE=1 SV=3	0.0711014	0.37259	0.664228	n.s.	14.9092	14.9816	14.7612	14.9737	14.8361	15.1188	14.963	14.9923
sp|O14979|HNRDL_HUMAN	HNRNPDL	Heterogeneous nuclear ribonucleoprotein D-like OS=Homo sapiens OX=9606 GN=HNRNPDL PE=1 SV=3	0.0709879	0.425649	0.700097	n.s.	16.3598	16.3785	16.2213	16.1636	16.5496	16.2257	16.2358	16.3961
sp|Q01130|SRSF2_HUMAN	SRSF2	Serine/arginine-rich splicing factor 2 OS=Homo sapiens OX=9606 GN=SRSF2 PE=1 SV=4	0.0706401	0.480608	0.737723	n.s.	16.3857	16.5781	16.287	16.2815	16.379	16.3069	16.6713	16.4577
sp|P46821|MAP1B_HUMAN	MAP1B	Microtubule-associated protein 1B OS=Homo sapiens OX=9606 GN=MAP1B PE=1 SV=2	0.070164	0.866688	0.949132	n.s.	15.2559	15.4035	15.6185	15.7164	15.2505	16.0441	15.8657	15.1145
sp|Q86XR8|CEP57_HUMAN	CEP57	Centrosomal protein of 57 kDa OS=Homo sapiens OX=9606 GN=CEP57 PE=1 SV=2	0.0696601	0.443706	0.710921	n.s.	14.4391	14.2525	14.2037	14.103	14.1479	14.3236	14.3473	14.4581
sp|Q9UJS0|CMC2_HUMAN	SLC25A13	Calcium-binding mitochondrial carrier protein Aralar2 OS=Homo sapiens OX=9606 GN=SLC25A13 PE=1 SV=2	0.0695088	0.286867	0.597802	n.s.	16.1386	16.2442	16.242	16.1387	16.2554	16.3634	16.2745	16.1483
sp|P08559|ODPA_HUMAN	PDHA1	Pyruvate dehydrogenase E1 component subunit alpha, somatic form, mitochondrial OS=Homo sapiens OX=9606 GN=PDHA1 PE=1 SV=3	0.0691144	0.519575	0.76504	n.s.	14.2262	14.414	14.0714	14.323	14.0931	14.4725	14.4191	14.3264
sp|Q99996|AKAP9_HUMAN	AKAP9	A-kinase anchor protein 9 OS=Homo sapiens OX=9606 GN=AKAP9 PE=1 SV=4	0.0688613	0.194825	0.491677	n.s.	14.8624	14.7694	14.6606	14.6713	14.7546	14.8324	14.8159	14.8362
sp|Q15393|SF3B3_HUMAN	SF3B3	Splicing factor 3B subunit 3 OS=Homo sapiens OX=9606 GN=SF3B3 PE=1 SV=4	0.0685116	0.388622	0.679192	n.s.	15.2833	15.214	15.0689	15.1703	15.3631	15.1595	15.1588	15.3291
sp|Q96GY0|ZC21A_HUMAN	ZC2HC1A	Zinc finger C2HC domain-containing protein 1A OS=Homo sapiens OX=9606 GN=ZC2HC1A PE=1 SV=2	0.0684633	0.44679	0.712238	n.s.	15.6283	15.4114	15.5267	15.5454	15.5921	15.5472	15.6626	15.5837
sp|P09936|UCHL1_HUMAN	UCHL1	Ubiquitin carboxyl-terminal hydrolase isozyme L1 OS=Homo sapiens OX=9606 GN=UCHL1 PE=1 SV=2	0.0678983	0.793665	0.915924	n.s.	15.4252	15.6346	15.6937	15.9291	15.4284	16.2599	15.9114	15.3544
sp|Q7Z7C8|TAF8_HUMAN	TAF8	Transcription initiation factor TFIID subunit 8 OS=Homo sapiens OX=9606 GN=TAF8 PE=1 SV=1	0.0677067	0.333621	0.6362	n.s.	14.4462	14.2747	14.2902	14.3891	14.5288	14.3587	14.2962	14.4874
sp|Q96GM5|SMRD1_HUMAN	SMARCD1	SWI/SNF-related matrix-associated actin-dependent regulator of chromatin subfamily D member 1 OS=Homo sapiens OX=9606 GN=SMARCD1 PE=1 SV=2	0.0673635	0.28007	0.594406	n.s.	14.5728	14.6683	14.5779	14.7801	14.664	14.7352	14.7943	14.6751
sp|O75947|ATP5H_HUMAN	ATP5PD	ATP synthase subunit d, mitochondrial OS=Homo sapiens OX=9606 GN=ATP5PD PE=1 SV=3	0.0669265	0.53944	0.77568	n.s.	15.1837	15.2722	15.2544	15.4877	15.1016	15.3699	15.3977	15.5964
sp|Q96G61|NUD11_HUMAN	NUDT11	Diphosphoinositol polyphosphate phosphohydrolase 3-beta OS=Homo sapiens OX=9606 GN=NUDT11 PE=1 SV=1	0.0668064	0.762208	0.89793	n.s.	14.7027	14.9261	14.4089	14.8817	14.3358	14.9917	15.0589	14.8003
sp|P13497|BMP1_HUMAN	BMP1	Bone morphogenetic protein 1 OS=Homo sapiens OX=9606 GN=BMP1 PE=1 SV=2	0.0667025	0.560516	0.78363	n.s.	16.495	16.4221	16.4935	16.1983	16.5195	16.1695	16.6404	16.5464
sp|Q1KMD3|HNRL2_HUMAN	HNRNPUL2	Heterogeneous nuclear ribonucleoprotein U-like protein 2 OS=Homo sapiens OX=9606 GN=HNRNPUL2 PE=1 SV=1	0.0662661	0.685852	0.865766	n.s.	15.581	15.5419	15.4522	15.4036	15.8708	15.3321	15.4047	15.6361
sp|Q96N67|DOCK7_HUMAN	DOCK7	Dedicator of cytokinesis protein 7 OS=Homo sapiens OX=9606 GN=DOCK7 PE=1 SV=4	0.0660841	0.20705	0.50477	n.s.	15.0723	15.1336	15.0779	15.144	15.0735	15.2424	15.219	15.1573
tr|E9PK54|E9PK54_HUMAN	HSPA8	Isoform of P11142, Heat shock cognate 71 kDa protein (Fragment) OS=Homo sapiens OX=9606 GN=HSPA8 PE=1 SV=8	0.0660777	0.359445	0.657119	n.s.	14.7806	14.678	14.7649	14.8384	14.8152	14.8186	14.8222	14.8701
sp|O75306|NDUS2_HUMAN	NDUFS2	NADH dehydrogenase [ubiquinone] iron-sulfur protein 2, mitochondrial OS=Homo sapiens OX=9606 GN=NDUFS2 PE=1 SV=2	0.0657032	0.545981	0.776529	n.s.	15.9238	16.1735	16.0724	15.9229	16.131	16.2713	16.1516	15.8014
sp|P31946|1433B_HUMAN	YWHAB	14-3-3 protein beta/alpha OS=Homo sapiens OX=9606 GN=YWHAB PE=1 SV=3	0.065644	0.730646	0.887583	n.s.	14.9783	15.1183	15.1313	15.3146	14.8303	15.5326	15.4213	15.0209
sp|O95825|QORL1_HUMAN	CRYZL1	Quinone oxidoreductase-like protein 1 OS=Homo sapiens OX=9606 GN=CRYZL1 PE=1 SV=2	0.0655345	0.482538	0.740076	n.s.	14.2706	14.1615	14.2515	14.2114	14.0408	14.4715	14.4012	14.2436
sp|Q9UQB8|BAIP2_HUMAN	BAIAP2	Brain-specific angiogenesis inhibitor 1-associated protein 2 OS=Homo sapiens OX=9606 GN=BAIAP2 PE=1 SV=1	0.0650752	0.457836	0.719346	n.s.	14.1253	14.092	14.1332	14.0777	14.3973	14.1615	14.0047	14.1251
sp|Q9BWF3|RBM4_HUMAN	RBM4	RNA-binding protein 4 OS=Homo sapiens OX=9606 GN=RBM4 PE=1 SV=1	0.0650342	0.594561	0.809975	n.s.	13.7015	13.9649	13.7845	13.7451	13.5999	14.141	13.8235	13.8917
sp|Q8IVB4|SL9A9_HUMAN	SLC9A9	Sodium/hydrogen exchanger 9 OS=Homo sapiens OX=9606 GN=SLC9A9 PE=1 SV=1	0.0649057	0.608944	0.818213	n.s.	14.5456	14.6317	14.3591	14.2776	14.5761	14.3237	14.3589	14.8149
sp|O75475|PSIP1_HUMAN	PSIP1	PC4 and SFRS1-interacting protein OS=Homo sapiens OX=9606 GN=PSIP1 PE=1 SV=1	0.0647461	0.529177	0.769225	n.s.	14.8358	14.7195	14.8561	14.5378	14.9729	14.6205	14.7063	14.9085
sp|P62191|PRS4_HUMAN	PSMC1	26S proteasome regulatory subunit 4 OS=Homo sapiens OX=9606 GN=PSMC1 PE=1 SV=1	0.0643462	0.490278	0.743691	n.s.	14.567	14.8515	14.7549	14.7126	14.774	14.9493	14.712	14.7082
sp|P82675|RT05_HUMAN	MRPS5	28S ribosomal protein S5, mitochondrial OS=Homo sapiens OX=9606 GN=MRPS5 PE=1 SV=2	0.0637411	0.388103	0.679192	n.s.	14.6446	14.6127	14.6327	14.5806	14.7902	14.8087	14.5065	14.6201
sp|Q15029|U5S1_HUMAN	EFTUD2	116 kDa U5 small nuclear ribonucleoprotein component OS=Homo sapiens OX=9606 GN=EFTUD2 PE=1 SV=1	0.0635082	0.272945	0.586455	n.s.	15.2589	15.2965	15.21	15.223	15.4169	15.2593	15.2811	15.2851
sp|Q9Y2X3|NOP58_HUMAN	NOP58	Nucleolar protein 58 OS=Homo sapiens OX=9606 GN=NOP58 PE=1 SV=1	0.0634307	0.606456	0.817817	n.s.	15.0941	15.1049	15.0034	14.8901	15.2929	14.9299	14.9723	15.1512
sp|Q9NTK5|OLA1_HUMAN	OLA1	Obg-like ATPase 1 OS=Homo sapiens OX=9606 GN=OLA1 PE=1 SV=2	0.063263	0.692676	0.867007	n.s.	14.8854	15.0603	15.0435	15.164	14.8328	15.4489	15.2196	14.905
sp|O60502|OGA_HUMAN	OGA	Protein O-GlcNAcase OS=Homo sapiens OX=9606 GN=OGA PE=1 SV=2	0.0629946	0.588692	0.804329	n.s.	14.6077	14.8456	14.6605	14.8919	14.6662	15.0792	14.8119	14.7004
sp|P13010|XRCC5_HUMAN	XRCC5	X-ray repair cross-complementing protein 5 OS=Homo sapiens OX=9606 GN=XRCC5 PE=1 SV=3	0.0628027	0.617967	0.823802	n.s.	15.8418	16.0409	15.9744	15.9664	15.8256	16.2691	16.1315	15.8486
sp|O75643|U520_HUMAN	SNRNP200	U5 small nuclear ribonucleoprotein 200 kDa helicase OS=Homo sapiens OX=9606 GN=SNRNP200 PE=1 SV=2	0.0626816	0.281341	0.594635	n.s.	15.4788	15.4347	15.4012	15.4506	15.6073	15.3829	15.4637	15.5623
sp|A3KMH1|VWA8_HUMAN	VWA8	von Willebrand factor A domain-containing protein 8 OS=Homo sapiens OX=9606 GN=VWA8 PE=1 SV=2	0.0625253	0.397983	0.684721	n.s.	14.2328	14.2124	14.1187	13.9601	14.2748	14.1883	14.11	14.201
sp|P40227|TCPZ_HUMAN	CCT6A	T-complex protein 1 subunit zeta OS=Homo sapiens OX=9606 GN=CCT6A PE=1 SV=3	0.0623527	0.716978	0.880485	n.s.	15.4596	15.6366	15.5562	15.571	15.3257	15.8712	15.7102	15.5658
sp|O00488|ZN593_HUMAN	ZNF593	Zinc finger protein 593 OS=Homo sapiens OX=9606 GN=ZNF593 PE=1 SV=2	0.0623473	0.604156	0.816486	n.s.	16.0317	15.8736	16.1233	15.7817	16.1915	15.8535	15.9255	16.0892
sp|O14734|ACOT8_HUMAN	ACOT8	Acyl-coenzyme A thioesterase 8 OS=Homo sapiens OX=9606 GN=ACOT8 PE=1 SV=1	0.0621937	0.480437	0.737723	n.s.	14.0044	14.0466	14.0189	13.8676	14.279	13.8645	13.9979	14.0449
sp|Q8WUM4|PDC6I_HUMAN	PDCD6IP	Programmed cell death 6-interacting protein OS=Homo sapiens OX=9606 GN=PDCD6IP PE=1 SV=1	0.0621406	0.647951	0.84211	n.s.	15.1536	15.1915	14.8326	15.1067	14.7846	15.2933	15.198	15.257
sp|Q14697|GANAB_HUMAN	GANAB	Neutral alpha-glucosidase AB OS=Homo sapiens OX=9606 GN=GANAB PE=1 SV=3	0.0619274	0.760979	0.897677	n.s.	14.9652	15.181	15.0038	15.2493	14.9615	15.4185	15.2165	15.0506
sp|P53618|COPB_HUMAN	COPB1	Coatomer subunit beta OS=Homo sapiens OX=9606 GN=COPB1 PE=1 SV=3	0.0618202	0.427358	0.700592	n.s.	14.9646	15.083	14.9964	15.0973	14.8818	15.216	15.192	15.0988
sp|Q96A72|MGN2_HUMAN	MAGOHB	Protein mago nashi homolog 2 OS=Homo sapiens OX=9606 GN=MAGOHB PE=1 SV=1	0.0616794	0.403961	0.68956	n.s.	15.3534	15.2476	15.1343	15.0141	15.2374	15.2726	15.2557	15.2305
sp|P13073|COX41_HUMAN	COX4I1	Cytochrome c oxidase subunit 4 isoform 1, mitochondrial OS=Homo sapiens OX=9606 GN=COX4I1 PE=1 SV=1	0.0614183	0.510673	0.759065	n.s.	14.5947	14.72	14.7201	14.8903	14.6443	15.0094	14.8018	14.7152
sp|Q5T4S7|UBR4_HUMAN	UBR4	E3 ubiquitin-protein ligase UBR4 OS=Homo sapiens OX=9606 GN=UBR4 PE=1 SV=1	0.0611854	0.698685	0.871604	n.s.	14.4824	14.6882	14.1328	14.4387	14.2268	14.7856	14.6646	14.3097
sp|O95819|M4K4_HUMAN	MAP4K4	Mitogen-activated protein kinase kinase kinase kinase 4 OS=Homo sapiens OX=9606 GN=MAP4K4 PE=1 SV=2	0.0611248	0.744404	0.893761	n.s.	16.1757	15.8815	16.1866	16.1157	16.6204	15.9909	15.995	15.9977
sp|P78347|GTF2I_HUMAN	GTF2I	General transcription factor II-I OS=Homo sapiens OX=9606 GN=GTF2I PE=1 SV=2	0.0608754	0.290545	0.599409	n.s.	14.6766	14.8542	14.8154	14.8151	14.8762	14.9369	14.8148	14.7768
sp|Q9UNE7|CHIP_HUMAN	STUB1	E3 ubiquitin-protein ligase CHIP OS=Homo sapiens OX=9606 GN=STUB1 PE=1 SV=2	0.0604069	0.259736	0.57208	n.s.	14.9698	14.9505	14.9349	14.9548	15.0925	15.0703	14.9907	14.898
sp|Q13867|BLMH_HUMAN	BLMH	Bleomycin hydrolase OS=Homo sapiens OX=9606 GN=BLMH PE=1 SV=1	0.0604065	0.627068	0.828832	n.s.	15.2914	15.3868	15.5481	15.7217	15.3185	15.7262	15.6441	15.5009
sp|P78371|TCPB_HUMAN	CCT2	T-complex protein 1 subunit beta OS=Homo sapiens OX=9606 GN=CCT2 PE=1 SV=4	0.0603588	0.664152	0.85306	n.s.	14.9613	15.2462	15.1447	15.2659	14.9785	15.4269	15.3292	15.125
sp|Q09028|RBBP4_HUMAN	RBBP4	Histone-binding protein RBBP4 OS=Homo sapiens OX=9606 GN=RBBP4 PE=1 SV=3	0.0595634	0.584937	0.802138	n.s.	14.2752	14.4602	14.195	14.3	14.0932	14.5863	14.3677	14.4215
sp|P07203|GPX1_HUMAN	GPX1	Glutathione peroxidase 1 OS=Homo sapiens OX=9606 GN=GPX1 PE=1 SV=4	0.0595589	0.694302	0.868459	n.s.	15.4978	15.7593	15.6145	15.7721	15.3766	15.913	15.866	15.7264
sp|Q9UHB9|SRP68_HUMAN	SRP68	Signal recognition particle subunit SRP68 OS=Homo sapiens OX=9606 GN=SRP68 PE=1 SV=2	0.0595545	0.713496	0.87775	n.s.	15.5632	15.6934	15.8551	15.8908	16.2666	15.562	15.6063	15.8058
sp|O00487|PSDE_HUMAN	PSMD14	26S proteasome non-ATPase regulatory subunit 14 OS=Homo sapiens OX=9606 GN=PSMD14 PE=1 SV=1	0.0590209	0.506483	0.757523	n.s.	14.6447	14.7429	14.6994	14.7686	14.5536	14.9849	14.7629	14.7902
sp|P24752|THIL_HUMAN	ACAT1	Acetyl-CoA acetyltransferase, mitochondrial OS=Homo sapiens OX=9606 GN=ACAT1 PE=1 SV=1	0.0587535	0.631545	0.831275	n.s.	14.2193	14.3929	14.4885	14.2901	14.1865	14.6967	14.4782	14.2645
sp|Q00059|TFAM_HUMAN	TFAM	Transcription factor A, mitochondrial OS=Homo sapiens OX=9606 GN=TFAM PE=1 SV=1	0.0585636	0.670768	0.855081	n.s.	17.2762	17.1068	17.3685	17.2515	17.6238	17.1696	17.2009	17.2429
sp|Q14562|DHX8_HUMAN	DHX8	ATP-dependent RNA helicase DHX8 OS=Homo sapiens OX=9606 GN=DHX8 PE=1 SV=1	0.0584787	0.684305	0.865239	n.s.	15.8185	15.6778	15.6731	15.6866	16.0194	15.6944	15.6719	15.7042
sp|P43487|RANG_HUMAN	RANBP1	Ran-specific GTPase-activating protein OS=Homo sapiens OX=9606 GN=RANBP1 PE=1 SV=1	0.0584284	0.57666	0.797235	n.s.	14.5636	14.8744	14.8222	14.8689	14.6449	15.0353	14.9283	14.7544
sp|Q8N9N7|LRC57_HUMAN	LRRC57	Leucine-rich repeat-containing protein 57 OS=Homo sapiens OX=9606 GN=LRRC57 PE=1 SV=1	0.0576588	0.405392	0.690148	n.s.	13.5559	13.4569	13.684	13.628	13.7319	13.5849	13.7026	13.536
sp|P48651|PTSS1_HUMAN	PTDSS1	Phosphatidylserine synthase 1 OS=Homo sapiens OX=9606 GN=PTDSS1 PE=1 SV=1	0.0574319	0.445361	0.712238	n.s.	15.9847	15.8434	15.701	15.696	15.9479	15.7919	15.8521	15.8629
sp|O75533|SF3B1_HUMAN	SF3B1	Splicing factor 3B subunit 1 OS=Homo sapiens OX=9606 GN=SF3B1 PE=1 SV=3	0.0573121	0.548977	0.776529	n.s.	15.8828	15.9261	15.7964	15.7815	16.18	15.746	15.789	15.9011
sp|Q07812|BAX_HUMAN	BAX	Apoptosis regulator BAX OS=Homo sapiens OX=9606 GN=BAX PE=1 SV=1	0.0571197	0.597127	0.810153	n.s.	13.9358	13.9132	13.8968	13.9616	13.7619	14.1827	14.1873	13.8039
sp|Q9Y324|FCF1_HUMAN	FCF1	rRNA-processing protein FCF1 homolog OS=Homo sapiens OX=9606 GN=FCF1 PE=1 SV=1	0.056867	0.634579	0.833443	n.s.	16.4201	16.2078	16.5937	16.2136	16.6611	16.278	16.2726	16.451
sp|P61960|UFM1_HUMAN	UFM1	Ubiquitin-fold modifier 1 OS=Homo sapiens OX=9606 GN=UFM1 PE=1 SV=1	0.056794	0.554421	0.778306	n.s.	15.2375	15.1314	15.1305	15.1773	15.0209	15.4979	15.1929	15.1923
sp|P19634|SL9A1_HUMAN	SLC9A1	Sodium/hydrogen exchanger 1 OS=Homo sapiens OX=9606 GN=SLC9A1 PE=1 SV=2	0.0566446	0.421504	0.698817	n.s.	14.5341	14.4078	14.458	14.4201	14.441	14.5036	14.4098	14.6923
sp|Q9ULK5|VANG2_HUMAN	VANGL2	Vang-like protein 2 OS=Homo sapiens OX=9606 GN=VANGL2 PE=1 SV=2	0.0565583	0.780342	0.909586	n.s.	16.8303	16.7285	16.7431	16.8915	17.2596	16.6077	16.773	16.7794
sp|P49915|GUAA_HUMAN	GMPS	GMP synthase [glutamine-hydrolyzing] OS=Homo sapiens OX=9606 GN=GMPS PE=1 SV=1	0.0560987	0.758085	0.897611	n.s.	16.5039	16.0841	15.8341	15.9647	15.7474	16.1318	16.3844	16.3476
sp|P11310|ACADM_HUMAN	ACADM	Medium-chain specific acyl-CoA dehydrogenase, mitochondrial OS=Homo sapiens OX=9606 GN=ACADM PE=1 SV=1	0.0559274	0.662176	0.852283	n.s.	15.4944	15.6747	15.4686	15.6374	15.3884	15.8015	15.6678	15.6411
sp|O43709|BUD23_HUMAN	BUD23	Probable 18S rRNA (guanine-N(7))-methyltransferase OS=Homo sapiens OX=9606 GN=BUD23 PE=1 SV=2	0.0553847	0.659593	0.850719	n.s.	16.3307	16.1929	16.2602	16.0527	16.6213	16.1079	16.0716	16.2572
sp|Q9UNQ2|DIM1_HUMAN	DIMT1	Probable dimethyladenosine transferase OS=Homo sapiens OX=9606 GN=DIMT1 PE=1 SV=1	0.0553033	0.757038	0.897611	n.s.	16.8157	16.521	16.683	16.5194	16.869	16.5285	16.6082	16.7547
sp|Q9NQC3|RTN4_HUMAN	RTN4	Reticulon-4 OS=Homo sapiens OX=9606 GN=RTN4 PE=1 SV=2	0.0550991	0.846514	0.936942	n.s.	15.4416	15.6433	15.7035	15.9128	15.4094	16.1509	15.8736	15.4877
sp|P18031|PTN1_HUMAN	PTPN1	Tyrosine-protein phosphatase non-receptor type 1 OS=Homo sapiens OX=9606 GN=PTPN1 PE=1 SV=1	0.0546417	0.547304	0.776529	n.s.	14.631	14.7898	14.6391	14.7412	14.5714	14.9656	14.7427	14.74
sp|P01111|RASN_HUMAN	NRAS	GTPase NRas OS=Homo sapiens OX=9606 GN=NRAS PE=1 SV=1	0.054568	0.461937	0.721562	n.s.	15.4436	15.5715	15.5904	15.6719	15.5307	15.6441	15.6082	15.7127
sp|Q5BJF6|ODFP2_HUMAN	ODF2	Outer dense fiber protein 2 OS=Homo sapiens OX=9606 GN=ODF2 PE=1 SV=1	0.0536492	0.342209	0.644667	n.s.	14.9994	14.8182	14.8132	14.8182	14.8668	14.8559	14.9678	14.9732
sp|O60869|EDF1_HUMAN	EDF1	Endothelial differentiation-related factor 1 OS=Homo sapiens OX=9606 GN=EDF1 PE=1 SV=1	0.0533176	0.59672	0.810153	n.s.	15.323	15.2719	15.4128	15.495	15.3828	15.6043	15.5234	15.2054
sp|Q16891-2|MIC60-2_HUMAN	IMMT	Isoform of Q16891, Isoform 2 of MICOS complex subunit MIC60 OS=Homo sapiens OX=9606 GN=IMMT PE=1 SV=1	0.0531647	0.293471	0.601218	n.s.	15.5224	15.6453	15.5958	15.5624	15.5649	15.679	15.6567	15.638
sp|Q9UPT5|EXOC7_HUMAN	EXOC7	Exocyst complex component 7 OS=Homo sapiens OX=9606 GN=EXOC7 PE=1 SV=3	0.053158	0.447056	0.712238	n.s.	14.1806	14.3717	14.3802	14.23	14.2795	14.4453	14.4083	14.2419
sp|P05556|ITB1_HUMAN	ITGB1	Integrin beta-1 OS=Homo sapiens OX=9606 GN=ITGB1 PE=1 SV=2	0.0529257	0.343318	0.645176	n.s.	14.4369	14.3971	14.5679	14.4366	14.4661	14.5146	14.5287	14.5409
sp|P52294|IMA5_HUMAN	KPNA1	Importin subunit alpha-5 OS=Homo sapiens OX=9606 GN=KPNA1 PE=1 SV=3	0.0525551	0.629795	0.831275	n.s.	13.9551	14.338	14.0385	14.0226	13.9218	14.2239	14.1156	14.3033
sp|P38646|GRP75_HUMAN	HSPA9	Stress-70 protein, mitochondrial OS=Homo sapiens OX=9606 GN=HSPA9 PE=1 SV=2	0.0525476	0.583998	0.80144	n.s.	16.772	16.8216	16.6945	16.7868	16.6429	16.8763	16.8722	16.8937
sp|Q9UIW2|PLXA1_HUMAN	PLXNA1	Plexin-A1 OS=Homo sapiens OX=9606 GN=PLXNA1 PE=1 SV=3	0.0524325	0.330933	0.634317	n.s.	14.8381	14.9098	14.8094	14.8833	14.7945	15.0068	14.9624	14.8868
sp|P50213|IDH3A_HUMAN	IDH3A	Isocitrate dehydrogenase [NAD] subunit alpha, mitochondrial OS=Homo sapiens OX=9606 GN=IDH3A PE=1 SV=1	0.0522813	0.88931	0.957138	n.s.	14.7257	14.8789	13.5547	14.7605	13.6324	14.8276	14.846	14.8228
sp|P52788|SPSY_HUMAN	SMS	Spermine synthase OS=Homo sapiens OX=9606 GN=SMS PE=1 SV=2	0.0521608	0.619431	0.823802	n.s.	15.7323	16.0725	15.8212	15.8798	15.8538	16.1208	16.0172	15.7226
sp|P62304|RUXE_HUMAN	SNRPE	Small nuclear ribonucleoprotein E OS=Homo sapiens OX=9606 GN=SNRPE PE=1 SV=1	0.0519857	0.457668	0.719346	n.s.	14.7348	14.6781	14.569	14.5721	14.8441	14.5969	14.6097	14.7112
sp|P02545|LMNA_HUMAN	LMNA	Prelamin-A/C OS=Homo sapiens OX=9606 GN=LMNA PE=1 SV=1	0.0519187	0.764256	0.898134	n.s.	15.5538	15.5534	15.4083	15.3982	15.8319	15.0925	15.3528	15.8441
sp|P51511|MMP15_HUMAN	MMP15	Matrix metalloproteinase-15 OS=Homo sapiens OX=9606 GN=MMP15 PE=1 SV=1	0.0515386	0.554407	0.778306	n.s.	15.1231	15.1594	15.1837	15.1849	15.4138	15.105	15.1563	15.1821
sp|P17152|TMM11_HUMAN	TMEM11	Transmembrane protein 11, mitochondrial OS=Homo sapiens OX=9606 GN=TMEM11 PE=1 SV=1	0.0512674	0.489534	0.743691	n.s.	14.957	15.0554	15.1173	14.9804	15.1969	15.1723	14.9797	14.9663
sp|Q96E17|RAB3C_HUMAN	RAB3C	Ras-related protein Rab-3C OS=Homo sapiens OX=9606 GN=RAB3C PE=1 SV=1	0.0511533	0.364539	0.660704	n.s.	16.4569	16.6022	16.5496	16.5779	16.4916	16.5868	16.7187	16.5941
sp|Q9BPX5|ARP5L_HUMAN	ARPC5L	Actin-related protein 2/3 complex subunit 5-like protein OS=Homo sapiens OX=9606 GN=ARPC5L PE=1 SV=1	0.0505858	0.446905	0.712238	n.s.	16.462	16.5574	16.5516	16.5573	16.4329	16.714	16.6326	16.5512
sp|Q13617|CUL2_HUMAN	CUL2	Cullin-2 OS=Homo sapiens OX=9606 GN=CUL2 PE=1 SV=2	0.0504327	0.683507	0.864817	n.s.	14.7036	14.707	14.7685	14.8211	15.1238	14.7232	14.5842	14.7706
sp|P60953|CDC42_HUMAN	CDC42	Cell division control protein 42 homolog OS=Homo sapiens OX=9606 GN=CDC42 PE=1 SV=2	0.0502721	0.665691	0.853447	n.s.	15.8636	15.8824	16.0446	16.0196	15.8405	16.3004	16.0862	15.7843
sp|P12956|XRCC6_HUMAN	XRCC6	X-ray repair cross-complementing protein 6 OS=Homo sapiens OX=9606 GN=XRCC6 PE=1 SV=2	0.0502673	0.701415	0.872674	n.s.	15.851	16.0564	15.9922	16.1257	15.8413	16.3777	16.1034	15.9038
sp|P20340|RAB6A_HUMAN	RAB6A	Ras-related protein Rab-6A OS=Homo sapiens OX=9606 GN=RAB6A PE=1 SV=3	0.0501025	0.438715	0.709015	n.s.	14.7324	14.8505	14.7678	14.9307	14.7804	14.8635	14.9359	14.9021
sp|P51991|ROA3_HUMAN	HNRNPA3	Heterogeneous nuclear ribonucleoprotein A3 OS=Homo sapiens OX=9606 GN=HNRNPA3 PE=1 SV=2	0.0500507	0.756091	0.897611	n.s.	15.8177	15.8478	15.6717	15.451	15.7693	15.5306	15.7167	15.9718
sp|P48643|TCPE_HUMAN	CCT5	T-complex protein 1 subunit epsilon OS=Homo sapiens OX=9606 GN=CCT5 PE=1 SV=1	0.0497538	0.730294	0.887583	n.s.	15.7607	15.9765	15.8745	15.9925	15.7288	16.2425	15.9819	15.85
sp|Q14344|GNA13_HUMAN	GNA13	Guanine nucleotide-binding protein subunit alpha-13 OS=Homo sapiens OX=9606 GN=GNA13 PE=1 SV=2	0.0496726	0.464119	0.721562	n.s.	14.1502	14.289	14.3139	14.1902	14.1572	14.3763	14.2775	14.3309
sp|P0DMV9|HS71B_HUMAN	HSPA1B	Heat shock 70 kDa protein 1B OS=Homo sapiens OX=9606 GN=HSPA1B PE=1 SV=1	0.0494887	0.372174	0.664216	n.s.	15.5926	15.5316	15.4337	15.5303	15.5277	15.6103	15.6045	15.5438
sp|Q07866|KLC1_HUMAN	KLC1	Kinesin light chain 1 OS=Homo sapiens OX=9606 GN=KLC1 PE=1 SV=2	0.0494862	0.583077	0.800977	n.s.	15.4091	15.5187	15.4554	15.4091	15.3546	15.65	15.5611	15.4246
sp|Q9Y512|SAM50_HUMAN	SAMM50	Sorting and assembly machinery component 50 homolog OS=Homo sapiens OX=9606 GN=SAMM50 PE=1 SV=3	0.0492616	0.590682	0.806459	n.s.	15.0262	15.2651	15.0539	15.0372	14.996	15.1253	15.1764	15.2817
sp|P28070|PSB4_HUMAN	PSMB4	Proteasome subunit beta type-4 OS=Homo sapiens OX=9606 GN=PSMB4 PE=1 SV=4	0.0492089	0.783056	0.911957	n.s.	14.0391	14.3716	14.4403	14.5368	14.1685	14.8328	14.4981	14.0852
sp|O75351|VPS4B_HUMAN	VPS4B	Vacuolar protein sorting-associated protein 4B OS=Homo sapiens OX=9606 GN=VPS4B PE=1 SV=2	0.0491603	0.433053	0.704135	n.s.	15.2817	15.4842	15.3957	15.4005	15.3921	15.5249	15.3465	15.4951
sp|Q96NE9|FRMD6_HUMAN	FRMD6	FERM domain-containing protein 6 OS=Homo sapiens OX=9606 GN=FRMD6 PE=1 SV=1	0.0486485	0.731959	0.887583	n.s.	15.2422	14.9555	15.3092	15.2635	15.6274	15.0769	15.0217	15.239
sp|O15372|EIF3H_HUMAN	EIF3H	Eukaryotic translation initiation factor 3 subunit H OS=Homo sapiens OX=9606 GN=EIF3H PE=1 SV=1	0.0483377	0.574817	0.795521	n.s.	14.6723	14.7718	14.6105	14.9379	14.6507	14.877	14.8873	14.7707
sp|O15530|PDPK1_HUMAN	PDPK1	3-phosphoinositide-dependent protein kinase 1 OS=Homo sapiens OX=9606 GN=PDPK1 PE=1 SV=1	0.0477358	0.386506	0.679192	n.s.	14.2598	14.3641	14.3331	14.3981	14.2893	14.376	14.408	14.4727
sp|Q13509|TBB3_HUMAN	TUBB3	Tubulin beta-3 chain OS=Homo sapiens OX=9606 GN=TUBB3 PE=1 SV=2	0.0476214	0.834811	0.932289	n.s.	15.933	16.1264	16.0971	16.1897	15.9533	16.3196	16.213	16.0509
sp|Q9NYV4|CDK12_HUMAN	CDK12	Cyclin-dependent kinase 12 OS=Homo sapiens OX=9606 GN=CDK12 PE=1 SV=2	0.0474691	0.690645	0.866685	n.s.	16.1792	16.0278	16.1126	16.0279	16.3822	15.9119	16.1235	16.1198
sp|P34897|GLYM_HUMAN	SHMT2	Serine hydroxymethyltransferase, mitochondrial OS=Homo sapiens OX=9606 GN=SHMT2 PE=1 SV=3	0.0470811	0.681116	0.86355	n.s.	15.3054	15.4416	15.3352	15.3878	15.1634	15.6237	15.4206	15.4505
sp|Q92499|DDX1_HUMAN	DDX1	ATP-dependent RNA helicase DDX1 OS=Homo sapiens OX=9606 GN=DDX1 PE=1 SV=2	0.046673	0.841471	0.93469	n.s.	15.2327	15.3716	15.2442	15.3058	15.0193	15.5615	15.4926	15.2675
sp|Q16658|FSCN1_HUMAN	FSCN1	Fascin OS=Homo sapiens OX=9606 GN=FSCN1 PE=1 SV=3	0.0465656	0.784332	0.911957	n.s.	15.6154	15.853	15.6994	15.9893	15.5774	16.0769	15.9631	15.7261
sp|Q9NQ50|RM40_HUMAN	MRPL40	39S ribosomal protein L40, mitochondrial OS=Homo sapiens OX=9606 GN=MRPL40 PE=1 SV=1	0.0465016	0.293599	0.601218	n.s.	15.3959	15.4143	15.4159	15.3287	15.4881	15.4262	15.3825	15.444
sp|P41250|GARS_HUMAN	GARS1	Glycine--tRNA ligase OS=Homo sapiens OX=9606 GN=GARS1 PE=1 SV=3	0.0460109	0.688368	0.866266	n.s.	15.5756	15.6683	15.557	15.6612	15.4601	15.8897	15.6488	15.6475
sp|O75382|TRIM3_HUMAN	TRIM3	Tripartite motif-containing protein 3 OS=Homo sapiens OX=9606 GN=TRIM3 PE=1 SV=2	0.0457727	0.70577	0.875053	n.s.	15.5975	15.4841	15.6045	15.4746	15.797	15.4283	15.5474	15.5711
sp|Q93034|CUL5_HUMAN	CUL5	Cullin-5 OS=Homo sapiens OX=9606 GN=CUL5 PE=1 SV=4	0.0457689	0.539381	0.77568	n.s.	15.0641	15.1401	14.8262	15.127	15.0411	15.1261	15.0594	15.1139
sp|P07942|LAMB1_HUMAN	LAMB1	Laminin subunit beta-1 OS=Homo sapiens OX=9606 GN=LAMB1 PE=1 SV=2	0.045206	0.760333	0.897611	n.s.	15.807	15.8815	15.4475	15.5282	15.6188	15.6392	15.6459	15.9411
tr|A0A5F9ZI63|A0A5F9ZI63_HUMAN	EED	Isoform of O75530, Polycomb protein EED OS=Homo sapiens OX=9606 GN=EED PE=1 SV=2	0.045019	0.489242	0.743691	n.s.	14.7341	14.6491	14.559	14.5885	14.707	14.5563	14.6312	14.8163
sp|Q9UKM9|RALY_HUMAN	RALY	RNA-binding protein Raly OS=Homo sapiens OX=9606 GN=RALY PE=1 SV=1	0.0449017	0.769579	0.902682	n.s.	16.3386	16.3425	16.0872	15.9386	16.235	16.0355	16.228	16.3881
sp|Q9NP79|VTA1_HUMAN	VTA1	Vacuolar protein sorting-associated protein VTA1 homolog OS=Homo sapiens OX=9606 GN=VTA1 PE=1 SV=1	0.0447492	0.43661	0.707096	n.s.	15.7712	15.9206	15.8392	15.7414	15.7693	15.8648	15.8928	15.9244
sp|P19174|PLCG1_HUMAN	PLCG1	1-phosphatidylinositol 4,5-bisphosphate phosphodiesterase gamma-1 OS=Homo sapiens OX=9606 GN=PLCG1 PE=1 SV=1	0.0446567	0.728671	0.887583	n.s.	13.9899	14.3	14.1875	14.1644	13.8888	14.4066	14.4173	14.1078
sp|P11137|MTAP2_HUMAN	MAP2	Microtubule-associated protein 2 OS=Homo sapiens OX=9606 GN=MAP2 PE=1 SV=4	0.0445	0.82773	0.927157	n.s.	15.1118	14.8265	14.9703	14.9663	15.4085	15.0246	15.0013	14.6185
sp|Q12906|ILF3_HUMAN	ILF3	Interleukin enhancer-binding factor 3 OS=Homo sapiens OX=9606 GN=ILF3 PE=1 SV=3	0.0443861	0.489783	0.743691	n.s.	15.6307	15.795	15.6899	15.6207	15.7409	15.7187	15.7526	15.7018
sp|P16949|STMN1_HUMAN	STMN1	Stathmin OS=Homo sapiens OX=9606 GN=STMN1 PE=1 SV=3	0.0440814	0.841114	0.93469	n.s.	15.4885	15.7323	15.9923	16.072	15.5818	16.329	15.9914	15.5591
sp|P78524|DEN2B_HUMAN	DENND2B	DENN domain-containing protein 2B OS=Homo sapiens OX=9606 GN=DENND2B PE=1 SV=3	0.0435011	0.710023	0.876369	n.s.	14.8227	14.6781	14.8046	14.7626	15.1551	14.6015	14.658	14.8274
sp|Q16850|CP51A_HUMAN	CYP51A1	Lanosterol 14-alpha demethylase OS=Homo sapiens OX=9606 GN=CYP51A1 PE=1 SV=4	0.0434088	0.500748	0.753749	n.s.	14.9601	14.9244	15.0283	14.882	14.8592	15.1222	14.9976	14.9895
sp|O75390|CISY_HUMAN	CS	Citrate synthase, mitochondrial OS=Homo sapiens OX=9606 GN=CS PE=1 SV=2	0.0425142	0.656794	0.847859	n.s.	14.9555	15.0394	14.8702	15.0587	14.8503	15.1096	15.1371	14.9969
sp|Q8WUA2|PPIL4_HUMAN	PPIL4	Peptidyl-prolyl cis-trans isomerase-like 4 OS=Homo sapiens OX=9606 GN=PPIL4 PE=1 SV=1	0.0424919	0.773791	0.905497	n.s.	15.2191	15.0137	14.9674	15.1819	15.4948	15.0582	15.1143	14.8849
sp|O95297|MPZL1_HUMAN	MPZL1	Myelin protein zero-like protein 1 OS=Homo sapiens OX=9606 GN=MPZL1 PE=1 SV=1	0.0418729	0.459511	0.720145	n.s.	15.9024	15.9433	16.0662	16.036	16.1387	15.9814	15.9708	16.0245
sp|Q9H2W6|RM46_HUMAN	MRPL46	39S ribosomal protein L46, mitochondrial OS=Homo sapiens OX=9606 GN=MRPL46 PE=1 SV=1	0.0417446	0.243589	0.555372	n.s.	15.75	15.7953	15.8014	15.7568	15.7746	15.8735	15.839	15.7834
sp|Q9UHA3|RLP24_HUMAN	RSL24D1	Probable ribosome biogenesis protein RLP24 OS=Homo sapiens OX=9606 GN=RSL24D1 PE=1 SV=1	0.0415737	0.739303	0.89185	n.s.	14.8174	14.8512	14.9139	14.6619	15.149	14.7198	14.6766	14.8652
sp|P15313|VATB1_HUMAN	ATP6V1B1	V-type proton ATPase subunit B, kidney isoform OS=Homo sapiens OX=9606 GN=ATP6V1B1 PE=1 SV=3	0.0404132	0.705433	0.875053	n.s.	15.8215	15.8988	15.9485	16.0572	15.7846	16.1871	16.0917	15.8243
sp|Q71UM5|RS27L_HUMAN	RPS27L	40S ribosomal protein S27-like OS=Homo sapiens OX=9606 GN=RPS27L PE=1 SV=3	0.040337	0.815387	0.921847	n.s.	16.2275	16.258	16.0569	15.814	16.4073	15.8986	16.1142	16.0977
sp|P00387|NB5R3_HUMAN	CYB5R3	NADH-cytochrome b5 reductase 3 OS=Homo sapiens OX=9606 GN=CYB5R3 PE=1 SV=3	0.040329	0.722607	0.884187	n.s.	15.6719	15.8043	15.6769	15.8229	15.6641	15.9506	15.7677	15.7548
sp|O94913|PCF11_HUMAN	PCF11	Pre-mRNA cleavage complex 2 protein Pcf11 OS=Homo sapiens OX=9606 GN=PCF11 PE=1 SV=3	0.0403132	0.791538	0.914581	n.s.	16.5489	16.5213	16.5624	16.5169	16.9159	16.4092	16.4893	16.4964
sp|Q9H4G0|E41L1_HUMAN	EPB41L1	Band 4.1-like protein 1 OS=Homo sapiens OX=9606 GN=EPB41L1 PE=1 SV=2	0.0398684	0.789683	0.914581	n.s.	17.2358	17.0686	17.3639	17.5133	17.7375	17.1088	17.2741	17.2207
sp|Q709C8|VP13C_HUMAN	VPS13C	Vacuolar protein sorting-associated protein 13C OS=Homo sapiens OX=9606 GN=VPS13C PE=1 SV=1	0.0396345	0.735719	0.890984	n.s.	14.9968	14.9086	14.8872	14.8309	15.1739	14.7689	14.8819	14.9573
sp|P54687|BCAT1_HUMAN	BCAT1	Branched-chain-amino-acid aminotransferase, cytosolic OS=Homo sapiens OX=9606 GN=BCAT1 PE=1 SV=3	0.0386658	0.772152	0.904562	n.s.	15.8782	16.0149	15.9637	16.0777	15.8869	16.3252	16.0943	15.7827
sp|P49327|FAS_HUMAN	FASN	Fatty acid synthase OS=Homo sapiens OX=9606 GN=FASN PE=1 SV=3	0.0385898	0.723316	0.884187	n.s.	15.1227	15.2528	15.1672	15.2842	15.0509	15.4438	15.2928	15.1939
sp|Q9NX00|TM160_HUMAN	TMEM160	Transmembrane protein 160 OS=Homo sapiens OX=9606 GN=TMEM160 PE=1 SV=1	0.0384424	0.526935	0.768126	n.s.	16.0021	15.8246	15.9369	15.8958	16.0179	15.9085	15.8895	15.9974
sp|O14640|DVL1_HUMAN	DVL1	Segment polarity protein dishevelled homolog DVL-1 OS=Homo sapiens OX=9606 GN=DVL1 PE=1 SV=2	0.0382966	0.795013	0.916237	n.s.	13.1312	13.6163	13.2978	13.7319	13.7092	13.2956	13.3976	13.5279
sp|P40939|ECHA_HUMAN	HADHA	Trifunctional enzyme subunit alpha, mitochondrial OS=Homo sapiens OX=9606 GN=HADHA PE=1 SV=2	0.0378912	0.521147	0.76504	n.s.	15.6012	15.7424	15.5934	15.7414	15.6014	15.7753	15.6909	15.7625
sp|O60282|KIF5C_HUMAN	KIF5C	Kinesin heavy chain isoform 5C OS=Homo sapiens OX=9606 GN=KIF5C PE=1 SV=1	0.0377883	0.748386	0.897154	n.s.	15.2854	15.4229	15.4565	15.5477	15.2455	15.722	15.4736	15.4225
sp|P11021|BIP_HUMAN	HSPA5	Endoplasmic reticulum chaperone BiP OS=Homo sapiens OX=9606 GN=HSPA5 PE=1 SV=2	0.037706	0.405842	0.690148	n.s.	15.9797	16.0208	16.0416	16.014	16.0245	16.0804	16.0927	16.0093
sp|Q92688|AN32B_HUMAN	ANP32B	Acidic leucine-rich nuclear phosphoprotein 32 family member B OS=Homo sapiens OX=9606 GN=ANP32B PE=1 SV=1	0.0375842	0.874087	0.95308	n.s.	14.8921	15.0742	15.3519	15.381	14.9427	15.7789	15.3914	14.7366
sp|O95248|MTMR5_HUMAN	SBF1	Myotubularin-related protein 5 OS=Homo sapiens OX=9606 GN=SBF1 PE=1 SV=4	0.0373599	0.671732	0.855584	n.s.	15.0333	14.7452	14.94	14.7724	15.093	14.8935	14.837	14.8168
sp|Q99733|NP1L4_HUMAN	NAP1L4	Nucleosome assembly protein 1-like 4 OS=Homo sapiens OX=9606 GN=NAP1L4 PE=1 SV=1	0.0372592	0.664103	0.85306	n.s.	15.4958	15.6054	15.6433	15.5175	15.4647	15.8088	15.6515	15.4861
sp|Q96ST2|IWS1_HUMAN	IWS1	Protein IWS1 homolog OS=Homo sapiens OX=9606 GN=IWS1 PE=1 SV=2	0.0371511	0.670116	0.855081	n.s.	15.1279	15.1989	15.1061	14.9662	15.1664	15.0071	15.0282	15.346
sp|P08708|RS17_HUMAN	RPS17	40S ribosomal protein S17 OS=Homo sapiens OX=9606 GN=RPS17 PE=1 SV=2	0.0370083	0.605761	0.817817	n.s.	15.5319	15.5224	15.6433	15.49	15.7301	15.5157	15.5058	15.584
sp|O43143|DHX15_HUMAN	DHX15	Pre-mRNA-splicing factor ATP-dependent RNA helicase DHX15 OS=Homo sapiens OX=9606 GN=DHX15 PE=1 SV=2	0.0369799	0.566368	0.787679	n.s.	16.2401	16.1865	16.1483	16.1954	16.3415	16.1705	16.2232	16.183
sp|Q16181|SEPT7_HUMAN	SEPTIN7	Septin-7 OS=Homo sapiens OX=9606 GN=SEPTIN7 PE=1 SV=2	0.0367213	0.822297	0.92496	n.s.	14.2057	14.3157	14.3815	14.4434	14.0218	14.7018	14.6423	14.1272
sp|P62495|ERF1_HUMAN	ETF1	Eukaryotic peptide chain release factor subunit 1 OS=Homo sapiens OX=9606 GN=ETF1 PE=1 SV=3	0.0366721	0.798295	0.916417	n.s.	13.1849	13.5955	13.726	13.3692	13.2251	13.7277	13.5935	13.476
sp|P51805|PLXA3_HUMAN	PLXNA3	Plexin-A3 OS=Homo sapiens OX=9606 GN=PLXNA3 PE=1 SV=2	0.0366675	0.406388	0.690148	n.s.	14.5675	14.5644	14.5806	14.6309	14.6179	14.5712	14.6509	14.65
sp|Q07021|C1QBP_HUMAN	C1QBP	Complement component 1 Q subcomponent-binding protein, mitochondrial OS=Homo sapiens OX=9606 GN=C1QBP PE=1 SV=1	0.0364888	0.641464	0.836595	n.s.	14.9661	15.2224	15.0623	15.2019	15.1027	15.285	15.1227	15.0883
sp|P53990|IST1_HUMAN	IST1	IST1 homolog OS=Homo sapiens OX=9606 GN=IST1 PE=1 SV=1	0.0360415	0.731736	0.887583	n.s.	14.6397	14.4886	14.4913	14.697	14.4185	14.8071	14.7724	14.4628
sp|Q9Y5K3|PCY1B_HUMAN	PCYT1B	Choline-phosphate cytidylyltransferase B OS=Homo sapiens OX=9606 GN=PCYT1B PE=1 SV=1	0.0350585	0.775739	0.906336	n.s.	14.1538	14.1945	14.2262	14.0925	14.5692	14.0187	14.198	14.0214
sp|P53985|MOT1_HUMAN	SLC16A1	Monocarboxylate transporter 1 OS=Homo sapiens OX=9606 GN=SLC16A1 PE=1 SV=3	0.0347684	0.755867	0.897611	n.s.	15.6597	15.5456	15.8175	15.8806	15.8586	15.6558	15.6631	15.865
sp|Q14108|SCRB2_HUMAN	SCARB2	Lysosome membrane protein 2 OS=Homo sapiens OX=9606 GN=SCARB2 PE=1 SV=2	0.0344742	0.806507	0.918837	n.s.	16.6172	16.6422	16.6946	17.0164	16.8104	17.1083	16.686	16.5037
sp|Q2YD98|UVSSA_HUMAN	UVSSA	UV-stimulated scaffold protein A OS=Homo sapiens OX=9606 GN=UVSSA PE=1 SV=2	0.0343127	0.754324	0.897611	n.s.	14.6732	14.4302	14.4616	14.5291	14.8078	14.6638	14.3964	14.3634
sp|P36542|ATPG_HUMAN	ATP5F1C	ATP synthase subunit gamma, mitochondrial OS=Homo sapiens OX=9606 GN=ATP5F1C PE=1 SV=1	0.0342686	0.612571	0.820133	n.s.	15.4029	15.461	15.416	15.431	15.3357	15.623	15.4597	15.4296
sp|P62424|RL7A_HUMAN	RPL7A	60S ribosomal protein L7a OS=Homo sapiens OX=9606 GN=RPL7A PE=1 SV=2	0.0341675	0.55663	0.779951	n.s.	16.449	16.482	16.4326	16.3001	16.407	16.4051	16.4982	16.49
sp|P12268|IMDH2_HUMAN	IMPDH2	Inosine-5'-monophosphate dehydrogenase 2 OS=Homo sapiens OX=9606 GN=IMPDH2 PE=1 SV=2	0.0333625	0.69125	0.866685	n.s.	15.036	15.2136	14.9803	15.1058	14.9116	15.2231	15.1781	15.1564
sp|Q53H12|AGK_HUMAN	AGK	Acylglycerol kinase, mitochondrial OS=Homo sapiens OX=9606 GN=AGK PE=1 SV=2	0.0330481	0.666482	0.853701	n.s.	14.3193	14.4905	14.1764	14.1982	14.412	14.333	14.3136	14.2579
sp|Q96CK0|ZN653_HUMAN	ZNF653	Zinc finger protein 653 OS=Homo sapiens OX=9606 GN=ZNF653 PE=1 SV=1	0.0330471	0.713237	0.87775	n.s.	15.7448	15.7411	16.0768	15.8957	15.9822	15.8218	15.7904	15.9962
sp|Q92738|US6NL_HUMAN	USP6NL	USP6 N-terminal-like protein OS=Homo sapiens OX=9606 GN=USP6NL PE=1 SV=3	0.0327637	0.651152	0.844015	n.s.	15.2427	15.1408	15.2924	15.1258	15.3397	15.0625	15.3005	15.23
sp|O60488|ACSL4_HUMAN	ACSL4	Long-chain-fatty-acid--CoA ligase 4 OS=Homo sapiens OX=9606 GN=ACSL4 PE=1 SV=2	0.0327005	0.618263	0.823802	n.s.	16.9633	17.0273	17.0414	17.0743	17.1154	17.0862	17.0415	16.9941
sp|P13804|ETFA_HUMAN	ETFA	Electron transfer flavoprotein subunit alpha, mitochondrial OS=Homo sapiens OX=9606 GN=ETFA PE=1 SV=1	0.0325679	0.871735	0.95201	n.s.	16.4017	17.0661	17.2125	16.6378	16.5275	17.117	17.0209	16.783
sp|Q9P2Q2|FRM4A_HUMAN	FRMD4A	FERM domain-containing protein 4A OS=Homo sapiens OX=9606 GN=FRMD4A PE=1 SV=3	0.0317958	0.442359	0.710921	n.s.	16.0137	15.9454	15.938	15.9336	16.0782	15.9119	15.9702	15.9975
sp|P16104|H2AX_HUMAN	H2AX	Histone H2AX OS=Homo sapiens OX=9606 GN=H2AX PE=1 SV=2	0.031288	0.846296	0.936942	n.s.	17.2629	17.2892	17.1154	16.9779	17.3563	16.8678	17.085	17.4614
sp|Q00341|VIGLN_HUMAN	HDLBP	Vigilin OS=Homo sapiens OX=9606 GN=HDLBP PE=1 SV=2	0.0312208	0.804002	0.918789	n.s.	14.8344	14.9215	14.9239	15.0476	14.6205	15.2149	15.1155	14.9014
sp|Q8N5K1|CISD2_HUMAN	CISD2	CDGSH iron-sulfur domain-containing protein 2 OS=Homo sapiens OX=9606 GN=CISD2 PE=1 SV=1	0.0310873	0.608474	0.818172	n.s.	13.7068	13.6152	13.5345	13.4814	13.6916	13.6134	13.6094	13.5478
sp|P53396|ACLY_HUMAN	ACLY	ATP-citrate synthase OS=Homo sapiens OX=9606 GN=ACLY PE=1 SV=3	0.0306918	0.809394	0.919878	n.s.	14.7279	14.865	14.8813	14.9696	14.6912	15.1375	14.9606	14.7772
sp|Q9UH73|COE1_HUMAN	EBF1	Transcription factor COE1 OS=Homo sapiens OX=9606 GN=EBF1 PE=1 SV=2	0.0306599	0.701203	0.872674	n.s.	14.9478	14.7874	14.9051	14.8971	15.1093	14.7454	14.8724	14.9331
sp|Q96AG4|LRC59_HUMAN	LRRC59	Leucine-rich repeat-containing protein 59 OS=Homo sapiens OX=9606 GN=LRRC59 PE=1 SV=1	0.0306247	0.8944	0.957372	n.s.	17.0741	16.9456	17.1306	16.9389	17.2996	16.8703	16.9945	17.0473
sp|O94906|PRP6_HUMAN	PRPF6	Pre-mRNA-processing factor 6 OS=Homo sapiens OX=9606 GN=PRPF6 PE=1 SV=1	0.0304403	0.647732	0.84211	n.s.	15.4772	15.424	15.4178	15.4274	15.6338	15.3428	15.4087	15.483
sp|Q9BYD6|RM01_HUMAN	MRPL1	39S ribosomal protein L1, mitochondrial OS=Homo sapiens OX=9606 GN=MRPL1 PE=1 SV=2	0.0301719	0.750502	0.897611	n.s.	13.9655	14.1073	13.9424	13.9575	13.7652	14.0866	14.2138	14.0277
sp|Q149N8|SHPRH_HUMAN	SHPRH	E3 ubiquitin-protein ligase SHPRH OS=Homo sapiens OX=9606 GN=SHPRH PE=1 SV=2	0.029954	0.892192	0.957138	n.s.	15.2422	14.9411	15.2252	15.1818	15.6497	14.9308	14.9524	15.1771
sp|O43172|PRP4_HUMAN	PRPF4	U4/U6 small nuclear ribonucleoprotein Prp4 OS=Homo sapiens OX=9606 GN=PRPF4 PE=1 SV=2	0.0293803	0.822017	0.92496	n.s.	14.199	13.8744	13.657	13.5743	13.9775	13.8231	13.8096	13.812
sp|Q9P032|NDUF4_HUMAN	NDUFAF4	NADH dehydrogenase [ubiquinone] 1 alpha subcomplex assembly factor 4 OS=Homo sapiens OX=9606 GN=NDUFAF4 PE=1 SV=1	0.0290943	0.754121	0.897611	n.s.	14.1472	14.3816	14.3504	14.2594	14.1344	14.5403	14.2998	14.2805
sp|P25789|PSA4_HUMAN	PSMA4	Proteasome subunit alpha type-4 OS=Homo sapiens OX=9606 GN=PSMA4 PE=1 SV=1	0.028931	0.917023	0.970629	n.s.	14.1019	14.2103	14.3913	14.5168	13.7152	14.8481	14.5635	14.2093
sp|Q9UI15|TAGL3_HUMAN	TAGLN3	Transgelin-3 OS=Homo sapiens OX=9606 GN=TAGLN3 PE=1 SV=2	0.0281604	0.875108	0.953316	n.s.	15.8466	15.9779	15.8451	16.1831	15.7206	16.4373	16.1587	15.6486
sp|P59998|ARPC4_HUMAN	ARPC4	Actin-related protein 2/3 complex subunit 4 OS=Homo sapiens OX=9606 GN=ARPC4 PE=1 SV=3	0.0281039	0.751122	0.897611	n.s.	14.5861	14.6821	14.485	14.6597	14.4171	14.816	14.6364	14.6559
sp|Q02880|TOP2B_HUMAN	TOP2B	DNA topoisomerase 2-beta OS=Homo sapiens OX=9606 GN=TOP2B PE=1 SV=3	0.0281012	0.79773	0.916417	n.s.	15.3285	15.3064	15.0615	15.0417	15.1699	15.1057	15.1437	15.4313
sp|Q9NX20|RM16_HUMAN	MRPL16	39S ribosomal protein L16, mitochondrial OS=Homo sapiens OX=9606 GN=MRPL16 PE=1 SV=1	0.0279288	0.776096	0.906336	n.s.	14.9421	14.8623	15.1293	14.7623	14.9943	14.7604	14.9464	15.1067
sp|O75934|SPF27_HUMAN	BCAS2	Pre-mRNA-splicing factor SPF27 OS=Homo sapiens OX=9606 GN=BCAS2 PE=1 SV=1	0.0279072	0.757197	0.897611	n.s.	15.0109	15.0469	15.0343	14.9305	15.2552	15.0091	14.8697	15.0003
sp|Q8IV08|PLD3_HUMAN	PLD3	5'-3' exonuclease PLD3 OS=Homo sapiens OX=9606 GN=PLD3 PE=1 SV=1	0.0278974	0.791973	0.914581	n.s.	15.6933	15.4947	15.5729	15.6549	15.5871	15.8597	15.686	15.3945
sp|P25705|ATPA_HUMAN	ATP5F1A	ATP synthase subunit alpha, mitochondrial OS=Homo sapiens OX=9606 GN=ATP5F1A PE=1 SV=1	0.0277117	0.881663	0.956545	n.s.	16.2562	16.3965	16.2451	16.32	16.1071	16.5807	16.4206	16.2203
sp|Q92841|DDX17_HUMAN	DDX17	Probable ATP-dependent RNA helicase DDX17 OS=Homo sapiens OX=9606 GN=DDX17 PE=1 SV=2	0.0274981	0.737268	0.89185	n.s.	16.3608	16.2301	16.2994	16.1531	16.3173	16.1698	16.336	16.3305
sp|Q9Y5B9|SP16H_HUMAN	SUPT16H	FACT complex subunit SPT16 OS=Homo sapiens OX=9606 GN=SUPT16H PE=1 SV=1	0.0274732	0.798487	0.916417	n.s.	15.4688	15.5879	15.4536	15.5228	15.4846	15.3805	15.4228	15.8551
sp|Q9UI30|TR112_HUMAN	TRMT112	Multifunctional methyltransferase subunit TRM112-like protein OS=Homo sapiens OX=9606 GN=TRMT112 PE=1 SV=1	0.0268124	0.737432	0.89185	n.s.	14.3626	14.3785	14.4916	14.1822	14.5225	14.4237	14.2627	14.3132
sp|Q15746|MYLK_HUMAN	MYLK	Myosin light chain kinase, smooth muscle OS=Homo sapiens OX=9606 GN=MYLK PE=1 SV=4	0.0264028	0.777948	0.90793	n.s.	14.3816	14.6908	14.2797	14.6292	14.4869	14.5697	14.4853	14.5451
sp|Q9NZ45|CISD1_HUMAN	CISD1	CDGSH iron-sulfur domain-containing protein 1 OS=Homo sapiens OX=9606 GN=CISD1 PE=1 SV=1	0.026326	0.808541	0.919469	n.s.	14.7183	15.2203	15.0566	15.1161	14.9387	15.1765	15.0338	15.0676
sp|Q9UKJ3|GPTC8_HUMAN	GPATCH8	G patch domain-containing protein 8 OS=Homo sapiens OX=9606 GN=GPATCH8 PE=1 SV=2	0.0260958	0.871029	0.95201	n.s.	14.9147	15.0024	15.1344	15.226	15.5243	14.7676	14.9033	15.1866
sp|Q9P015|RM15_HUMAN	MRPL15	39S ribosomal protein L15, mitochondrial OS=Homo sapiens OX=9606 GN=MRPL15 PE=1 SV=1	0.0259226	0.758079	0.897611	n.s.	14.5607	14.4298	14.6671	14.6896	14.7747	14.5895	14.4396	14.6472
sp|P54577|SYYC_HUMAN	YARS1	Tyrosine--tRNA ligase, cytoplasmic OS=Homo sapiens OX=9606 GN=YARS1 PE=1 SV=4	0.0257285	0.795948	0.916322	n.s.	14.8402	14.9002	14.9452	15.0046	14.6524	15.1025	15.0595	14.9787
sp|O15371|EIF3D_HUMAN	EIF3D	Eukaryotic translation initiation factor 3 subunit D OS=Homo sapiens OX=9606 GN=EIF3D PE=1 SV=1	0.0254927	0.649184	0.842539	n.s.	14.533	14.7174	14.6093	14.591	14.5482	14.6925	14.6836	14.6284
sp|Q6PML9|ZNT9_HUMAN	SLC30A9	Zinc transporter 9 OS=Homo sapiens OX=9606 GN=SLC30A9 PE=1 SV=1	0.0250583	0.800182	0.91667	n.s.	15.0493	15.0118	14.792	14.7552	15.1191	14.7774	14.8353	14.9769
sp|Q9H5Z1|DHX35_HUMAN	DHX35	Probable ATP-dependent RNA helicase DHX35 OS=Homo sapiens OX=9606 GN=DHX35 PE=1 SV=2	0.0248382	0.842956	0.935782	n.s.	15.3265	15.307	15.0593	15.016	15.4578	15.1491	15.0975	15.1039
sp|Q8TB36|GDAP1_HUMAN	GDAP1	Ganglioside-induced differentiation-associated protein 1 OS=Homo sapiens OX=9606 GN=GDAP1 PE=1 SV=3	0.0244416	0.710503	0.876381	n.s.	16.7088	16.7477	16.6783	16.7256	16.5659	16.8681	16.7624	16.7617
sp|Q13813|SPTN1_HUMAN	SPTAN1	Spectrin alpha chain, non-erythrocytic 1 OS=Homo sapiens OX=9606 GN=SPTAN1 PE=1 SV=3	0.0244388	0.863632	0.947455	n.s.	15.4095	15.4473	15.4486	15.5722	15.328	15.6823	15.6128	15.3522
sp|P63151|2ABA_HUMAN	PPP2R2A	Serine/threonine-protein phosphatase 2A 55 kDa regulatory subunit B alpha isoform OS=Homo sapiens OX=9606 GN=PPP2R2A PE=1 SV=1	0.0243356	0.766386	0.89975	n.s.	15.3942	15.235	15.1288	15.3449	15.4801	15.2689	15.258	15.1933
sp|P49368|TCPG_HUMAN	CCT3	T-complex protein 1 subunit gamma OS=Homo sapiens OX=9606 GN=CCT3 PE=1 SV=4	0.0225045	0.689841	0.866516	n.s.	15.5492	15.6668	15.4835	15.5329	15.4713	15.6493	15.6447	15.5571
sp|Q9H0U4|RAB1B_HUMAN	RAB1B	Ras-related protein Rab-1B OS=Homo sapiens OX=9606 GN=RAB1B PE=1 SV=1	0.0224453	0.784301	0.911957	n.s.	15.9257	16.0214	16.0044	15.9643	15.7839	16.1887	16.0077	16.0255
sp|Q9UPW8|UN13A_HUMAN	UNC13A	Protein unc-13 homolog A OS=Homo sapiens OX=9606 GN=UNC13A PE=2 SV=4	0.0220083	0.61497	0.822165	n.s.	14.0933	14.1679	14.0793	14.1544	14.1661	14.1818	14.0818	14.1532
sp|Q86VM9|ZCH18_HUMAN	ZC3H18	Zinc finger CCCH domain-containing protein 18 OS=Homo sapiens OX=9606 GN=ZC3H18 PE=1 SV=2	0.0219905	0.909433	0.965808	n.s.	15.9065	15.8634	15.9272	15.8392	16.5007	15.589	15.733	15.8016
sp|O15144|ARPC2_HUMAN	ARPC2	Actin-related protein 2/3 complex subunit 2 OS=Homo sapiens OX=9606 GN=ARPC2 PE=1 SV=1	0.0218034	0.860449	0.945838	n.s.	15.9906	16.1097	16.0915	16.2048	15.8919	16.3067	16.2258	16.0594
sp|Q8ND76|CCNY_HUMAN	CCNY	Cyclin-Y OS=Homo sapiens OX=9606 GN=CCNY PE=1 SV=2	0.0217655	0.799162	0.916499	n.s.	15.7159	15.6883	15.6684	15.9329	15.6092	15.7553	15.9319	15.7961
sp|Q96S44|PRPK_HUMAN	TP53RK	EKC/KEOPS complex subunit TP53RK OS=Homo sapiens OX=9606 GN=TP53RK PE=1 SV=2	0.0216245	0.778951	0.908532	n.s.	14.5842	14.6361	14.6239	14.8642	14.8184	14.6401	14.6043	14.732
sp|P17174|AATC_HUMAN	GOT1	Aspartate aminotransferase, cytoplasmic OS=Homo sapiens OX=9606 GN=GOT1 PE=1 SV=3	0.0212181	0.932351	0.973987	n.s.	13.7257	14.1245	14.4193	14.2464	13.7544	14.7721	14.311	13.7632
sp|P68400|CSK21_HUMAN	CSNK2A1	Casein kinase II subunit alpha OS=Homo sapiens OX=9606 GN=CSNK2A1 PE=1 SV=1	0.0210942	0.752645	0.897611	n.s.	14.6921	14.9098	14.9008	14.8234	14.7504	14.8838	14.8236	14.9527
sp|P61224|RAP1B_HUMAN	RAP1B	Ras-related protein Rap-1b OS=Homo sapiens OX=9606 GN=RAP1B PE=1 SV=1	0.0209998	0.835578	0.932587	n.s.	14.8414	14.9758	14.8762	14.9779	14.6869	15.0788	14.9911	14.9985
sp|P22694|KAPCB_HUMAN	PRKACB	cAMP-dependent protein kinase catalytic subunit beta OS=Homo sapiens OX=9606 GN=PRKACB PE=1 SV=2	0.0208932	0.883554	0.957138	n.s.	14.5812	14.4627	14.3503	14.4386	14.0678	14.7241	14.6229	14.5015
sp|P62753|RS6_HUMAN	RPS6	40S ribosomal protein S6 OS=Homo sapiens OX=9606 GN=RPS6 PE=1 SV=1	0.0206124	0.860636	0.945838	n.s.	17.069	17.1685	17.1607	16.9714	17.0585	16.9169	17.1846	17.2921
sp|P50454|SERPH_HUMAN	SERPINH1	Serpin H1 OS=Homo sapiens OX=9606 GN=SERPINH1 PE=1 SV=2	0.0200647	0.816201	0.921847	n.s.	14.833	15.0618	14.7806	14.8243	14.7165	14.8747	15.0022	14.9865
tr|E9PN89|E9PN89_HUMAN	HSPA8	Isoform of P11142, Heat shock cognate 71 kDa protein (Fragment) OS=Homo sapiens OX=9606 GN=HSPA8 PE=1 SV=1	0.019857	0.808272	0.919469	n.s.	15.2585	15.2852	15.3754	15.0148	15.2107	15.3182	15.1693	15.3151
sp|P22695|QCR2_HUMAN	UQCRC2	Cytochrome b-c1 complex subunit 2, mitochondrial OS=Homo sapiens OX=9606 GN=UQCRC2 PE=1 SV=3	0.0196418	0.739151	0.89185	n.s.	14.8207	14.858	14.8778	14.7103	14.9499	14.8699	14.7734	14.7521
sp|Q9Y2R4|DDX52_HUMAN	DDX52	Probable ATP-dependent RNA helicase DDX52 OS=Homo sapiens OX=9606 GN=DDX52 PE=1 SV=3	0.0188657	0.909475	0.965808	n.s.	15.1915	15.046	15.1315	15.0959	15.5589	14.9234	14.9822	15.076
sp|P55084|ECHB_HUMAN	HADHB	Trifunctional enzyme subunit beta, mitochondrial OS=Homo sapiens OX=9606 GN=HADHB PE=1 SV=3	0.0188393	0.649163	0.842539	n.s.	15.3833	15.4365	15.3078	15.3683	15.3142	15.4046	15.421	15.4314
sp|Q9P258|RCC2_HUMAN	RCC2	Protein RCC2 OS=Homo sapiens OX=9606 GN=RCC2 PE=1 SV=2	0.0186261	0.8721	0.95201	n.s.	14.4685	14.4004	14.4427	14.4591	14.7773	14.3398	14.4035	14.3246
sp|Q9Y697|NFS1_HUMAN	NFS1	Cysteine desulfurase, mitochondrial OS=Homo sapiens OX=9606 GN=NFS1 PE=1 SV=3	0.0184453	0.892474	0.957138	n.s.	14.7676	14.3214	14.6402	14.4663	14.818	14.3468	14.4151	14.6894
sp|P24666|PPAC_HUMAN	ACP1	Low molecular weight phosphotyrosine protein phosphatase OS=Homo sapiens OX=9606 GN=ACP1 PE=1 SV=3	0.0183752	0.894504	0.957372	n.s.	14.4958	14.6465	14.5729	14.7428	14.3329	14.9604	14.6684	14.5697
sp|Q99536|VAT1_HUMAN	VAT1	Synaptic vesicle membrane protein VAT-1 homolog OS=Homo sapiens OX=9606 GN=VAT1 PE=1 SV=2	0.0179324	0.891974	0.957138	n.s.	15.5732	15.7357	15.7463	15.8185	15.4932	15.9473	15.8612	15.6436
sp|Q9UHD8|SEPT9_HUMAN	SEPTIN9	Septin-9 OS=Homo sapiens OX=9606 GN=SEPTIN9 PE=1 SV=2	0.0176148	0.819701	0.92427	n.s.	15.2337	15.1829	15.1143	15.3339	15.0785	15.3105	15.2934	15.2527
sp|Q92769|HDAC2_HUMAN	HDAC2	Histone deacetylase 2 OS=Homo sapiens OX=9606 GN=HDAC2 PE=1 SV=2	0.0176076	0.8681	0.950122	n.s.	15.2762	15.3909	15.1836	15.2228	15.0202	15.4452	15.3294	15.349
sp|P06576|ATPB_HUMAN	ATP5F1B	ATP synthase subunit beta, mitochondrial OS=Homo sapiens OX=9606 GN=ATP5F1B PE=1 SV=3	0.0173572	0.931242	0.973987	n.s.	16.1528	16.4148	16.1833	16.3558	16.0198	16.5428	16.3906	16.2229
sp|P68133|ACTS_HUMAN	ACTA1	Actin, alpha skeletal muscle OS=Homo sapiens OX=9606 GN=ACTA1 PE=1 SV=1	0.0171717	0.934181	0.973987	n.s.	16.4243	16.5344	16.6325	16.826	16.3906	16.7983	16.6911	16.606
sp|P16260|GDC_HUMAN	SLC25A16	Graves disease carrier protein OS=Homo sapiens OX=9606 GN=SLC25A16 PE=1 SV=3	0.0170302	0.883818	0.957138	n.s.	15.2943	15.057	15.2125	15.0798	15.4915	15.0237	14.985	15.2114
sp|P49189|AL9A1_HUMAN	ALDH9A1	4-trimethylaminobutyraldehyde dehydrogenase OS=Homo sapiens OX=9606 GN=ALDH9A1 PE=1 SV=3	0.0169211	0.725998	0.885262	n.s.	14.9513	15.0093	14.904	14.9447	14.8968	15.0539	14.9493	14.977
sp|P13637|AT1A3_HUMAN	ATP1A3	Sodium/potassium-transporting ATPase subunit alpha-3 OS=Homo sapiens OX=9606 GN=ATP1A3 PE=1 SV=3	0.016812	0.812881	0.921035	n.s.	15.6007	15.5524	15.7484	15.7092	15.6126	15.6523	15.6717	15.7414
sp|O14681|EI24_HUMAN	EI24	Etoposide-induced protein 2.4 homolog OS=Homo sapiens OX=9606 GN=EI24 PE=1 SV=4	0.0167609	0.830452	0.928532	n.s.	17.1177	17.3711	17.1629	17.1026	17.0971	17.1371	17.273	17.3141
sp|P14324|FPPS_HUMAN	FDPS	Farnesyl pyrophosphate synthase OS=Homo sapiens OX=9606 GN=FDPS PE=1 SV=4	0.0165732	0.843646	0.93599	n.s.	15.1455	15.0818	14.9987	15.2529	15.0341	15.2155	15.0018	15.2938
sp|Q86UE4|LYRIC_HUMAN	MTDH	Protein LYRIC OS=Homo sapiens OX=9606 GN=MTDH PE=1 SV=2	0.0162412	0.865369	0.948245	n.s.	15.0137	14.7843	14.7473	14.8014	14.776	14.8829	14.997	14.7558
sp|P49419|AL7A1_HUMAN	ALDH7A1	Alpha-aminoadipic semialdehyde dehydrogenase OS=Homo sapiens OX=9606 GN=ALDH7A1 PE=1 SV=5	0.0157246	0.925937	0.973987	n.s.	14.7159	15.3279	15.4053	14.9892	14.9407	15.4015	15.1779	14.9811
sp|P09543|CN37_HUMAN	CNP	2',3'-cyclic-nucleotide 3'-phosphodiesterase OS=Homo sapiens OX=9606 GN=CNP PE=1 SV=2	0.015204	0.896014	0.957372	n.s.	15.1989	15.2	14.7544	15.1924	15.0024	15.1491	14.9913	15.2637
sp|P61026|RAB10_HUMAN	RAB10	Ras-related protein Rab-10 OS=Homo sapiens OX=9606 GN=RAB10 PE=1 SV=1	0.0151834	0.879334	0.955687	n.s.	16.694	16.7572	16.7023	16.8125	16.5017	16.8221	16.8692	16.8336
sp|Q8NBX0|SCPDL_HUMAN	SCCPDH	Saccharopine dehydrogenase-like oxidoreductase OS=Homo sapiens OX=9606 GN=SCCPDH PE=1 SV=1	0.0151169	0.807947	0.919469	n.s.	15.8336	15.8477	15.802	15.8764	15.7198	15.9292	15.971	15.8001
sp|Q9H8G2|CAAP1_HUMAN	CAAP1	Caspase activity and apoptosis inhibitor 1 OS=Homo sapiens OX=9606 GN=CAAP1 PE=1 SV=2	0.0149927	0.896285	0.957372	n.s.	16.1492	16.056	16.0798	15.9959	16.3321	15.9556	16.0033	16.0498
sp|Q13402|MYO7A_HUMAN	MYO7A	Unconventional myosin-VIIa OS=Homo sapiens OX=9606 GN=MYO7A PE=1 SV=2	0.0147352	0.890754	0.957138	n.s.	14.447	14.2902	14.2243	13.9631	14.2738	14.1854	14.2402	14.2841
sp|P61106|RAB14_HUMAN	RAB14	Ras-related protein Rab-14 OS=Homo sapiens OX=9606 GN=RAB14 PE=1 SV=4	0.0145018	0.813707	0.92141	n.s.	15.1074	15.2244	15.104	15.0432	15.0577	15.1129	15.1152	15.2512
sp|Q99943|PLCA_HUMAN	AGPAT1	1-acyl-sn-glycerol-3-phosphate acyltransferase alpha OS=Homo sapiens OX=9606 GN=AGPAT1 PE=1 SV=2	0.014406	0.839393	0.934607	n.s.	14.7191	14.6713	14.5791	14.6957	14.5652	14.5715	14.8054	14.7806
sp|Q13185|CBX3_HUMAN	CBX3	Chromobox protein homolog 3 OS=Homo sapiens OX=9606 GN=CBX3 PE=1 SV=4	0.0140738	0.886363	0.957138	n.s.	15.0935	15.1052	15.1683	14.9584	15.0957	15.0478	15.0714	15.1668
sp|Q96PY5|FMNL2_HUMAN	FMNL2	Formin-like protein 2 OS=Homo sapiens OX=9606 GN=FMNL2 PE=1 SV=3	0.0139716	0.909879	0.965808	n.s.	15.3712	15.2267	15.3726	15.2869	15.5831	15.1795	15.2287	15.322
sp|Q14008|CKAP5_HUMAN	CKAP5	Cytoskeleton-associated protein 5 OS=Homo sapiens OX=9606 GN=CKAP5 PE=1 SV=3	0.0135967	0.890607	0.957138	n.s.	14.3713	14.4837	14.5875	14.6537	14.3072	14.7321	14.5657	14.5456
sp|Q7KZF4|SND1_HUMAN	SND1	Staphylococcal nuclease domain-containing protein 1 OS=Homo sapiens OX=9606 GN=SND1 PE=1 SV=1	0.0135725	0.855652	0.943156	n.s.	14.8767	15.0711	14.9278	15.0664	14.8689	15.0936	14.9899	15.0439
sp|A5PKW4|PSD1_HUMAN	PSD	PH and SEC7 domain-containing protein 1 OS=Homo sapiens OX=9606 GN=PSD PE=1 SV=2	0.0134864	0.931912	0.973987	n.s.	16.0732	15.895	16.0088	15.8247	16.2112	15.827	15.8399	15.9776
sp|P84103|SRSF3_HUMAN	SRSF3	Serine/arginine-rich splicing factor 3 OS=Homo sapiens OX=9606 GN=SRSF3 PE=1 SV=1	0.0133324	0.893035	0.95719	n.s.	16.956	17.1364	16.925	16.8321	17.1723	16.8122	16.8673	17.0509
sp|P16615|AT2A2_HUMAN	ATP2A2	Sarcoplasmic/endoplasmic reticulum calcium ATPase 2 OS=Homo sapiens OX=9606 GN=ATP2A2 PE=1 SV=1	0.0129431	0.909672	0.965808	n.s.	15.139	15.2648	15.0667	15.0871	14.8411	15.2855	15.2585	15.2243
sp|Q9Y4W6|AFG32_HUMAN	AFG3L2	AFG3-like protein 2 OS=Homo sapiens OX=9606 GN=AFG3L2 PE=1 SV=2	0.0124696	0.855927	0.943156	n.s.	16.0222	16.0843	16.0272	15.9155	16.2047	15.9229	15.9948	15.9765
sp|Q9BSD7|NTPCR_HUMAN	NTPCR	Cancer-related nucleoside-triphosphatase OS=Homo sapiens OX=9606 GN=NTPCR PE=1 SV=1	0.0124525	0.888149	0.957138	n.s.	15.9701	15.8661	15.769	15.5229	15.7482	15.8373	15.7802	15.8122
sp|Q9HDC5|JPH1_HUMAN	JPH1	Junctophilin-1 OS=Homo sapiens OX=9606 GN=JPH1 PE=1 SV=2	0.0122382	0.92074	0.972762	n.s.	14.5667	14.3458	14.3372	14.2321	14.629	14.1482	14.3088	14.4448
sp|Q8IWY4|SCUB1_HUMAN	SCUBE1	Signal peptide, CUB and EGF-like domain-containing protein 1 OS=Homo sapiens OX=9606 GN=SCUBE1 PE=1 SV=3	0.0120979	0.906194	0.965192	n.s.	16.1355	16.0387	15.8812	15.8538	16.2493	15.9105	15.8482	15.9496
sp|P82932|RT06_HUMAN	MRPS6	28S ribosomal protein S6, mitochondrial OS=Homo sapiens OX=9606 GN=MRPS6 PE=1 SV=3	0.0117048	0.900258	0.959967	n.s.	13.9325	13.9466	13.6644	13.5542	13.7674	13.7814	13.7483	13.8474
sp|P23528|COF1_HUMAN	CFL1	Cofilin-1 OS=Homo sapiens OX=9606 GN=CFL1 PE=1 SV=3	0.0115973	0.962178	0.988583	n.s.	17.0362	17.3427	17.34	17.4811	16.9375	17.6787	17.4771	17.1531
sp|Q07954|LRP1_HUMAN	LRP1	Prolow-density lipoprotein receptor-related protein 1 OS=Homo sapiens OX=9606 GN=LRP1 PE=1 SV=2	0.0113638	0.916878	0.970629	n.s.	15.105	15.0648	14.9209	14.8322	14.9961	14.9473	14.9586	15.0664
sp|Q86YS7|C2CD5_HUMAN	C2CD5	C2 domain-containing protein 5 OS=Homo sapiens OX=9606 GN=C2CD5 PE=1 SV=1	0.010984	0.922599	0.972762	n.s.	13.8971	13.594	13.939	13.89	14.1199	13.8003	13.7553	13.6886
sp|Q9Y383|LC7L2_HUMAN	LUC7L2	Putative RNA-binding protein Luc7-like 2 OS=Homo sapiens OX=9606 GN=LUC7L2 PE=1 SV=2	0.0105339	0.95846	0.987224	n.s.	16.7819	16.6036	16.3679	16.4671	16.9123	16.2801	16.4714	16.5988
sp|Q9NZ01|TECR_HUMAN	TECR	Very-long-chain enoyl-CoA reductase OS=Homo sapiens OX=9606 GN=TECR PE=1 SV=1	0.010468	0.875663	0.953363	n.s.	15.088	15.0358	14.8904	14.8796	14.9929	14.9014	15.0998	14.9416
sp|Q8IV48|ERI1_HUMAN	ERI1	3'-5' exoribonuclease 1 OS=Homo sapiens OX=9606 GN=ERI1 PE=1 SV=3	0.0101729	0.926233	0.973987	n.s.	15.4462	15.1965	15.4221	15.3813	15.5879	15.2582	15.2849	15.3558
sp|Q14839|CHD4_HUMAN	CHD4	Chromodomain-helicase-DNA-binding protein 4 OS=Homo sapiens OX=9606 GN=CHD4 PE=1 SV=2	0.00991593	0.856173	0.943156	n.s.	16.3078	16.3608	16.4124	16.3154	16.3818	16.4184	16.4041	16.2317
sp|Q7L1Q6|BZW1_HUMAN	BZW1	Basic leucine zipper and W2 domain-containing protein 1 OS=Homo sapiens OX=9606 GN=BZW1 PE=1 SV=1	0.00964842	0.931617	0.973987	n.s.	14.7618	14.8984	14.6692	14.974	14.6229	14.959	14.9237	14.8365
sp|Q86WX3|AROS_HUMAN	RPS19BP1	Active regulator of SIRT1 OS=Homo sapiens OX=9606 GN=RPS19BP1 PE=1 SV=1	0.00957794	0.954519	0.985702	n.s.	15.6502	15.4422	15.4081	15.222	15.7762	15.2184	15.3896	15.3767
sp|P53621|COPA_HUMAN	COPA	Coatomer subunit alpha OS=Homo sapiens OX=9606 GN=COPA PE=1 SV=2	0.00945125	0.829107	0.928142	n.s.	15.7471	15.7496	15.6383	15.7203	15.7778	15.6786	15.7038	15.7329
sp|P31939|PUR9_HUMAN	ATIC	Bifunctional purine biosynthesis protein ATIC OS=Homo sapiens OX=9606 GN=ATIC PE=1 SV=3	0.00926523	0.939098	0.977252	n.s.	14.8014	14.9908	14.9198	15.005	14.6138	15.2056	15.0451	14.8894
sp|Q9Y4P3|TBL2_HUMAN	TBL2	Transducin beta-like protein 2 OS=Homo sapiens OX=9606 GN=TBL2 PE=1 SV=1	0.00895596	0.876942	0.953642	n.s.	14.6089	14.7256	14.5962	14.5335	14.7017	14.534	14.6101	14.6542
sp|Q13435|SF3B2_HUMAN	SF3B2	Splicing factor 3B subunit 2 OS=Homo sapiens OX=9606 GN=SF3B2 PE=1 SV=2	0.00892362	0.895325	0.957372	n.s.	15.4167	15.3673	15.3557	15.3819	15.5651	15.3784	15.2886	15.3251
sp|Q4VC05|BCL7A_HUMAN	BCL7A	B-cell CLL/lymphoma 7 protein family member A OS=Homo sapiens OX=9606 GN=BCL7A PE=1 SV=1	0.0087474	0.888375	0.957138	n.s.	15.7544	15.6813	15.8775	15.7484	15.6859	15.8257	15.8711	15.7139
sp|Q3T8J9|GON4L_HUMAN	GON4L	GON-4-like protein OS=Homo sapiens OX=9606 GN=GON4L PE=1 SV=1	0.00800674	0.934166	0.973987	n.s.	15.6686	15.6719	15.7479	15.551	15.9176	15.4487	15.6308	15.6744
sp|P08238|HS90B_HUMAN	HSP90AB1	Heat shock protein HSP 90-beta OS=Homo sapiens OX=9606 GN=HSP90AB1 PE=1 SV=4	0.00773647	0.977175	0.993729	n.s.	16.2285	16.4506	16.3684	16.4925	16.0886	16.7069	16.4956	16.2799
sp|Q9BRX9|WDR83_HUMAN	WDR83	WD repeat domain-containing protein 83 OS=Homo sapiens OX=9606 GN=WDR83 PE=1 SV=1	0.00758502	0.916493	0.970629	n.s.	16.0626	16.1732	16.0124	15.9613	16.1794	15.9497	15.9716	16.1392
sp|Q02218|ODO1_HUMAN	OGDH	2-oxoglutarate dehydrogenase, mitochondrial OS=Homo sapiens OX=9606 GN=OGDH PE=1 SV=3	0.00756127	0.903599	0.962978	n.s.	14.6567	14.6933	14.6265	14.6074	14.5733	14.5556	14.6891	14.796
sp|O75569|PRKRA_HUMAN	PRKRA	Interferon-inducible double-stranded RNA-dependent protein kinase activator A OS=Homo sapiens OX=9606 GN=PRKRA PE=1 SV=1	0.00737951	0.929743	0.973987	n.s.	14.3493	14.4191	14.3347	14.5475	14.5921	14.3383	14.2635	14.4861
sp|P61247|RS3A_HUMAN	RPS3A	40S ribosomal protein S3a OS=Homo sapiens OX=9606 GN=RPS3A PE=1 SV=2	0.00736851	0.9676	0.990436	n.s.	15.9566	15.8909	16.0445	15.8131	16.0678	15.7845	15.8998	15.9825
sp|P18085|ARF4_HUMAN	ARF4	ADP-ribosylation factor 4 OS=Homo sapiens OX=9606 GN=ARF4 PE=1 SV=3	0.00698919	0.953934	0.985702	n.s.	14.5161	14.6327	14.5789	14.5612	14.2118	14.7289	14.7042	14.6721
sp|P07900|HS90A_HUMAN	HSP90AA1	Heat shock protein HSP 90-alpha OS=Homo sapiens OX=9606 GN=HSP90AA1 PE=1 SV=5	0.00697524	0.978504	0.993729	n.s.	16.0768	16.2787	16.2907	16.3934	15.9934	16.5748	16.3865	16.1129
sp|O43615|TIM44_HUMAN	TIMM44	Mitochondrial import inner membrane translocase subunit TIM44 OS=Homo sapiens OX=9606 GN=TIMM44 PE=1 SV=2	0.00646655	0.942164	0.977273	n.s.	15.8443	16.0419	15.7281	15.8833	15.9283	15.8075	15.7948	15.9928
sp|Q9Y6M4|KC1G3_HUMAN	CSNK1G3	Casein kinase I isoform gamma-3 OS=Homo sapiens OX=9606 GN=CSNK1G3 PE=1 SV=2	0.00601585	0.947149	0.981351	n.s.	16.4152	16.5339	16.3453	16.4341	16.5035	16.281	16.3974	16.5706
sp|P09471|GNAO_HUMAN	GNAO1	Guanine nucleotide-binding protein G(o) subunit alpha OS=Homo sapiens OX=9606 GN=GNAO1 PE=1 SV=4	0.005543	0.940269	0.977252	n.s.	16.2269	16.2295	16.2972	16.3844	16.1	16.387	16.3359	16.3374
sp|P49411|EFTU_HUMAN	TUFM	Elongation factor Tu, mitochondrial OS=Homo sapiens OX=9606 GN=TUFM PE=1 SV=2	0.00552941	0.954083	0.985702	n.s.	15.9163	16.0463	15.9201	16.0141	15.8603	16.0674	15.983	16.0083
sp|O14617|AP3D1_HUMAN	AP3D1	AP-3 complex subunit delta-1 OS=Homo sapiens OX=9606 GN=AP3D1 PE=1 SV=1	0.00549043	0.970976	0.992942	n.s.	16.1605	16.0014	16.0415	16.0686	16.4552	15.9464	15.9511	15.9413
sp|P55081|MFAP1_HUMAN	MFAP1	Microfibrillar-associated protein 1 OS=Homo sapiens OX=9606 GN=MFAP1 PE=1 SV=2	0.00509445	0.972459	0.993146	n.s.	15.3533	15.2494	15.2333	15.4645	15.677	15.1304	15.1691	15.3443
sp|P08579|RU2B_HUMAN	SNRPB2	U2 small nuclear ribonucleoprotein B'' OS=Homo sapiens OX=9606 GN=SNRPB2 PE=1 SV=1	0.00427313	0.957234	0.986866	n.s.	14.4738	14.5648	14.5335	14.581	14.7168	14.5047	14.4549	14.4936
sp|Q9BRD0|BUD13_HUMAN	BUD13	BUD13 homolog OS=Homo sapiens OX=9606 GN=BUD13 PE=1 SV=1	0.00398796	0.976918	0.993729	n.s.	14.0679	13.7537	13.9677	13.7513	14.2702	13.7831	13.8396	13.6635
sp|P07237|PDIA1_HUMAN	P4HB	Protein disulfide-isomerase OS=Homo sapiens OX=9606 GN=P4HB PE=1 SV=3	0.00386048	0.984795	0.996551	n.s.	15.1531	15.4026	15.3381	15.4805	14.8762	15.7455	15.5683	15.1998
sp|Q5QJE6|TDIF2_HUMAN	DNTTIP2	Deoxynucleotidyltransferase terminal-interacting protein 2 OS=Homo sapiens OX=9606 GN=DNTTIP2 PE=1 SV=2	0.00375849	0.988674	0.997733	n.s.	15.2815	14.9319	15.4839	14.9296	15.8251	14.7559	15.0263	15.0346
sp|P08962|CD63_HUMAN	CD63	CD63 antigen OS=Homo sapiens OX=9606 GN=CD63 PE=1 SV=2	0.00297839	0.962608	0.988583	n.s.	15.6255	15.6313	15.6562	15.4982	15.4861	15.7142	15.5979	15.625
sp|P56537|IF6_HUMAN	EIF6	Eukaryotic translation initiation factor 6 OS=Homo sapiens OX=9606 GN=EIF6 PE=1 SV=1	0.00260239	0.97146	0.992942	n.s.	14.2697	14.1433	14.1525	14.3571	14.3526	14.0928	14.2616	14.2259
sp|P08237|PFKAM_HUMAN	PFKM	ATP-dependent 6-phosphofructokinase, muscle type OS=Homo sapiens OX=9606 GN=PFKM PE=1 SV=2	0.00258449	0.986309	0.997	n.s.	15.5513	15.6728	15.5661	15.8199	15.3964	15.8135	15.7599	15.6507
sp|P50548|ERF_HUMAN	ERF	ETS domain-containing transcription factor ERF OS=Homo sapiens OX=9606 GN=ERF PE=1 SV=2	0.00227181	0.973812	0.993146	n.s.	14.7649	14.7462	14.819	14.787	14.7527	14.6199	14.9476	14.806
sp|P83916|CBX1_HUMAN	CBX1	Chromobox protein homolog 1 OS=Homo sapiens OX=9606 GN=CBX1 PE=1 SV=1	0.00158501	0.992958	0.997773	n.s.	15.0547	14.9442	14.3399	14.8053	14.4054	14.9064	14.8671	14.9716
sp|Q9UJZ1|STML2_HUMAN	STOML2	Stomatin-like protein 2, mitochondrial OS=Homo sapiens OX=9606 GN=STOML2 PE=1 SV=1	0.00155131	0.974508	0.993146	n.s.	14.5266	14.7098	14.6457	14.6528	14.646	14.6471	14.6435	14.6046
sp|Q969E2|SCAM4_HUMAN	SCAMP4	Secretory carrier-associated membrane protein 4 OS=Homo sapiens OX=9606 GN=SCAMP4 PE=1 SV=1	0.00137714	0.979374	0.993729	n.s.	17.0258	17.119	17.2206	17.1772	17.2149	17.0719	17.1016	17.1599
sp|P14543|NID1_HUMAN	NID1	Nidogen-1 OS=Homo sapiens OX=9606 GN=NID1 PE=1 SV=3	0.00132124	0.990458	0.997733	n.s.	16.4865	16.4718	16.1855	16.2367	16.2135	16.2913	16.3258	16.5552
sp|O43617|TPPC3_HUMAN	TRAPPC3	Trafficking protein particle complex subunit 3 OS=Homo sapiens OX=9606 GN=TRAPPC3 PE=1 SV=1	0.00127126	0.992412	0.997773	n.s.	15.959	16.0999	15.8939	16.138	15.9549	16.1205	15.9053	16.1151
sp|O43290|SNUT1_HUMAN	SART1	U4/U6.U5 tri-snRNP-associated protein 1 OS=Homo sapiens OX=9606 GN=SART1 PE=1 SV=1	0.00107795	0.991313	0.997733	n.s.	15.0895	15.0125	14.9118	15.0072	15.2183	14.8987	14.9091	14.9991
sp|Q14204|DYHC1_HUMAN	DYNC1H1	Cytoplasmic dynein 1 heavy chain 1 OS=Homo sapiens OX=9606 GN=DYNC1H1 PE=1 SV=5	0.000786334	0.994736	0.998484	n.s.	15.5052	15.658	15.5339	15.6658	15.3924	15.7196	15.6504	15.6036
sp|Q9NR45|SIAS_HUMAN	NANS	Sialic acid synthase OS=Homo sapiens OX=9606 GN=NANS PE=1 SV=2	0.000279962	0.998237	0.999059	n.s.	14.6294	14.7458	14.779	14.7523	14.4261	15.0301	14.8713	14.5802
sp|Q16531|DDB1_HUMAN	DDB1	DNA damage-binding protein 1 OS=Homo sapiens OX=9606 GN=DDB1 PE=1 SV=1	0.000101545	0.998032	0.999059	n.s.	15.9474	15.8929	15.8938	15.8415	15.9699	15.8283	15.8802	15.8974
sp|Q13367|AP3B2_HUMAN	AP3B2	AP-3 complex subunit beta-2 OS=Homo sapiens OX=9606 GN=AP3B2 PE=1 SV=2	-6.91268e-05	0.999524	0.999524	n.s.	14.1129	14.2196	14.0084	14.0602	13.8991	14.3656	14.1292	14.007
sp|Q86X55|CARM1_HUMAN	CARM1	Histone-arginine methyltransferase CARM1 OS=Homo sapiens OX=9606 GN=CARM1 PE=1 SV=3	-0.0001694	0.998523	0.999059	n.s.	14.6711	14.8654	14.8374	14.731	14.5412	14.9574	14.7792	14.8265
sp|P22087|FBRL_HUMAN	FBL	rRNA 2'-O-methyltransferase fibrillarin OS=Homo sapiens OX=9606 GN=FBL PE=1 SV=2	-0.00032076	0.997588	0.999059	n.s.	15.8435	15.7661	15.7267	15.6297	15.8033	15.5454	15.7313	15.8848
sp|O95470|SGPL1_HUMAN	SGPL1	Sphingosine-1-phosphate lyase 1 OS=Homo sapiens OX=9606 GN=SGPL1 PE=1 SV=3	-0.000488622	0.998264	0.999059	n.s.	16.3584	16.2794	16.3687	16.3006	16.7436	16.1009	16.1543	16.3063
sp|P18583|SON_HUMAN	SON	Protein SON OS=Homo sapiens OX=9606 GN=SON PE=1 SV=4	-0.000493874	0.997419	0.999059	n.s.	15.6558	15.4814	15.5121	15.4903	15.9629	15.3245	15.3488	15.5015
sp|P49674|KC1E_HUMAN	CSNK1E	Casein kinase I isoform epsilon OS=Homo sapiens OX=9606 GN=CSNK1E PE=1 SV=1	-0.000720347	0.987564	0.997188	n.s.	15.6441	15.5497	15.5325	15.4905	15.5978	15.4826	15.5279	15.6056
sp|P53597|SUCA_HUMAN	SUCLG1	Succinate--CoA ligase [ADP/GDP-forming] subunit alpha, mitochondrial OS=Homo sapiens OX=9606 GN=SUCLG1 PE=1 SV=4	-0.000850057	0.989841	0.997733	n.s.	14.8867	15.0493	14.9393	15.0501	14.9116	14.9302	14.9695	15.1106
sp|P15311|EZRI_HUMAN	EZR	Ezrin OS=Homo sapiens OX=9606 GN=EZR PE=1 SV=4	-0.000953975	0.994212	0.998484	n.s.	15.6913	15.7286	15.974	15.9393	15.8117	16.0309	15.8944	15.5923
sp|P09622|DLDH_HUMAN	DLD	Dihydrolipoyl dehydrogenase, mitochondrial OS=Homo sapiens OX=9606 GN=DLD PE=1 SV=2	-0.00141252	0.983932	0.996218	n.s.	15.1191	15.114	15.2601	15.1913	14.9983	15.1887	15.271	15.2208
sp|Q9NVN8|GNL3L_HUMAN	GNL3L	Guanine nucleotide-binding protein-like 3-like protein OS=Homo sapiens OX=9606 GN=GNL3L PE=1 SV=1	-0.00153005	0.979538	0.993729	n.s.	15.2395	15.2749	15.1938	15.111	15.3049	15.1044	15.2221	15.1817
sp|Q9H3J6|MTRFR_HUMAN	MTRFR	Mitochondrial translation release factor in rescue OS=Homo sapiens OX=9606 GN=MTRFR PE=1 SV=1	-0.00180711	0.990725	0.997733	n.s.	15.5763	15.4842	15.6245	15.3715	15.8766	15.2676	15.3698	15.5352
sp|Q96BM9|ARL8A_HUMAN	ARL8A	ADP-ribosylation factor-like protein 8A OS=Homo sapiens OX=9606 GN=ARL8A PE=1 SV=1	-0.00189497	0.986947	0.997105	n.s.	15.8679	16.0357	16.0016	16.0929	15.6651	16.2008	16.1271	15.9975
tr|A0A2R8Y6D0|A0A2R8Y6D0_HUMAN	EPB41	Isoform of P11171, Band 4.1 OS=Homo sapiens OX=9606 GN=EPB41 PE=1 SV=1	-0.00218696	0.990994	0.997733	n.s.	15.1096	14.6276	14.9738	15.0194	15.4544	14.5302	14.8158	14.9212
sp|Q15173|2A5B_HUMAN	PPP2R5B	Serine/threonine-protein phosphatase 2A 56 kDa regulatory subunit beta isoform OS=Homo sapiens OX=9606 GN=PPP2R5B PE=1 SV=1	-0.00226878	0.983129	0.995945	n.s.	13.6748	13.7512	13.9574	14.1453	14.0114	13.8386	13.8957	13.7739
sp|Q99459|CDC5L_HUMAN	CDC5L	Cell division cycle 5-like protein OS=Homo sapiens OX=9606 GN=CDC5L PE=1 SV=2	-0.00229749	0.992568	0.997773	n.s.	16.1316	15.8205	16.0376	15.9051	16.287	15.7979	15.9151	15.8857
sp|Q9Y2J2-2|E41L3-2_HUMAN	EPB41L3	Isoform of Q9Y2J2, Isoform 2 of Band 4.1-like protein 3 OS=Homo sapiens OX=9606 GN=EPB41L3 PE=1 SV=2	-0.00245829	0.985725	0.996951	n.s.	16.1712	15.9808	16.2599	16.2569	16.4615	15.9397	16.0961	16.1616
sp|Q9Y6J9|TAF6L_HUMAN	TAF6L	TAF6-like RNA polymerase II p300/CBP-associated factor-associated factor 65 kDa subunit 6L OS=Homo sapiens OX=9606 GN=TAF6L PE=1 SV=1	-0.00250325	0.973809	0.993146	n.s.	15.626	15.4918	15.6652	15.4855	15.662	15.4937	15.4207	15.6821
sp|Q9H5L6|THAP9_HUMAN	THAP9	DNA transposase THAP9 OS=Homo sapiens OX=9606 GN=THAP9 PE=1 SV=2	-0.00310722	0.978722	0.993729	n.s.	13.9629	13.601	13.4623	13.7469	13.8234	13.5616	13.8035	13.5722
sp|Q96SB3|NEB2_HUMAN	PPP1R9B	Neurabin-2 OS=Homo sapiens OX=9606 GN=PPP1R9B PE=1 SV=3	-0.00370068	0.960868	0.988427	n.s.	14.5151	14.6178	14.5412	14.5379	14.3782	14.6383	14.6145	14.5661
sp|Q8NFW8|NEUA_HUMAN	CMAS	N-acylneuraminate cytidylyltransferase OS=Homo sapiens OX=9606 GN=CMAS PE=1 SV=2	-0.00402881	0.979709	0.993729	n.s.	15.9553	15.8986	16.0036	15.8798	16.1906	15.7757	15.8376	15.9171
sp|Q10567|AP1B1_HUMAN	AP1B1	AP-1 complex subunit beta-1 OS=Homo sapiens OX=9606 GN=AP1B1 PE=1 SV=2	-0.00418336	0.955105	0.985761	n.s.	15.255	15.245	15.2299	15.296	15.1028	15.2795	15.2926	15.3343
sp|P11047|LAMC1_HUMAN	LAMC1	Laminin subunit gamma-1 OS=Homo sapiens OX=9606 GN=LAMC1 PE=1 SV=3	-0.00420852	0.979876	0.993729	n.s.	15.4721	15.5006	15.1459	15.1483	15.2595	15.2379	15.2215	15.5311
sp|P55884|EIF3B_HUMAN	EIF3B	Eukaryotic translation initiation factor 3 subunit B OS=Homo sapiens OX=9606 GN=EIF3B PE=1 SV=3	-0.00491551	0.981557	0.994893	n.s.	13.2538	13.8562	13.4312	14.0764	13.2878	14.0135	13.725	13.5717
sp|P61019|RAB2A_HUMAN	RAB2A	Ras-related protein Rab-2A OS=Homo sapiens OX=9606 GN=RAB2A PE=1 SV=1	-0.00499939	0.947119	0.981351	n.s.	14.8545	14.9729	15.0647	14.9609	14.8067	15.057	15.0714	14.8979
sp|O95197|RTN3_HUMAN	RTN3	Reticulon-3 OS=Homo sapiens OX=9606 GN=RTN3 PE=1 SV=2	-0.00501955	0.974025	0.993146	n.s.	15.6438	15.7223	15.8865	15.766	15.4709	16.0805	15.8871	15.56
sp|Q13409|DC1I2_HUMAN	DYNC1I2	Cytoplasmic dynein 1 intermediate chain 2 OS=Homo sapiens OX=9606 GN=DYNC1I2 PE=1 SV=3	-0.00515866	0.963539	0.988583	n.s.	15.0041	15.1054	15.0117	15.1459	14.765	15.2219	15.1846	15.0751
sp|P42285|MTREX_HUMAN	MTREX	Exosome RNA helicase MTR4 OS=Homo sapiens OX=9606 GN=MTREX PE=1 SV=3	-0.00520173	0.92984	0.973987	n.s.	14.8401	14.7018	14.6226	14.7264	14.7001	14.7112	14.6724	14.7864
sp|P62316|SMD2_HUMAN	SNRPD2	Small nuclear ribonucleoprotein Sm D2 OS=Homo sapiens OX=9606 GN=SNRPD2 PE=1 SV=1	-0.00523467	0.922	0.972762	n.s.	15.6657	15.6196	15.6818	15.7899	15.7475	15.6585	15.6796	15.6504
sp|Q9P035|HACD3_HUMAN	HACD3	Very-long-chain (3R)-3-hydroxyacyl-CoA dehydratase 3 OS=Homo sapiens OX=9606 GN=HACD3 PE=1 SV=2	-0.00526685	0.964199	0.988583	n.s.	16.5944	16.4492	16.5423	16.439	16.6741	16.3585	16.4139	16.5572
sp|P29597|TYK2_HUMAN	TYK2	Non-receptor tyrosine-protein kinase TYK2 OS=Homo sapiens OX=9606 GN=TYK2 PE=1 SV=3	-0.00532401	0.963999	0.988583	n.s.	15.1377	14.9967	14.7254	14.7415	15.1425	14.7896	14.8232	14.8248
sp|P61073|CXCR4_HUMAN	CXCR4	C-X-C chemokine receptor type 4 OS=Homo sapiens OX=9606 GN=CXCR4 PE=1 SV=1	-0.00536912	0.962976	0.988583	n.s.	14.8356	14.884	15.293	15.2537	15.033	15.0454	15.1384	15.0279
sp|Q96CW1|AP2M1_HUMAN	AP2M1	AP-2 complex subunit mu OS=Homo sapiens OX=9606 GN=AP2M1 PE=1 SV=2	-0.00583362	0.895848	0.957372	n.s.	15.8337	15.8174	15.8599	15.7959	15.8941	15.7156	15.7949	15.8789
sp|P60981|DEST_HUMAN	DSTN	Destrin OS=Homo sapiens OX=9606 GN=DSTN PE=1 SV=3	-0.00589314	0.971646	0.992942	n.s.	15.4871	15.4132	15.3887	15.3	15.0008	15.7251	15.5099	15.3296
sp|Q9Y305|ACOT9_HUMAN	ACOT9	Acyl-coenzyme A thioesterase 9, mitochondrial OS=Homo sapiens OX=9606 GN=ACOT9 PE=1 SV=2	-0.00655615	0.952007	0.98529	n.s.	15.7561	15.9065	15.8388	15.8132	15.5518	15.9665	15.9406	15.8294
sp|P05198|IF2A_HUMAN	EIF2S1	Eukaryotic translation initiation factor 2 subunit 1 OS=Homo sapiens OX=9606 GN=EIF2S1 PE=1 SV=3	-0.00688992	0.95864	0.987224	n.s.	16.9616	16.7904	17.1285	16.7074	16.9231	16.7912	16.8522	16.9938
sp|Q15392|DHC24_HUMAN	DHCR24	Delta(24)-sterol reductase OS=Homo sapiens OX=9606 GN=DHCR24 PE=1 SV=2	-0.00732827	0.912041	0.967002	n.s.	15.8124	15.7113	15.6809	15.7777	15.6116	15.7104	15.7373	15.8937
sp|P35240|MERL_HUMAN	NF2	Merlin OS=Homo sapiens OX=9606 GN=NF2 PE=1 SV=1	-0.00733738	0.953908	0.985702	n.s.	14.9383	14.8269	14.9157	14.7093	15.0928	14.7174	14.7728	14.778
sp|P46781|RS9_HUMAN	RPS9	40S ribosomal protein S9 OS=Homo sapiens OX=9606 GN=RPS9 PE=1 SV=3	-0.00744822	0.978135	0.993729	n.s.	16.5265	16.5127	16.2728	16.3227	16.1381	16.3681	16.3506	16.7481
sp|Q9NP72|RAB18_HUMAN	RAB18	Ras-related protein Rab-18 OS=Homo sapiens OX=9606 GN=RAB18 PE=1 SV=1	-0.00753446	0.942067	0.977273	n.s.	14.6046	14.8891	14.5474	14.7812	14.5897	14.8183	14.5303	14.854
sp|Q4V328|GRAP1_HUMAN	GRIPAP1	GRIP1-associated protein 1 OS=Homo sapiens OX=9606 GN=GRIPAP1 PE=1 SV=2	-0.00763756	0.939677	0.977252	n.s.	14.0327	14.2791	14.1165	14.1208	13.8709	14.1802	14.1304	14.3371
sp|Q96DA6|TIM14_HUMAN	DNAJC19	Mitochondrial import inner membrane translocase subunit TIM14 OS=Homo sapiens OX=9606 GN=DNAJC19 PE=1 SV=3	-0.00781651	0.941433	0.977273	n.s.	13.7863	14.2258	14.2556	14.0767	14.1595	14.073	13.9547	14.126
sp|P31749|AKT1_HUMAN	AKT1	RAC-alpha serine/threonine-protein kinase OS=Homo sapiens OX=9606 GN=AKT1 PE=1 SV=2	-0.00821882	0.923574	0.973144	n.s.	14.4492	14.6832	14.6664	14.6573	14.4378	14.6601	14.7735	14.5519
sp|Q15185|TEBP_HUMAN	PTGES3	Prostaglandin E synthase 3 OS=Homo sapiens OX=9606 GN=PTGES3 PE=1 SV=1	-0.00826795	0.959189	0.987244	n.s.	14.872	15.2262	15.0981	15.202	14.6341	15.3705	15.2739	15.0868
sp|Q12986|NFX1_HUMAN	NFX1	Transcriptional repressor NF-X1 OS=Homo sapiens OX=9606 GN=NFX1 PE=1 SV=2	-0.00848073	0.939073	0.977252	n.s.	16.2825	16.2747	16.2489	16.0863	16.3003	16.0463	16.1882	16.3237
sp|P29323|EPHB2_HUMAN	EPHB2	Ephrin type-B receptor 2 OS=Homo sapiens OX=9606 GN=EPHB2 PE=1 SV=5	-0.00886825	0.874381	0.95308	n.s.	14.5469	14.4782	14.589	14.6738	14.5575	14.5813	14.5771	14.5366
sp|P08134|RHOC_HUMAN	RHOC	Rho-related GTP-binding protein RhoC OS=Homo sapiens OX=9606 GN=RHOC PE=1 SV=1	-0.00897913	0.931535	0.973987	n.s.	14.2337	14.3909	14.4994	14.4384	14.1147	14.5588	14.4994	14.3535
sp|O75962|TRIO_HUMAN	TRIO	Triple functional domain protein OS=Homo sapiens OX=9606 GN=TRIO PE=1 SV=2	-0.00938285	0.91898	0.972149	n.s.	15.177	15.1453	15.184	15.3025	15.4205	15.2204	14.9704	15.16
sp|P11166|GTR1_HUMAN	SLC2A1	Solute carrier family 2, facilitated glucose transporter member 1 OS=Homo sapiens OX=9606 GN=SLC2A1 PE=1 SV=2	-0.00961974	0.967295	0.990436	n.s.	14.4156	14.2836	13.5036	14.5664	13.8766	14.0861	14.3347	14.4333
sp|Q9NXF1|TEX10_HUMAN	TEX10	Testis-expressed protein 10 OS=Homo sapiens OX=9606 GN=TEX10 PE=1 SV=2	-0.0097587	0.922689	0.972762	n.s.	16.0208	16.0159	15.8827	15.7974	15.8406	15.8284	15.9487	16.0601
sp|Q9H902|REEP1_HUMAN	REEP1	Receptor expression-enhancing protein 1 OS=Homo sapiens OX=9606 GN=REEP1 PE=1 SV=1	-0.00979123	0.907546	0.96553	n.s.	16.6048	16.5158	16.5164	16.4037	16.6614	16.3741	16.4013	16.5646
sp|P82914|RT15_HUMAN	MRPS15	28S ribosomal protein S15, mitochondrial OS=Homo sapiens OX=9606 GN=MRPS15 PE=1 SV=1	-0.00992091	0.831188	0.928799	n.s.	14.8433	14.8336	14.8911	14.7779	14.8963	14.7566	14.8019	14.8514
sp|P34741|SDC2_HUMAN	SDC2	Syndecan-2 OS=Homo sapiens OX=9606 GN=SDC2 PE=1 SV=2	-0.0100359	0.838567	0.934607	n.s.	14.773	14.8394	14.8608	14.8098	14.7808	14.7867	14.7572	14.9181
sp|Q9C0C9|UBE2O_HUMAN	UBE2O	(E3-independent) E2 ubiquitin-conjugating enzyme OS=Homo sapiens OX=9606 GN=UBE2O PE=1 SV=3	-0.0101287	0.932717	0.973987	n.s.	14.7315	14.5354	14.6695	14.6617	14.93	14.5134	14.6073	14.5069
sp|Q8TF68|ZN384_HUMAN	ZNF384	Zinc finger protein 384 OS=Homo sapiens OX=9606 GN=ZNF384 PE=1 SV=2	-0.0102794	0.951172	0.984973	n.s.	14.0368	13.833	14.0619	13.7821	14.4247	13.7988	13.6107	13.8386
sp|Q8TER5|ARH40_HUMAN	ARHGEF40	Rho guanine nucleotide exchange factor 40 OS=Homo sapiens OX=9606 GN=ARHGEF40 PE=1 SV=3	-0.0110269	0.967004	0.990436	n.s.	15.7055	15.5008	15.4632	15.6396	16.0169	15.3558	15.3707	15.5216
sp|Q13885|TBB2A_HUMAN	TUBB2A	Tubulin beta-2A chain OS=Homo sapiens OX=9606 GN=TUBB2A PE=1 SV=1	-0.0111572	0.926002	0.973987	n.s.	17.1808	17.3999	17.4756	17.4231	17.0964	17.5673	17.4736	17.2974
sp|O43813|LANC1_HUMAN	LANCL1	Glutathione S-transferase LANCL1 OS=Homo sapiens OX=9606 GN=LANCL1 PE=1 SV=1	-0.0111885	0.956151	0.986295	n.s.	17.1369	17.0982	17.1333	17.0835	17.3656	16.9425	17.0212	17.0778
sp|Q8IWC1|MA7D3_HUMAN	MAP7D3	MAP7 domain-containing protein 3 OS=Homo sapiens OX=9606 GN=MAP7D3 PE=1 SV=2	-0.0111941	0.897799	0.957892	n.s.	15.8261	15.5852	15.7123	15.5267	15.7894	15.5328	15.5826	15.7008
sp|Q9NS86|LANC2_HUMAN	LANCL2	LanC-like protein 2 OS=Homo sapiens OX=9606 GN=LANCL2 PE=1 SV=1	-0.0114535	0.869173	0.950737	n.s.	14.4723	14.5874	14.4058	14.4839	14.6126	14.4575	14.3685	14.4651
sp|Q9P2N5|RBM27_HUMAN	RBM27	RNA-binding protein 27 OS=Homo sapiens OX=9606 GN=RBM27 PE=1 SV=2	-0.0120523	0.930457	0.973987	n.s.	15.5545	15.4415	15.6045	15.4335	15.796	15.3129	15.3883	15.4885
sp|Q7L8L6|FAKD5_HUMAN	FASTKD5	FAST kinase domain-containing protein 5, mitochondrial OS=Homo sapiens OX=9606 GN=FASTKD5 PE=1 SV=1	-0.0122613	0.872378	0.95201	n.s.	14.3876	14.3455	14.6082	14.5116	14.5372	14.4404	14.3102	14.516
sp|Q08211|DHX9_HUMAN	DHX9	ATP-dependent RNA helicase A OS=Homo sapiens OX=9606 GN=DHX9 PE=1 SV=4	-0.0130035	0.839091	0.934607	n.s.	15.365	15.4068	15.2538	15.2328	15.3351	15.1752	15.2944	15.4017
sp|Q9BUT1|BDH2_HUMAN	BDH2	3-hydroxybutyrate dehydrogenase type 2 OS=Homo sapiens OX=9606 GN=BDH2 PE=1 SV=2	-0.0133392	0.823371	0.925052	n.s.	15.7588	15.7623	15.7413	15.7231	15.837	15.805	15.5902	15.7
sp|Q8WVS4|DC2I1_HUMAN	DYNC2I1	Cytoplasmic dynein 2 intermediate chain 1 OS=Homo sapiens OX=9606 GN=DYNC2I1 PE=1 SV=3	-0.0137837	0.844666	0.936565	n.s.	15.954	16.0482	15.9895	15.8415	16.0852	15.9554	15.8532	15.8842
sp|Q3YEC7|RABL6_HUMAN	RABL6	Rab-like protein 6 OS=Homo sapiens OX=9606 GN=RABL6 PE=1 SV=2	-0.0138562	0.911251	0.966714	n.s.	15.2488	14.9184	14.9762	15.0068	15.3207	14.9047	15.0426	14.8267
sp|P31689|DNJA1_HUMAN	DNAJA1	DnaJ homolog subfamily A member 1 OS=Homo sapiens OX=9606 GN=DNAJA1 PE=1 SV=2	-0.0139143	0.748805	0.897154	n.s.	15.6451	15.7654	15.7223	15.7107	15.6148	15.6948	15.7072	15.771
sp|Q15382|RHEB_HUMAN	RHEB	GTP-binding protein Rheb OS=Homo sapiens OX=9606 GN=RHEB PE=1 SV=1	-0.0139302	0.864914	0.948245	n.s.	14.9001	14.9602	14.6726	14.8922	14.7303	14.8122	14.8208	15.0062
sp|O43237|DC1L2_HUMAN	DYNC1LI2	Cytoplasmic dynein 1 light intermediate chain 2 OS=Homo sapiens OX=9606 GN=DYNC1LI2 PE=1 SV=1	-0.0142253	0.885557	0.957138	n.s.	15.8917	16.0056	15.8693	16.0399	15.6448	16.0336	16.0691	16.002
sp|Q9NYJ7|DLL3_HUMAN	DLL3	Delta-like protein 3 OS=Homo sapiens OX=9606 GN=DLL3 PE=1 SV=1	-0.0144852	0.90687	0.965361	n.s.	16.5176	16.5483	16.1542	16.1061	16.278	16.2189	16.241	16.5304
sp|P63010|AP2B1_HUMAN	AP2B1	AP-2 complex subunit beta OS=Homo sapiens OX=9606 GN=AP2B1 PE=1 SV=1	-0.0147932	0.711985	0.877049	n.s.	15.7551	15.7916	15.7831	15.7595	15.7101	15.7626	15.7176	15.8398
sp|Q96PV0|SYGP1_HUMAN	SYNGAP1	Ras/Rap GTPase-activating protein SynGAP OS=Homo sapiens OX=9606 GN=SYNGAP1 PE=1 SV=4	-0.014912	0.890792	0.957138	n.s.	15.1752	15.028	14.9	14.9019	15.2467	14.7623	14.9735	14.9628
sp|P05091|ALDH2_HUMAN	ALDH2	Aldehyde dehydrogenase, mitochondrial OS=Homo sapiens OX=9606 GN=ALDH2 PE=1 SV=2	-0.0150383	0.928495	0.973987	n.s.	15.1159	15.346	14.9414	15.2024	14.7838	15.2729	15.2396	15.2492
sp|P51148|RAB5C_HUMAN	RAB5C	Ras-related protein Rab-5C OS=Homo sapiens OX=9606 GN=RAB5C PE=1 SV=2	-0.0152195	0.849783	0.938889	n.s.	15.2428	15.2355	15.3858	15.3307	15.0565	15.3442	15.3802	15.353
sp|O43660|PLRG1_HUMAN	PLRG1	Pleiotropic regulator 1 OS=Homo sapiens OX=9606 GN=PLRG1 PE=1 SV=1	-0.0155905	0.797607	0.916417	n.s.	16.1549	16.0762	15.9612	16.1267	16.0149	16.0226	16.029	16.1903
sp|Q8IZ69|TRM2A_HUMAN	TRMT2A	tRNA (uracil-5-)-methyltransferase homolog A OS=Homo sapiens OX=9606 GN=TRMT2A PE=1 SV=2	-0.0156187	0.927688	0.973987	n.s.	15.533	15.4146	15.3503	15.21	15.7475	15.1882	15.1748	15.3348
sp|Q96MH2|HEXI2_HUMAN	HEXIM2	Protein HEXIM2 OS=Homo sapiens OX=9606 GN=HEXIM2 PE=1 SV=1	-0.0164193	0.804565	0.918837	n.s.	15.1068	15.0405	15.0142	14.9968	15.1941	14.9049	14.9913	15.0022
sp|Q9UKU9|ANGL2_HUMAN	ANGPTL2	Angiopoietin-related protein 2 OS=Homo sapiens OX=9606 GN=ANGPTL2 PE=1 SV=1	-0.0165835	0.897024	0.957613	n.s.	14.8343	14.8874	14.8976	14.654	14.9348	14.5385	14.7113	15.0223
sp|P62277|RS13_HUMAN	RPS13	40S ribosomal protein S13 OS=Homo sapiens OX=9606 GN=RPS13 PE=1 SV=2	-0.0169177	0.862475	0.946829	n.s.	16.956	17.0331	17.0979	16.8817	17.0997	16.8374	16.9599	17.004
sp|O75534|CSDE1_HUMAN	CSDE1	Cold shock domain-containing protein E1 OS=Homo sapiens OX=9606 GN=CSDE1 PE=1 SV=2	-0.0169715	0.816564	0.921847	n.s.	15.1735	15.2008	15.128	15.2721	14.9873	15.3096	15.1985	15.2112
sp|P21266|GSTM3_HUMAN	GSTM3	Glutathione S-transferase Mu 3 OS=Homo sapiens OX=9606 GN=GSTM3 PE=1 SV=3	-0.0172656	0.934132	0.973987	n.s.	15.8336	15.9887	15.9123	16.0023	15.5004	16.2567	16.0959	15.8149
sp|Q96JP5|ZFP91_HUMAN	ZFP91	E3 ubiquitin-protein ligase ZFP91 OS=Homo sapiens OX=9606 GN=ZFP91 PE=1 SV=1	-0.0173466	0.882929	0.957138	n.s.	17.1076	17.049	17.1656	16.9605	17.2278	16.9362	16.9814	17.068
sp|Q9HD33|RM47_HUMAN	MRPL47	39S ribosomal protein L47, mitochondrial OS=Homo sapiens OX=9606 GN=MRPL47 PE=1 SV=2	-0.0175523	0.889519	0.957138	n.s.	14.761	14.7793	14.82	14.7966	15.114	14.5329	14.647	14.7928
sp|O75964|ATP5L_HUMAN	ATP5MG	ATP synthase subunit g, mitochondrial OS=Homo sapiens OX=9606 GN=ATP5MG PE=1 SV=3	-0.0177205	0.886718	0.957138	n.s.	14.6416	15.2069	14.8593	14.9681	14.7485	15.0936	14.9095	14.8534
sp|Q9BYG3|MK67I_HUMAN	NIFK	MKI67 FHA domain-interacting nucleolar phosphoprotein OS=Homo sapiens OX=9606 GN=NIFK PE=1 SV=1	-0.0179635	0.89225	0.957138	n.s.	15.7466	15.5121	15.8009	15.6051	15.8117	15.4785	15.6088	15.694
sp|P48730|KC1D_HUMAN	CSNK1D	Casein kinase I isoform delta OS=Homo sapiens OX=9606 GN=CSNK1D PE=1 SV=2	-0.0183164	0.82534	0.925732	n.s.	14.8136	14.8616	14.6138	14.8268	14.8528	14.5661	14.8444	14.7791
sp|P29144|TPP2_HUMAN	TPP2	Tripeptidyl-peptidase 2 OS=Homo sapiens OX=9606 GN=TPP2 PE=1 SV=4	-0.0185233	0.931925	0.973987	n.s.	13.4123	13.641	13.557	14.3597	13.6129	13.9902	13.8732	13.4196
sp|Q8WY36|BBX_HUMAN	BBX	HMG box transcription factor BBX OS=Homo sapiens OX=9606 GN=BBX PE=1 SV=1	-0.018705	0.823251	0.925052	n.s.	15.6575	15.4876	15.6605	15.5191	15.6696	15.4167	15.4655	15.698
sp|P32780|TF2H1_HUMAN	GTF2H1	General transcription factor IIH subunit 1 OS=Homo sapiens OX=9606 GN=GTF2H1 PE=1 SV=1	-0.0193405	0.78749	0.914354	n.s.	14.0013	14.0356	14.04	13.9659	13.9671	13.8022	14.1171	14.0791
sp|P04899|GNAI2_HUMAN	GNAI2	Guanine nucleotide-binding protein G(i) subunit alpha-2 OS=Homo sapiens OX=9606 GN=GNAI2 PE=1 SV=3	-0.0193953	0.742376	0.893394	n.s.	15.8783	15.8516	15.7503	15.9916	15.8567	15.7452	15.8743	15.9179
sp|O95292|VAPB_HUMAN	VAPB	Vesicle-associated membrane protein-associated protein B/C OS=Homo sapiens OX=9606 GN=VAPB PE=1 SV=3	-0.0196687	0.810855	0.920415	n.s.	15.4548	15.4283	15.3931	15.6073	15.2536	15.5763	15.5377	15.4373
sp|Q8WWY3|PRP31_HUMAN	PRPF31	U4/U6 small nuclear ribonucleoprotein Prp31 OS=Homo sapiens OX=9606 GN=PRPF31 PE=1 SV=2	-0.0199176	0.827186	0.927104	n.s.	16.6645	16.6754	16.7292	16.6684	16.8755	16.6061	16.5775	16.5989
sp|Q9H7N4|SFR19_HUMAN	SCAF1	Splicing factor, arginine/serine-rich 19 OS=Homo sapiens OX=9606 GN=SCAF1 PE=1 SV=3	-0.020521	0.849676	0.938889	n.s.	15.4645	15.3705	15.1568	15.1663	15.5116	15.2065	15.0801	15.2778
sp|P78362|SRPK2_HUMAN	SRPK2	SRSF protein kinase 2 OS=Homo sapiens OX=9606 GN=SRPK2 PE=1 SV=3	-0.0207144	0.753222	0.897611	n.s.	15.1426	15.1648	15.023	14.9239	15.0511	15.0388	15.1206	14.9609
sp|Q5HYJ3|FA76B_HUMAN	FAM76B	Protein FAM76B OS=Homo sapiens OX=9606 GN=FAM76B PE=1 SV=3	-0.0208702	0.940572	0.977252	n.s.	18.0571	17.7384	17.9068	18.1178	18.6239	17.6761	17.6866	17.7499
sp|P49757|NUMB_HUMAN	NUMB	Protein numb homolog OS=Homo sapiens OX=9606 GN=NUMB PE=1 SV=2	-0.0210847	0.922128	0.972762	n.s.	16.4767	16.1282	16.51	16.1723	16.8333	16.1427	16.0791	16.1478
sp|Q08722|CD47_HUMAN	CD47	Leukocyte surface antigen CD47 OS=Homo sapiens OX=9606 GN=CD47 PE=1 SV=1	-0.0210911	0.783799	0.911957	n.s.	15.3633	15.3243	15.5886	15.4203	15.3896	15.4212	15.4389	15.3625
sp|P35241|RADI_HUMAN	RDX	Radixin OS=Homo sapiens OX=9606 GN=RDX PE=1 SV=1	-0.0216818	0.801707	0.917291	n.s.	14.6138	14.6208	14.8372	14.8917	14.7582	14.7946	14.7384	14.5855
sp|Q5TA45|INT11_HUMAN	INTS11	Integrator complex subunit 11 OS=Homo sapiens OX=9606 GN=INTS11 PE=1 SV=2	-0.0217904	0.812676	0.921035	n.s.	13.9015	14.0008	13.8601	13.7641	14.1036	13.8185	13.8119	13.7053
sp|Q14563|SEM3A_HUMAN	SEMA3A	Semaphorin-3A OS=Homo sapiens OX=9606 GN=SEMA3A PE=1 SV=1	-0.0224218	0.806141	0.918837	n.s.	14.9301	15.1078	14.8619	14.8723	15.0962	14.9147	14.8599	14.8117
sp|Q96EY4|TMA16_HUMAN	TMA16	Translation machinery-associated protein 16 OS=Homo sapiens OX=9606 GN=TMA16 PE=1 SV=2	-0.0237704	0.791091	0.914581	n.s.	18.0596	17.9032	17.9643	17.9374	18.0868	17.7537	17.8674	18.0615
sp|O75038|PLCH2_HUMAN	PLCH2	1-phosphatidylinositol 4,5-bisphosphate phosphodiesterase eta-2 OS=Homo sapiens OX=9606 GN=PLCH2 PE=1 SV=3	-0.024262	0.84053	0.93469	n.s.	15.276	15.1668	15.288	15.071	15.3859	15.0474	15.1007	15.1707
sp|Q14534|ERG1_HUMAN	SQLE	Squalene monooxygenase OS=Homo sapiens OX=9606 GN=SQLE PE=1 SV=3	-0.0248046	0.763602	0.89793	n.s.	14.4159	14.6754	14.6823	14.5996	14.4059	14.6966	14.5893	14.5823
sp|Q9NXE8|CWC25_HUMAN	CWC25	Pre-mRNA-splicing factor CWC25 homolog OS=Homo sapiens OX=9606 GN=CWC25 PE=1 SV=1	-0.024839	0.862554	0.946829	n.s.	14.4614	14.3177	14.3322	14.2556	14.7322	14.1671	14.0148	14.3533
sp|Q7LBR1|CHM1B_HUMAN	CHMP1B	Charged multivesicular body protein 1b OS=Homo sapiens OX=9606 GN=CHMP1B PE=1 SV=1	-0.0248853	0.791698	0.914581	n.s.	16.4464	16.4115	16.1285	16.3695	16.1575	16.2234	16.3949	16.4806
sp|Q01650|LAT1_HUMAN	SLC7A5	Large neutral amino acids transporter small subunit 1 OS=Homo sapiens OX=9606 GN=SLC7A5 PE=1 SV=2	-0.0257859	0.795382	0.916237	n.s.	15.0942	14.9665	15.3201	15.1117	15.1708	14.9942	15.0169	15.2073
sp|Q99496|RING2_HUMAN	RNF2	E3 ubiquitin-protein ligase RING2 OS=Homo sapiens OX=9606 GN=RNF2 PE=1 SV=1	-0.0258542	0.802864	0.918051	n.s.	15.997	15.9623	16.1116	15.9702	15.9033	15.8197	15.9149	16.2997
sp|Q5JRX3|PREP_HUMAN	PITRM1	Presequence protease, mitochondrial OS=Homo sapiens OX=9606 GN=PITRM1 PE=1 SV=3	-0.0262058	0.6436	0.838794	n.s.	15.4834	15.4291	15.2921	15.3942	15.4365	15.3303	15.306	15.4211
sp|P04179|SODM_HUMAN	SOD2	Superoxide dismutase [Mn], mitochondrial OS=Homo sapiens OX=9606 GN=SOD2 PE=1 SV=3	-0.0262748	0.935562	0.974762	n.s.	15.2409	15.4247	15.647	15.7593	14.7005	16.247	15.9042	15.1151
sp|Q53FP2|NACHO_HUMAN	TMEM35A	Novel acetylcholine receptor chaperone OS=Homo sapiens OX=9606 GN=TMEM35A PE=1 SV=2	-0.0263327	0.702502	0.873444	n.s.	16.5908	16.4453	16.5878	16.3243	16.4356	16.4111	16.4683	16.528
sp|Q96JM3|CHAP1_HUMAN	CHAMP1	Chromosome alignment-maintaining phosphoprotein 1 OS=Homo sapiens OX=9606 GN=CHAMP1 PE=1 SV=2	-0.0264486	0.880323	0.955721	n.s.	13.8611	13.484	13.9068	13.9409	14.2181	13.4031	13.71	13.7558
sp|P48729|KC1A_HUMAN	CSNK1A1	Casein kinase I isoform alpha OS=Homo sapiens OX=9606 GN=CSNK1A1 PE=1 SV=2	-0.0265082	0.691489	0.866685	n.s.	14.8823	14.7905	14.8586	14.8089	14.8789	14.6357	14.8322	14.8874
sp|O94875|SRBS2_HUMAN	SORBS2	Sorbin and SH3 domain-containing protein 2 OS=Homo sapiens OX=9606 GN=SORBS2 PE=1 SV=3	-0.0265593	0.686114	0.865766	n.s.	14.2397	14.0944	14.0445	14.2742	14.1187	14.0582	14.1552	14.2145
sp|Q9Y2D9|ZN652_HUMAN	ZNF652	Zinc finger protein 652 OS=Homo sapiens OX=9606 GN=ZNF652 PE=1 SV=3	-0.0267282	0.743403	0.893394	n.s.	16.6678	16.5743	16.4326	16.4756	16.7017	16.4576	16.397	16.487
sp|P17677|NEUM_HUMAN	GAP43	Neuromodulin OS=Homo sapiens OX=9606 GN=GAP43 PE=1 SV=1	-0.0268342	0.857086	0.943605	n.s.	14.1826	14.2878	14.4672	14.6807	14.1638	14.594	14.5597	14.1934
sp|P23634|AT2B4_HUMAN	ATP2B4	Plasma membrane calcium-transporting ATPase 4 OS=Homo sapiens OX=9606 GN=ATP2B4 PE=1 SV=2	-0.0269197	0.891646	0.957138	n.s.	15.4264	15.3216	14.7278	15.5396	14.8956	15.1279	15.4362	15.448
sp|P61158|ARP3_HUMAN	ACTR3	Actin-related protein 3 OS=Homo sapiens OX=9606 GN=ACTR3 PE=1 SV=3	-0.0270049	0.791983	0.914581	n.s.	15.6155	15.6539	15.6344	15.7268	15.5033	15.8238	15.6493	15.5463
sp|P26583|HMGB2_HUMAN	HMGB2	High mobility group protein B2 OS=Homo sapiens OX=9606 GN=HMGB2 PE=1 SV=2	-0.0273695	0.921729	0.972762	n.s.	14.6292	14.8198	15.5138	14.975	14.7217	15.5845	15.0182	14.504
sp|Q8TDC3|BRSK1_HUMAN	BRSK1	Serine/threonine-protein kinase BRSK1 OS=Homo sapiens OX=9606 GN=BRSK1 PE=1 SV=2	-0.0280432	0.841089	0.93469	n.s.	15.2888	15.097	15.2484	15.2782	15.6162	15.1085	15.1707	14.9048
sp|Q86U38|NOP9_HUMAN	NOP9	Nucleolar protein 9 OS=Homo sapiens OX=9606 GN=NOP9 PE=1 SV=1	-0.0281075	0.748991	0.897154	n.s.	15.3996	15.2436	15.2075	15.1934	15.3102	15.0541	15.2345	15.3328
sp|Q9NTW7|ZF64B_HUMAN	ZFP64	Zinc finger protein 64 OS=Homo sapiens OX=9606 GN=ZFP64 PE=1 SV=3	-0.0282204	0.714714	0.878669	n.s.	14.6623	14.557	14.7888	14.4876	14.7463	14.5292	14.5712	14.5361
sp|P41091|IF2G_HUMAN	EIF2S3	Eukaryotic translation initiation factor 2 subunit 3 OS=Homo sapiens OX=9606 GN=EIF2S3 PE=1 SV=3	-0.0282472	0.876296	0.953496	n.s.	15.9076	15.7635	16.0678	15.7612	15.8816	15.683	15.849	15.9735
sp|Q96QE5|TEFM_HUMAN	TEFM	Transcription elongation factor, mitochondrial OS=Homo sapiens OX=9606 GN=TEFM PE=1 SV=1	-0.0283374	0.815781	0.921847	n.s.	15.5937	15.4557	15.6372	15.5761	15.8687	15.2679	15.4204	15.5923
sp|Q5T8P6|RBM26_HUMAN	RBM26	RNA-binding protein 26 OS=Homo sapiens OX=9606 GN=RBM26 PE=1 SV=3	-0.0284538	0.848007	0.938039	n.s.	16.1803	16.0531	16.1721	16.1438	16.381	15.912	15.9907	16.1518
sp|Q9Y657|SPIN1_HUMAN	SPIN1	Spindlin-1 OS=Homo sapiens OX=9606 GN=SPIN1 PE=1 SV=3	-0.0293398	0.683292	0.864817	n.s.	14.5893	14.5836	14.5016	14.58	14.3812	14.5038	14.7182	14.5339
sp|P17987|TCPA_HUMAN	TCP1	T-complex protein 1 subunit alpha OS=Homo sapiens OX=9606 GN=TCP1 PE=1 SV=1	-0.0301034	0.890584	0.957138	n.s.	15.3138	15.5492	15.3592	15.5967	15.0658	15.6856	15.5909	15.3562
sp|P49796|RGS3_HUMAN	RGS3	Regulator of G-protein signaling 3 OS=Homo sapiens OX=9606 GN=RGS3 PE=1 SV=2	-0.0303323	0.722418	0.884187	n.s.	14.9088	14.8661	14.7413	14.6337	14.8939	14.6418	14.6509	14.842
tr|F8VPL6|F8VPL6_HUMAN	IKZF4	Isoform of Q9H2S9, Zinc finger protein Eos OS=Homo sapiens OX=9606 GN=IKZF4 PE=1 SV=1	-0.0308406	0.890901	0.957138	n.s.	16.0414	15.7829	16.137	15.8227	16.4508	15.6641	15.7105	15.8353
sp|Q9Y3I0|RTCB_HUMAN	RTCB	RNA-splicing ligase RtcB homolog OS=Homo sapiens OX=9606 GN=RTCB PE=1 SV=1	-0.031338	0.742532	0.893394	n.s.	15.0049	15.0143	14.9193	15.1505	14.7701	15.0778	15.1465	14.9693
sp|P67936|TPM4_HUMAN	TPM4	Tropomyosin alpha-4 chain OS=Homo sapiens OX=9606 GN=TPM4 PE=1 SV=3	-0.0323922	0.880391	0.955721	n.s.	16.2631	16.5373	16.7333	16.945	16.318	17.055	16.693	16.2832
sp|Q96EK4|THA11_HUMAN	THAP11	THAP domain-containing protein 11 OS=Homo sapiens OX=9606 GN=THAP11 PE=1 SV=2	-0.0324011	0.799541	0.916499	n.s.	14.9241	14.8775	15.263	15.2898	15.3196	15.0235	14.9643	14.9174
sp|O60763|USO1_HUMAN	USO1	General vesicular transport factor p115 OS=Homo sapiens OX=9606 GN=USO1 PE=1 SV=2	-0.0324827	0.859353	0.945541	n.s.	13.6931	14.0412	13.5144	14.2966	13.5716	14.0258	14.0399	13.778
sp|Q14119|VEZF1_HUMAN	VEZF1	Vascular endothelial zinc finger 1 OS=Homo sapiens OX=9606 GN=VEZF1 PE=1 SV=2	-0.0327829	0.806422	0.918837	n.s.	17.4188	17.2863	17.472	17.3097	17.7036	17.2082	17.1979	17.246
sp|A0PK00|T120B_HUMAN	TMEM120B	Transmembrane protein 120B OS=Homo sapiens OX=9606 GN=TMEM120B PE=1 SV=1	-0.0338067	0.934296	0.973987	n.s.	14.4314	14.6578	13.1181	14.4383	13.7837	13.4545	14.4179	14.8543
sp|Q8TC59|PIWL2_HUMAN	PIWIL2	Piwi-like protein 2 OS=Homo sapiens OX=9606 GN=PIWIL2 PE=1 SV=1	-0.0344215	0.821747	0.92496	n.s.	15.1181	15.0695	14.4645	14.5509	14.7436	14.7992	14.7201	14.8024
sp|Q9BX40|LS14B_HUMAN	LSM14B	Protein LSM14 homolog B OS=Homo sapiens OX=9606 GN=LSM14B PE=1 SV=1	-0.0351741	0.636165	0.833826	n.s.	15.9826	15.8346	15.975	15.8003	15.9137	15.6993	15.8633	15.9755
sp|P29992|GNA11_HUMAN	GNA11	Guanine nucleotide-binding protein subunit alpha-11 OS=Homo sapiens OX=9606 GN=GNA11 PE=1 SV=2	-0.0355266	0.445834	0.712238	n.s.	15.0103	15.1501	15.0348	15.0498	14.9691	15.0672	15.0225	15.0441
sp|P49591|SYSC_HUMAN	SARS1	Serine--tRNA ligase, cytoplasmic OS=Homo sapiens OX=9606 GN=SARS1 PE=1 SV=3	-0.0357003	0.665826	0.853447	n.s.	14.8641	15.0118	15.0495	14.8718	14.8815	15.1287	14.878	14.7663
sp|Q9UNF1|MAGD2_HUMAN	MAGED2	Melanoma-associated antigen D2 OS=Homo sapiens OX=9606 GN=MAGED2 PE=1 SV=2	-0.0361773	0.390201	0.679192	n.s.	15.9799	16.0001	15.9606	15.918	15.9362	15.8917	15.9133	15.9726
sp|Q15629|TRAM1_HUMAN	TRAM1	Translocating chain-associated membrane protein 1 OS=Homo sapiens OX=9606 GN=TRAM1 PE=1 SV=3	-0.0362268	0.608371	0.818172	n.s.	14.9899	14.9425	14.954	14.9139	15.0611	14.7528	14.9895	14.852
sp|P57088|TMM33_HUMAN	TMEM33	Transmembrane protein 33 OS=Homo sapiens OX=9606 GN=TMEM33 PE=1 SV=2	-0.0362295	0.425669	0.700097	n.s.	15.55	15.61	15.6201	15.6953	15.5051	15.6306	15.5755	15.6192
sp|O75251|NDUS7_HUMAN	NDUFS7	NADH dehydrogenase [ubiquinone] iron-sulfur protein 7, mitochondrial OS=Homo sapiens OX=9606 GN=NDUFS7 PE=1 SV=3	-0.0362404	0.497915	0.750696	n.s.	15.6922	15.6075	15.5644	15.5712	15.6569	15.4875	15.5265	15.6196
sp|Q9P291|ARMX1_HUMAN	ARMCX1	Armadillo repeat-containing X-linked protein 1 OS=Homo sapiens OX=9606 GN=ARMCX1 PE=1 SV=1	-0.036543	0.821624	0.92496	n.s.	16.3249	16.2942	16.2028	16.0378	16.4134	16.0116	16.0576	16.231
sp|P25685|DNJB1_HUMAN	DNAJB1	DnaJ homolog subfamily B member 1 OS=Homo sapiens OX=9606 GN=DNAJB1 PE=1 SV=4	-0.0365551	0.70085	0.872674	n.s.	14.1578	13.925	13.9294	13.926	13.7023	14.0359	14.0734	13.9804
sp|Q96CB9|NSUN4_HUMAN	NSUN4	5-methylcytosine rRNA methyltransferase NSUN4 OS=Homo sapiens OX=9606 GN=NSUN4 PE=1 SV=2	-0.0368496	0.806204	0.918837	n.s.	15.7779	15.6075	15.6997	15.7334	16.0128	15.4738	15.48	15.7046
sp|Q8IWS0|PHF6_HUMAN	PHF6	PHD finger protein 6 OS=Homo sapiens OX=9606 GN=PHF6 PE=1 SV=1	-0.0369699	0.762679	0.89793	n.s.	16.4154	16.2329	16.3732	16.2492	16.4483	16.0931	16.2638	16.3177
sp|Q6P1X5|TAF2_HUMAN	TAF2	Transcription initiation factor TFIID subunit 2 OS=Homo sapiens OX=9606 GN=TAF2 PE=1 SV=3	-0.0372159	0.665329	0.853447	n.s.	15.3947	15.3447	15.1752	15.1842	15.3661	15.1574	15.1787	15.2477
sp|P54709|AT1B3_HUMAN	ATP1B3	Sodium/potassium-transporting ATPase subunit beta-3 OS=Homo sapiens OX=9606 GN=ATP1B3 PE=1 SV=1	-0.0372909	0.636972	0.833826	n.s.	16.459	16.1999	16.4868	16.3542	16.4434	16.2987	16.2195	16.3892
sp|Q9H2J4|PDCL3_HUMAN	PDCL3	Phosducin-like protein 3 OS=Homo sapiens OX=9606 GN=PDCL3 PE=1 SV=1	-0.0380386	0.81546	0.921847	n.s.	13.8245	14.0159	14.1238	14.0884	13.5886	14.3376	14.1744	13.7999
sp|Q7Z3U7|MON2_HUMAN	MON2	Protein MON2 homolog OS=Homo sapiens OX=9606 GN=MON2 PE=1 SV=3	-0.0383734	0.855438	0.943156	n.s.	14.587	15.0732	14.7749	14.844	14.1483	15.1332	14.9671	14.8771
sp|Q6P1Q0|LTMD1_HUMAN	LETMD1	LETM1 domain-containing protein 1 OS=Homo sapiens OX=9606 GN=LETMD1 PE=1 SV=1	-0.0386706	0.771153	0.90396	n.s.	15.4371	15.3597	15.591	15.3572	15.7904	15.3002	15.2181	15.2818
sp|Q9Y6A4|CFA20_HUMAN	CFAP20	Cilia- and flagella-associated protein 20 OS=Homo sapiens OX=9606 GN=CFAP20 PE=1 SV=1	-0.0386748	0.78769	0.914354	n.s.	16.92	16.685	16.8835	16.8259	17.161	16.6006	16.6502	16.7479
sp|P28715|ERCC5_HUMAN	ERCC5	DNA excision repair protein ERCC-5 OS=Homo sapiens OX=9606 GN=ERCC5 PE=1 SV=3	-0.0388271	0.69992	0.872561	n.s.	14.7187	14.7289	14.7838	14.7668	14.9465	14.5454	14.6517	14.6992
sp|Q6YP21|KAT3_HUMAN	KYAT3	Kynurenine--oxoglutarate transaminase 3 OS=Homo sapiens OX=9606 GN=KYAT3 PE=1 SV=1	-0.0389057	0.738176	0.89185	n.s.	14.721	14.5801	14.5879	14.5451	14.2718	14.8312	14.69	14.4856
sp|Q9HC98|NEK6_HUMAN	NEK6	Serine/threonine-protein kinase Nek6 OS=Homo sapiens OX=9606 GN=NEK6 PE=1 SV=2	-0.0390748	0.534884	0.773901	n.s.	15.5004	15.3393	15.3021	15.3832	15.4263	15.3256	15.3014	15.3155
sp|P11171|EPB41_HUMAN	EPB41	Protein 4.1 OS=Homo sapiens OX=9606 GN=EPB41 PE=1 SV=4	-0.0391033	0.850557	0.939188	n.s.	16.8711	16.4992	17.0045	16.8534	17.1215	16.4824	16.684	16.784
sp|Q01082|SPTB2_HUMAN	SPTBN1	Spectrin beta chain, non-erythrocytic 1 OS=Homo sapiens OX=9606 GN=SPTBN1 PE=1 SV=2	-0.0392907	0.695523	0.868934	n.s.	14.5396	14.5268	14.5956	14.5638	14.4427	14.7805	14.5155	14.33
sp|P19338|NUCL_HUMAN	NCL	Nucleolin OS=Homo sapiens OX=9606 GN=NCL PE=1 SV=3	-0.0393432	0.838365	0.934607	n.s.	15.8464	16.009	15.9267	15.958	15.6923	16.1285	16.0962	15.6658
sp|A1X283|SPD2B_HUMAN	SH3PXD2B	SH3 and PX domain-containing protein 2B OS=Homo sapiens OX=9606 GN=SH3PXD2B PE=1 SV=3	-0.0394066	0.743457	0.893394	n.s.	14.312	14.2727	13.9821	14.2803	13.9991	14.1189	14.2309	14.3406
sp|P63096|GNAI1_HUMAN	GNAI1	Guanine nucleotide-binding protein G(i) subunit alpha-1 OS=Homo sapiens OX=9606 GN=GNAI1 PE=1 SV=2	-0.0397147	0.507638	0.758003	n.s.	15.3604	15.3746	15.2377	15.2887	15.1748	15.3462	15.3246	15.2569
sp|Q86UT8|CATAC_HUMAN	CENATAC	Centrosomal AT-AC splicing factor OS=Homo sapiens OX=9606 GN=CENATAC PE=1 SV=1	-0.0401314	0.681753	0.86377	n.s.	16.0827	15.9147	15.9885	15.8444	16.1895	15.8666	15.7875	15.8262
sp|O75347|TBCA_HUMAN	TBCA	Tubulin-specific chaperone A OS=Homo sapiens OX=9606 GN=TBCA PE=1 SV=3	-0.0404343	0.829951	0.928529	n.s.	14.7098	15.0973	15.1865	15.3458	14.7507	15.5034	15.053	14.8706
sp|Q53S08|RAB6D_HUMAN	RAB6D	Ras-related protein Rab-6D OS=Homo sapiens OX=9606 GN=RAB6D PE=2 SV=1	-0.0404925	0.707816	0.875423	n.s.	16.2222	15.8504	16.0103	16.2363	16.1747	15.9286	15.8978	16.1562
sp|P31327|CPSM_HUMAN	CPS1	Carbamoyl-phosphate synthase [ammonia], mitochondrial OS=Homo sapiens OX=9606 GN=CPS1 PE=1 SV=2	-0.041008	0.427195	0.700592	n.s.	15.9437	15.8955	15.9945	15.9467	15.9441	15.8243	15.8575	15.9906
sp|P19447|ERCC3_HUMAN	ERCC3	General transcription and DNA repair factor IIH helicase subunit XPB OS=Homo sapiens OX=9606 GN=ERCC3 PE=1 SV=1	-0.0410796	0.675573	0.857688	n.s.	15.4031	15.2668	15.4678	15.2357	15.5501	15.136	15.2021	15.3209
sp|P50570|DYN2_HUMAN	DNM2	Dynamin-2 OS=Homo sapiens OX=9606 GN=DNM2 PE=1 SV=2	-0.0411574	0.791786	0.914581	n.s.	15.1351	15.329	15.0176	15.3014	14.771	15.3302	15.3139	15.2034
sp|P25391|LAMA1_HUMAN	LAMA1	Laminin subunit alpha-1 OS=Homo sapiens OX=9606 GN=LAMA1 PE=1 SV=2	-0.0413635	0.825465	0.925732	n.s.	16.1496	16.2737	15.8259	15.8739	15.8949	15.8944	15.9111	16.2572
sp|Q15428|SF3A2_HUMAN	SF3A2	Splicing factor 3A subunit 2 OS=Homo sapiens OX=9606 GN=SF3A2 PE=1 SV=2	-0.0413856	0.36318	0.658882	n.s.	14.3292	14.3871	14.366	14.478	14.2849	14.4017	14.3293	14.379
sp|Q15014|MO4L2_HUMAN	MORF4L2	Mortality factor 4-like protein 2 OS=Homo sapiens OX=9606 GN=MORF4L2 PE=1 SV=1	-0.0414332	0.633819	0.833033	n.s.	15.8325	15.6217	15.7043	15.664	15.8911	15.5587	15.6194	15.5875
sp|Q9H3K2|GHITM_HUMAN	GHITM	Growth hormone-inducible transmembrane protein OS=Homo sapiens OX=9606 GN=GHITM PE=1 SV=2	-0.0418841	0.42539	0.700097	n.s.	15.3856	15.3597	15.307	15.2381	15.2855	15.2446	15.2131	15.3797
sp|Q9NPJ3|ACO13_HUMAN	ACOT13	Acyl-coenzyme A thioesterase 13 OS=Homo sapiens OX=9606 GN=ACOT13 PE=1 SV=1	-0.0420817	0.773921	0.905497	n.s.	15.4553	15.5553	15.5621	15.464	15.1418	15.8625	15.5875	15.2765
sp|P98160|PGBM_HUMAN	HSPG2	Basement membrane-specific heparan sulfate proteoglycan core protein OS=Homo sapiens OX=9606 GN=HSPG2 PE=1 SV=4	-0.0423254	0.59642	0.810153	n.s.	15.0823	15.0262	14.7622	14.921	14.8672	14.8078	14.9406	15.0067
sp|O60506|HNRPQ_HUMAN	SYNCRIP	Heterogeneous nuclear ribonucleoprotein Q OS=Homo sapiens OX=9606 GN=SYNCRIP PE=1 SV=2	-0.0424899	0.711043	0.876468	n.s.	14.4675	14.4558	14.1966	14.2433	14.4875	14.0876	14.1718	14.4463
sp|Q9BQ75|CMS1_HUMAN	CMSS1	Protein CMSS1 OS=Homo sapiens OX=9606 GN=CMSS1 PE=1 SV=2	-0.0425123	0.519902	0.76504	n.s.	16.8534	16.5866	16.8055	16.7602	16.7919	16.6427	16.6952	16.7059
sp|Q00610|CLH1_HUMAN	CLTC	Clathrin heavy chain 1 OS=Homo sapiens OX=9606 GN=CLTC PE=1 SV=5	-0.0425748	0.731594	0.887583	n.s.	14.4155	14.4804	14.3554	14.4611	14.1267	14.6002	14.4889	14.3264
sp|P07437|TBB5_HUMAN	TUBB	Tubulin beta chain OS=Homo sapiens OX=9606 GN=TUBB PE=1 SV=2	-0.0429238	0.80127	0.917291	n.s.	16.0866	16.3358	16.336	16.4667	15.9113	16.4328	16.3415	16.3679
sp|O75400|PR40A_HUMAN	PRPF40A	Pre-mRNA-processing factor 40 homolog A OS=Homo sapiens OX=9606 GN=PRPF40A PE=1 SV=2	-0.0429276	0.564247	0.786769	n.s.	16.2804	16.1777	16.0601	16.1137	16.1974	16.0088	16.1043	16.1496
sp|Q14152|EIF3A_HUMAN	EIF3A	Eukaryotic translation initiation factor 3 subunit A OS=Homo sapiens OX=9606 GN=EIF3A PE=1 SV=1	-0.0437911	0.623417	0.825176	n.s.	14.0818	14.1027	13.9531	13.8169	13.7445	13.9925	14.0094	14.033
sp|Q71U36|TBA1A_HUMAN	TUBA1A	Tubulin alpha-1A chain OS=Homo sapiens OX=9606 GN=TUBA1A PE=1 SV=1	-0.0439492	0.798394	0.916417	n.s.	16.0058	16.1643	16.0386	16.2483	15.7366	16.2622	16.187	16.0953
sp|P46778|RL21_HUMAN	RPL21	60S ribosomal protein L21 OS=Homo sapiens OX=9606 GN=RPL21 PE=1 SV=2	-0.044014	0.663337	0.85306	n.s.	17.8471	17.8894	17.8671	17.7026	17.9884	17.6103	17.7144	17.8171
sp|P30153|2AAA_HUMAN	PPP2R1A	Serine/threonine-protein phosphatase 2A 65 kDa regulatory subunit A alpha isoform OS=Homo sapiens OX=9606 GN=PPP2R1A PE=1 SV=4	-0.0448202	0.762362	0.89793	n.s.	15.2223	15.3116	15.2181	15.4438	14.9789	15.5181	15.3769	15.1427
sp|O94973|AP2A2_HUMAN	AP2A2	AP-2 complex subunit alpha-2 OS=Homo sapiens OX=9606 GN=AP2A2 PE=1 SV=2	-0.0450982	0.353096	0.653947	n.s.	14.6498	14.6522	14.664	14.6825	14.5163	14.6142	14.6099	14.7276
sp|Q8TAV0|FA76A_HUMAN	FAM76A	Protein FAM76A OS=Homo sapiens OX=9606 GN=FAM76A PE=2 SV=1	-0.0452506	0.595927	0.810153	n.s.	15.6455	15.7769	15.7744	15.7044	15.8889	15.6173	15.5355	15.6784
sp|Q8IXK0|PHC2_HUMAN	PHC2	Polyhomeotic-like protein 2 OS=Homo sapiens OX=9606 GN=PHC2 PE=1 SV=1	-0.0452931	0.738908	0.89185	n.s.	15.8534	15.8288	15.8286	15.7649	15.6199	15.616	15.8438	16.0148
sp|O43491|E41L2_HUMAN	EPB41L2	Band 4.1-like protein 2 OS=Homo sapiens OX=9606 GN=EPB41L2 PE=1 SV=1	-0.0455246	0.787864	0.914354	n.s.	17.1225	16.7465	17.1789	17.038	17.2994	16.7479	16.8843	16.9723
sp|O43808|PM34_HUMAN	SLC25A17	Peroxisomal membrane protein PMP34 OS=Homo sapiens OX=9606 GN=SLC25A17 PE=1 SV=1	-0.0462873	0.685185	0.865766	n.s.	17.1051	16.9801	17.083	16.6132	17.0138	16.7727	16.8687	16.9409
sp|O15400|STX7_HUMAN	STX7	Syntaxin-7 OS=Homo sapiens OX=9606 GN=STX7 PE=1 SV=4	-0.0467257	0.442669	0.710921	n.s.	14.9791	15.0489	15.069	15.1011	14.8925	15.0783	14.9887	15.0516
sp|Q16630|CPSF6_HUMAN	CPSF6	Cleavage and polyadenylation specificity factor subunit 6 OS=Homo sapiens OX=9606 GN=CPSF6 PE=1 SV=2	-0.0469518	0.651227	0.844015	n.s.	15.0973	14.9308	15.1227	15.1279	15.2638	14.9136	14.9442	14.9692
sp|P26992|CNTFR_HUMAN	CNTFR	Ciliary neurotrophic factor receptor subunit alpha OS=Homo sapiens OX=9606 GN=CNTFR PE=1 SV=2	-0.0470131	0.72095	0.884006	n.s.	16.824	16.7585	17.2464	17.0752	17.0571	16.8138	17.0021	16.8431
sp|Q6NUK4|REEP3_HUMAN	REEP3	Receptor expression-enhancing protein 3 OS=Homo sapiens OX=9606 GN=REEP3 PE=1 SV=1	-0.0471073	0.673583	0.856911	n.s.	15.2326	15.1817	15.0719	14.9487	15.2244	14.9441	15.0055	15.0726
sp|Q9UGI6|KCNN3_HUMAN	KCNN3	Small conductance calcium-activated potassium channel protein 3 OS=Homo sapiens OX=9606 GN=KCNN3 PE=1 SV=2	-0.047516	0.621945	0.824985	n.s.	15.1212	14.8774	14.9838	14.8696	15.0948	14.7258	14.8437	14.9977
sp|P35580|MYH10_HUMAN	MYH10	Myosin-10 OS=Homo sapiens OX=9606 GN=MYH10 PE=1 SV=3	-0.0481866	0.751954	0.897611	n.s.	15.2183	15.4661	15.1956	15.3853	15.0341	15.3286	15.3212	15.3886
sp|Q9Y2R9|RT07_HUMAN	MRPS7	28S ribosomal protein S7, mitochondrial OS=Homo sapiens OX=9606 GN=MRPS7 PE=1 SV=2	-0.0484853	0.331771	0.63527	n.s.	15.852	15.9729	15.9989	15.9126	15.8916	15.9079	15.8323	15.9108
sp|P11172|UMPS_HUMAN	UMPS	Uridine 5'-monophosphate synthase OS=Homo sapiens OX=9606 GN=UMPS PE=1 SV=1	-0.0486239	0.686915	0.866191	n.s.	13.3439	13.6494	13.451	13.5692	13.3385	13.7628	13.4836	13.234
sp|Q53GQ0|DHB12_HUMAN	HSD17B12	Very-long-chain 3-oxoacyl-CoA reductase OS=Homo sapiens OX=9606 GN=HSD17B12 PE=1 SV=2	-0.0487262	0.265992	0.579528	n.s.	15.9958	15.9539	15.9534	15.8482	15.8732	15.876	15.8818	15.9255
sp|Q13432|U119A_HUMAN	UNC119	Protein unc-119 homolog A OS=Homo sapiens OX=9606 GN=UNC119 PE=1 SV=1	-0.0487818	0.606898	0.817821	n.s.	14.3194	14.6556	14.4431	14.251	14.4645	14.2943	14.2763	14.4389
sp|Q02040|AK17A_HUMAN	AKAP17A	A-kinase anchor protein 17A OS=Homo sapiens OX=9606 GN=AKAP17A PE=1 SV=2	-0.0489354	0.758384	0.897611	n.s.	15.7654	15.6491	15.3931	15.5397	15.7413	15.4661	15.4713	15.4728
sp|P09661|RU2A_HUMAN	SNRPA1	U2 small nuclear ribonucleoprotein A' OS=Homo sapiens OX=9606 GN=SNRPA1 PE=1 SV=2	-0.0489449	0.449653	0.713546	n.s.	15.1301	15.1346	15.0661	15.0295	15.145	14.9177	14.9699	15.1319
sp|Q7L0Y3|TM10C_HUMAN	TRMT10C	tRNA methyltransferase 10 homolog C OS=Homo sapiens OX=9606 GN=TRMT10C PE=1 SV=2	-0.0490866	0.577794	0.797402	n.s.	15.9403	15.8176	15.9024	15.8041	16.0024	15.7398	15.7583	15.7675
sp|Q9BUQ8|DDX23_HUMAN	DDX23	Probable ATP-dependent RNA helicase DDX23 OS=Homo sapiens OX=9606 GN=DDX23 PE=1 SV=3	-0.049426	0.545331	0.776529	n.s.	14.9879	14.943	14.8933	14.7635	15.0245	14.7525	14.7555	14.8574
sp|Q96I27|ZN625_HUMAN	ZNF625	Zinc finger protein 625 OS=Homo sapiens OX=9606 GN=ZNF625 PE=1 SV=1	-0.0494283	0.811347	0.920415	n.s.	15.0792	15.0168	15.365	15.0388	15.6287	15.0092	14.7624	14.9019
sp|P48740|MASP1_HUMAN	MASP1	Mannan-binding lectin serine protease 1 OS=Homo sapiens OX=9606 GN=MASP1 PE=1 SV=3	-0.0497014	0.454731	0.718215	n.s.	15.3219	15.1841	15.4008	15.3256	15.2941	15.1214	15.3005	15.3175
sp|Q8N126|CADM3_HUMAN	CADM3	Cell adhesion molecule 3 OS=Homo sapiens OX=9606 GN=CADM3 PE=1 SV=1	-0.0500314	0.409159	0.691431	n.s.	15.5989	15.6603	15.8302	15.6622	15.6195	15.6988	15.657	15.5762
sp|O94804|STK10_HUMAN	STK10	Serine/threonine-protein kinase 10 OS=Homo sapiens OX=9606 GN=STK10 PE=1 SV=1	-0.0504901	0.740546	0.892772	n.s.	14.908	14.7313	14.9128	14.8041	15.2591	14.5545	14.5621	14.7786
sp|Q9P031|TAP26_HUMAN	CCDC59	Thyroid transcription factor 1-associated protein 26 OS=Homo sapiens OX=9606 GN=CCDC59 PE=1 SV=2	-0.0506521	0.677064	0.858997	n.s.	16.0878	15.9984	16.0923	15.9889	16.2241	15.9029	15.8923	15.9455
sp|Q9UHB6|LIMA1_HUMAN	LIMA1	LIM domain and actin-binding protein 1 OS=Homo sapiens OX=9606 GN=LIMA1 PE=1 SV=1	-0.0506826	0.744721	0.893761	n.s.	16.1643	16.096	16.4385	16.5529	16.0134	16.5007	16.3372	16.1977
sp|O43148|MCES_HUMAN	RNMT	mRNA cap guanine-N7 methyltransferase OS=Homo sapiens OX=9606 GN=RNMT PE=1 SV=1	-0.0508338	0.459889	0.720145	n.s.	14.5946	14.5713	14.5132	14.6678	14.6168	14.5003	14.3838	14.6426
sp|P48556|PSMD8_HUMAN	PSMD8	26S proteasome non-ATPase regulatory subunit 8 OS=Homo sapiens OX=9606 GN=PSMD8 PE=1 SV=2	-0.0512334	0.542646	0.776265	n.s.	14.4028	14.3819	14.1872	14.3769	14.0847	14.4181	14.347	14.2941
sp|Q9Y5Y5|PEX16_HUMAN	PEX16	Peroxisomal membrane protein PEX16 OS=Homo sapiens OX=9606 GN=PEX16 PE=1 SV=2	-0.0514223	0.706189	0.875053	n.s.	14.3748	14.4947	14.543	14.4509	14.7889	14.1214	14.3156	14.4318
sp|Q9H4L5|OSBL3_HUMAN	OSBPL3	Oxysterol-binding protein-related protein 3 OS=Homo sapiens OX=9606 GN=OSBPL3 PE=1 SV=1	-0.0514769	0.726247	0.885262	n.s.	16.5245	16.3977	16.226	16.1213	16.2828	16.0922	16.2778	16.4108
sp|Q9BYC8|RM32_HUMAN	MRPL32	39S ribosomal protein L32, mitochondrial OS=Homo sapiens OX=9606 GN=MRPL32 PE=1 SV=1	-0.0516698	0.56973	0.790606	n.s.	13.8567	13.6386	13.9198	13.5999	13.7332	13.689	13.5617	13.8246
sp|Q8IYD2|KLD8A_HUMAN	KLHDC8A	Kelch domain-containing protein 8A OS=Homo sapiens OX=9606 GN=KLHDC8A PE=1 SV=2	-0.0521089	0.707849	0.875423	n.s.	15.0065	14.5784	14.9098	14.8631	15.1571	14.6268	14.652	14.7134
tr|A9Z1X7|A9Z1X7_HUMAN	SRRM1	Isoform of Q8IYB3, Serine/arginine repetitive matrix protein 1 OS=Homo sapiens OX=9606 GN=SRRM1 PE=1 SV=1	-0.0521462	0.759628	0.897611	n.s.	16.383	16.3729	16.2214	16.2844	16.6677	16.0751	16.1184	16.192
sp|O95490|AGRL2_HUMAN	ADGRL2	Adhesion G protein-coupled receptor L2 OS=Homo sapiens OX=9606 GN=ADGRL2 PE=1 SV=2	-0.0523559	0.41488	0.696446	n.s.	14.4473	14.5287	14.6001	14.4243	14.5658	14.4758	14.3716	14.3778
sp|Q15075|EEA1_HUMAN	EEA1	Early endosome antigen 1 OS=Homo sapiens OX=9606 GN=EEA1 PE=1 SV=2	-0.0525842	0.518059	0.764989	n.s.	14.7555	14.6699	14.5558	14.5295	14.7115	14.5978	14.4943	14.4967
sp|Q99729|ROAA_HUMAN	HNRNPAB	Heterogeneous nuclear ribonucleoprotein A/B OS=Homo sapiens OX=9606 GN=HNRNPAB PE=1 SV=2	-0.0527542	0.409668	0.691431	n.s.	14.6607	14.5967	14.6988	14.5305	14.5472	14.6671	14.4446	14.6168
tr|A0A7P0T890|A0A7P0T890_HUMAN	DST	Isoform of Q03001, Dystonin OS=Homo sapiens OX=9606 GN=DST PE=1 SV=1	-0.0528912	0.376786	0.667971	n.s.	14.403	14.3507	14.3914	14.3266	14.4125	14.3063	14.3387	14.2026
sp|O95782|AP2A1_HUMAN	AP2A1	AP-2 complex subunit alpha-1 OS=Homo sapiens OX=9606 GN=AP2A1 PE=1 SV=3	-0.0534143	0.129782	0.406378	n.s.	15.6743	15.6893	15.7437	15.6833	15.6341	15.6474	15.6	15.6955
sp|P11586|C1TC_HUMAN	MTHFD1	C-1-tetrahydrofolate synthase, cytoplasmic OS=Homo sapiens OX=9606 GN=MTHFD1 PE=1 SV=4	-0.0538955	0.603374	0.816486	n.s.	14.8787	15.1952	14.9418	15.0743	14.7494	15.1031	14.9859	15.0361
sp|Q9H213|MAGH1_HUMAN	MAGEH1	Melanoma-associated antigen H1 OS=Homo sapiens OX=9606 GN=MAGEH1 PE=1 SV=1	-0.0540494	0.520641	0.76504	n.s.	15.2216	15.521	15.237	15.2263	15.3213	15.2077	15.1308	15.33
sp|Q92614|MY18A_HUMAN	MYO18A	Unconventional myosin-XVIIIa OS=Homo sapiens OX=9606 GN=MYO18A PE=1 SV=3	-0.0544138	0.550088	0.776529	n.s.	15.4915	15.4033	15.3411	15.3587	15.14	15.3416	15.4174	15.478
sp|Q7Z4V5|HDGR2_HUMAN	HDGFL2	Hepatoma-derived growth factor-related protein 2 OS=Homo sapiens OX=9606 GN=HDGFL2 PE=1 SV=1	-0.0548456	0.44116	0.710504	n.s.	14.8878	14.9344	14.9341	14.9244	14.9403	14.9203	14.8281	14.7725
sp|Q96DI7|SNR40_HUMAN	SNRNP40	U5 small nuclear ribonucleoprotein 40 kDa protein OS=Homo sapiens OX=9606 GN=SNRNP40 PE=1 SV=1	-0.0555262	0.32289	0.629897	n.s.	14.7844	14.6653	14.6639	14.7447	14.7629	14.5483	14.6436	14.6814
sp|P63244|RACK1_HUMAN	RACK1	Receptor of activated protein C kinase 1 OS=Homo sapiens OX=9606 GN=RACK1 PE=1 SV=3	-0.0557499	0.760442	0.897611	n.s.	15.0134	15.2353	14.8929	15.0711	14.6024	15.1708	15.1227	15.0938
sp|Q9NVI7-2|ATD3A-2_HUMAN	ATAD3A	Isoform of Q9NVI7, Isoform 2 of ATPase family AAA domain-containing protein 3A OS=Homo sapiens OX=9606 GN=ATAD3A PE=1 SV=2	-0.0560241	0.530351	0.769367	n.s.	15.8317	15.797	15.6379	15.6746	15.6652	15.6328	15.6459	15.7733
sp|P51532|SMCA4_HUMAN	SMARCA4	Transcription activator BRG1 OS=Homo sapiens OX=9606 GN=SMARCA4 PE=1 SV=2	-0.0561131	0.530512	0.769367	n.s.	15.8097	15.7098	15.8797	15.7671	15.8054	15.661	15.6731	15.8024
sp|P13987|CD59_HUMAN	CD59	CD59 glycoprotein OS=Homo sapiens OX=9606 GN=CD59 PE=1 SV=1	-0.0563622	0.811247	0.920415	n.s.	18.1506	18.1666	18.4831	18.4556	18.5442	18.0808	18.0632	18.3423
sp|Q9HC56|PCDH9_HUMAN	PCDH9	Protocadherin-9 OS=Homo sapiens OX=9606 GN=PCDH9 PE=1 SV=2	-0.0567123	0.653632	0.846293	n.s.	14.3329	14.1614	14.2338	13.9002	14.3602	13.9963	13.8803	14.1646
sp|Q03426|KIME_HUMAN	MVK	Mevalonate kinase OS=Homo sapiens OX=9606 GN=MVK PE=1 SV=1	-0.0567209	0.333229	0.636103	n.s.	14.47	14.4054	14.4655	14.3032	14.299	14.4587	14.3242	14.3353
sp|P35579|MYH9_HUMAN	MYH9	Myosin-9 OS=Homo sapiens OX=9606 GN=MYH9 PE=1 SV=4	-0.0568844	0.524222	0.767097	n.s.	15.466	15.6352	15.4687	15.5578	15.3144	15.5019	15.4856	15.5982
sp|Q9UNZ5|L10K_HUMAN	C19orf53	Leydig cell tumor 10 kDa protein homolog OS=Homo sapiens OX=9606 GN=C19orf53 PE=1 SV=1	-0.0569134	0.794128	0.915924	n.s.	17.5664	17.3299	16.5442	17.1923	17.0774	16.7953	17.1582	17.3743
sp|Q9UBS4|DJB11_HUMAN	DNAJB11	DnaJ homolog subfamily B member 11 OS=Homo sapiens OX=9606 GN=DNAJB11 PE=1 SV=1	-0.057313	0.469425	0.725278	n.s.	15.5631	15.5928	15.5262	15.4384	15.5756	15.3416	15.3758	15.5982
sp|O60762|DPM1_HUMAN	DPM1	Dolichol-phosphate mannosyltransferase subunit 1 OS=Homo sapiens OX=9606 GN=DPM1 PE=1 SV=1	-0.0573891	0.622486	0.825115	n.s.	16.3549	16.268	16.335	16.2237	16.45	16.038	16.1136	16.3504
sp|P17029|ZKSC1_HUMAN	ZKSCAN1	Zinc finger protein with KRAB and SCAN domains 1 OS=Homo sapiens OX=9606 GN=ZKSCAN1 PE=1 SV=3	-0.057395	0.470691	0.725487	n.s.	15.5121	15.2681	15.4908	15.304	15.3725	15.2708	15.3597	15.3423
sp|Q9BRK0|REEP2_HUMAN	REEP2	Receptor expression-enhancing protein 2 OS=Homo sapiens OX=9606 GN=REEP2 PE=1 SV=2	-0.0575574	0.384434	0.678698	n.s.	16.2566	16.1107	16.1119	16.0912	16.2188	15.9927	16.0228	16.106
sp|Q75T13|PGAP1_HUMAN	PGAP1	GPI inositol-deacylase OS=Homo sapiens OX=9606 GN=PGAP1 PE=1 SV=1	-0.0581185	0.645439	0.840603	n.s.	15.9736	15.8615	15.8866	15.8605	16.16	15.6056	15.7187	15.8653
sp|O94887|FARP2_HUMAN	FARP2	FERM, ARHGEF and pleckstrin domain-containing protein 2 OS=Homo sapiens OX=9606 GN=FARP2 PE=1 SV=3	-0.0582852	0.610202	0.818724	n.s.	15.8633	15.7105	15.795	15.6756	15.9971	15.5441	15.5249	15.7452
sp|P63208|SKP1_HUMAN	SKP1	S-phase kinase-associated protein 1 OS=Homo sapiens OX=9606 GN=SKP1 PE=1 SV=2	-0.0591103	0.508619	0.758797	n.s.	14.8601	14.8063	14.8914	14.7635	14.9919	14.6824	14.5881	14.8225
sp|Q03113|GNA12_HUMAN	GNA12	Guanine nucleotide-binding protein subunit alpha-12 OS=Homo sapiens OX=9606 GN=GNA12 PE=1 SV=4	-0.0601587	0.667412	0.854186	n.s.	14.9201	14.9394	14.8842	14.8346	15.1467	14.6218	14.7005	14.8688
sp|P20700|LMNB1_HUMAN	LMNB1	Lamin-B1 OS=Homo sapiens OX=9606 GN=LMNB1 PE=1 SV=2	-0.0607152	0.709967	0.876369	n.s.	15.4391	15.4423	15.5699	15.156	15.567	15.0039	15.2358	15.5577
sp|O15258|RER1_HUMAN	RER1	Protein RER1 OS=Homo sapiens OX=9606 GN=RER1 PE=1 SV=1	-0.0607869	0.535815	0.774648	n.s.	16.2628	16.4057	16.3123	16.5658	16.5448	16.1571	16.2791	16.3224
sp|O94856|NFASC_HUMAN	NFASC	Neurofascin OS=Homo sapiens OX=9606 GN=NFASC PE=1 SV=4	-0.060861	0.490477	0.743691	n.s.	14.5238	14.5446	14.7538	14.7872	14.6994	14.6131	14.5118	14.5415
sp|P19474|RO52_HUMAN	TRIM21	E3 ubiquitin-protein ligase TRIM21 OS=Homo sapiens OX=9606 GN=TRIM21 PE=1 SV=1	-0.0611247	0.725988	0.885262	n.s.	16.9325	16.8407	16.7766	16.7061	16.9058	16.5372	16.6785	16.89
sp|Q8WVM0|TFB1M_HUMAN	TFB1M	Dimethyladenosine transferase 1, mitochondrial OS=Homo sapiens OX=9606 GN=TFB1M PE=1 SV=1	-0.0624601	0.718941	0.882122	n.s.	15.9467	15.7782	15.86	15.8153	16.0702	15.6298	15.6751	15.7752
sp|P15880|RS2_HUMAN	RPS2	40S ribosomal protein S2 OS=Homo sapiens OX=9606 GN=RPS2 PE=1 SV=2	-0.0625102	0.391856	0.679192	n.s.	16.3093	16.4139	16.2149	16.2777	16.3412	16.1712	16.1939	16.2597
sp|Q02641|CACB1_HUMAN	CACNB1	Voltage-dependent L-type calcium channel subunit beta-1 OS=Homo sapiens OX=9606 GN=CACNB1 PE=1 SV=3	-0.0627346	0.511857	0.759438	n.s.	15.1056	15.2222	15.0125	15.0022	14.9513	14.8872	14.9967	15.2565
sp|E9PRG8|CK098_HUMAN	C11orf98	Uncharacterized protein C11orf98 OS=Homo sapiens OX=9606 GN=C11orf98 PE=4 SV=2	-0.0627602	0.63159	0.831275	n.s.	16.3411	16.5103	16.0852	15.9447	16.039	16.0569	16.1953	16.3391
sp|Q16587|ZNF74_HUMAN	ZNF74	Zinc finger protein 74 OS=Homo sapiens OX=9606 GN=ZNF74 PE=1 SV=3	-0.0628644	0.65692	0.847859	n.s.	13.5086	13.7027	13.5139	13.3711	13.8091	13.1587	13.319	13.5581
sp|Q9NWT1|PK1IP_HUMAN	PAK1IP1	p21-activated protein kinase-interacting protein 1 OS=Homo sapiens OX=9606 GN=PAK1IP1 PE=1 SV=2	-0.0630494	0.559174	0.782928	n.s.	15.6198	15.5582	15.6057	15.5552	15.8269	15.3476	15.4252	15.4871
sp|Q9UM54-6|MYO6-6_HUMAN	MYO6	Isoform of Q9UM54, Isoform 6 of Unconventional myosin-VI OS=Homo sapiens OX=9606 GN=MYO6 PE=1 SV=4	-0.0633933	0.423623	0.699785	n.s.	14.8955	14.9469	14.9391	15.0502	14.6842	15.0037	14.9232	14.967
sp|Q5JWF2|GNAS1_HUMAN	GNAS	Guanine nucleotide-binding protein G(s) subunit alpha isoforms XLas OS=Homo sapiens OX=9606 GN=GNAS PE=1 SV=2	-0.0637282	0.49427	0.747619	n.s.	15.2081	15.2107	15.1838	15.2031	14.9469	15.2001	15.1871	15.2166
sp|Q16629|SRSF7_HUMAN	SRSF7	Serine/arginine-rich splicing factor 7 OS=Homo sapiens OX=9606 GN=SRSF7 PE=1 SV=1	-0.0638105	0.461297	0.721562	n.s.	16.4371	16.3117	16.2653	16.0987	16.2754	16.0495	16.2316	16.301
sp|Q8WVD3|RN138_HUMAN	RNF138	E3 ubiquitin-protein ligase RNF138 OS=Homo sapiens OX=9606 GN=RNF138 PE=1 SV=1	-0.0641856	0.75943	0.897611	n.s.	16.7085	16.4918	16.7135	16.5131	17.1882	16.14	16.3039	16.5381
sp|P08247|SYPH_HUMAN	SYP	Synaptophysin OS=Homo sapiens OX=9606 GN=SYP PE=1 SV=3	-0.064292	0.263157	0.57402	n.s.	16.4027	16.3175	16.4104	16.2532	16.2367	16.2864	16.2498	16.3536
sp|Q9UBB4|ATX10_HUMAN	ATXN10	Ataxin-10 OS=Homo sapiens OX=9606 GN=ATXN10 PE=1 SV=1	-0.0649419	0.731365	0.887583	n.s.	14.0347	14.394	14.2121	14.5315	13.6984	14.5532	14.3593	14.3016
sp|O95758|PTBP3_HUMAN	PTBP3	Polypyrimidine tract-binding protein 3 OS=Homo sapiens OX=9606 GN=PTBP3 PE=1 SV=2	-0.0649579	0.620612	0.823802	n.s.	15.6549	15.6042	15.5824	15.4044	15.1995	15.6208	15.6164	15.5493
sp|Q5JSH3|WDR44_HUMAN	WDR44	WD repeat-containing protein 44 OS=Homo sapiens OX=9606 GN=WDR44 PE=1 SV=1	-0.0651301	0.39491	0.682583	n.s.	14.4521	14.3874	14.5207	14.424	14.5598	14.302	14.2352	14.4267
sp|P83881|RL36A_HUMAN	RPL36A	60S ribosomal protein L36a OS=Homo sapiens OX=9606 GN=RPL36A PE=1 SV=2	-0.0651565	0.623106	0.825176	n.s.	19.904	19.8758	19.9314	19.4319	19.5623	19.5799	19.879	19.8614
sp|Q9HCM4|E41L5_HUMAN	EPB41L5	Band 4.1-like protein 5 OS=Homo sapiens OX=9606 GN=EPB41L5 PE=1 SV=3	-0.0654288	0.69196	0.866693	n.s.	15.5333	15.4257	15.5472	15.371	15.4863	15.2719	15.3791	15.4781
sp|Q02878|RL6_HUMAN	RPL6	60S ribosomal protein L6 OS=Homo sapiens OX=9606 GN=RPL6 PE=1 SV=3	-0.0654722	0.447965	0.712238	n.s.	16.0062	15.9937	15.9106	15.8183	16.0013	15.7402	15.8279	15.8976
sp|Q9BYD2|RM09_HUMAN	MRPL9	39S ribosomal protein L9, mitochondrial OS=Homo sapiens OX=9606 GN=MRPL9 PE=1 SV=2	-0.0655493	0.635404	0.833826	n.s.	16.0678	15.9374	16.052	16.0168	16.2974	15.7307	15.8081	15.9756
sp|O60524|NEMF_HUMAN	NEMF	Nuclear export mediator factor NEMF OS=Homo sapiens OX=9606 GN=NEMF PE=1 SV=4	-0.0655863	0.639065	0.835218	n.s.	16.8659	16.5846	16.9155	16.7036	16.9015	16.4993	16.6044	16.8022
sp|Q96SL8|FIZ1_HUMAN	FIZ1	Flt3-interacting zinc finger protein 1 OS=Homo sapiens OX=9606 GN=FIZ1 PE=1 SV=2	-0.0659764	0.668869	0.854996	n.s.	16.6322	16.5091	16.6577	16.446	16.7667	16.3311	16.4397	16.4437
sp|Q15287|RNPS1_HUMAN	RNPS1	RNA-binding protein with serine-rich domain 1 OS=Homo sapiens OX=9606 GN=RNPS1 PE=1 SV=1	-0.0671069	0.672081	0.855584	n.s.	15.1183	15.2247	14.9725	15.0177	15.4749	14.7291	14.8012	15.0596
sp|Q8NBT0|POC1A_HUMAN	POC1A	POC1 centriolar protein homolog A OS=Homo sapiens OX=9606 GN=POC1A PE=1 SV=2	-0.0671952	0.510685	0.759065	n.s.	13.7179	13.8881	14.1441	14.1344	13.9494	13.9761	13.8776	13.8126
sp|P35606|COPB2_HUMAN	COPB2	Coatomer subunit beta' OS=Homo sapiens OX=9606 GN=COPB2 PE=1 SV=2	-0.0679305	0.61319	0.820373	n.s.	14.4254	14.5328	14.4276	14.4576	14.0229	14.6406	14.5083	14.3999
sp|Q96A83|COQA1_HUMAN	COL26A1	Collagen alpha-1(XXVI) chain OS=Homo sapiens OX=9606 GN=COL26A1 PE=1 SV=1	-0.0681132	0.396402	0.683677	n.s.	16.0615	16.1516	16.0829	16.1611	15.9008	16.0049	16.0876	16.1912
sp|Q9UHN6|CEIP2_HUMAN	CEMIP2	Cell surface hyaluronidase OS=Homo sapiens OX=9606 GN=CEMIP2 PE=1 SV=1	-0.0686273	0.403454	0.68956	n.s.	14.3681	14.3934	14.4894	14.1732	14.4269	14.2687	14.1774	14.2765
sp|Q9P016|THYN1_HUMAN	THYN1	Thymocyte nuclear protein 1 OS=Homo sapiens OX=9606 GN=THYN1 PE=1 SV=1	-0.0690571	0.561177	0.783966	n.s.	16.1905	16.0181	16.1814	16.0259	16.2722	16.0152	15.9341	15.9182
sp|P16989|YBOX3_HUMAN	YBX3	Y-box-binding protein 3 OS=Homo sapiens OX=9606 GN=YBX3 PE=1 SV=4	-0.0691879	0.320854	0.627905	n.s.	15.2192	15.2309	15.2723	15.2905	15.3345	15.1799	15.2051	15.0167
sp|Q92922|SMRC1_HUMAN	SMARCC1	SWI/SNF complex subunit SMARCC1 OS=Homo sapiens OX=9606 GN=SMARCC1 PE=1 SV=3	-0.0692596	0.288436	0.598369	n.s.	14.6657	14.7499	14.8543	14.5942	14.7083	14.6649	14.6075	14.6064
sp|O00178|GTPB1_HUMAN	GTPBP1	GTP-binding protein 1 OS=Homo sapiens OX=9606 GN=GTPBP1 PE=1 SV=3	-0.0695834	0.26971	0.585575	n.s.	14.7755	14.6738	14.6408	14.738	14.7548	14.5275	14.6097	14.6579
sp|P53680|AP2S1_HUMAN	AP2S1	AP-2 complex subunit sigma OS=Homo sapiens OX=9606 GN=AP2S1 PE=1 SV=2	-0.0702466	0.521786	0.76504	n.s.	15.5257	15.6295	15.5543	15.6741	15.3451	15.5344	15.5668	15.6564
sp|Q8N720|ZN655_HUMAN	ZNF655	Zinc finger protein 655 OS=Homo sapiens OX=9606 GN=ZNF655 PE=1 SV=3	-0.0709836	0.582961	0.800977	n.s.	15.3821	15.1191	15.3865	15.3279	15.6039	15.1457	15.0186	15.1634
sp|Q49MG5|MAP9_HUMAN	MAP9	Microtubule-associated protein 9 OS=Homo sapiens OX=9606 GN=MAP9 PE=1 SV=3	-0.0710313	0.588599	0.804329	n.s.	16.8788	16.8078	16.8586	16.6562	16.9294	16.5429	16.6195	16.8256
sp|Q5BKY9|F133B_HUMAN	FAM133B	Protein FAM133B OS=Homo sapiens OX=9606 GN=FAM133B PE=1 SV=1	-0.0714651	0.655957	0.847789	n.s.	14.8681	14.9384	14.4552	14.4037	14.885	14.4722	14.4921	14.5303
sp|Q96FW1|OTUB1_HUMAN	OTUB1	Ubiquitin thioesterase OTUB1 OS=Homo sapiens OX=9606 GN=OTUB1 PE=1 SV=2	-0.0721597	0.32958	0.632373	n.s.	15.3064	15.2526	15.1377	15.3329	15.0724	15.2229	15.112	15.3338
sp|P18124|RL7_HUMAN	RPL7	60S ribosomal protein L7 OS=Homo sapiens OX=9606 GN=RPL7 PE=1 SV=1	-0.0722389	0.35361	0.654249	n.s.	16.3276	16.435	16.2426	16.1567	16.1744	16.14	16.2494	16.3093
sp|P19256|LFA3_HUMAN	CD58	Lymphocyte function-associated antigen 3 OS=Homo sapiens OX=9606 GN=CD58 PE=1 SV=1	-0.0724334	0.391487	0.679192	n.s.	15.3842	15.3193	15.5443	15.4368	15.4418	15.2698	15.3871	15.2961
sp|Q2TB10|ZN800_HUMAN	ZNF800	Zinc finger protein 800 OS=Homo sapiens OX=9606 GN=ZNF800 PE=1 SV=1	-0.0726575	0.429897	0.701451	n.s.	15.9744	15.8786	15.9984	15.869	16.0807	15.7348	15.8033	15.8109
sp|Q9NVV4|PAPD1_HUMAN	MTPAP	Poly(A) RNA polymerase, mitochondrial OS=Homo sapiens OX=9606 GN=MTPAP PE=1 SV=1	-0.0727403	0.4577	0.719346	n.s.	15.9597	15.7286	15.8697	15.7573	15.9186	15.5307	15.7197	15.8553
sp|O75394|RM33_HUMAN	MRPL33	39S ribosomal protein L33, mitochondrial OS=Homo sapiens OX=9606 GN=MRPL33 PE=1 SV=1	-0.0736337	0.415619	0.696716	n.s.	15.1515	14.9208	15.0143	14.8806	15.0495	14.7212	15.0029	14.899
sp|P36957|ODO2_HUMAN	DLST	Dihydrolipoyllysine-residue succinyltransferase component of 2-oxoglutarate dehydrogenase complex, mitochondrial OS=Homo sapiens OX=9606 GN=DLST PE=1 SV=4	-0.0737014	0.550977	0.776529	n.s.	15.8539	15.894	15.9548	15.9407	15.5664	15.7483	15.9874	16.0467
sp|Q9Y3D9|RT23_HUMAN	MRPS23	28S ribosomal protein S23, mitochondrial OS=Homo sapiens OX=9606 GN=MRPS23 PE=1 SV=2	-0.0743223	0.163946	0.455678	n.s.	15.0957	15.1085	15.1499	15.1833	15.0283	15.1921	15.0189	15.0008
sp|Q86VP1|TAXB1_HUMAN	TAX1BP1	Tax1-binding protein 1 OS=Homo sapiens OX=9606 GN=TAX1BP1 PE=1 SV=2	-0.074686	0.189168	0.485114	n.s.	14.2231	14.3523	14.1791	14.2535	14.1859	14.1872	14.1237	14.2124
sp|O60841|IF2P_HUMAN	EIF5B	Eukaryotic translation initiation factor 5B OS=Homo sapiens OX=9606 GN=EIF5B PE=1 SV=4	-0.0748908	0.337124	0.640066	n.s.	15.4608	15.4505	15.5466	15.2755	15.4017	15.4458	15.3515	15.2348
sp|Q8IY17|PLPL6_HUMAN	PNPLA6	Patatin-like phospholipase domain-containing protein 6 OS=Homo sapiens OX=9606 GN=PNPLA6 PE=1 SV=3	-0.074916	0.342179	0.644667	n.s.	16.8034	16.8178	16.7018	16.5757	16.6866	16.5012	16.6413	16.7699
sp|Q9Y3A4|RRP7A_HUMAN	RRP7A	Ribosomal RNA-processing protein 7 homolog A OS=Homo sapiens OX=9606 GN=RRP7A PE=1 SV=2	-0.0749947	0.531968	0.770878	n.s.	14.4126	14.2425	14.2397	13.9665	14.3807	13.9989	13.9877	14.1941
sp|P82909|RT36_HUMAN	MRPS36	28S ribosomal protein S36, mitochondrial OS=Homo sapiens OX=9606 GN=MRPS36 PE=1 SV=2	-0.0750047	0.595523	0.810153	n.s.	14.19	14.0445	14.5504	14.3148	14.1443	13.9378	14.2266	14.4911
sp|P51659|DHB4_HUMAN	HSD17B4	Peroxisomal multifunctional enzyme type 2 OS=Homo sapiens OX=9606 GN=HSD17B4 PE=1 SV=3	-0.0758002	0.529851	0.769367	n.s.	14.0966	14.3668	14.1449	14.2845	13.8237	14.1533	14.3644	14.2482
sp|O43795|MYO1B_HUMAN	MYO1B	Unconventional myosin-Ib OS=Homo sapiens OX=9606 GN=MYO1B PE=1 SV=3	-0.0760579	0.675514	0.857688	n.s.	15.1742	14.7933	14.9599	14.8863	15.1783	14.7673	14.7634	14.8005
sp|P82650|RT22_HUMAN	MRPS22	28S ribosomal protein S22, mitochondrial OS=Homo sapiens OX=9606 GN=MRPS22 PE=1 SV=1	-0.0763098	0.376035	0.66777	n.s.	14.3067	14.3676	14.6143	14.4626	14.1929	14.4077	14.3856	14.4598
sp|P35612|ADDB_HUMAN	ADD2	Beta-adducin OS=Homo sapiens OX=9606 GN=ADD2 PE=1 SV=3	-0.0778578	0.513277	0.760334	n.s.	15.0012	14.9501	14.9642	15.1876	14.6359	15.1884	15.0289	14.9385
sp|P61962|DCAF7_HUMAN	DCAF7	DDB1- and CUL4-associated factor 7 OS=Homo sapiens OX=9606 GN=DCAF7 PE=1 SV=1	-0.0786555	0.459655	0.720145	n.s.	13.8409	13.9835	14.0276	13.9935	13.7039	13.7199	13.9557	14.1512
sp|P08069|IGF1R_HUMAN	IGF1R	Insulin-like growth factor 1 receptor OS=Homo sapiens OX=9606 GN=IGF1R PE=1 SV=1	-0.0788603	0.325991	0.630579	n.s.	15.0013	15.19	15.2739	15.3224	15.0511	15.0641	15.2052	15.1518
sp|Q96MD7-1|CI085-1_HUMAN	C9orf85	Isoform of Q96MD7, Isoform 2 of Uncharacterized protein C9orf85 OS=Homo sapiens OX=9606 GN=C9orf85 PE=1 SV=1	-0.0794329	0.502796	0.755003	n.s.	16.0213	15.9833	15.8242	15.841	16.1455	15.5804	15.7493	15.8768
sp|Q96MN5|TEAN2_HUMAN	TCEANC2	Transcription elongation factor A N-terminal and central domain-containing protein 2 OS=Homo sapiens OX=9606 GN=TCEANC2 PE=1 SV=1	-0.0796432	0.508984	0.758797	n.s.	15.7394	15.7225	15.7912	15.8125	16.0023	15.5305	15.4966	15.7177
sp|Q9Y2W2|WBP11_HUMAN	WBP11	WW domain-binding protein 11 OS=Homo sapiens OX=9606 GN=WBP11 PE=1 SV=1	-0.0806375	0.759114	0.897611	n.s.	15.6418	15.4089	15.773	15.5918	15.8218	15.2791	15.4523	15.5397
sp|Q01484|ANK2_HUMAN	ANK2	Ankyrin-2 OS=Homo sapiens OX=9606 GN=ANK2 PE=1 SV=4	-0.080817	0.490416	0.743691	n.s.	13.6646	13.96	13.8465	13.9222	13.4644	13.98	13.8433	13.7823
sp|P24821|TENA_HUMAN	TNC	Tenascin OS=Homo sapiens OX=9606 GN=TNC PE=1 SV=3	-0.0808206	0.280712	0.594491	n.s.	14.7917	14.7649	14.8743	15.0065	14.8062	14.6846	14.7262	14.897
sp|Q9BY67|CADM1_HUMAN	CADM1	Cell adhesion molecule 1 OS=Homo sapiens OX=9606 GN=CADM1 PE=1 SV=2	-0.0809417	0.443188	0.710921	n.s.	15.529	15.4172	15.6879	15.6567	15.3131	15.5555	15.5526	15.5457
sp|Q8TA86|RP9_HUMAN	RP9	Retinitis pigmentosa 9 protein OS=Homo sapiens OX=9606 GN=RP9 PE=1 SV=2	-0.0811641	0.464183	0.721562	n.s.	15.903	15.9503	15.7934	15.8347	16.0366	15.658	15.5417	15.9206
sp|P47813|IF1AX_HUMAN	EIF1AX	Eukaryotic translation initiation factor 1A, X-chromosomal OS=Homo sapiens OX=9606 GN=EIF1AX PE=1 SV=2	-0.0823583	0.177878	0.474314	n.s.	14.1155	14.2544	14.3869	14.2603	14.16	14.1807	14.1487	14.1982
sp|Q9UPQ3|AGAP1_HUMAN	AGAP1	Arf-GAP with GTPase, ANK repeat and PH domain-containing protein 1 OS=Homo sapiens OX=9606 GN=AGAP1 PE=1 SV=4	-0.0832207	0.426065	0.700097	n.s.	15.2721	15.1957	15.2148	15.1507	15.2345	15.0268	15.0726	15.1665
sp|A0FGR8|ESYT2_HUMAN	ESYT2	Extended synaptotagmin-2 OS=Homo sapiens OX=9606 GN=ESYT2 PE=1 SV=1	-0.0843527	0.350151	0.650798	n.s.	15.2238	15.0508	15.0691	15.2383	15.2443	14.9264	14.9456	15.1283
sp|P78345|RPP38_HUMAN	RPP38	Ribonuclease P protein subunit p38 OS=Homo sapiens OX=9606 GN=RPP38 PE=1 SV=2	-0.0843697	0.266316	0.579556	n.s.	14.772	14.7359	14.5331	14.6376	14.7394	14.5371	14.5486	14.516
sp|P62851|RS25_HUMAN	RPS25	40S ribosomal protein S25 OS=Homo sapiens OX=9606 GN=RPS25 PE=1 SV=1	-0.0844752	0.391612	0.679192	n.s.	16.0134	15.9727	16.1717	16.0036	16.1874	15.7748	15.8677	15.9937
sp|Q9H6H4|REEP4_HUMAN	REEP4	Receptor expression-enhancing protein 4 OS=Homo sapiens OX=9606 GN=REEP4 PE=1 SV=1	-0.084865	0.518636	0.76504	n.s.	16.5773	16.3451	16.4511	16.2755	16.3956	16.1437	16.2557	16.5144
sp|P31943|HNRH1_HUMAN	HNRNPH1	Heterogeneous nuclear ribonucleoprotein H OS=Homo sapiens OX=9606 GN=HNRNPH1 PE=1 SV=4	-0.0850708	0.585976	0.802382	n.s.	15.4005	15.5492	15.0485	15.2814	14.913	15.1896	15.2717	15.565
sp|Q9Y617|SERC_HUMAN	PSAT1	Phosphoserine aminotransferase OS=Homo sapiens OX=9606 GN=PSAT1 PE=1 SV=2	-0.0859406	0.450318	0.713546	n.s.	13.8389	14.2353	13.9308	13.9852	13.7116	14.1267	13.982	13.8262
sp|P60002|ELOF1_HUMAN	ELOF1	Transcription elongation factor 1 homolog OS=Homo sapiens OX=9606 GN=ELOF1 PE=1 SV=1	-0.0860116	0.463955	0.721562	n.s.	14.383	14.1305	14.2584	14.3507	14.4721	14.2705	13.9433	14.0926
sp|Q9BSQ5|CCM2_HUMAN	CCM2	Cerebral cavernous malformations 2 protein OS=Homo sapiens OX=9606 GN=CCM2 PE=1 SV=1	-0.0861808	0.24148	0.554603	n.s.	14.2371	14.4269	14.2693	14.3944	14.329	14.126	14.3451	14.1829
sp|O14523|C2C2L_HUMAN	C2CD2L	Phospholipid transfer protein C2CD2L OS=Homo sapiens OX=9606 GN=C2CD2L PE=1 SV=3	-0.0866778	0.317143	0.624854	n.s.	14.8252	14.7667	14.5576	14.4963	14.6904	14.5362	14.5521	14.5203
sp|P21127|CD11B_HUMAN	CDK11B	Cyclin-dependent kinase 11B OS=Homo sapiens OX=9606 GN=CDK11B PE=1 SV=4	-0.0869383	0.790927	0.914581	n.s.	16.3492	16.1479	16.129	16.0977	16.3546	15.9509	16.001	16.0696
sp|Q14554|PDIA5_HUMAN	PDIA5	Protein disulfide-isomerase A5 OS=Homo sapiens OX=9606 GN=PDIA5 PE=1 SV=1	-0.0869782	0.345281	0.646675	n.s.	14.7676	14.9424	15.1708	14.9414	14.7965	14.8094	15.0189	14.8495
sp|P11413|G6PD_HUMAN	G6PD	Glucose-6-phosphate 1-dehydrogenase OS=Homo sapiens OX=9606 GN=G6PD PE=1 SV=4	-0.0875551	0.462594	0.721562	n.s.	15.2477	15.572	15.392	15.618	15.1051	15.5525	15.438	15.3839
sp|P37108|SRP14_HUMAN	SRP14	Signal recognition particle 14 kDa protein OS=Homo sapiens OX=9606 GN=SRP14 PE=1 SV=2	-0.087789	0.540567	0.77569	n.s.	17.021	16.7742	17.0155	16.9005	17.1701	16.6806	16.7155	16.7939
sp|P62910|RL32_HUMAN	RPL32	60S ribosomal protein L32 OS=Homo sapiens OX=9606 GN=RPL32 PE=1 SV=2	-0.0879866	0.427876	0.700592	n.s.	15.34	15.2051	15.2006	14.9906	15.1727	14.9863	15.0666	15.1587
sp|Q9H7H0|MET17_HUMAN	METTL17	Methyltransferase-like protein 17, mitochondrial OS=Homo sapiens OX=9606 GN=METTL17 PE=1 SV=1	-0.0881149	0.271409	0.586455	n.s.	15.2518	15.1834	15.1595	15.0647	15.0797	14.9508	15.0089	15.2675
sp|Q8N556-2|AFAP1-2_HUMAN	AFAP1	Isoform of Q8N556, Isoform 2 of Actin filament-associated protein 1 OS=Homo sapiens OX=9606 GN=AFAP1 PE=1 SV=2	-0.0882264	0.723943	0.884187	n.s.	16.0556	15.982	16.4209	16.4692	16.1911	16.2535	16.1098	16.0204
sp|Q15149|PLEC_HUMAN	PLEC	Plectin OS=Homo sapiens OX=9606 GN=PLEC PE=1 SV=3	-0.0883989	0.505107	0.757255	n.s.	14.8788	14.9307	14.757	14.763	14.461	14.7494	14.7838	14.9817
sp|P50750|CDK9_HUMAN	CDK9	Cyclin-dependent kinase 9 OS=Homo sapiens OX=9606 GN=CDK9 PE=1 SV=3	-0.0884198	0.0722096	0.292128	n.s.	15.0371	15.0153	14.9551	15.0101	14.9817	14.8743	14.8441	14.9639
tr|E9PC69|E9PC69_HUMAN	MARK2	Isoform of Q7KZI7, Non-specific serine/threonine protein kinase OS=Homo sapiens OX=9606 GN=MARK2 PE=1 SV=3	-0.0888884	0.0556951	0.251504	n.s.	15.6597	15.6247	15.5975	15.5931	15.6004	15.4892	15.514	15.5158
sp|Q06587|RING1_HUMAN	RING1	E3 ubiquitin-protein ligase RING1 OS=Homo sapiens OX=9606 GN=RING1 PE=1 SV=2	-0.089661	0.537336	0.774721	n.s.	16.4309	16.4444	16.4775	16.4058	16.0874	16.3343	16.4501	16.5281
sp|Q8IXM6|NRM_HUMAN	NRM	Nurim OS=Homo sapiens OX=9606 GN=NRM PE=1 SV=1	-0.0901111	0.164706	0.457108	n.s.	15.1332	15.1903	15.1888	15.151	14.9206	15.0612	15.1627	15.1583
sp|P61313|RL15_HUMAN	RPL15	60S ribosomal protein L15 OS=Homo sapiens OX=9606 GN=RPL15 PE=1 SV=2	-0.0904165	0.0560497	0.252494	n.s.	16.728	16.7291	16.6512	16.6808	16.5858	16.5557	16.5825	16.7034
sp|Q9NX63|MIC19_HUMAN	CHCHD3	MICOS complex subunit MIC19 OS=Homo sapiens OX=9606 GN=CHCHD3 PE=1 SV=1	-0.0907263	0.674508	0.857503	n.s.	14.0836	14.3328	14.3383	14.3569	13.5021	14.5843	14.3384	14.324
sp|Q14980|NUMA1_HUMAN	NUMA1	Nuclear mitotic apparatus protein 1 OS=Homo sapiens OX=9606 GN=NUMA1 PE=1 SV=2	-0.0907804	0.585719	0.802382	n.s.	14.4707	14.4004	14.2944	14.3478	14.6018	13.9268	14.1378	14.4838
sp|Q9BT78|CSN4_HUMAN	COPS4	COP9 signalosome complex subunit 4 OS=Homo sapiens OX=9606 GN=COPS4 PE=1 SV=1	-0.0908278	0.392928	0.680419	n.s.	13.8422	13.9458	13.5836	13.9227	13.9198	13.7989	13.6074	13.6049
sp|Q08945|SSRP1_HUMAN	SSRP1	FACT complex subunit SSRP1 OS=Homo sapiens OX=9606 GN=SSRP1 PE=1 SV=1	-0.0912912	0.179044	0.474314	n.s.	16.463	16.4892	16.2432	16.2862	16.3161	16.261	16.2059	16.3333
sp|Q14203|DCTN1_HUMAN	DCTN1	Dynactin subunit 1 OS=Homo sapiens OX=9606 GN=DCTN1 PE=1 SV=3	-0.0914079	0.0951499	0.340604	n.s.	14.5531	14.5477	14.5576	14.5903	14.5492	14.526	14.3518	14.4562
sp|P19022|CADH2_HUMAN	CDH2	Cadherin-2 OS=Homo sapiens OX=9606 GN=CDH2 PE=1 SV=4	-0.0915783	0.354978	0.654614	n.s.	14.6741	14.7101	14.6614	14.5635	14.2722	14.6521	14.599	14.7195
sp|Q9BVA1|TBB2B_HUMAN	TUBB2B	Tubulin beta-2B chain OS=Homo sapiens OX=9606 GN=TUBB2B PE=1 SV=1	-0.0919957	0.564449	0.786769	n.s.	16.0461	16.2413	16.2835	16.3618	15.7937	16.4688	16.2798	16.0224
sp|Q99697|PITX2_HUMAN	PITX2	Pituitary homeobox 2 OS=Homo sapiens OX=9606 GN=PITX2 PE=1 SV=2	-0.0921707	0.550646	0.776529	n.s.	15.0472	14.9463	14.8217	14.7355	15.2359	14.5734	14.562	14.8106
sp|Q07157|ZO1_HUMAN	TJP1	Tight junction protein ZO-1 OS=Homo sapiens OX=9606 GN=TJP1 PE=1 SV=3	-0.0925894	0.102907	0.359252	n.s.	15.3636	15.3764	15.4757	15.41	15.4328	15.2114	15.2941	15.3171
sp|Q13642|FHL1_HUMAN	FHL1	Four and a half LIM domains protein 1 OS=Homo sapiens OX=9606 GN=FHL1 PE=1 SV=4	-0.0930163	0.420752	0.698817	n.s.	14.0865	13.8659	14.4067	14.2663	14.1861	14.0062	14.0616	13.9995
sp|Q5JS13-7|RGPS1-7_HUMAN	RALGPS1	Isoform of Q5JS13, Isoform 7 of Ras-specific guanine nucleotide-releasing factor RalGPS1 OS=Homo sapiens OX=9606 GN=RALGPS1 PE=1 SV=1	-0.0934202	0.215446	0.521149	n.s.	15.5811	15.6121	15.566	15.449	15.6066	15.3347	15.3863	15.507
sp|P83731|RL24_HUMAN	RPL24	60S ribosomal protein L24 OS=Homo sapiens OX=9606 GN=RPL24 PE=1 SV=1	-0.093719	0.484613	0.742344	n.s.	17.4801	17.5295	17.5385	17.3445	17.2542	17.2761	17.4092	17.5782
sp|Q02930|CREB5_HUMAN	CREB5	Cyclic AMP-responsive element-binding protein 5 OS=Homo sapiens OX=9606 GN=CREB5 PE=1 SV=3	-0.0937632	0.414368	0.696212	n.s.	15.791	15.7909	15.8588	15.4723	15.6039	15.5615	15.4839	15.8885
sp|P62891|RL39_HUMAN	RPL39	60S ribosomal protein L39 OS=Homo sapiens OX=9606 GN=RPL39 PE=1 SV=2	-0.0938877	0.68996	0.866516	n.s.	16.3776	16.2168	16.3302	16.0087	15.7363	16.0582	16.2875	16.4757
sp|Q9UM00|TMCO1_HUMAN	TMCO1	Calcium load-activated calcium channel OS=Homo sapiens OX=9606 GN=TMCO1 PE=1 SV=2	-0.0939031	0.334746	0.637042	n.s.	15.7816	15.6352	15.7859	15.5148	15.5945	15.5276	15.6754	15.5443
sp|P17480|UBF1_HUMAN	UBTF	Nucleolar transcription factor 1 OS=Homo sapiens OX=9606 GN=UBTF PE=1 SV=1	-0.0939084	0.546807	0.776529	n.s.	15.2566	15.4326	15.047	15.0611	14.9343	14.8888	15.0858	15.5127
sp|P0C0S5|H2AZ_HUMAN	H2AZ1	Histone H2A.Z OS=Homo sapiens OX=9606 GN=H2AZ1 PE=1 SV=2	-0.09422	0.586734	0.802832	n.s.	15.8067	15.6868	15.7378	15.8518	16.0258	15.3608	15.4808	15.8389
sp|Q86US8|EST1A_HUMAN	SMG6	Telomerase-binding protein EST1A OS=Homo sapiens OX=9606 GN=SMG6 PE=1 SV=2	-0.0944166	0.380805	0.673815	n.s.	15.7267	15.9535	15.6907	15.6608	15.6607	15.4706	15.6051	15.9176
sp|Q15370|ELOB_HUMAN	ELOB	Elongin-B OS=Homo sapiens OX=9606 GN=ELOB PE=1 SV=1	-0.0946887	0.23684	0.549386	n.s.	15.5901	15.5828	15.4588	15.436	15.5937	15.4588	15.2772	15.3593
sp|Q9NWK9|BCD1_HUMAN	ZNHIT6	Box C/D snoRNA protein 1 OS=Homo sapiens OX=9606 GN=ZNHIT6 PE=1 SV=1	-0.095074	0.24468	0.556499	n.s.	13.7654	13.7753	13.854	13.5787	13.7128	13.6224	13.555	13.7029
sp|A8MW92-2|P20L1-2_HUMAN	PHF20L1	Isoform of A8MW92, Isoform 2 of PHD finger protein 20-like protein 1 OS=Homo sapiens OX=9606 GN=PHF20L1 PE=1 SV=2	-0.0955834	0.406687	0.690148	n.s.	15.1986	15.0538	15.1056	14.9432	15.229	14.7589	14.9885	14.9424
sp|Q86YR7|MF2L2_HUMAN	MCF2L2	Probable guanine nucleotide exchange factor MCF2L2 OS=Homo sapiens OX=9606 GN=MCF2L2 PE=2 SV=3	-0.0957128	0.356951	0.654614	n.s.	14.9137	14.9846	14.6578	14.5353	14.7182	14.5982	14.6625	14.7296
sp|Q9BXS5|AP1M1_HUMAN	AP1M1	AP-1 complex subunit mu-1 OS=Homo sapiens OX=9606 GN=AP1M1 PE=1 SV=3	-0.0978886	0.117645	0.389021	n.s.	14.5745	14.4465	14.5494	14.52	14.4008	14.5582	14.3971	14.3427
sp|O95503|CBX6_HUMAN	CBX6	Chromobox protein homolog 6 OS=Homo sapiens OX=9606 GN=CBX6 PE=1 SV=1	-0.0986778	0.469551	0.725278	n.s.	15.5522	15.4054	15.4229	15.0669	15.535	15.0743	15.1459	15.2976
sp|P52272|HNRPM_HUMAN	HNRNPM	Heterogeneous nuclear ribonucleoprotein M OS=Homo sapiens OX=9606 GN=HNRNPM PE=1 SV=3	-0.100382	0.637106	0.833826	n.s.	15.6095	15.7314	15.5402	15.6378	15.1337	15.7435	15.6486	15.5916
sp|Q99623|PHB2_HUMAN	PHB2	Prohibitin-2 OS=Homo sapiens OX=9606 GN=PHB2 PE=1 SV=2	-0.100777	0.696079	0.868934	n.s.	16.5662	16.5093	16.701	16.4389	16.5894	16.304	16.5277	16.3911
sp|Q49AG3|ZBED5_HUMAN	ZBED5	Zinc finger BED domain-containing protein 5 OS=Homo sapiens OX=9606 GN=ZBED5 PE=2 SV=2	-0.10105	0.285739	0.597514	n.s.	14.5979	14.5064	14.4141	14.2726	14.5458	14.2335	14.3256	14.2818
sp|P41743|KPCI_HUMAN	PRKCI	Protein kinase C iota type OS=Homo sapiens OX=9606 GN=PRKCI PE=1 SV=2	-0.101063	0.366042	0.66086	n.s.	16.2778	16.1732	15.8819	16.0828	16.0382	15.8199	16.0216	16.1317
sp|Q8TCU4|ALMS1_HUMAN	ALMS1	Alstrom syndrome protein 1 OS=Homo sapiens OX=9606 GN=ALMS1 PE=1 SV=4	-0.101115	0.507607	0.758003	n.s.	14.9171	14.7195	14.9166	14.8835	15.2028	14.5456	14.4885	14.7954
sp|Q53GS9|SNUT2_HUMAN	USP39	U4/U6.U5 tri-snRNP-associated protein 2 OS=Homo sapiens OX=9606 GN=USP39 PE=1 SV=2	-0.101288	0.360662	0.657119	n.s.	15.2408	15.2036	15.2995	15.1786	15.4647	15.0142	14.9671	15.0712
sp|Q9H329|E41LB_HUMAN	EPB41L4B	Band 4.1-like protein 4B OS=Homo sapiens OX=9606 GN=EPB41L4B PE=2 SV=2	-0.101317	0.354497	0.654592	n.s.	15.4006	15.4587	15.5441	15.399	15.591	15.1544	15.2429	15.4088
sp|Q8TED0|UTP15_HUMAN	UTP15	U3 small nucleolar RNA-associated protein 15 homolog OS=Homo sapiens OX=9606 GN=UTP15 PE=1 SV=3	-0.101454	0.34025	0.643576	n.s.	15.9513	15.8385	15.9529	15.8034	16.0861	15.6491	15.6254	15.7797
sp|Q15349|KS6A2_HUMAN	RPS6KA2	Ribosomal protein S6 kinase alpha-2 OS=Homo sapiens OX=9606 GN=RPS6KA2 PE=1 SV=2	-0.102505	0.0437831	0.220096	n.s.	14.4511	14.4748	14.425	14.3437	14.3468	14.3044	14.3531	14.2803
sp|O00483|NDUA4_HUMAN	NDUFA4	Cytochrome c oxidase subunit NDUFA4 OS=Homo sapiens OX=9606 GN=NDUFA4 PE=1 SV=1	-0.104007	0.279314	0.594406	n.s.	15.4762	15.5177	15.5377	15.6024	15.2047	15.4738	15.4897	15.5498
sp|Q8NI60|COQ8A_HUMAN	COQ8A	Atypical kinase COQ8A, mitochondrial OS=Homo sapiens OX=9606 GN=COQ8A PE=1 SV=1	-0.104543	0.205696	0.502781	n.s.	15.2522	15.2845	15.0654	15.1606	14.8993	15.1016	15.148	15.1956
sp|P19623|SPEE_HUMAN	SRM	Spermidine synthase OS=Homo sapiens OX=9606 GN=SRM PE=1 SV=1	-0.104668	0.545682	0.776529	n.s.	14.8684	15.0592	14.5013	15.2017	14.4478	14.9824	14.875	14.9068
sp|Q9BX10|GTPB2_HUMAN	GTPBP2	GTP-binding protein 2 OS=Homo sapiens OX=9606 GN=GTPBP2 PE=1 SV=1	-0.105029	0.231879	0.546027	n.s.	15.1136	15.0099	14.7958	15.0246	14.9188	14.7372	14.8571	15.0107
sp|Q00975|CAC1B_HUMAN	CACNA1B	Voltage-dependent N-type calcium channel subunit alpha-1B OS=Homo sapiens OX=9606 GN=CACNA1B PE=1 SV=1	-0.10527	0.619018	0.823802	n.s.	15.2503	15.2716	15.0238	14.9879	14.8509	14.8905	15.0788	15.2923
sp|Q12792|TWF1_HUMAN	TWF1	Twinfilin-1 OS=Homo sapiens OX=9606 GN=TWF1 PE=1 SV=3	-0.105709	0.189872	0.485114	n.s.	15.6041	15.4316	15.2638	15.3372	15.3038	15.3571	15.3296	15.2233
sp|Q02246|CNTN2_HUMAN	CNTN2	Contactin-2 OS=Homo sapiens OX=9606 GN=CNTN2 PE=1 SV=1	-0.105953	0.408863	0.691431	n.s.	14.8029	14.7509	15.2971	15.1539	15.0172	14.8395	14.8795	14.8447
sp|Q0VAA5|PLCX2_HUMAN	PLCXD2	PI-PLC X domain-containing protein 2 OS=Homo sapiens OX=9606 GN=PLCXD2 PE=2 SV=1	-0.106008	0.280829	0.594491	n.s.	16.4574	16.3848	16.3325	16.1096	16.3521	16.1455	16.0946	16.2681
sp|Q9HC52|CBX8_HUMAN	CBX8	Chromobox protein homolog 8 OS=Homo sapiens OX=9606 GN=CBX8 PE=1 SV=3	-0.10668	0.437148	0.707096	n.s.	16.1163	15.968	16.3742	16.0383	16.2408	15.8028	15.9715	16.0549
sp|Q8N531|FBXL6_HUMAN	FBXL6	F-box/LRR-repeat protein 6 OS=Homo sapiens OX=9606 GN=FBXL6 PE=2 SV=1	-0.106877	0.439392	0.709254	n.s.	15.6498	15.5506	15.6874	15.5741	15.8102	15.4132	15.3076	15.5032
sp|P00533|EGFR_HUMAN	EGFR	Epidermal growth factor receptor OS=Homo sapiens OX=9606 GN=EGFR PE=1 SV=2	-0.106975	0.169332	0.462377	n.s.	15.0299	15.0236	14.9737	15.0946	14.8385	14.7902	14.9572	15.1079
sp|Q8IWA5|CTL2_HUMAN	SLC44A2	Choline transporter-like protein 2 OS=Homo sapiens OX=9606 GN=SLC44A2 PE=1 SV=3	-0.107431	0.0395037	0.205718	n.s.	14.7328	14.7025	14.6331	14.5938	14.5239	14.5942	14.5637	14.5507
sp|O00541|PESC_HUMAN	PES1	Pescadillo homolog OS=Homo sapiens OX=9606 GN=PES1 PE=1 SV=1	-0.107686	0.252121	0.561775	n.s.	16.5727	16.4881	16.5348	16.4221	16.5785	16.2613	16.3169	16.4302
sp|Q05519|SRS11_HUMAN	SRSF11	Serine/arginine-rich splicing factor 11 OS=Homo sapiens OX=9606 GN=SRSF11 PE=1 SV=1	-0.108042	0.357092	0.654614	n.s.	17.7967	17.6606	17.686	17.6644	17.8346	17.4594	17.4892	17.5923
sp|P54819|KAD2_HUMAN	AK2	Adenylate kinase 2, mitochondrial OS=Homo sapiens OX=9606 GN=AK2 PE=1 SV=2	-0.108188	0.34521	0.646675	n.s.	15.2697	15.1962	15.0199	15.3291	14.9026	15.295	15.2491	14.9354
sp|Q8N4B1|SESQ1_HUMAN	PHETA1	Sesquipedalian-1 OS=Homo sapiens OX=9606 GN=PHETA1 PE=1 SV=1	-0.108307	0.254053	0.564057	n.s.	16.334	16.3525	16.3714	16.3688	16.4469	16.1122	16.093	16.3414
sp|Q52WX2|SBK1_HUMAN	SBK1	Serine/threonine-protein kinase SBK1 OS=Homo sapiens OX=9606 GN=SBK1 PE=2 SV=1	-0.108349	0.428244	0.700592	n.s.	15.2849	15.2751	14.7938	15.1169	15.1755	14.7339	15.0954	15.0325
sp|Q3KQU3|MA7D1_HUMAN	MAP7D1	MAP7 domain-containing protein 1 OS=Homo sapiens OX=9606 GN=MAP7D1 PE=1 SV=1	-0.109582	0.250376	0.56158	n.s.	16.4071	16.3357	16.3722	16.2226	16.2932	16.1452	16.2013	16.2595
sp|O43633|CHM2A_HUMAN	CHMP2A	Charged multivesicular body protein 2a OS=Homo sapiens OX=9606 GN=CHMP2A PE=1 SV=1	-0.111118	0.174523	0.469933	n.s.	15.3399	15.1933	15.4209	15.1897	15.2839	15.0908	15.1671	15.1574
sp|P17812|PYRG1_HUMAN	CTPS1	CTP synthase 1 OS=Homo sapiens OX=9606 GN=CTPS1 PE=1 SV=2	-0.111433	0.569745	0.790606	n.s.	15.04	15.0222	14.6791	15.1807	14.584	14.7069	14.7464	15.4389
sp|P53007|TXTP_HUMAN	SLC25A1	Tricarboxylate transport protein, mitochondrial OS=Homo sapiens OX=9606 GN=SLC25A1 PE=1 SV=2	-0.112231	0.12269	0.394512	n.s.	15.9729	15.8452	15.8327	15.9079	15.8727	15.6265	15.8222	15.7884
sp|Q9NQW7|XPP1_HUMAN	XPNPEP1	Xaa-Pro aminopeptidase 1 OS=Homo sapiens OX=9606 GN=XPNPEP1 PE=1 SV=3	-0.113228	0.350349	0.650798	n.s.	14.0384	14.0933	14.1838	14.0021	13.7394	14.2841	14.0401	13.801
sp|P46777|RL5_HUMAN	RPL5	60S ribosomal protein L5 OS=Homo sapiens OX=9606 GN=RPL5 PE=1 SV=3	-0.113753	0.0335651	0.190088	n.s.	14.8487	14.9289	14.8014	14.717	14.6607	14.7101	14.7349	14.7353
sp|O14579|COPE_HUMAN	COPE	Coatomer subunit epsilon OS=Homo sapiens OX=9606 GN=COPE PE=1 SV=3	-0.113909	0.0578577	0.257539	n.s.	14.3002	14.2943	14.2315	14.3952	14.206	14.2234	14.0929	14.2433
sp|Q02978|M2OM_HUMAN	SLC25A11	Mitochondrial 2-oxoglutarate/malate carrier protein OS=Homo sapiens OX=9606 GN=SLC25A11 PE=1 SV=3	-0.113971	0.0631566	0.271399	n.s.	16.3452	16.2378	16.2551	16.2606	16.2661	16.0595	16.1338	16.1833
sp|Q9P0K1|ADA22_HUMAN	ADAM22	Disintegrin and metalloproteinase domain-containing protein 22 OS=Homo sapiens OX=9606 GN=ADAM22 PE=1 SV=1	-0.115089	0.320355	0.627585	n.s.	13.9894	13.9778	13.8694	14.1693	13.7896	13.6659	13.9257	14.1644
sp|Q01968|OCRL_HUMAN	OCRL	Inositol polyphosphate 5-phosphatase OCRL OS=Homo sapiens OX=9606 GN=OCRL PE=1 SV=3	-0.115089	0.667776	0.854186	n.s.	16.0419	15.8443	15.9493	15.8564	16.0995	15.6044	15.7165	15.8111
sp|Q12872|SFSWA_HUMAN	SFSWAP	Splicing factor, suppressor of white-apricot homolog OS=Homo sapiens OX=9606 GN=SFSWAP PE=1 SV=3	-0.115553	0.214521	0.519588	n.s.	15.9357	15.9254	15.8406	15.8394	16.0313	15.6472	15.6969	15.7035
sp|Q9H8M2|BRD9_HUMAN	BRD9	Bromodomain-containing protein 9 OS=Homo sapiens OX=9606 GN=BRD9 PE=1 SV=2	-0.115615	0.0734054	0.293963	n.s.	16.6066	16.5671	16.6112	16.5296	16.5438	16.314	16.4384	16.5558
sp|Q9BZI7|REN3B_HUMAN	UPF3B	Regulator of nonsense transcripts 3B OS=Homo sapiens OX=9606 GN=UPF3B PE=1 SV=1	-0.116185	0.241338	0.554603	n.s.	16.1378	15.9952	16.0798	15.8679	16.09	15.8358	15.824	15.8661
sp|O00257|CBX4_HUMAN	CBX4	E3 SUMO-protein ligase CBX4 OS=Homo sapiens OX=9606 GN=CBX4 PE=1 SV=3	-0.116235	0.457406	0.719346	n.s.	15.6285	15.5611	15.7597	15.5536	15.8196	15.3854	15.3683	15.4647
sp|A6NIH7|U119B_HUMAN	UNC119B	Protein unc-119 homolog B OS=Homo sapiens OX=9606 GN=UNC119B PE=1 SV=1	-0.11649	0.0868988	0.324132	n.s.	15.4357	15.3988	15.3504	15.2716	15.1649	15.1755	15.2678	15.3825
sp|Q9NZR1|TMOD2_HUMAN	TMOD2	Tropomodulin-2 OS=Homo sapiens OX=9606 GN=TMOD2 PE=1 SV=1	-0.117	0.376314	0.66777	n.s.	13.987	14.0739	14.1501	14.2631	13.6273	14.2271	14.1237	14.028
sp|Q9UNX3|RL26L_HUMAN	RPL26L1	60S ribosomal protein L26-like 1 OS=Homo sapiens OX=9606 GN=RPL26L1 PE=1 SV=1	-0.117037	0.511199	0.759065	n.s.	17.0579	17.0008	17.1166	16.5926	16.5635	16.7132	16.923	17.0999
sp|Q96CM3|RUSD4_HUMAN	RPUSD4	Mitochondrial RNA pseudouridine synthase RPUSD4 OS=Homo sapiens OX=9606 GN=RPUSD4 PE=1 SV=1	-0.117453	0.431503	0.702854	n.s.	16.2237	16.0049	16.2345	16.0829	16.2844	15.8629	15.9207	16.0082
sp|P62899|RL31_HUMAN	RPL31	60S ribosomal protein L31 OS=Homo sapiens OX=9606 GN=RPL31 PE=1 SV=1	-0.117519	0.190756	0.486675	n.s.	17.5162	17.297	17.32	17.1611	17.1716	17.1477	17.1267	17.3782
sp|P51608|MECP2_HUMAN	MECP2	Methyl-CpG-binding protein 2 OS=Homo sapiens OX=9606 GN=MECP2 PE=1 SV=1	-0.117584	0.150392	0.431509	n.s.	15.523	15.3927	15.5254	15.3961	15.4942	15.1522	15.3067	15.4139
sp|Q9NVU7|SDA1_HUMAN	SDAD1	Protein SDA1 homolog OS=Homo sapiens OX=9606 GN=SDAD1 PE=1 SV=3	-0.117936	0.240719	0.55452	n.s.	15.0591	15.0094	14.8706	14.863	14.6904	14.7328	14.8386	15.0686
sp|Q9BZ72|PITM2_HUMAN	PITPNM2	Membrane-associated phosphatidylinositol transfer protein 2 OS=Homo sapiens OX=9606 GN=PITPNM2 PE=1 SV=1	-0.117949	0.13772	0.421061	n.s.	15.0809	14.921	14.9367	14.7493	14.8859	14.8007	14.7188	14.8106
sp|P36578|RL4_HUMAN	RPL4	60S ribosomal protein L4 OS=Homo sapiens OX=9606 GN=RPL4 PE=1 SV=5	-0.118003	0.28648	0.597802	n.s.	15.5636	15.5098	15.318	15.3759	15.1872	15.3064	15.2213	15.5805
sp|Q8NEF9|SRFB1_HUMAN	SRFBP1	Serum response factor-binding protein 1 OS=Homo sapiens OX=9606 GN=SRFBP1 PE=1 SV=1	-0.118871	0.0514452	0.238078	n.s.	16.1149	16.008	15.9857	15.9384	15.8622	15.8224	15.9284	15.9585
sp|Q96L34|MARK4_HUMAN	MARK4	MAP/microtubule affinity-regulating kinase 4 OS=Homo sapiens OX=9606 GN=MARK4 PE=1 SV=1	-0.120117	0.24244	0.554787	n.s.	15.4156	15.3559	15.2136	15.0604	15.0784	15.0657	15.1118	15.3092
sp|Q9Y4I1|MYO5A_HUMAN	MYO5A	Unconventional myosin-Va OS=Homo sapiens OX=9606 GN=MYO5A PE=1 SV=2	-0.120225	0.0463073	0.226675	n.s.	14.7549	14.7208	14.6428	14.6718	14.4581	14.5819	14.5963	14.6731
sp|Q8IZL8|PELP1_HUMAN	PELP1	Proline-, glutamic acid- and leucine-rich protein 1 OS=Homo sapiens OX=9606 GN=PELP1 PE=1 SV=2	-0.120594	0.256456	0.567367	n.s.	14.5541	14.5027	14.1813	14.3004	14.0999	14.2034	14.3992	14.3536
sp|Q8IWX8|CHERP_HUMAN	CHERP	Calcium homeostasis endoplasmic reticulum protein OS=Homo sapiens OX=9606 GN=CHERP PE=1 SV=3	-0.120736	0.464276	0.721562	n.s.	16.36	16.3193	16.2166	16.3016	16.4772	16.0388	16.0104	16.188
sp|Q5SY16|NOL9_HUMAN	NOL9	Polynucleotide 5'-hydroxyl-kinase NOL9 OS=Homo sapiens OX=9606 GN=NOL9 PE=1 SV=1	-0.12129	0.278083	0.592713	n.s.	15.3157	15.5067	15.3414	15.2358	15.3436	15.0211	15.1201	15.4297
sp|P32322|P5CR1_HUMAN	PYCR1	Pyrroline-5-carboxylate reductase 1, mitochondrial OS=Homo sapiens OX=9606 GN=PYCR1 PE=1 SV=2	-0.121412	0.0775238	0.303359	n.s.	14.8068	14.9369	14.9212	14.7553	14.8059	14.6341	14.7228	14.7717
sp|Q86XF7|ZN575_HUMAN	ZNF575	Zinc finger protein 575 OS=Homo sapiens OX=9606 GN=ZNF575 PE=1 SV=1	-0.121534	0.577994	0.797402	n.s.	15.8241	15.641	15.9177	15.6756	16.0349	15.3998	15.4881	15.6494
sp|P17098|ZNF8_HUMAN	ZNF8	Zinc finger protein 8 OS=Homo sapiens OX=9606 GN=ZNF8 PE=1 SV=2	-0.121647	0.35442	0.654592	n.s.	14.7205	14.7899	14.7467	15.0618	14.9204	14.5589	14.6043	14.7487
sp|Q7Z6Z7|HUWE1_HUMAN	HUWE1	E3 ubiquitin-protein ligase HUWE1 OS=Homo sapiens OX=9606 GN=HUWE1 PE=1 SV=3	-0.121866	0.581011	0.799695	n.s.	14.3958	14.6361	14.4992	14.7347	13.8835	14.7325	14.6141	14.5482
sp|P20042|IF2B_HUMAN	EIF2S2	Eukaryotic translation initiation factor 2 subunit 2 OS=Homo sapiens OX=9606 GN=EIF2S2 PE=1 SV=2	-0.121902	0.425936	0.700097	n.s.	15.8392	15.5915	15.9602	15.5693	15.587	15.4692	15.6548	15.7616
sp|P23284|PPIB_HUMAN	PPIB	Peptidyl-prolyl cis-trans isomerase B OS=Homo sapiens OX=9606 GN=PPIB PE=1 SV=2	-0.122344	0.624023	0.825392	n.s.	15.4668	15.5394	16.1615	15.7047	15.4775	15.8612	15.6905	15.3538
sp|Q3B726|RPA43_HUMAN	POLR1F	DNA-directed RNA polymerase I subunit RPA43 OS=Homo sapiens OX=9606 GN=POLR1F PE=1 SV=1	-0.122759	0.219528	0.524897	n.s.	15.7602	15.4292	15.4518	15.3822	15.5132	15.2484	15.4242	15.3465
sp|P51570|GALK1_HUMAN	GALK1	Galactokinase OS=Homo sapiens OX=9606 GN=GALK1 PE=1 SV=1	-0.1228	0.0710503	0.288885	n.s.	14.4108	14.331	14.2397	14.2259	14.0793	14.2481	14.1493	14.2394
sp|Q96GV9|MACIR_HUMAN	MACIR	Macrophage immunometabolism regulator OS=Homo sapiens OX=9606 GN=MACIR PE=1 SV=1	-0.122927	0.390831	0.679192	n.s.	13.8469	13.9487	14.232	13.6661	14.0185	13.5365	13.758	13.8891
sp|Q9Y262|EIF3L_HUMAN	EIF3L	Eukaryotic translation initiation factor 3 subunit L OS=Homo sapiens OX=9606 GN=EIF3L PE=1 SV=1	-0.123112	0.13133	0.410163	n.s.	14.8755	14.9687	14.8264	14.8345	14.5443	14.7961	14.8964	14.7758
sp|P62241|RS8_HUMAN	RPS8	40S ribosomal protein S8 OS=Homo sapiens OX=9606 GN=RPS8 PE=1 SV=2	-0.123311	0.180111	0.475117	n.s.	16.2006	16.2813	16.1274	16.0564	16.0809	15.9286	16.0058	16.1572
sp|Q9UHC6|CNTP2_HUMAN	CNTNAP2	Contactin-associated protein-like 2 OS=Homo sapiens OX=9606 GN=CNTNAP2 PE=1 SV=1	-0.123425	0.154266	0.436902	n.s.	14.384	14.5514	14.7247	14.5712	14.3415	14.376	14.4587	14.5615
sp|Q9BYT3|STK33_HUMAN	STK33	Serine/threonine-protein kinase 33 OS=Homo sapiens OX=9606 GN=STK33 PE=1 SV=1	-0.123589	0.435365	0.706663	n.s.	14.0906	13.8631	13.693	13.8744	14.184	13.499	13.5605	13.7832
sp|O95425|SVIL_HUMAN	SVIL	Supervillin OS=Homo sapiens OX=9606 GN=SVIL PE=1 SV=2	-0.123734	0.272041	0.586455	n.s.	14.6603	14.5497	14.8011	14.9125	14.3879	14.8219	14.5939	14.6249
sp|Q969Q0|RL36L_HUMAN	RPL36AL	60S ribosomal protein L36a-like OS=Homo sapiens OX=9606 GN=RPL36AL PE=1 SV=3	-0.123786	0.528956	0.769225	n.s.	19.0719	19.0622	18.9916	18.6342	18.5416	18.7817	18.913	19.0284
sp|Q8N3E9|PLCD3_HUMAN	PLCD3	1-phosphatidylinositol 4,5-bisphosphate phosphodiesterase delta-3 OS=Homo sapiens OX=9606 GN=PLCD3 PE=1 SV=3	-0.12384	0.254994	0.565474	n.s.	15.191	15.1669	15.0374	14.9768	15.1197	14.7906	14.877	15.0896
sp|O43175|SERA_HUMAN	PHGDH	D-3-phosphoglycerate dehydrogenase OS=Homo sapiens OX=9606 GN=PHGDH PE=1 SV=4	-0.12387	0.0610269	0.267172	n.s.	14.4803	14.6118	14.4597	14.5727	14.3321	14.4997	14.4066	14.3906
sp|Q9NTI5|PDS5B_HUMAN	PDS5B	Sister chromatid cohesion protein PDS5 homolog B OS=Homo sapiens OX=9606 GN=PDS5B PE=1 SV=1	-0.124262	0.0381884	0.202334	n.s.	14.48	14.5702	14.4598	14.4242	14.4309	14.274	14.3391	14.3931
sp|Q9NUL7|DDX28_HUMAN	DDX28	Probable ATP-dependent RNA helicase DDX28 OS=Homo sapiens OX=9606 GN=DDX28 PE=1 SV=2	-0.124316	0.496026	0.74906	n.s.	15.5671	15.5461	15.7373	15.5314	15.7227	15.3096	15.3854	15.4669
sp|Q6B0I6|KDM4D_HUMAN	KDM4D	Lysine-specific demethylase 4D OS=Homo sapiens OX=9606 GN=KDM4D PE=1 SV=3	-0.124626	0.43714	0.707096	n.s.	16.2785	16.2121	16.1393	16.0034	16.0581	15.8727	16.0276	16.1765
sp|Q9UFW8|CGBP1_HUMAN	CGGBP1	CGG triplet repeat-binding protein 1 OS=Homo sapiens OX=9606 GN=CGGBP1 PE=1 SV=2	-0.124791	0.348613	0.649615	n.s.	16.2393	16.0863	16.3919	16.2354	16.3774	15.983	15.9593	16.134
sp|Q99418|CYH2_HUMAN	CYTH2	Cytohesin-2 OS=Homo sapiens OX=9606 GN=CYTH2 PE=1 SV=2	-0.12583	0.122559	0.394512	n.s.	15.5977	15.3245	15.3481	15.5778	15.3612	15.2887	15.3056	15.3892
sp|Q9BYD3|RM04_HUMAN	MRPL4	39S ribosomal protein L4, mitochondrial OS=Homo sapiens OX=9606 GN=MRPL4 PE=1 SV=1	-0.126089	0.155772	0.440175	n.s.	15.3422	15.295	15.2516	15.5199	15.3492	15.1855	15.1831	15.1866
sp|Q6P2D0|ZFP1_HUMAN	ZFP1	Zinc finger protein 1 homolog OS=Homo sapiens OX=9606 GN=ZFP1 PE=1 SV=2	-0.12671	0.14621	0.428454	n.s.	14.7003	14.4897	14.5951	14.484	14.5768	14.4347	14.2542	14.4966
sp|Q4KMP7|TB10B_HUMAN	TBC1D10B	TBC1 domain family member 10B OS=Homo sapiens OX=9606 GN=TBC1D10B PE=1 SV=3	-0.126941	0.274721	0.587563	n.s.	15.7592	15.6025	15.8124	15.7912	15.8762	15.4108	15.5437	15.627
sp|Q7L3T8|SYPM_HUMAN	PARS2	Probable proline--tRNA ligase, mitochondrial OS=Homo sapiens OX=9606 GN=PARS2 PE=1 SV=1	-0.127446	0.233428	0.54691	n.s.	15.2861	15.0614	15.2097	15.175	15.3286	14.9451	14.9158	15.0329
sp|Q8NBI3|DRAXI_HUMAN	DRAXIN	Draxin OS=Homo sapiens OX=9606 GN=DRAXIN PE=1 SV=2	-0.128096	0.1917	0.487749	n.s.	14.3581	14.3186	14.4555	14.1676	14.4104	14.1705	14.1839	14.0226
sp|Q7L014|DDX46_HUMAN	DDX46	Probable ATP-dependent RNA helicase DDX46 OS=Homo sapiens OX=9606 GN=DDX46 PE=1 SV=2	-0.128368	0.202408	0.498009	n.s.	16.0348	15.9396	15.837	15.9623	16.0816	15.8023	15.7351	15.6411
sp|Q15910|EZH2_HUMAN	EZH2	Histone-lysine N-methyltransferase EZH2 OS=Homo sapiens OX=9606 GN=EZH2 PE=1 SV=2	-0.128713	0.0818586	0.312773	n.s.	14.3697	14.2797	14.4179	14.3197	14.3355	14.0556	14.212	14.2691
sp|P60660|MYL6_HUMAN	MYL6	Myosin light polypeptide 6 OS=Homo sapiens OX=9606 GN=MYL6 PE=1 SV=2	-0.128872	0.162187	0.453493	n.s.	15.3384	15.5176	15.3803	15.4685	15.1018	15.4614	15.3343	15.2917
sp|Q02252|MMSA_HUMAN	ALDH6A1	Methylmalonate-semialdehyde dehydrogenase [acylating], mitochondrial OS=Homo sapiens OX=9606 GN=ALDH6A1 PE=1 SV=2	-0.130218	0.128939	0.406378	n.s.	14.7665	14.8492	14.88	14.6503	14.7674	14.5804	14.5241	14.7532
sp|Q9BVJ6|UT14A_HUMAN	UTP14A	U3 small nucleolar RNA-associated protein 14 homolog A OS=Homo sapiens OX=9606 GN=UTP14A PE=1 SV=1	-0.131015	0.399833	0.68608	n.s.	15.8606	15.8662	15.8901	15.677	15.9115	15.5561	15.5639	15.7385
sp|P27448|MARK3_HUMAN	MARK3	MAP/microtubule affinity-regulating kinase 3 OS=Homo sapiens OX=9606 GN=MARK3 PE=1 SV=5	-0.131064	0.0753945	0.299172	n.s.	15.3727	15.2852	15.3372	15.2002	15.1859	15.0926	15.1211	15.2715
sp|Q9BY44|EIF2A_HUMAN	EIF2A	Eukaryotic translation initiation factor 2A OS=Homo sapiens OX=9606 GN=EIF2A PE=1 SV=3	-0.131773	0.505108	0.757255	n.s.	14.1508	14.2481	14.4845	15.096	14.3289	14.5514	14.2835	14.2885
sp|Q99755|PI51A_HUMAN	PIP5K1A	Phosphatidylinositol 4-phosphate 5-kinase type-1 alpha OS=Homo sapiens OX=9606 GN=PIP5K1A PE=1 SV=1	-0.132049	0.272737	0.586455	n.s.	15.0159	14.6563	14.9124	14.7689	14.9033	14.4261	14.7305	14.7654
sp|Q9HCS5|E41LA_HUMAN	EPB41L4A	Band 4.1-like protein 4A OS=Homo sapiens OX=9606 GN=EPB41L4A PE=1 SV=2	-0.132249	0.208538	0.507734	n.s.	15.764	15.6665	15.6704	15.6429	15.5606	15.4078	15.5081	15.7384
sp|Q14814|MEF2D_HUMAN	MEF2D	Myocyte-specific enhancer factor 2D OS=Homo sapiens OX=9606 GN=MEF2D PE=1 SV=1	-0.132333	0.131516	0.410163	n.s.	15.6214	15.3766	15.5487	15.3701	15.517	15.3269	15.272	15.2717
sp|P07814|SYEP_HUMAN	EPRS1	Bifunctional glutamate/proline--tRNA ligase OS=Homo sapiens OX=9606 GN=EPRS1 PE=1 SV=5	-0.133076	0.025481	0.167472	n.s.	14.6241	14.761	14.6466	14.7369	14.5196	14.6585	14.5057	14.5524
sp|P63261|ACTG_HUMAN	ACTG1	Actin, cytoplasmic 2 OS=Homo sapiens OX=9606 GN=ACTG1 PE=1 SV=1	-0.133428	0.476735	0.734196	n.s.	14.695	14.9698	15.0358	15.2389	14.7187	15.0792	14.7899	14.818
sp|Q9BT88|SYT11_HUMAN	SYT11	Synaptotagmin-11 OS=Homo sapiens OX=9606 GN=SYT11 PE=1 SV=2	-0.134042	0.284401	0.595964	n.s.	14.8231	14.6669	14.871	14.7326	14.8506	14.4934	14.5546	14.6588
sp|P78527|PRKDC_HUMAN	PRKDC	DNA-dependent protein kinase catalytic subunit OS=Homo sapiens OX=9606 GN=PRKDC PE=1 SV=3	-0.134434	0.0361935	0.195089	n.s.	15.6798	15.6461	15.6674	15.6505	15.6032	15.5052	15.4978	15.4999
sp|Q9BZF3-5|OSBL6-5_HUMAN	OSBPL6	Isoform of Q9BZF3, Isoform 5 of Oxysterol-binding protein-related protein 6 OS=Homo sapiens OX=9606 GN=OSBPL6 PE=1 SV=1	-0.134692	0.441118	0.710504	n.s.	15.3708	15.2123	15.1153	15.0122	15.2456	14.8718	14.9597	15.0949
sp|Q14011|CIRBP_HUMAN	CIRBP	Cold-inducible RNA-binding protein OS=Homo sapiens OX=9606 GN=CIRBP PE=1 SV=1	-0.135567	0.486003	0.742948	n.s.	14.2708	14.7938	14.5959	14.5954	14.0458	14.9411	14.4351	14.2917
sp|Q16698|DECR_HUMAN	DECR1	2,4-dienoyl-CoA reductase [(3E)-enoyl-CoA-producing], mitochondrial OS=Homo sapiens OX=9606 GN=DECR1 PE=1 SV=1	-0.136142	0.371739	0.664073	n.s.	16.0707	16.4262	16.302	16.1322	15.6776	16.341	16.1309	16.237
sp|O94964|SOGA1_HUMAN	SOGA1	Protein SOGA1 OS=Homo sapiens OX=9606 GN=SOGA1 PE=1 SV=2	-0.137881	0.0919323	0.335459	n.s.	16.0266	15.9504	15.9364	15.8965	15.6526	15.8943	15.7418	15.9697
sp|Q8TEW0|PARD3_HUMAN	PARD3	Partitioning defective 3 homolog OS=Homo sapiens OX=9606 GN=PARD3 PE=1 SV=2	-0.138054	0.00507821	0.067649	n.s.	15.2382	15.2264	15.2056	15.1078	15.0449	15.0088	15.0346	15.1374
sp|Q9ULX6|AKP8L_HUMAN	AKAP8L	A-kinase anchor protein 8-like OS=Homo sapiens OX=9606 GN=AKAP8L PE=1 SV=4	-0.139494	0.0578656	0.257539	n.s.	14.1075	14.0671	14.0704	13.9477	13.9408	14.0459	13.7966	13.8514
sp|O00560|SDCB1_HUMAN	SDCBP	Syntenin-1 OS=Homo sapiens OX=9606 GN=SDCBP PE=1 SV=1	-0.13972	0.31848	0.624854	n.s.	16.2305	16.2573	16.2562	16.1528	16.4351	15.8838	15.8847	16.1343
sp|Q9BUJ2|HNRL1_HUMAN	HNRNPUL1	Heterogeneous nuclear ribonucleoprotein U-like protein 1 OS=Homo sapiens OX=9606 GN=HNRNPUL1 PE=1 SV=2	-0.139782	0.142025	0.421107	n.s.	15.0241	15.1957	15.0999	14.9679	14.8532	14.845	14.8541	15.1762
sp|Q9NZJ7|MTCH1_HUMAN	MTCH1	Mitochondrial carrier homolog 1 OS=Homo sapiens OX=9606 GN=MTCH1 PE=1 SV=1	-0.13992	0.199914	0.497473	n.s.	15.3342	15.2573	15.203	15.0389	15.1076	14.917	15.0818	15.1673
sp|Q9NSI2|SLX9_HUMAN	SLX9	Ribosome biogenesis protein SLX9 homolog OS=Homo sapiens OX=9606 GN=SLX9 PE=1 SV=2	-0.140006	0.248365	0.56158	n.s.	15.431	15.3628	15.4537	15.3832	15.4976	15.1091	15.1095	15.3544
sp|O95707|RPP29_HUMAN	POP4	Ribonuclease P protein subunit p29 OS=Homo sapiens OX=9606 GN=POP4 PE=1 SV=2	-0.141538	0.406454	0.690148	n.s.	13.8158	13.6641	13.7664	13.6448	14.0596	13.2312	13.364	13.6702
sp|P51571|SSRD_HUMAN	SSR4	Translocon-associated protein subunit delta OS=Homo sapiens OX=9606 GN=SSR4 PE=1 SV=1	-0.14247	0.261386	0.572165	n.s.	15.5363	15.6437	15.1509	15.3596	15.3574	15.0473	15.2976	15.4183
sp|P55196|AFAD_HUMAN	AFDN	Afadin OS=Homo sapiens OX=9606 GN=AFDN PE=1 SV=3	-0.142867	0.00413666	0.0587806	n.s.	14.8924	14.8824	15.0328	14.9311	14.733	14.8323	14.8305	14.7714
tr|K7ES63|K7ES63_HUMAN	TUBB6	Isoform of Q9BUF5, Tubulin beta chain (Fragment) OS=Homo sapiens OX=9606 GN=TUBB6 PE=1 SV=1	-0.143687	0.211931	0.514632	n.s.	14.1479	13.8948	13.8555	14.2474	13.6859	13.9931	13.8945	13.9974
sp|O43824|GTPB6_HUMAN	GTPBP6	Putative GTP-binding protein 6 OS=Homo sapiens OX=9606 GN=GTPBP6 PE=1 SV=4	-0.144213	0.374095	0.665732	n.s.	15.5238	15.4749	15.185	15.2721	15.5405	14.9423	15.0776	15.3185
sp|Q12860|CNTN1_HUMAN	CNTN1	Contactin-1 OS=Homo sapiens OX=9606 GN=CNTN1 PE=1 SV=1	-0.144273	0.273679	0.586656	n.s.	16.5515	16.3138	16.775	16.4868	16.6229	16.1306	16.3335	16.463
sp|P13521|SCG2_HUMAN	SCG2	Secretogranin-2 OS=Homo sapiens OX=9606 GN=SCG2 PE=1 SV=2	-0.144693	0.0831039	0.313743	n.s.	14.9752	14.9912	15.1753	14.8999	14.9855	14.8585	14.8513	14.7674
sp|Q96E22|NGBR_HUMAN	NUS1	Dehydrodolichyl diphosphate synthase complex subunit NUS1 OS=Homo sapiens OX=9606 GN=NUS1 PE=1 SV=1	-0.144864	0.282402	0.594881	n.s.	16.5201	16.2849	16.0047	15.9997	16.1784	15.8628	16.0296	16.1592
sp|Q7Z460|CLAP1_HUMAN	CLASP1	CLIP-associating protein 1 OS=Homo sapiens OX=9606 GN=CLASP1 PE=1 SV=1	-0.145048	0.0149889	0.12723	n.s.	16.0031	15.893	15.9744	15.999	15.9128	15.8021	15.787	15.7874
sp|P14868|SYDC_HUMAN	DARS1	Aspartate--tRNA ligase, cytoplasmic OS=Homo sapiens OX=9606 GN=DARS1 PE=1 SV=2	-0.145677	0.080554	0.311687	n.s.	14.9542	15.0566	14.8588	14.9965	14.6591	14.8875	14.8539	14.883
sp|Q5TAP6|UT14C_HUMAN	UTP14C	U3 small nucleolar RNA-associated protein 14 homolog C OS=Homo sapiens OX=9606 GN=UTP14C PE=1 SV=1	-0.145944	0.135277	0.417011	n.s.	15.3388	15.1875	15.3942	15.1015	15.2781	14.9835	15.0037	15.1728
sp|P60228|EIF3E_HUMAN	EIF3E	Eukaryotic translation initiation factor 3 subunit E OS=Homo sapiens OX=9606 GN=EIF3E PE=1 SV=1	-0.146055	0.201089	0.497473	n.s.	14.7931	14.5984	14.5073	14.5287	14.2103	14.5314	14.4309	14.6706
sp|P42345|MTOR_HUMAN	MTOR	Serine/threonine-protein kinase mTOR OS=Homo sapiens OX=9606 GN=MTOR PE=1 SV=1	-0.146362	0.149917	0.431509	n.s.	14.5947	14.4044	14.4964	14.2396	14.4342	14.2695	14.1429	14.3031
sp|P08138|TNR16_HUMAN	NGFR	Tumor necrosis factor receptor superfamily member 16 OS=Homo sapiens OX=9606 GN=NGFR PE=1 SV=1	-0.14764	0.397116	0.68386	n.s.	14.9063	14.6199	14.4824	15.05	14.229	14.5848	14.8726	14.7816
sp|Q9Y3E7|CHMP3_HUMAN	CHMP3	Charged multivesicular body protein 3 OS=Homo sapiens OX=9606 GN=CHMP3 PE=1 SV=3	-0.148118	0.182291	0.47749	n.s.	14.6473	14.6541	14.8168	14.3397	14.4822	14.6077	14.4431	14.3324
sp|Q9H892|TTC12_HUMAN	TTC12	Tetratricopeptide repeat protein 12 OS=Homo sapiens OX=9606 GN=TTC12 PE=1 SV=2	-0.148246	0.372894	0.664228	n.s.	17.3646	17.0968	17.2759	17.0038	17.0733	16.8174	17.1311	17.1264
sp|O95232|LC7L3_HUMAN	LUC7L3	Luc7-like protein 3 OS=Homo sapiens OX=9606 GN=LUC7L3 PE=1 SV=2	-0.148323	0.454565	0.718215	n.s.	17.7007	17.3761	17.1721	17.3253	17.4054	17.1613	17.2001	17.2141
sp|P49761|CLK3_HUMAN	CLK3	Dual specificity protein kinase CLK3 OS=Homo sapiens OX=9606 GN=CLK3 PE=1 SV=3	-0.148556	0.0699427	0.286688	n.s.	15.7247	15.5153	15.5363	15.4776	15.4022	15.2977	15.3939	15.5659
sp|P13995|MTDC_HUMAN	MTHFD2	Bifunctional methylenetetrahydrofolate dehydrogenase/cyclohydrolase, mitochondrial OS=Homo sapiens OX=9606 GN=MTHFD2 PE=1 SV=2	-0.148758	0.0277753	0.16944	n.s.	15.4305	15.2818	15.2595	15.2422	15.2602	15.1307	15.0624	15.1657
sp|Q9HC62|SENP2_HUMAN	SENP2	Sentrin-specific protease 2 OS=Homo sapiens OX=9606 GN=SENP2 PE=1 SV=3	-0.148945	0.00610254	0.075875	n.s.	16.6647	16.6578	16.6421	16.5498	16.4775	16.5105	16.5156	16.4151
sp|P62249|RS16_HUMAN	RPS16	40S ribosomal protein S16 OS=Homo sapiens OX=9606 GN=RPS16 PE=1 SV=2	-0.149323	0.00797005	0.0890068	n.s.	16.9099	17.0368	16.9136	16.8789	16.7301	16.7865	16.7859	16.8394
sp|P55268|LAMB2_HUMAN	LAMB2	Laminin subunit beta-2 OS=Homo sapiens OX=9606 GN=LAMB2 PE=1 SV=2	-0.149789	0.253927	0.564057	n.s.	16.324	16.2482	15.9324	15.9508	15.7704	15.8453	16.039	16.2017
sp|Q5EB52|MEST_HUMAN	MEST	Mesoderm-specific transcript homolog protein OS=Homo sapiens OX=9606 GN=MEST PE=1 SV=2	-0.151395	0.328304	0.63086	n.s.	16.4432	16.3435	16.6599	16.7473	16.727	16.1653	16.2776	16.4185
sp|Q14241|ELOA1_HUMAN	ELOA	Elongin-A OS=Homo sapiens OX=9606 GN=ELOA PE=1 SV=2	-0.151479	0.0856876	0.32063	n.s.	15.6787	15.6601	15.5637	15.6038	15.6663	15.4373	15.3714	15.4253
sp|Q14739|LBR_HUMAN	LBR	Delta(14)-sterol reductase LBR OS=Homo sapiens OX=9606 GN=LBR PE=1 SV=2	-0.151795	0.178849	0.474314	n.s.	17.012	16.9251	17.1005	16.9463	17.077	16.7529	16.7631	16.7837
sp|Q9H3G5|CPVL_HUMAN	CPVL	Probable serine carboxypeptidase CPVL OS=Homo sapiens OX=9606 GN=CPVL PE=1 SV=2	-0.151809	0.04608	0.226675	n.s.	15.1544	15.2577	15.2672	15.2105	14.898	15.1245	15.1548	15.1053
sp|P49759|CLK1_HUMAN	CLK1	Dual specificity protein kinase CLK1 OS=Homo sapiens OX=9606 GN=CLK1 PE=1 SV=2	-0.152202	0.261242	0.572165	n.s.	14.6343	14.5077	14.4002	14.485	14.7432	14.1744	14.1524	14.3483
sp|Q9NZZ3|CHMP5_HUMAN	CHMP5	Charged multivesicular body protein 5 OS=Homo sapiens OX=9606 GN=CHMP5 PE=1 SV=1	-0.152363	0.0790322	0.307073	n.s.	16.748	16.7544	16.8241	16.7307	16.5962	16.6835	16.7086	16.4594
sp|O15230|LAMA5_HUMAN	LAMA5	Laminin subunit alpha-5 OS=Homo sapiens OX=9606 GN=LAMA5 PE=1 SV=8	-0.15262	0.067567	0.280921	n.s.	15.6814	15.6078	15.7139	15.4811	15.4086	15.4698	15.4673	15.528
sp|P14550|AK1A1_HUMAN	AKR1A1	Aldo-keto reductase family 1 member A1 OS=Homo sapiens OX=9606 GN=AKR1A1 PE=1 SV=3	-0.152627	0.464098	0.721562	n.s.	14.9218	15.2341	15.2981	15.2948	14.4397	15.3981	15.2988	15.0017
sp|P35227|PCGF2_HUMAN	PCGF2	Polycomb group RING finger protein 2 OS=Homo sapiens OX=9606 GN=PCGF2 PE=1 SV=1	-0.152689	0.0925651	0.336322	n.s.	15.2807	15.2737	15.3145	15.0695	15.0372	14.9142	15.1603	15.216
sp|O43581|SYT7_HUMAN	SYT7	Synaptotagmin-7 OS=Homo sapiens OX=9606 GN=SYT7 PE=1 SV=3	-0.152723	0.17638	0.47195	n.s.	16.741	16.8162	16.749	16.6105	16.6109	16.3948	16.5673	16.7328
sp|P61353|RL27_HUMAN	RPL27	60S ribosomal protein L27 OS=Homo sapiens OX=9606 GN=RPL27 PE=1 SV=2	-0.153692	0.0481164	0.230671	n.s.	16.8004	16.8358	16.7637	16.7296	16.7791	16.5262	16.5695	16.6399
sp|Q12874|SF3A3_HUMAN	SF3A3	Splicing factor 3A subunit 3 OS=Homo sapiens OX=9606 GN=SF3A3 PE=1 SV=1	-0.154134	0.121753	0.393575	n.s.	13.7749	13.4452	13.6551	13.5823	13.2845	13.4685	13.4554	13.6326
sp|Q9UK58|CCNL1_HUMAN	CCNL1	Cyclin-L1 OS=Homo sapiens OX=9606 GN=CCNL1 PE=1 SV=1	-0.154745	0.324034	0.630579	n.s.	17.1343	16.9242	16.8441	16.81	17.1311	16.6537	16.6416	16.6673
sp|Q9P2F5|STOX2_HUMAN	STOX2	Storkhead-box protein 2 OS=Homo sapiens OX=9606 GN=STOX2 PE=2 SV=2	-0.155346	0.0196732	0.153517	n.s.	14.9823	14.9679	14.9934	14.86	14.8611	14.7402	14.747	14.8339
sp|Q9UGU5|HMGX4_HUMAN	HMGXB4	HMG domain-containing protein 4 OS=Homo sapiens OX=9606 GN=HMGXB4 PE=1 SV=2	-0.155406	0.318579	0.624854	n.s.	16.1478	16.0232	16.1959	16.0145	16.3428	15.7158	15.7844	15.9169
sp|P49207|RL34_HUMAN	RPL34	60S ribosomal protein L34 OS=Homo sapiens OX=9606 GN=RPL34 PE=1 SV=3	-0.156407	0.0346894	0.193062	n.s.	16.1119	16.2864	16.2273	16.1202	16.1598	15.9455	15.9445	16.0704
sp|O95864|FADS2_HUMAN	FADS2	Acyl-CoA 6-desaturase OS=Homo sapiens OX=9606 GN=FADS2 PE=1 SV=1	-0.156417	0.151389	0.431714	n.s.	15.8256	15.8492	15.8091	15.9124	15.4498	15.6199	15.7319	15.9691
sp|Q8TAD8|SNIP1_HUMAN	SNIP1	Smad nuclear-interacting protein 1 OS=Homo sapiens OX=9606 GN=SNIP1 PE=1 SV=1	-0.15651	0.424707	0.700097	n.s.	15.0035	14.7767	14.2009	14.6796	14.642	14.1798	14.5795	14.6333
sp|O14880|MGST3_HUMAN	MGST3	Microsomal glutathione S-transferase 3 OS=Homo sapiens OX=9606 GN=MGST3 PE=1 SV=1	-0.157274	0.189884	0.485114	n.s.	14.8038	14.9095	14.8976	14.881	14.9663	14.561	14.7723	14.5633
sp|Q96TA2|YMEL1_HUMAN	YME1L1	ATP-dependent zinc metalloprotease YME1L1 OS=Homo sapiens OX=9606 GN=YME1L1 PE=1 SV=2	-0.157493	0.0767728	0.302814	n.s.	15.9606	15.7213	15.7504	15.6487	15.6229	15.5288	15.5997	15.6997
sp|O75319|DUS11_HUMAN	DUSP11	RNA/RNP complex-1-interacting phosphatase OS=Homo sapiens OX=9606 GN=DUSP11 PE=1 SV=2	-0.157598	0.00230725	0.042692	n.s.	15.8229	15.8577	15.897	15.9417	15.7501	15.7256	15.6391	15.7741
sp|Q96MW7|TIGD1_HUMAN	TIGD1	Tigger transposable element-derived protein 1 OS=Homo sapiens OX=9606 GN=TIGD1 PE=1 SV=1	-0.158384	0.0521083	0.239364	n.s.	14.7002	14.6177	14.654	14.6721	14.4051	14.3691	14.5756	14.6606
sp|Q6P5R6|RL22L_HUMAN	RPL22L1	60S ribosomal protein L22-like 1 OS=Homo sapiens OX=9606 GN=RPL22L1 PE=1 SV=2	-0.159017	0.101532	0.355936	n.s.	15.5831	15.5212	15.5729	15.3555	15.4179	15.1598	15.2804	15.5384
sp|O60307|MAST3_HUMAN	MAST3	Microtubule-associated serine/threonine-protein kinase 3 OS=Homo sapiens OX=9606 GN=MAST3 PE=1 SV=2	-0.159025	0.0336349	0.190088	n.s.	14.5834	14.7431	14.5539	14.5277	14.4027	14.4288	14.4971	14.4433
sp|Q9NPI1|BRD7_HUMAN	BRD7	Bromodomain-containing protein 7 OS=Homo sapiens OX=9606 GN=BRD7 PE=1 SV=1	-0.159218	0.0630401	0.271399	n.s.	15.628	15.5263	15.5975	15.4901	15.2787	15.3731	15.3418	15.6113
sp|Q5SSJ5|HP1B3_HUMAN	HP1BP3	Heterochromatin protein 1-binding protein 3 OS=Homo sapiens OX=9606 GN=HP1BP3 PE=1 SV=1	-0.159727	0.281535	0.594635	n.s.	16.3457	16.1583	16.4008	16.1933	16.3173	15.9315	16.0226	16.1877
sp|Q92759|TF2H4_HUMAN	GTF2H4	General transcription factor IIH subunit 4 OS=Homo sapiens OX=9606 GN=GTF2H4 PE=1 SV=1	-0.159955	0.315853	0.624854	n.s.	16.4195	16.2671	16.4556	16.2903	16.5014	15.9934	16.1347	16.1632
sp|Q86UQ0|ZN589_HUMAN	ZNF589	Zinc finger protein 589 OS=Homo sapiens OX=9606 GN=ZNF589 PE=1 SV=1	-0.160712	0.510509	0.759065	n.s.	14.4249	14.2146	14.3497	14.932	14.9694	13.9349	14.1188	14.2552
sp|P56159-2|GFRA1-2_HUMAN	GFRA1	Isoform of P56159, Isoform 2 of GDNF family receptor alpha-1 OS=Homo sapiens OX=9606 GN=GFRA1 PE=1 SV=2	-0.16094	0.111928	0.378161	n.s.	15.1195	15.1703	15.0464	15.2998	15.0955	14.8643	14.9225	15.1101
sp|Q9H6F5|CCD86_HUMAN	CCDC86	Coiled-coil domain-containing protein 86 OS=Homo sapiens OX=9606 GN=CCDC86 PE=1 SV=1	-0.161136	0.243431	0.555372	n.s.	16.2289	16.1775	16.1263	16.0342	16.2721	15.8486	15.8517	15.9499
sp|Q13724|MOGS_HUMAN	MOGS	Mannosyl-oligosaccharide glucosidase OS=Homo sapiens OX=9606 GN=MOGS PE=1 SV=5	-0.161706	0.0520701	0.239364	n.s.	15.8093	15.9328	15.8804	15.7598	15.6344	15.6118	15.7043	15.7851
sp|P32004|L1CAM_HUMAN	L1CAM	Neural cell adhesion molecule L1 OS=Homo sapiens OX=9606 GN=L1CAM PE=1 SV=2	-0.161785	0.199921	0.497473	n.s.	15.5438	15.5554	15.8288	15.8336	15.3741	15.6922	15.6244	15.4238
sp|Q9UPR5|NAC2_HUMAN	SLC8A2	Sodium/calcium exchanger 2 OS=Homo sapiens OX=9606 GN=SLC8A2 PE=2 SV=2	-0.162232	0.077631	0.303359	n.s.	14.2028	14.1059	14.1959	14.1988	13.8343	13.9341	14.06	14.226
sp|P09486|SPRC_HUMAN	SPARC	SPARC OS=Homo sapiens OX=9606 GN=SPARC PE=1 SV=1	-0.162705	0.288772	0.598401	n.s.	15.2378	15.2278	15.2403	15.3574	14.6505	15.3075	15.3234	15.1311
sp|P68104|EF1A1_HUMAN	EEF1A1	Elongation factor 1-alpha 1 OS=Homo sapiens OX=9606 GN=EEF1A1 PE=1 SV=1	-0.162906	0.337023	0.640066	n.s.	16.03	15.9745	15.9916	16.0139	15.4729	15.9903	16.004	15.8912
sp|Q8TAA9|VANG1_HUMAN	VANGL1	Vang-like protein 1 OS=Homo sapiens OX=9606 GN=VANGL1 PE=1 SV=1	-0.163124	0.0920657	0.335459	n.s.	14.6476	14.52	14.5713	14.6519	14.6858	14.2877	14.388	14.3768
sp|P45880|VDAC2_HUMAN	VDAC2	Voltage-dependent anion-selective channel protein 2 OS=Homo sapiens OX=9606 GN=VDAC2 PE=1 SV=2	-0.163374	0.117446	0.389021	n.s.	16.3066	16.2625	16.25	16.0243	16.2228	15.9275	16.0409	15.9987
sp|P29372|3MG_HUMAN	MPG	DNA-3-methyladenine glycosylase OS=Homo sapiens OX=9606 GN=MPG PE=1 SV=3	-0.163459	0.311424	0.621386	n.s.	16.3652	16.1788	16.2529	16.1402	16.3786	15.863	15.9439	16.0977
sp|P02787|TRFE_HUMAN	TF	Serotransferrin OS=Homo sapiens OX=9606 GN=TF PE=1 SV=3	-0.164025	0.089707	0.330047	n.s.	15.6038	15.5584	15.7958	15.6612	15.3286	15.6024	15.5539	15.4783
sp|O75122|CLAP2_HUMAN	CLASP2	CLIP-associating protein 2 OS=Homo sapiens OX=9606 GN=CLASP2 PE=1 SV=3	-0.164963	0.0412672	0.210282	n.s.	15.6962	15.5396	15.5459	15.5406	15.3943	15.267	15.4256	15.5755
sp|P62847|RS24_HUMAN	RPS24	40S ribosomal protein S24 OS=Homo sapiens OX=9606 GN=RPS24 PE=1 SV=1	-0.165574	0.236121	0.548841	n.s.	15.7951	15.8467	15.9095	15.458	15.4905	15.4494	15.6937	15.7134
sp|Q5VT25|MRCKA_HUMAN	CDC42BPA	Serine/threonine-protein kinase MRCK alpha OS=Homo sapiens OX=9606 GN=CDC42BPA PE=1 SV=1	-0.165634	0.470167	0.725278	n.s.	16.4677	16.2071	16.3893	16.2951	16.6634	15.9086	16.0224	16.1024
tr|A0A804CF28|A0A804CF28_HUMAN	DCX	Isoform of O43602, Neuronal migration protein doublecortin OS=Homo sapiens OX=9606 GN=DCX PE=4 SV=1	-0.165664	0.00106801	0.0258681	n.s.	17.0841	17.0186	17.0406	17.141	16.9035	16.9028	16.9288	16.8866
sp|P39019|RS19_HUMAN	RPS19	40S ribosomal protein S19 OS=Homo sapiens OX=9606 GN=RPS19 PE=1 SV=2	-0.165965	0.120185	0.392511	n.s.	16.125	16.3235	16.2765	16.2286	16.1913	16.1335	16.0683	15.8966
sp|Q96HA1|P121A_HUMAN	POM121	Nuclear envelope pore membrane protein POM 121 OS=Homo sapiens OX=9606 GN=POM121 PE=1 SV=2	-0.165983	0.121173	0.393575	n.s.	14.7276	14.7379	14.7523	14.4398	14.6774	14.3359	14.4102	14.5702
sp|P34947|GRK5_HUMAN	GRK5	G protein-coupled receptor kinase 5 OS=Homo sapiens OX=9606 GN=GRK5 PE=1 SV=1	-0.166653	0.431511	0.702854	n.s.	16.613	16.3984	16.7259	16.5704	16.87	16.1299	16.2673	16.3738
sp|P50914|RL14_HUMAN	RPL14	60S ribosomal protein L14 OS=Homo sapiens OX=9606 GN=RPL14 PE=1 SV=4	-0.167105	0.221745	0.527494	n.s.	16.7198	16.8265	16.7824	16.8252	16.8225	16.4505	16.5934	16.6191
sp|P30874|SSR2_HUMAN	SSTR2	Somatostatin receptor type 2 OS=Homo sapiens OX=9606 GN=SSTR2 PE=1 SV=1	-0.167205	0.0450697	0.223551	n.s.	16.4488	16.4457	16.5663	16.4701	16.3002	16.1712	16.2858	16.5049
sp|P17844|DDX5_HUMAN	DDX5	Probable ATP-dependent RNA helicase DDX5 OS=Homo sapiens OX=9606 GN=DDX5 PE=1 SV=1	-0.167366	0.775132	0.906336	n.s.	15.8855	15.7496	15.9311	15.6589	15.4068	15.5077	15.8188	15.8223
sp|Q8IWK6|AGRA3_HUMAN	ADGRA3	Adhesion G protein-coupled receptor A3 OS=Homo sapiens OX=9606 GN=ADGRA3 PE=1 SV=2	-0.167375	0.243422	0.555372	n.s.	16.2495	16.2366	16.1685	16.0174	15.7556	15.9304	16.1044	16.2122
sp|P39023|RL3_HUMAN	RPL3	60S ribosomal protein L3 OS=Homo sapiens OX=9606 GN=RPL3 PE=1 SV=2	-0.167903	0.0839207	0.31534	n.s.	16.8043	16.826	16.5796	16.5883	16.5289	16.4365	16.5752	16.586
sp|P48047|ATPO_HUMAN	ATP5PO	ATP synthase subunit O, mitochondrial OS=Homo sapiens OX=9606 GN=ATP5PO PE=1 SV=1	-0.168405	0.149235	0.430921	n.s.	16.3686	16.4948	16.4063	16.4562	16.1381	16.4442	16.3074	16.1625
sp|Q9Y399|RT02_HUMAN	MRPS2	28S ribosomal protein S2, mitochondrial OS=Homo sapiens OX=9606 GN=MRPS2 PE=1 SV=1	-0.169212	0.00202103	0.0405293	n.s.	15.2633	15.2799	15.1845	15.2102	15.0638	15.0807	15.0437	15.0729
sp|Q9BVV7|TIM21_HUMAN	TIMM21	Mitochondrial import inner membrane translocase subunit Tim21 OS=Homo sapiens OX=9606 GN=TIMM21 PE=1 SV=1	-0.169307	0.0822948	0.312773	n.s.	15.4055	15.2307	14.9622	15.174	14.9908	14.9826	15.0827	15.0391
sp|Q9Y4W2|LAS1L_HUMAN	LAS1L	Ribosomal biogenesis protein LAS1L OS=Homo sapiens OX=9606 GN=LAS1L PE=1 SV=2	-0.170545	0.223527	0.529704	n.s.	15.0191	15.142	14.9802	14.9276	14.6863	14.5542	14.9534	15.1928
sp|Q9UNL2|SSRG_HUMAN	SSR3	Translocon-associated protein subunit gamma OS=Homo sapiens OX=9606 GN=SSR3 PE=1 SV=1	-0.171245	0.0771242	0.302814	n.s.	14.7535	14.6418	14.7453	14.4376	14.3112	14.5453	14.4734	14.5632
sp|Q4KWH8|PLCH1_HUMAN	PLCH1	1-phosphatidylinositol 4,5-bisphosphate phosphodiesterase eta-1 OS=Homo sapiens OX=9606 GN=PLCH1 PE=1 SV=1	-0.171285	0.00945377	0.0975758	n.s.	15.1758	15.1214	15.133	15.1509	15.0926	14.8222	14.9821	14.999
sp|P14866|HNRPL_HUMAN	HNRNPL	Heterogeneous nuclear ribonucleoprotein L OS=Homo sapiens OX=9606 GN=HNRNPL PE=1 SV=2	-0.171751	0.339628	0.643576	n.s.	16.182	16.2947	16.1085	16.002	15.7709	15.7489	16.073	16.3073
sp|P49458|SRP09_HUMAN	SRP9	Signal recognition particle 9 kDa protein OS=Homo sapiens OX=9606 GN=SRP9 PE=1 SV=2	-0.172781	0.129649	0.406378	n.s.	18.5532	18.2988	18.5509	18.3789	18.4796	18.0567	18.1731	18.3812
sp|Q00325|MPCP_HUMAN	SLC25A3	Phosphate carrier protein, mitochondrial OS=Homo sapiens OX=9606 GN=SLC25A3 PE=1 SV=2	-0.173141	0.00796435	0.0890068	n.s.	15.8466	15.8292	15.808	15.706	15.6544	15.5289	15.6131	15.7008
sp|Q9UHR5|S30BP_HUMAN	SAP30BP	SAP30-binding protein OS=Homo sapiens OX=9606 GN=SAP30BP PE=1 SV=1	-0.174562	0.0640809	0.273123	n.s.	16.1052	15.9286	15.9289	15.9062	15.852	15.6807	15.7372	15.9007
sp|P60866|RS20_HUMAN	RPS20	40S ribosomal protein S20 OS=Homo sapiens OX=9606 GN=RPS20 PE=1 SV=1	-0.17527	0.234481	0.5472	n.s.	14.5083	14.7575	14.3813	14.1606	14.5324	14.3063	14.0794	14.1887
sp|Q9HAU5|RENT2_HUMAN	UPF2	Regulator of nonsense transcripts 2 OS=Homo sapiens OX=9606 GN=UPF2 PE=1 SV=1	-0.176922	0.044717	0.222392	n.s.	14.4061	14.2558	14.3938	14.2876	14.3075	14.1443	14.2123	13.9714
sp|Q16623|STX1A_HUMAN	STX1A	Syntaxin-1A OS=Homo sapiens OX=9606 GN=STX1A PE=1 SV=1	-0.177032	0.00399494	0.0586659	n.s.	15.2153	15.3176	15.2045	15.207	14.9854	15.0916	15.0812	15.078
sp|Q96PK6|RBM14_HUMAN	RBM14	RNA-binding protein 14 OS=Homo sapiens OX=9606 GN=RBM14 PE=1 SV=2	-0.177693	0.114706	0.38615	n.s.	14.0548	14.1385	13.892	13.8822	13.8086	13.6396	13.7303	14.0782
sp|Q9H2K0|IF3M_HUMAN	MTIF3	Translation initiation factor IF-3, mitochondrial OS=Homo sapiens OX=9606 GN=MTIF3 PE=1 SV=4	-0.178083	0.0358056	0.194686	n.s.	14.6747	14.6062	14.5664	14.4625	14.5397	14.265	14.3385	14.4543
sp|A7KAX9|RHG32_HUMAN	ARHGAP32	Rho GTPase-activating protein 32 OS=Homo sapiens OX=9606 GN=ARHGAP32 PE=1 SV=1	-0.178091	0.0207515	0.155932	n.s.	16.2938	16.3173	16.1514	16.2888	15.9413	16.0904	16.1294	16.1779
sp|P27449|VATL_HUMAN	ATP6V0C	V-type proton ATPase 16 kDa proteolipid subunit OS=Homo sapiens OX=9606 GN=ATP6V0C PE=1 SV=1	-0.178194	0.144022	0.425674	n.s.	14.7616	15.1237	15.2108	14.9553	14.6742	15.0123	14.7425	14.9096
sp|E9PAV3|NACAM_HUMAN	NACA	Nascent polypeptide-associated complex subunit alpha, muscle-specific form OS=Homo sapiens OX=9606 GN=NACA PE=1 SV=1	-0.178492	0.0105484	0.103394	n.s.	16.0385	15.8666	15.794	15.8473	15.6918	15.6829	15.7762	15.6815
sp|Q8TCT0|CERK1_HUMAN	CERK	Ceramide kinase OS=Homo sapiens OX=9606 GN=CERK PE=1 SV=1	-0.180398	0.0729865	0.293963	n.s.	15.1683	14.9495	15.147	15.0272	15.0786	14.6827	14.8815	14.9276
sp|Q08J23|NSUN2_HUMAN	NSUN2	RNA cytosine C(5)-methyltransferase NSUN2 OS=Homo sapiens OX=9606 GN=NSUN2 PE=1 SV=2	-0.180452	0.189145	0.485114	n.s.	14.4452	14.4051	14.5128	14.9411	14.5211	14.3608	14.5046	14.1959
sp|Q9Y2Y9|KLF13_HUMAN	KLF13	Krueppel-like factor 13 OS=Homo sapiens OX=9606 GN=KLF13 PE=1 SV=1	-0.180879	0.237835	0.550326	n.s.	15.2859	15.1262	15.3251	15.1737	15.3	14.9334	14.9047	15.0492
sp|O43765|SGTA_HUMAN	SGTA	Small glutamine-rich tetratricopeptide repeat-containing protein alpha OS=Homo sapiens OX=9606 GN=SGTA PE=1 SV=1	-0.181343	0.0671733	0.280893	n.s.	14.5132	14.6243	14.6547	14.6067	14.2144	14.6352	14.4764	14.3476
sp|P35221|CTNA1_HUMAN	CTNNA1	Catenin alpha-1 OS=Homo sapiens OX=9606 GN=CTNNA1 PE=1 SV=1	-0.18144	0.00725199	0.0850627	n.s.	15.4766	15.5553	15.4773	15.4216	15.2038	15.3494	15.3044	15.3474
sp|Q14576|ELAV3_HUMAN	ELAVL3	ELAV-like protein 3 OS=Homo sapiens OX=9606 GN=ELAVL3 PE=2 SV=3	-0.182065	0.0140505	0.12245	n.s.	15.6672	15.8472	15.627	15.7045	15.6059	15.4521	15.4788	15.5809
sp|P20290|BTF3_HUMAN	BTF3	Transcription factor BTF3 OS=Homo sapiens OX=9606 GN=BTF3 PE=1 SV=1	-0.182243	0.0286255	0.170813	n.s.	16.6689	16.5066	16.5207	16.5894	16.5604	16.2195	16.3557	16.421
sp|Q16836|HCDH_HUMAN	HADH	Hydroxyacyl-coenzyme A dehydrogenase, mitochondrial OS=Homo sapiens OX=9606 GN=HADH PE=1 SV=3	-0.182496	0.32796	0.63086	n.s.	16.0201	16.1897	16.0645	15.9983	15.3936	16.3067	16.0967	15.7456
sp|O00767|SCD_HUMAN	SCD	Stearoyl-CoA desaturase OS=Homo sapiens OX=9606 GN=SCD PE=1 SV=2	-0.183174	0.115764	0.388515	n.s.	14.6545	14.5842	14.811	14.5856	14.6962	14.3042	14.4077	14.4945
sp|P49589|SYCC_HUMAN	CARS1	Cysteine--tRNA ligase, cytoplasmic OS=Homo sapiens OX=9606 GN=CARS1 PE=1 SV=3	-0.183269	0.0688539	0.283471	n.s.	14.5877	14.5645	14.3943	14.7716	14.5298	14.4589	14.2855	14.311
sp|O95214|LERL1_HUMAN	LEPROTL1	Leptin receptor overlapping transcript-like 1 OS=Homo sapiens OX=9606 GN=LEPROTL1 PE=1 SV=2	-0.183803	0.103824	0.36058	n.s.	15.6885	15.482	15.4359	15.4239	15.334	15.1005	15.2962	15.5643
sp|Q96C36|P5CR2_HUMAN	PYCR2	Pyrroline-5-carboxylate reductase 2 OS=Homo sapiens OX=9606 GN=PYCR2 PE=1 SV=1	-0.184156	0.0253463	0.167472	n.s.	15.4501	15.4006	15.1819	15.2977	15.1037	15.0723	15.1742	15.2435
sp|P62888|RL30_HUMAN	RPL30	60S ribosomal protein L30 OS=Homo sapiens OX=9606 GN=RPL30 PE=1 SV=2	-0.184627	0.0625408	0.271399	n.s.	16.6293	16.682	16.762	16.6912	16.758	16.3487	16.4057	16.5137
sp|P16220|CREB1_HUMAN	CREB1	Cyclic AMP-responsive element-binding protein 1 OS=Homo sapiens OX=9606 GN=CREB1 PE=1 SV=3	-0.185095	0.248202	0.56158	n.s.	16.9048	17.062	17.1719	16.8247	16.9363	16.6213	16.8219	16.8435
sp|Q13428|TCOF_HUMAN	TCOF1	Treacle protein OS=Homo sapiens OX=9606 GN=TCOF1 PE=1 SV=3	-0.185603	0.186434	0.482915	n.s.	15.671	15.6184	15.4897	15.3358	15.4551	15.2374	15.2745	15.4056
sp|Q9P2Y4|ZN219_HUMAN	ZNF219	Zinc finger protein 219 OS=Homo sapiens OX=9606 GN=ZNF219 PE=1 SV=2	-0.18567	0.237632	0.550326	n.s.	16.984	16.8496	16.8408	16.6354	16.8876	16.4603	16.5429	16.6763
sp|Q8NC51|PAIRB_HUMAN	SERBP1	Plasminogen activator inhibitor 1 RNA-binding protein OS=Homo sapiens OX=9606 GN=SERBP1 PE=1 SV=2	-0.185966	0.0296925	0.173594	n.s.	15.1352	15.3112	15.3655	15.2567	14.9145	15.1582	15.1455	15.1066
sp|P62314|SMD1_HUMAN	SNRPD1	Small nuclear ribonucleoprotein Sm D1 OS=Homo sapiens OX=9606 GN=SNRPD1 PE=1 SV=1	-0.186769	0.0256127	0.167472	n.s.	16.3217	16.0927	16.0908	15.9989	15.9157	15.992	15.956	15.8934
sp|P19367|HXK1_HUMAN	HK1	Hexokinase-1 OS=Homo sapiens OX=9606 GN=HK1 PE=1 SV=3	-0.18725	0.469832	0.725278	n.s.	17.0394	16.7842	16.8045	16.4888	16.9145	16.4177	16.54	16.4957
sp|P54289-2|CA2D1-2_HUMAN	CACNA2D1	Isoform of P54289, Isoform 2 of Voltage-dependent calcium channel subunit alpha-2/delta-1 OS=Homo sapiens OX=9606 GN=CACNA2D1 PE=1 SV=3	-0.187838	0.181491	0.476733	n.s.	16.1602	16.1796	16.3877	16.0269	15.8882	15.9316	16.1334	16.0498
sp|Q16825|PTN21_HUMAN	PTPN21	Tyrosine-protein phosphatase non-receptor type 21 OS=Homo sapiens OX=9606 GN=PTPN21 PE=1 SV=2	-0.188391	0.0550574	0.249228	n.s.	15.7404	15.713	15.8434	15.586	15.7208	15.4416	15.3808	15.5861
sp|P82912|RT11_HUMAN	MRPS11	28S ribosomal protein S11, mitochondrial OS=Homo sapiens OX=9606 GN=MRPS11 PE=1 SV=2	-0.188462	0.0223738	0.158658	n.s.	15.622	15.4729	15.5394	15.3429	15.3679	15.3308	15.195	15.3296
sp|Q9UMY1|NOL7_HUMAN	NOL7	Nucleolar protein 7 OS=Homo sapiens OX=9606 GN=NOL7 PE=1 SV=2	-0.188535	0.0250774	0.16663	n.s.	16.6904	16.4362	16.5869	16.4745	16.4857	16.3426	16.2818	16.3237
sp|Q7Z6J6|FRMD5_HUMAN	FRMD5	FERM domain-containing protein 5 OS=Homo sapiens OX=9606 GN=FRMD5 PE=1 SV=1	-0.191944	0.0972009	0.345378	n.s.	14.9498	14.743	15.0175	14.9841	14.9532	14.6156	14.6759	14.682
sp|Q49A26|GLYR1_HUMAN	GLYR1	Putative oxidoreductase GLYR1 OS=Homo sapiens OX=9606 GN=GLYR1 PE=1 SV=4	-0.192338	0.147283	0.429537	n.s.	15.4411	15.3573	15.3854	15.3331	15.3442	15.0301	15.1609	15.2124
sp|Q8IUD2|RB6I2_HUMAN	ERC1	ELKS/Rab6-interacting/CAST family member 1 OS=Homo sapiens OX=9606 GN=ERC1 PE=1 SV=1	-0.192461	0.0161875	0.133779	n.s.	15.1263	15.0538	15.0183	14.9618	14.7745	14.7827	14.8938	14.9394
sp|Q96FK6|WDR89_HUMAN	WDR89	WD repeat-containing protein 89 OS=Homo sapiens OX=9606 GN=WDR89 PE=2 SV=1	-0.192738	0.100126	0.352602	n.s.	16.087	16.0597	16.2846	16.1532	16.2078	15.8559	15.8223	15.9276
sp|O43347|MSI1H_HUMAN	MSI1	RNA-binding protein Musashi homolog 1 OS=Homo sapiens OX=9606 GN=MSI1 PE=1 SV=1	-0.194898	0.156804	0.442419	n.s.	15.4109	15.5706	15.2953	15.3057	14.8151	15.3092	15.3242	15.3544
sp|Q6R327|RICTR_HUMAN	RICTOR	Rapamycin-insensitive companion of mTOR OS=Homo sapiens OX=9606 GN=RICTOR PE=1 SV=1	-0.196259	0.00141877	0.0338322	n.s.	14.6921	14.6782	14.6107	14.6382	14.4821	14.4369	14.4257	14.4895
sp|Q9BXM9|FSD1L_HUMAN	FSD1L	FSD1-like protein OS=Homo sapiens OX=9606 GN=FSD1L PE=1 SV=2	-0.197	0.0121609	0.113034	n.s.	15.076	15.0273	15.053	15.2145	14.7785	14.9312	14.8753	14.9977
sp|P21796|VDAC1_HUMAN	VDAC1	Voltage-dependent anion-selective channel protein 1 OS=Homo sapiens OX=9606 GN=VDAC1 PE=1 SV=2	-0.199239	0.311859	0.621386	n.s.	16.0792	15.8884	15.8713	15.6375	15.85	15.5486	15.6246	15.6564
sp|Q8TDM6|DLG5_HUMAN	DLG5	Disks large homolog 5 OS=Homo sapiens OX=9606 GN=DLG5 PE=1 SV=4	-0.199285	0.166383	0.457765	n.s.	16.1527	15.9226	16.0213	15.8879	16.1795	15.5418	15.6513	15.8147
sp|P56945|BCAR1_HUMAN	BCAR1	Breast cancer anti-estrogen resistance protein 1 OS=Homo sapiens OX=9606 GN=BCAR1 PE=1 SV=2	-0.199469	0.272553	0.586455	n.s.	15.619	15.5389	15.6109	15.4895	15.6356	15.1572	15.2745	15.393
sp|Q9Y483|MTF2_HUMAN	MTF2	Metal-response element-binding transcription factor 2 OS=Homo sapiens OX=9606 GN=MTF2 PE=1 SV=3	-0.19967	0.0696793	0.286238	n.s.	15.1261	14.9738	15.0122	14.7634	14.8324	14.5664	14.7468	14.9312
sp|Q9UH99|SUN2_HUMAN	SUN2	SUN domain-containing protein 2 OS=Homo sapiens OX=9606 GN=SUN2 PE=1 SV=3	-0.199973	0.53884	0.77568	n.s.	15.3687	15.4348	14.4359	15.4395	14.5478	14.544	15.0779	15.7093
sp|Q8N8A2|ANR44_HUMAN	ANKRD44	Serine/threonine-protein phosphatase 6 regulatory ankyrin repeat subunit B OS=Homo sapiens OX=9606 GN=ANKRD44 PE=1 SV=3	-0.200205	0.366982	0.661277	n.s.	16.3986	16.2445	16.2555	16.123	15.3727	16.28	16.2944	16.2737
sp|Q8N9Q2|SR1IP_HUMAN	SREK1IP1	Protein SREK1IP1 OS=Homo sapiens OX=9606 GN=SREK1IP1 PE=1 SV=1	-0.200207	0.293678	0.601218	n.s.	19.0255	18.7604	18.4794	18.2653	18.8018	18.229	18.3886	18.3102
sp|P12036|NFH_HUMAN	NEFH	Neurofilament heavy polypeptide OS=Homo sapiens OX=9606 GN=NEFH PE=1 SV=4	-0.200577	0.510818	0.759065	n.s.	16.0848	16.3471	16.1885	16.0884	15.103	16.0426	16.2091	16.5517
sp|Q9H825|METL8_HUMAN	METTL8	mRNA N(3)-methylcytidine methyltransferase METTL8 OS=Homo sapiens OX=9606 GN=METTL8 PE=1 SV=2	-0.201206	0.0153427	0.128893	n.s.	14.8121	14.8157	14.8274	14.8251	14.7834	14.5474	14.4593	14.6853
sp|Q6P087|RUSD3_HUMAN	RPUSD3	Mitochondrial mRNA pseudouridine synthase RPUSD3 OS=Homo sapiens OX=9606 GN=RPUSD3 PE=1 SV=3	-0.201259	0.0404706	0.207356	n.s.	15.8817	15.713	15.8932	15.8335	15.7574	15.504	15.5876	15.6673
sp|Q9H2A3|NGN2_HUMAN	NEUROG2	Neurogenin-2 OS=Homo sapiens OX=9606 GN=NEUROG2 PE=1 SV=2	-0.201828	0.0819304	0.312773	n.s.	16.1661	16.0593	16.2317	16.0052	16.1395	15.7448	15.832	15.9386
sp|Q9H444|CHM4B_HUMAN	CHMP4B	Charged multivesicular body protein 4b OS=Homo sapiens OX=9606 GN=CHMP4B PE=1 SV=1	-0.202556	0.050473	0.237436	n.s.	15.2597	15.1568	15.2779	14.9923	14.8027	15.0369	15.0718	14.965
sp|P42766|RL35_HUMAN	RPL35	60S ribosomal protein L35 OS=Homo sapiens OX=9606 GN=RPL35 PE=1 SV=2	-0.203535	0.31031	0.621386	n.s.	18.843	18.7886	18.7325	18.6594	18.0291	18.5655	18.7367	18.8782
sp|Q96HH4|TM169_HUMAN	TMEM169	Transmembrane protein 169 OS=Homo sapiens OX=9606 GN=TMEM169 PE=2 SV=1	-0.204071	0.0106998	0.103394	n.s.	15.9317	15.7992	15.986	15.7639	15.5749	15.6407	15.6954	15.7536
sp|P35226|BMI1_HUMAN	BMI1	Polycomb complex protein BMI-1 OS=Homo sapiens OX=9606 GN=BMI1 PE=1 SV=2	-0.204722	0.0109559	0.104249	n.s.	16.0008	15.8929	15.8273	15.8151	15.7085	15.603	15.6037	15.802
sp|Q15369|ELOC_HUMAN	ELOC	Elongin-C OS=Homo sapiens OX=9606 GN=ELOC PE=1 SV=1	-0.205646	0.00692182	0.0832851	n.s.	14.5999	14.5502	14.4112	14.3992	14.3503	14.2431	14.2392	14.3054
sp|Q9Y4B5|MTCL1_HUMAN	MTCL1	Microtubule cross-linking factor 1 OS=Homo sapiens OX=9606 GN=MTCL1 PE=1 SV=5	-0.205928	0.141788	0.421107	n.s.	14.3802	14.1738	13.9966	14.5421	13.9572	13.9573	14.0428	14.3118
sp|Q9Y277|VDAC3_HUMAN	VDAC3	Voltage-dependent anion-selective channel protein 3 OS=Homo sapiens OX=9606 GN=VDAC3 PE=1 SV=1	-0.206154	0.134517	0.416042	n.s.	16.1818	16.1148	16.0405	15.9121	16.0193	15.7344	15.8274	15.8434
sp|Q6PCE3|PGM2L_HUMAN	PGM2L1	Glucose 1,6-bisphosphate synthase OS=Homo sapiens OX=9606 GN=PGM2L1 PE=1 SV=3	-0.207133	0.0967507	0.34507	n.s.	15.505	15.6168	15.4601	15.8422	15.1377	15.544	15.5148	15.3992
sp|Q9GZU3|TM39B_HUMAN	TMEM39B	Transmembrane protein 39B OS=Homo sapiens OX=9606 GN=TMEM39B PE=1 SV=1	-0.207345	0.0468142	0.227366	n.s.	15.6246	15.7505	15.5113	15.4036	15.249	15.264	15.4395	15.5082
sp|P52907|CAZA1_HUMAN	CAPZA1	F-actin-capping protein subunit alpha-1 OS=Homo sapiens OX=9606 GN=CAPZA1 PE=1 SV=3	-0.207767	0.0262978	0.168387	n.s.	14.8467	14.9175	15.0554	15.1606	14.828	14.8479	14.6893	14.7839
sp|Q9BXI6|TB10A_HUMAN	TBC1D10A	TBC1 domain family member 10A OS=Homo sapiens OX=9606 GN=TBC1D10A PE=1 SV=1	-0.208234	0.138842	0.421107	n.s.	14.076	13.8024	14.2118	13.7881	14.0582	13.6461	13.6067	13.7345
sp|Q9Y2H9|MAST1_HUMAN	MAST1	Microtubule-associated serine/threonine-protein kinase 1 OS=Homo sapiens OX=9606 GN=MAST1 PE=1 SV=2	-0.20832	0.188687	0.485114	n.s.	15.3271	15.2697	15.1278	15.0511	14.8528	14.9113	14.9997	15.1787
sp|O75955|FLOT1_HUMAN	FLOT1	Flotillin-1 OS=Homo sapiens OX=9606 GN=FLOT1 PE=1 SV=3	-0.209744	0.6095	0.818371	n.s.	17.0081	16.803	16.9385	16.7795	16.578	16.2917	16.8231	16.9973
sp|P28356|HXD9_HUMAN	HOXD9	Homeobox protein Hox-D9 OS=Homo sapiens OX=9606 GN=HOXD9 PE=1 SV=5	-0.210012	0.111082	0.375985	n.s.	16.7957	16.6774	16.6324	16.3651	16.6693	16.1961	16.3372	16.4279
sp|O96028|NSD2_HUMAN	NSD2	Histone-lysine N-methyltransferase NSD2 OS=Homo sapiens OX=9606 GN=NSD2 PE=1 SV=1	-0.210091	0.0726721	0.293362	n.s.	14.8096	14.6329	14.8328	14.7692	14.8625	14.4648	14.3839	14.4929
sp|Q06330|SUH_HUMAN	RBPJ	Recombining binding protein suppressor of hairless OS=Homo sapiens OX=9606 GN=RBPJ PE=1 SV=3	-0.210147	0.0130658	0.117967	n.s.	15.2838	15.4418	15.3113	15.5492	15.2404	15.0955	15.225	15.1846
tr|H7BZJ3|H7BZJ3_HUMAN	PDIA3	Isoform of P30101, Protein disulfide-isomerase A3 (Fragment) OS=Homo sapiens OX=9606 GN=PDIA3 PE=1 SV=1	-0.210959	0.0840344	0.31534	n.s.	14.6185	14.7232	14.6643	14.9263	14.2785	14.6525	14.7209	14.4365
sp|O00479|HMGN4_HUMAN	HMGN4	High mobility group nucleosome-binding domain-containing protein 4 OS=Homo sapiens OX=9606 GN=HMGN4 PE=1 SV=3	-0.211001	0.0251061	0.16663	n.s.	15.9463	15.7038	15.8068	15.577	15.5066	15.5038	15.6299	15.5495
sp|Q9NY47|CA2D2_HUMAN	CACNA2D2	Voltage-dependent calcium channel subunit alpha-2/delta-2 OS=Homo sapiens OX=9606 GN=CACNA2D2 PE=1 SV=2	-0.2115	0.0808	0.311992	n.s.	15.4141	15.4731	15.4955	15.4338	15.0071	15.1856	15.5462	15.2317
sp|Q96ME7|ZN512_HUMAN	ZNF512	Zinc finger protein 512 OS=Homo sapiens OX=9606 GN=ZNF512 PE=1 SV=2	-0.212171	0.186968	0.483626	n.s.	15.3125	15.1797	15.4155	15.1695	15.2735	14.9029	14.9528	15.0994
sp|Q96P47|AGAP3_HUMAN	AGAP3	Arf-GAP with GTPase, ANK repeat and PH domain-containing protein 3 OS=Homo sapiens OX=9606 GN=AGAP3 PE=1 SV=2	-0.213053	0.00555626	0.071465	n.s.	15.7379	15.5945	15.6719	15.7041	15.5737	15.3575	15.4089	15.5161
sp|Q9BQC6|RT63_HUMAN	MRPL57	Ribosomal protein 63, mitochondrial OS=Homo sapiens OX=9606 GN=MRPL57 PE=1 SV=1	-0.213315	0.0224766	0.158784	n.s.	15.7453	15.8056	15.7177	15.6745	15.6621	15.4177	15.433	15.5771
sp|Q6P1L8|RM14_HUMAN	MRPL14	39S ribosomal protein L14, mitochondrial OS=Homo sapiens OX=9606 GN=MRPL14 PE=1 SV=1	-0.213374	0.0897131	0.330047	n.s.	15.1641	14.861	14.9877	14.7859	14.7399	14.5635	14.6398	15.002
sp|P34925|RYK_HUMAN	RYK	Tyrosine-protein kinase RYK OS=Homo sapiens OX=9606 GN=RYK PE=1 SV=3	-0.213992	0.52097	0.76504	n.s.	16.0555	16.0358	14.9052	15.7009	15.0594	15.0092	15.6452	16.1276
sp|Q9Y2X9|ZN281_HUMAN	ZNF281	Zinc finger protein 281 OS=Homo sapiens OX=9606 GN=ZNF281 PE=1 SV=1	-0.214023	0.036875	0.19819	n.s.	15.1254	14.9555	14.9917	14.8346	14.9299	14.623	14.6553	14.8428
sp|Q15051|IQCB1_HUMAN	IQCB1	IQ calmodulin-binding motif-containing protein 1 OS=Homo sapiens OX=9606 GN=IQCB1 PE=1 SV=1	-0.214171	0.132794	0.412456	n.s.	14.5151	13.9067	14.3285	14.2722	14.2482	13.9012	14.0501	13.9663
sp|Q9H0W5|CCDC8_HUMAN	CCDC8	Coiled-coil domain-containing protein 8 OS=Homo sapiens OX=9606 GN=CCDC8 PE=1 SV=2	-0.214893	0.0272592	0.16923	n.s.	15.8465	15.6762	15.7436	15.6208	15.5401	15.3609	15.5107	15.6157
sp|Q9NSC5|HOME3_HUMAN	HOMER3	Homer protein homolog 3 OS=Homo sapiens OX=9606 GN=HOMER3 PE=1 SV=2	-0.214995	5.0361e-06	0.000447254	n.s.	16.0378	16.0731	16.0001	15.9752	15.7923	15.8165	15.7747	15.8426
sp|Q6P1K8|T2H2L_HUMAN	GTF2H2C_2	General transcription factor IIH subunit 2-like protein OS=Homo sapiens OX=9606 GN=GTF2H2C_2 PE=1 SV=1	-0.21559	0.0185485	0.149392	n.s.	14.2246	14.0871	14.2718	14.2543	13.8257	13.9479	14.1155	14.0865
sp|P22492|H1T_HUMAN	H1-6	Histone H1t OS=Homo sapiens OX=9606 GN=H1-6 PE=2 SV=4	-0.215897	0.0126509	0.11611	n.s.	16.0968	15.9783	15.9548	15.9251	15.6582	15.7564	15.7332	15.9438
sp|Q6P1M3|L2GL2_HUMAN	LLGL2	LLGL scribble cell polarity complex component 2 OS=Homo sapiens OX=9606 GN=LLGL2 PE=1 SV=2	-0.216255	0.0104875	0.103394	n.s.	15.4687	15.32	15.2721	15.3356	15.1163	15.0502	15.0617	15.3032
sp|P49619|DGKG_HUMAN	DGKG	Diacylglycerol kinase gamma OS=Homo sapiens OX=9606 GN=DGKG PE=1 SV=3	-0.217058	0.0136649	0.12116	n.s.	15.0775	14.9953	14.9165	14.9371	14.71	14.6349	14.7783	14.935
sp|Q9P0L2|MARK1_HUMAN	MARK1	Serine/threonine-protein kinase MARK1 OS=Homo sapiens OX=9606 GN=MARK1 PE=1 SV=2	-0.217249	0.11687	0.389021	n.s.	16.3929	16.2819	16.2734	16.2607	16.0436	16.0097	16.1048	16.1817
sp|P35232|PHB_HUMAN	PHB	Prohibitin OS=Homo sapiens OX=9606 GN=PHB PE=1 SV=1	-0.218443	0.180681	0.475471	n.s.	16.3493	16.2867	16.3882	16.2129	16.1718	15.9626	16.1863	16.0426
sp|Q9ULV4|COR1C_HUMAN	CORO1C	Coronin-1C OS=Homo sapiens OX=9606 GN=CORO1C PE=1 SV=1	-0.218649	0.369484	0.662925	n.s.	17.3866	17.3499	17.5613	17.6988	16.7606	17.5514	17.4632	17.3468
sp|Q5ZPR3|CD276_HUMAN	CD276	CD276 antigen OS=Homo sapiens OX=9606 GN=CD276 PE=1 SV=1	-0.218695	0.1321	0.411296	n.s.	16.3042	16.2753	16.4225	16.2895	15.8155	16.1389	16.2344	16.228
sp|Q5VTB9|RN220_HUMAN	RNF220	E3 ubiquitin-protein ligase RNF220 OS=Homo sapiens OX=9606 GN=RNF220 PE=1 SV=1	-0.219136	0.196502	0.493237	n.s.	13.5562	13.8594	13.7238	13.5237	13.6902	13.386	13.0066	13.7038
sp|Q9UQC2|GAB2_HUMAN	GAB2	GRB2-associated-binding protein 2 OS=Homo sapiens OX=9606 GN=GAB2 PE=1 SV=1	-0.219201	0.0675815	0.280921	n.s.	15.6493	15.4537	15.5318	15.5803	15.6089	15.1272	15.2995	15.3026
sp|Q12904|AIMP1_HUMAN	AIMP1	Aminoacyl tRNA synthase complex-interacting multifunctional protein 1 OS=Homo sapiens OX=9606 GN=AIMP1 PE=1 SV=2	-0.219299	0.0101093	0.101365	n.s.	15.1812	15.3487	15.1979	15.1344	14.9119	15.1197	15.0275	14.9259
sp|P40429|RL13A_HUMAN	RPL13A	60S ribosomal protein L13a OS=Homo sapiens OX=9606 GN=RPL13A PE=1 SV=2	-0.219925	0.0480525	0.230671	n.s.	16.7468	16.8697	16.4748	16.6968	16.502	16.4059	16.4399	16.5607
sp|Q5T6F0|DCA12_HUMAN	DCAF12	DDB1- and CUL4-associated factor 12 OS=Homo sapiens OX=9606 GN=DCAF12 PE=1 SV=1	-0.220372	0.0227976	0.15984	n.s.	15.9071	15.7769	15.7972	15.7486	15.8068	15.4371	15.5715	15.5328
sp|Q9Y4F1|FARP1_HUMAN	FARP1	FERM, ARHGEF and pleckstrin domain-containing protein 1 OS=Homo sapiens OX=9606 GN=FARP1 PE=1 SV=1	-0.221176	0.318422	0.624854	n.s.	16.3136	16.1375	16.4024	16.3073	16.4133	15.9492	15.9004	16.0131
sp|P01599|KV117_HUMAN	IGKV1-17	Immunoglobulin kappa variable 1-17 OS=Homo sapiens OX=9606 GN=IGKV1-17 PE=1 SV=2	-0.221868	0.327279	0.63086	n.s.	15.4843	15.2623	15.299	15.1993	15.6199	14.7426	14.9678	15.0271
sp|P62857|RS28_HUMAN	RPS28	40S ribosomal protein S28 OS=Homo sapiens OX=9606 GN=RPS28 PE=1 SV=1	-0.222597	0.340651	0.643682	n.s.	14.7469	15.0525	14.8352	14.9046	13.9249	14.9862	14.9729	14.7648
sp|P01024|CO3_HUMAN	C3	Complement C3 OS=Homo sapiens OX=9606 GN=C3 PE=1 SV=2	-0.226071	0.13839	0.421107	n.s.	15.3366	15.1915	15.1719	14.9508	15.3316	14.7446	14.855	14.8154
sp|O75940|SPF30_HUMAN	SMNDC1	Survival of motor neuron-related-splicing factor 30 OS=Homo sapiens OX=9606 GN=SMNDC1 PE=1 SV=1	-0.227139	0.00356681	0.0554342	n.s.	16.3296	16.2427	16.2872	16.1917	16.1627	15.9996	15.9289	16.0515
sp|O75564|JERKY_HUMAN	JRK	Jerky protein homolog OS=Homo sapiens OX=9606 GN=JRK PE=1 SV=3	-0.22721	0.0261504	0.168174	n.s.	15.2313	15.1916	15.1036	14.9809	15.0045	14.7518	14.795	15.0473
sp|P62750|RL23A_HUMAN	RPL23A	60S ribosomal protein L23a OS=Homo sapiens OX=9606 GN=RPL23A PE=1 SV=1	-0.228103	0.157534	0.443138	n.s.	18.0568	18.052	17.9638	17.8141	17.7261	17.5166	17.7905	17.9412
sp|Q16352|AINX_HUMAN	INA	Alpha-internexin OS=Homo sapiens OX=9606 GN=INA PE=1 SV=2	-0.228452	0.660402	0.851175	n.s.	16.6846	16.9301	16.8036	16.5954	15.7378	16.6108	16.7362	17.015
sp|P22061|PIMT_HUMAN	PCMT1	Protein-L-isoaspartate(D-aspartate) O-methyltransferase OS=Homo sapiens OX=9606 GN=PCMT1 PE=1 SV=4	-0.228817	0.25114	0.56158	n.s.	16.6604	16.4024	16.6379	16.5198	16.6378	16.0882	16.2171	16.3622
sp|Q15334|L2GL1_HUMAN	LLGL1	Lethal(2) giant larvae protein homolog 1 OS=Homo sapiens OX=9606 GN=LLGL1 PE=1 SV=3	-0.229797	0.368336	0.662437	n.s.	15.8328	15.7933	15.6603	15.6563	15.6929	15.2829	15.4303	15.6173
sp|Q9Y5J1|UTP18_HUMAN	UTP18	U3 small nucleolar RNA-associated protein 18 homolog OS=Homo sapiens OX=9606 GN=UTP18 PE=1 SV=3	-0.230088	0.0399215	0.206243	n.s.	14.3647	14.5913	14.7824	14.4397	14.4108	14.2459	14.2063	14.3948
sp|P47755|CAZA2_HUMAN	CAPZA2	F-actin-capping protein subunit alpha-2 OS=Homo sapiens OX=9606 GN=CAPZA2 PE=1 SV=3	-0.231059	0.0288713	0.170998	n.s.	14.4972	14.7734	14.5829	14.4782	14.1988	14.3274	14.345	14.5362
sp|Q86U06|RBM23_HUMAN	RBM23	Probable RNA-binding protein 23 OS=Homo sapiens OX=9606 GN=RBM23 PE=1 SV=1	-0.231064	0.030498	0.177192	n.s.	16.8093	16.7226	16.6452	16.3906	16.4197	16.3269	16.3665	16.5304
sp|Q8NHP8|PLBL2_HUMAN	PLBD2	Putative phospholipase B-like 2 OS=Homo sapiens OX=9606 GN=PLBD2 PE=1 SV=2	-0.231551	0.0641241	0.273123	n.s.	15.2531	15.1426	14.9974	15.3759	14.8046	14.8779	14.9632	15.1971
sp|Q9P2J5|SYLC_HUMAN	LARS1	Leucine--tRNA ligase, cytoplasmic OS=Homo sapiens OX=9606 GN=LARS1 PE=1 SV=2	-0.232508	0.0026011	0.0444602	n.s.	15.7326	15.6595	15.5991	15.5263	15.4352	15.3102	15.4178	15.4242
sp|Q13356|PPIL2_HUMAN	PPIL2	RING-type E3 ubiquitin-protein ligase PPIL2 OS=Homo sapiens OX=9606 GN=PPIL2 PE=1 SV=1	-0.232545	0.120155	0.392511	n.s.	15.8856	15.7329	15.8529	15.7077	15.7889	15.4311	15.4655	15.5635
sp|Q6P0Q8|MAST2_HUMAN	MAST2	Microtubule-associated serine/threonine-protein kinase 2 OS=Homo sapiens OX=9606 GN=MAST2 PE=1 SV=2	-0.232594	0.119509	0.392229	n.s.	15.3065	15.1362	14.9155	14.9304	14.5055	14.8562	15.0106	14.986
sp|Q14254|FLOT2_HUMAN	FLOT2	Flotillin-2 OS=Homo sapiens OX=9606 GN=FLOT2 PE=1 SV=2	-0.232809	0.447795	0.712238	n.s.	17.0271	16.7689	16.984	16.7784	16.5428	16.2493	16.782	17.0532
sp|O60683|PEX10_HUMAN	PEX10	Peroxisome biogenesis factor 10 OS=Homo sapiens OX=9606 GN=PEX10 PE=1 SV=1	-0.233151	0.0442881	0.221441	n.s.	15.4609	15.3854	15.1494	15.2706	15.2726	14.8717	15.0222	15.1672
sp|Q8NC26|ZN114_HUMAN	ZNF114	Zinc finger protein 114 OS=Homo sapiens OX=9606 GN=ZNF114 PE=1 SV=1	-0.233215	0.235017	0.5472	n.s.	15.0747	15.0935	15.194	15.3457	15.4961	14.7951	14.5516	14.9321
sp|Q13574|DGKZ_HUMAN	DGKZ	Diacylglycerol kinase zeta OS=Homo sapiens OX=9606 GN=DGKZ PE=1 SV=4	-0.234058	0.0341081	0.191601	n.s.	15.4759	15.2055	15.2585	15.3228	15.3118	14.9037	15.0434	15.0677
sp|Q96I25|SPF45_HUMAN	RBM17	Splicing factor 45 OS=Homo sapiens OX=9606 GN=RBM17 PE=1 SV=1	-0.234732	0.0380274	0.202054	n.s.	15.9334	15.8165	15.8054	15.9311	15.9062	15.4637	15.5359	15.6417
sp|P67809|YBOX1_HUMAN	YBX1	Y-box-binding protein 1 OS=Homo sapiens OX=9606 GN=YBX1 PE=1 SV=3	-0.236668	0.000328707	0.0129488	n.s.	14.902	14.8672	14.8528	14.8582	14.6949	14.6797	14.5898	14.5693
sp|P02745|C1QA_HUMAN	C1QA	Complement C1q subcomponent subunit A OS=Homo sapiens OX=9606 GN=C1QA PE=1 SV=2	-0.239154	0.0707148	0.288584	n.s.	20.1502	19.9785	20.2702	19.7074	19.8181	19.8882	19.7928	19.6506
sp|P62829|RL23_HUMAN	RPL23	60S ribosomal protein L23 OS=Homo sapiens OX=9606 GN=RPL23 PE=1 SV=1	-0.239342	0.127786	0.405308	n.s.	16.2824	16.1452	16.1121	15.9231	15.9558	15.7273	15.8658	15.9565
sp|O14924|RGS12_HUMAN	RGS12	Regulator of G-protein signaling 12 OS=Homo sapiens OX=9606 GN=RGS12 PE=1 SV=1	-0.240367	0.0144122	0.123924	n.s.	14.9123	14.6727	14.7007	14.7888	14.605	14.4459	14.6319	14.4302
sp|Q8N8Y5|ZFP41_HUMAN	ZFP41	Zinc finger protein 41 homolog OS=Homo sapiens OX=9606 GN=ZFP41 PE=1 SV=1	-0.240587	0.00946983	0.0975758	n.s.	17.7353	17.708	17.7707	17.6214	17.5918	17.3393	17.412	17.53
sp|Q6WKZ4|RFIP1_HUMAN	RAB11FIP1	Rab11 family-interacting protein 1 OS=Homo sapiens OX=9606 GN=RAB11FIP1 PE=1 SV=3	-0.240667	0.0216024	0.155932	n.s.	15.0827	15.1044	14.8891	14.91	14.9313	14.7581	14.5639	14.7702
sp|Q16795|NDUA9_HUMAN	NDUFA9	NADH dehydrogenase [ubiquinone] 1 alpha subcomplex subunit 9, mitochondrial OS=Homo sapiens OX=9606 GN=NDUFA9 PE=1 SV=2	-0.24076	0.0585813	0.259511	n.s.	15.1696	15.328	15.2253	15.4846	14.7848	15.2828	15.1273	15.0495
sp|Q9NWV8|BABA1_HUMAN	BABAM1	BRISC and BRCA1-A complex member 1 OS=Homo sapiens OX=9606 GN=BABAM1 PE=1 SV=1	-0.241117	0.121813	0.393575	n.s.	15.8605	15.9325	15.8599	15.7465	15.2662	15.5369	15.7115	15.9203
sp|P07196|NFL_HUMAN	NEFL	Neurofilament light polypeptide OS=Homo sapiens OX=9606 GN=NEFL PE=1 SV=3	-0.241685	0.369612	0.662925	n.s.	15.9063	16.296	16.1231	15.8922	15.1712	15.8114	16.0109	16.2574
sp|Q96P11-2|NSUN5-2_HUMAN	NSUN5	Isoform of Q96P11, Isoform 2 of 28S rRNA (cytosine-C(5))-methyltransferase OS=Homo sapiens OX=9606 GN=NSUN5 PE=1 SV=2	-0.242288	0.000595458	0.0180375	n.s.	14.6271	14.6783	14.6581	14.6043	14.3742	14.4402	14.3173	14.4671
tr|E9PR30|E9PR30_HUMAN	FAU	Isoform of P35544, 40S ribosomal protein S30 OS=Homo sapiens OX=9606 GN=FAU PE=1 SV=1	-0.242328	0.0349609	0.193314	n.s.	18.569	18.7723	18.9038	18.9519	18.3711	18.5733	18.5913	18.692
sp|Q7L804|RFIP2_HUMAN	RAB11FIP2	Rab11 family-interacting protein 2 OS=Homo sapiens OX=9606 GN=RAB11FIP2 PE=1 SV=1	-0.244051	0.00152121	0.034747	n.s.	17.1101	17.0412	17.0015	16.9533	16.7726	16.6952	16.7984	16.8637
sp|A0A0C4DH55|KVD07_HUMAN	IGKV3D-7	Immunoglobulin kappa variable 3D-7 OS=Homo sapiens OX=9606 GN=IGKV3D-7 PE=3 SV=5	-0.246593	0.273983	0.586656	n.s.	16.7405	16.54	16.5972	16.6913	16.8969	16.1374	16.2774	16.271
sp|Q9BPZ7|SIN1_HUMAN	MAPKAP1	Target of rapamycin complex 2 subunit MAPKAP1 OS=Homo sapiens OX=9606 GN=MAPKAP1 PE=1 SV=2	-0.246754	0.0350706	0.193314	n.s.	15.6849	15.6007	15.5083	15.422	15.5641	15.2062	15.2015	15.257
sp|P26885|FKBP2_HUMAN	FKBP2	Peptidyl-prolyl cis-trans isomerase FKBP2 OS=Homo sapiens OX=9606 GN=FKBP2 PE=1 SV=2	-0.24782	0.184369	0.479595	n.s.	15.4981	15.4786	15.5927	16.1196	15.1848	15.7862	15.4343	15.2924
sp|O00560-2|SDCB1-2_HUMAN	SDCBP	Isoform of O00560, Isoform 2 of Syntenin-1 OS=Homo sapiens OX=9606 GN=SDCBP PE=1 SV=1	-0.248651	0.0108258	0.103539	n.s.	15.2487	15.0874	15.0996	15.0593	15.0553	14.8647	14.7124	14.868
sp|P62081|RS7_HUMAN	RPS7	40S ribosomal protein S7 OS=Homo sapiens OX=9606 GN=RPS7 PE=1 SV=1	-0.24872	0.0244177	0.16663	n.s.	17.8113	17.7916	17.839	17.4908	17.509	17.541	17.4921	17.3958
sp|P47756-2|CAPZB-2_HUMAN	CAPZB	Isoform of P47756, Isoform 2 of F-actin-capping protein subunit beta OS=Homo sapiens OX=9606 GN=CAPZB PE=1 SV=4	-0.249904	0.0250808	0.16663	n.s.	15.6383	15.5599	15.8143	15.7704	15.2878	15.4899	15.5513	15.4544
sp|Q9Y4E5-4|ZN451-4_HUMAN	ZNF451	Isoform of Q9Y4E5, Isoform 3 of E3 SUMO-protein ligase ZNF451 OS=Homo sapiens OX=9606 GN=ZNF451 PE=1 SV=2	-0.251254	0.101796	0.356191	n.s.	15.556	15.4598	15.721	15.5872	15.5627	15.1444	15.179	15.433
sp|P56270|MAZ_HUMAN	MAZ	Myc-associated zinc finger protein OS=Homo sapiens OX=9606 GN=MAZ PE=1 SV=1	-0.251862	0.0130934	0.117967	n.s.	15.1337	14.8996	14.94	14.8789	14.9054	14.7004	14.5765	14.6625
sp|P0DP25|CALM3_HUMAN	CALM3	Calmodulin-3 OS=Homo sapiens OX=9606 GN=CALM3 PE=1 SV=1	-0.25431	0.194453	0.491403	n.s.	14.8365	15.0556	14.7935	15.3817	14.7398	15.131	14.8353	14.3439
sp|Q8N0V3|RBFA_HUMAN	RBFA	Putative ribosome-binding factor A, mitochondrial OS=Homo sapiens OX=9606 GN=RBFA PE=1 SV=3	-0.255503	0.0340901	0.191601	n.s.	16.0538	15.9037	15.8085	15.6448	15.5682	15.4475	15.6039	15.7692
sp|Q9Y625|GPC6_HUMAN	GPC6	Glypican-6 OS=Homo sapiens OX=9606 GN=GPC6 PE=1 SV=1	-0.25579	0.0397097	0.205718	n.s.	15.6127	15.7982	15.9153	15.7095	15.7283	15.273	15.4156	15.5957
sp|Q13616|CUL1_HUMAN	CUL1	Cullin-1 OS=Homo sapiens OX=9606 GN=CUL1 PE=1 SV=2	-0.257348	0.0137077	0.12116	n.s.	14.8721	14.9135	14.7573	14.6238	14.5044	14.5481	14.5431	14.5417
sp|P18077|RL35A_HUMAN	RPL35A	60S ribosomal protein L35a OS=Homo sapiens OX=9606 GN=RPL35A PE=1 SV=2	-0.257414	0.000966595	0.0237197	n.s.	17.0209	17.0962	16.942	16.8817	16.7148	16.6985	16.704	16.7937
sp|Q9BYG4|PAR6G_HUMAN	PARD6G	Partitioning defective 6 homolog gamma OS=Homo sapiens OX=9606 GN=PARD6G PE=1 SV=1	-0.257469	0.0113077	0.10705	n.s.	15.4328	15.394	15.5123	15.5619	15.0915	15.4054	15.2857	15.0884
sp|P05388|RLA0_HUMAN	RPLP0	60S acidic ribosomal protein P0 OS=Homo sapiens OX=9606 GN=RPLP0 PE=1 SV=1	-0.257695	0.0237489	0.165886	n.s.	15.5659	15.7598	15.4209	15.671	15.4381	15.2712	15.334	15.3436
sp|Q8IZQ5|SELH_HUMAN	SELENOH	Selenoprotein H OS=Homo sapiens OX=9606 GN=SELENOH PE=1 SV=2	-0.258225	0.0816778	0.312773	n.s.	16.632	16.6284	16.8503	16.6383	16.5675	16.1801	16.3523	16.6163
sp|O75477|ERLN1_HUMAN	ERLIN1	Erlin-1 OS=Homo sapiens OX=9606 GN=ERLIN1 PE=1 SV=2	-0.259035	0.0191909	0.151017	n.s.	16.4893	16.4916	16.4265	16.3348	16.3848	16.0888	16.0528	16.1798
sp|A0A1B0GVH7|IQCM_HUMAN	IQCM	IQ domain-containing protein M OS=Homo sapiens OX=9606 GN=IQCM PE=4 SV=1	-0.260827	0.093111	0.336322	n.s.	16.1779	15.8632	15.8217	15.7269	15.387	15.4623	15.7909	15.9062
sp|Q9BRR8|GPTC1_HUMAN	GPATCH1	G patch domain-containing protein 1 OS=Homo sapiens OX=9606 GN=GPATCH1 PE=1 SV=1	-0.26105	0.115999	0.388515	n.s.	16.2838	16.2457	15.8703	15.6271	15.6979	15.6431	15.8008	15.8408
sp|O94905|ERLN2_HUMAN	ERLIN2	Erlin-2 OS=Homo sapiens OX=9606 GN=ERLIN2 PE=1 SV=1	-0.263319	0.286881	0.597802	n.s.	16.3033	16.3059	16.2352	16.1507	16.2654	15.9079	15.7779	15.9906
sp|C9JQI7|TM232_HUMAN	TMEM232	Transmembrane protein 232 OS=Homo sapiens OX=9606 GN=TMEM232 PE=2 SV=2	-0.264122	0.15106	0.431714	n.s.	14.3102	13.9326	14.2213	14.1806	13.7883	13.5076	13.9337	14.3586
sp|P62701|RS4X_HUMAN	RPS4X	40S ribosomal protein S4, X isoform OS=Homo sapiens OX=9606 GN=RPS4X PE=1 SV=2	-0.264921	0.0906543	0.332815	n.s.	16.2994	16.2405	16.2912	15.9791	15.8046	15.8123	15.9915	16.142
sp|Q49MI3|CERKL_HUMAN	CERKL	Ceramide kinase-like protein OS=Homo sapiens OX=9606 GN=CERKL PE=1 SV=1	-0.265417	0.000935801	0.0234559	n.s.	16.2883	16.1416	16.257	16.1098	15.9966	15.798	15.9057	16.0347
sp|Q12923|PTN13_HUMAN	PTPN13	Tyrosine-protein phosphatase non-receptor type 13 OS=Homo sapiens OX=9606 GN=PTPN13 PE=1 SV=2	-0.266687	0.183676	0.479099	n.s.	16.5776	16.4865	16.693	16.5565	16.4563	16.1109	16.2577	16.4219
sp|Q15007|FL2D_HUMAN	WTAP	Pre-mRNA-splicing regulator WTAP OS=Homo sapiens OX=9606 GN=WTAP PE=1 SV=2	-0.267323	0.00143311	0.0338322	n.s.	14.5342	14.5649	14.4773	14.4617	14.2189	14.117	14.3589	14.274
tr|A0A1B0GTL5|A0A1B0GTL5_HUMAN	RAB11FIP5	Isoform of Q9BXF6, Rab11 family-interacting protein 5 OS=Homo sapiens OX=9606 GN=RAB11FIP5 PE=1 SV=1	-0.267628	0.184689	0.479728	n.s.	15.3079	15.2786	15.121	15.049	14.6526	14.8596	15.0018	15.172
sp|O15075|DCLK1_HUMAN	DCLK1	Serine/threonine-protein kinase DCLK1 OS=Homo sapiens OX=9606 GN=DCLK1 PE=1 SV=2	-0.269953	0.000117157	0.00682192	n.s.	15.9218	15.8556	15.9339	15.9062	15.5905	15.6352	15.6912	15.6209
sp|Q96AQ6|PBIP1_HUMAN	PBXIP1	Pre-B-cell leukemia transcription factor-interacting protein 1 OS=Homo sapiens OX=9606 GN=PBXIP1 PE=1 SV=1	-0.270029	0.0247359	0.16663	n.s.	15.478	15.4235	15.5886	15.384	15.4383	15.0329	15.1272	15.1956
sp|Q96EU6|RRP36_HUMAN	RRP36	Ribosomal RNA processing protein 36 homolog OS=Homo sapiens OX=9606 GN=RRP36 PE=1 SV=1	-0.270404	0.0272494	0.16923	n.s.	15.6544	15.302	15.6515	15.3535	15.3007	15.2212	15.0906	15.2674
sp|O43281|EFS_HUMAN	EFS	Embryonal Fyn-associated substrate OS=Homo sapiens OX=9606 GN=EFS PE=1 SV=1	-0.270706	0.317313	0.624854	n.s.	16.87	16.7457	16.7472	16.6261	16.8781	16.208	16.2841	16.5359
sp|Q9NZI8|IF2B1_HUMAN	IGF2BP1	Insulin-like growth factor 2 mRNA-binding protein 1 OS=Homo sapiens OX=9606 GN=IGF2BP1 PE=1 SV=2	-0.27311	0.0423702	0.214729	n.s.	16.4894	16.5463	16.212	16.2839	15.9703	16.1648	16.1228	16.1813
sp|P02786|TFR1_HUMAN	TFRC	Transferrin receptor protein 1 OS=Homo sapiens OX=9606 GN=TFRC PE=1 SV=2	-0.273138	0.00450678	0.0627249	n.s.	16.1195	16.0091	16.1608	16.0021	15.6617	15.8095	15.7619	15.9658
sp|Q9BYH1|SE6L1_HUMAN	SEZ6L	Seizure 6-like protein OS=Homo sapiens OX=9606 GN=SEZ6L PE=1 SV=1	-0.273164	0.00653129	0.0801372	n.s.	14.6188	14.6939	14.5006	14.6594	14.2584	14.2325	14.3384	14.5507
sp|P06748|NPM_HUMAN	NPM1	Nucleophosmin OS=Homo sapiens OX=9606 GN=NPM1 PE=1 SV=2	-0.27536	0.0665325	0.279837	n.s.	16.6245	16.7542	16.6173	16.5742	16.1575	16.4214	16.5198	16.3701
sp|Q8NHW5|RLA0L_HUMAN	RPLP0P6	60S acidic ribosomal protein P0-like OS=Homo sapiens OX=9606 GN=RPLP0P6 PE=5 SV=1	-0.275666	0.000714996	0.0205149	n.s.	15.9211	16.0216	15.803	15.8097	15.5473	15.5577	15.6676	15.6802
sp|P62906|RL10A_HUMAN	RPL10A	60S ribosomal protein L10a OS=Homo sapiens OX=9606 GN=RPL10A PE=1 SV=2	-0.277148	0.0284251	0.170459	n.s.	16.5772	16.6063	16.5008	16.4351	16.3727	16.165	16.1969	16.2761
sp|P48681|NEST_HUMAN	NES	Nestin OS=Homo sapiens OX=9606 GN=NES PE=1 SV=2	-0.278232	0.636663	0.833826	n.s.	16.0336	16.2454	16.0741	15.9203	15.0193	15.9455	15.9627	16.2329
sp|P32969|RL9_HUMAN	RPL9P9	60S ribosomal protein L9 OS=Homo sapiens OX=9606 GN=RPL9P9 PE=1 SV=1	-0.278875	0.0143981	0.123924	n.s.	16.5726	16.5741	16.3966	16.2527	16.1209	16.0674	16.2006	16.2917
sp|Q9BU76|MMTA2_HUMAN	MMTAG2	Multiple myeloma tumor-associated protein 2 OS=Homo sapiens OX=9606 GN=MMTAG2 PE=1 SV=1	-0.279113	0.103638	0.36058	n.s.	17.0283	16.9174	16.8694	16.7079	16.8578	16.4037	16.4639	16.6812
sp|Q5T8I3|F102B_HUMAN	FAM102B	Protein FAM102B OS=Homo sapiens OX=9606 GN=FAM102B PE=1 SV=2	-0.27941	0.00699293	0.0835304	n.s.	15.6773	15.6994	15.7847	15.6659	15.4748	15.3382	15.3273	15.5695
sp|Q9NRC8|SIR7_HUMAN	SIRT7	NAD-dependent protein deacetylase sirtuin-7 OS=Homo sapiens OX=9606 GN=SIRT7 PE=1 SV=1	-0.280521	0.0641436	0.273123	n.s.	16.3407	16.0483	16.1846	15.9505	15.9778	15.673	15.7901	15.9613
sp|Q9NY33|DPP3_HUMAN	DPP3	Dipeptidyl peptidase 3 OS=Homo sapiens OX=9606 GN=DPP3 PE=1 SV=2	-0.281416	0.0155182	0.129782	n.s.	15.8302	15.549	15.76	15.8434	15.5609	15.2477	15.454	15.5943
sp|Q9Y250|LZTS1_HUMAN	LZTS1	Leucine zipper putative tumor suppressor 1 OS=Homo sapiens OX=9606 GN=LZTS1 PE=1 SV=3	-0.28163	0.1108	0.375714	n.s.	16.0542	16.1093	15.6028	15.77	15.3891	15.5301	15.6628	15.8278
sp|P02679|FIBG_HUMAN	FGG	Fibrinogen gamma chain OS=Homo sapiens OX=9606 GN=FGG PE=1 SV=3	-0.281756	0.000610811	0.0180819	n.s.	15.153	15.093	15.0034	15.0042	14.6958	14.76	14.8381	14.8327
sp|O15240|VGF_HUMAN	VGF	Neurosecretory protein VGF OS=Homo sapiens OX=9606 GN=VGF PE=1 SV=2	-0.282947	0.0836896	0.315315	n.s.	15.0083	14.827	15.3701	15.1261	15.1539	14.5924	14.7107	14.7427
sp|Q7Z5L7|PODN_HUMAN	PODN	Podocan OS=Homo sapiens OX=9606 GN=PODN PE=1 SV=2	-0.282975	0.0342761	0.191701	n.s.	15.545	15.6985	15.4519	15.4124	15.0804	15.0825	15.2631	15.5499
tr|F8VUW8|F8VUW8_HUMAN	CACNB3	Isoform of P54284, Voltage-dependent L-type calcium channel subunit beta-3 (Fragment) OS=Homo sapiens OX=9606 GN=CACNB3 PE=1 SV=1	-0.284548	0.0592702	0.261321	n.s.	15.4167	15.4379	15.2669	15.2335	14.6767	15.1355	15.0508	15.3539
sp|Q7Z6E9|RBBP6_HUMAN	RBBP6	E3 ubiquitin-protein ligase RBBP6 OS=Homo sapiens OX=9606 GN=RBBP6 PE=1 SV=1	-0.284668	0.0383279	0.202497	n.s.	16.5357	16.3683	16.1877	16.1074	16.2827	15.9832	15.8923	15.9021
sp|P16403|H12_HUMAN	H1-2	Histone H1.2 OS=Homo sapiens OX=9606 GN=H1-2 PE=1 SV=2	-0.285587	0.00847995	0.0917162	n.s.	18.4408	18.4551	18.496	18.4423	18.407	17.9739	18.1134	18.1976
sp|Q96JM2|ZN462_HUMAN	ZNF462	Zinc finger protein 462 OS=Homo sapiens OX=9606 GN=ZNF462 PE=1 SV=3	-0.28803	0.116628	0.389021	n.s.	15.8566	15.6275	15.9904	15.719	15.9287	15.1983	15.4174	15.4969
sp|B9A064|IGLL5_HUMAN	IGLL5	Immunoglobulin lambda-like polypeptide 5 OS=Homo sapiens OX=9606 GN=IGLL5 PE=2 SV=2	-0.289291	0.0214116	0.155932	n.s.	17.3659	17.1488	17.2247	17.0543	17.1411	16.7486	16.852	16.8948
sp|Q6ZVF9|GRIN3_HUMAN	GPRIN3	G protein-regulated inducer of neurite outgrowth 3 OS=Homo sapiens OX=9606 GN=GPRIN3 PE=2 SV=2	-0.290075	0.326616	0.630579	n.s.	15.2682	15.4217	15.4733	15.4687	14.4672	15.5026	15.37	15.1319
sp|A0A087WSY6|KVD15_HUMAN	IGKV3D-15	Immunoglobulin kappa variable 3D-15 OS=Homo sapiens OX=9606 GN=IGKV3D-15 PE=3 SV=6	-0.290459	0.174871	0.469933	n.s.	16.0637	15.8576	15.8206	16.2147	16.2714	15.261	15.5925	15.6699
sp|P06312|KV401_HUMAN	IGKV4-1	Immunoglobulin kappa variable 4-1 OS=Homo sapiens OX=9606 GN=IGKV4-1 PE=1 SV=1	-0.291089	0.140371	0.421107	n.s.	18.1294	17.9763	17.9379	17.9854	18.1152	17.5629	17.5974	17.5892
sp|Q96RF0-2|SNX18-2_HUMAN	SNX18	Isoform of Q96RF0, Isoform 2 of Sorting nexin-18 OS=Homo sapiens OX=9606 GN=SNX18 PE=1 SV=2	-0.29156	0.0280858	0.169515	n.s.	15.5905	15.5479	15.2585	15.5742	15.2029	15.0024	15.2094	15.3903
sp|O00139-4|KIF2A-4_HUMAN	KIF2A	Isoform of O00139, Isoform 4 of Kinesin-like protein KIF2A OS=Homo sapiens OX=9606 GN=KIF2A PE=1 SV=3	-0.292655	0.141959	0.421107	n.s.	17.0468	16.675	17.0652	16.7989	16.8092	16.4215	16.551	16.6336
sp|O75487|GPC4_HUMAN	GPC4	Glypican-4 OS=Homo sapiens OX=9606 GN=GPC4 PE=1 SV=4	-0.292678	0.00347415	0.0553785	n.s.	15.4042	15.4766	15.5945	15.325	15.2449	15.0604	15.074	15.2503
sp|Q8N474|SFRP1_HUMAN	SFRP1	Secreted frizzled-related protein 1 OS=Homo sapiens OX=9606 GN=SFRP1 PE=1 SV=1	-0.292862	0.0263946	0.168387	n.s.	16.7788	16.7004	16.8831	16.7634	16.8158	16.3095	16.3976	16.4313
sp|Q9NW61|PKHJ1_HUMAN	PLEKHJ1	Pleckstrin homology domain-containing family J member 1 OS=Homo sapiens OX=9606 GN=PLEKHJ1 PE=1 SV=1	-0.293041	0.0216043	0.155932	n.s.	15.6491	15.5279	15.6379	15.4821	15.5883	15.1191	15.1358	15.2816
sp|Q9BYW2|SETD2_HUMAN	SETD2	Histone-lysine N-methyltransferase SETD2 OS=Homo sapiens OX=9606 GN=SETD2 PE=1 SV=3	-0.294804	0.0136571	0.12116	n.s.	14.0646	13.9597	13.698	13.8312	13.4833	13.5839	13.5127	13.7944
sp|Q96DT7|ZBT10_HUMAN	ZBTB10	Zinc finger and BTB domain-containing protein 10 OS=Homo sapiens OX=9606 GN=ZBTB10 PE=1 SV=2	-0.294903	0.00703178	0.0835304	n.s.	15.5097	15.4908	15.6253	15.2978	15.2547	15.0623	15.3204	15.1065
sp|P0DTE2|HV511_HUMAN	IGHV8-51-1	Probable non-functional immunoglobulin heavy variable 8-51-1 OS=Homo sapiens OX=9606 GN=IGHV8-51-1 PE=1 SV=1	-0.295937	0.16651	0.457765	n.s.	14.3389	14.3743	14.1224	14.3938	14.6516	13.754	13.6913	13.9487
sp|P23396|RS3_HUMAN	RPS3	40S ribosomal protein S3 OS=Homo sapiens OX=9606 GN=RPS3 PE=1 SV=2	-0.295976	0.0280544	0.169515	n.s.	15.1773	15.3754	15.1682	15.1493	14.7961	14.9608	14.9292	15.0001
sp|P46779|RL28_HUMAN	RPL28	60S ribosomal protein L28 OS=Homo sapiens OX=9606 GN=RPL28 PE=1 SV=3	-0.29638	0.151053	0.431714	n.s.	16.6974	16.8145	16.5345	16.2297	16.0086	16.2043	16.3542	16.5233
sp|Q9NXR7|BABA2_HUMAN	BABAM2	BRISC and BRCA1-A complex member 2 OS=Homo sapiens OX=9606 GN=BABAM2 PE=1 SV=2	-0.297357	0.121976	0.393575	n.s.	15.7869	15.8335	15.5313	15.6519	15.0098	15.2745	15.4741	15.8557
sp|P35659|DEK_HUMAN	DEK	Protein DEK OS=Homo sapiens OX=9606 GN=DEK PE=1 SV=1	-0.300558	0.0592104	0.261321	n.s.	15.8583	15.5299	15.7992	15.7018	15.8045	15.2563	15.2472	15.3789
sp|Q5VSY0-2|GKAP1-2_HUMAN	GKAP1	Isoform of Q5VSY0, Isoform 2 of G kinase-anchoring protein 1 OS=Homo sapiens OX=9606 GN=GKAP1 PE=1 SV=2	-0.30069	0.0496177	0.234271	n.s.	16.4919	16.4542	16.459	16.0915	16.0162	15.9798	16.0673	16.2305
sp|P54136|SYRC_HUMAN	RARS1	Arginine--tRNA ligase, cytoplasmic OS=Homo sapiens OX=9606 GN=RARS1 PE=1 SV=2	-0.302882	0.0114515	0.107864	n.s.	14.6321	14.8869	14.671	14.987	14.3173	14.5008	14.5951	14.5523
sp|Q8N6Y2|LRC17_HUMAN	LRRC17	Leucine-rich repeat-containing protein 17 OS=Homo sapiens OX=9606 GN=LRRC17 PE=2 SV=1	-0.303941	0.0122455	0.113059	n.s.	16.0444	15.9784	16.1407	15.9617	15.9158	15.506	15.6562	15.8314
sp|Q9NV06|DCA13_HUMAN	DCAF13	DDB1- and CUL4-associated factor 13 OS=Homo sapiens OX=9606 GN=DCAF13 PE=1 SV=2	-0.304417	0.0312829	0.180627	n.s.	15.9385	15.7412	15.8495	15.696	15.6549	15.4632	15.4106	15.4789
sp|Q05469|LIPS_HUMAN	LIPE	Hormone-sensitive lipase OS=Homo sapiens OX=9606 GN=LIPE PE=1 SV=4	-0.305087	0.00253794	0.0442361	n.s.	14.9802	14.7956	14.9308	14.8503	14.7215	14.4553	14.6012	14.5585
sp|P07197|NFM_HUMAN	NEFM	Neurofilament medium polypeptide OS=Homo sapiens OX=9606 GN=NEFM PE=1 SV=3	-0.305179	0.515477	0.761778	n.s.	16.6056	16.96	16.8966	16.6068	15.5721	16.5305	16.7078	17.0378
sp|Q9H1J1|REN3A_HUMAN	UPF3A	Regulator of nonsense transcripts 3A OS=Homo sapiens OX=9606 GN=UPF3A PE=1 SV=1	-0.305276	0.0208882	0.155932	n.s.	14.2065	14.0521	14.1491	13.844	13.6237	13.7238	13.6468	14.0363
sp|Q8IVT5|KSR1_HUMAN	KSR1	Kinase suppressor of Ras 1 OS=Homo sapiens OX=9606 GN=KSR1 PE=1 SV=3	-0.305413	0.00220019	0.0423027	n.s.	15.9565	15.9086	15.8471	15.6794	15.4866	15.4762	15.531	15.6762
sp|P31314|TLX1_HUMAN	TLX1	T-cell leukemia homeobox protein 1 OS=Homo sapiens OX=9606 GN=TLX1 PE=1 SV=1	-0.306683	0.00932608	0.0971684	n.s.	17.4488	17.3061	17.1925	17.149	16.9833	16.8413	16.986	17.0591
sp|Q9Y5S2|MRCKB_HUMAN	CDC42BPB	Serine/threonine-protein kinase MRCK beta OS=Homo sapiens OX=9606 GN=CDC42BPB PE=1 SV=2	-0.307411	0.093194	0.336322	n.s.	15.9992	15.7575	16.1031	15.891	15.9853	15.4141	15.5182	15.6035
sp|Q9Y388|RBMX2_HUMAN	RBMX2	RNA-binding motif protein, X-linked 2 OS=Homo sapiens OX=9606 GN=RBMX2 PE=1 SV=2	-0.308908	0.0427257	0.215944	n.s.	18.9717	18.8705	18.862	18.7257	18.5658	18.5228	18.5455	18.5603
sp|P35268|RL22_HUMAN	RPL22	60S ribosomal protein L22 OS=Homo sapiens OX=9606 GN=RPL22 PE=1 SV=2	-0.308937	0.0195069	0.152859	n.s.	16.5495	16.4797	16.5512	16.3073	16.1623	16.0669	16.1922	16.2305
sp|P46783|RS10_HUMAN	RPS10	40S ribosomal protein S10 OS=Homo sapiens OX=9606 GN=RPS10 PE=1 SV=1	-0.309511	0.000214523	0.0100021	n.s.	15.1059	15.2935	15.2177	15.131	14.755	14.9232	14.8646	14.9673
sp|P62263|RS14_HUMAN	RPS14	40S ribosomal protein S14 OS=Homo sapiens OX=9606 GN=RPS14 PE=1 SV=3	-0.311098	0.00242548	0.0430811	n.s.	15.9332	16.0769	16.0479	15.9873	15.612	15.5843	15.7004	15.9043
sp|Q8TCC3|RM30_HUMAN	MRPL30	39S ribosomal protein L30, mitochondrial OS=Homo sapiens OX=9606 GN=MRPL30 PE=1 SV=1	-0.311857	0.00172754	0.0378026	n.s.	16.3478	16.1763	16.2763	16.035	15.9359	15.8832	15.8308	15.9381
sp|Q8NE71|ABCF1_HUMAN	ABCF1	ATP-binding cassette sub-family F member 1 OS=Homo sapiens OX=9606 GN=ABCF1 PE=1 SV=2	-0.313032	0.0127691	0.116167	n.s.	14.7548	14.8036	14.7556	14.8097	14.1838	14.5391	14.633	14.5158
sp|O60315|ZEB2_HUMAN	ZEB2	Zinc finger E-box-binding homeobox 2 OS=Homo sapiens OX=9606 GN=ZEB2 PE=1 SV=1	-0.313775	0.000403777	0.0150609	n.s.	16.0089	15.8229	15.8924	15.7893	15.5891	15.5795	15.4975	15.5921
sp|P08865|RSSA_HUMAN	RPSA	40S ribosomal protein SA OS=Homo sapiens OX=9606 GN=RPSA PE=1 SV=4	-0.315191	0.0289734	0.170998	n.s.	14.7431	14.9155	14.5894	14.742	14.1938	14.5696	14.4623	14.5034
sp|Q13427|PPIG_HUMAN	PPIG	Peptidyl-prolyl cis-trans isomerase G OS=Homo sapiens OX=9606 GN=PPIG PE=1 SV=2	-0.317258	0.00791046	0.0890068	n.s.	16.61	16.4178	16.6473	16.3483	16.2893	15.9923	16.1736	16.2992
sp|P46782|RS5_HUMAN	RPS5	40S ribosomal protein S5 OS=Homo sapiens OX=9606 GN=RPS5 PE=1 SV=4	-0.317401	0.0023495	0.042692	n.s.	16.6346	16.5825	16.6959	16.7864	16.5547	16.1911	16.394	16.2901
sp|Q9P2P5|HECW2_HUMAN	HECW2	E3 ubiquitin-protein ligase HECW2 OS=Homo sapiens OX=9606 GN=HECW2 PE=1 SV=2	-0.31802	0.00738604	0.0855587	n.s.	14.8971	14.9471	14.7082	14.6001	14.515	14.4124	14.34	14.6129
sp|Q9UQ26|RIMS2_HUMAN	RIMS2	Regulating synaptic membrane exocytosis protein 2 OS=Homo sapiens OX=9606 GN=RIMS2 PE=1 SV=2	-0.320765	0.00398964	0.0586659	n.s.	14.3011	14.4702	14.2694	14.5162	13.9239	14.0087	14.2223	14.1191
sp|Q9NP64|NO40_HUMAN	ZCCHC17	Nucleolar protein of 40 kDa OS=Homo sapiens OX=9606 GN=ZCCHC17 PE=1 SV=1	-0.321181	0.0311721	0.180547	n.s.	15.8125	15.6769	15.3706	15.3879	15.4411	15.1663	15.1221	15.2336
sp|Q9HAU0|PKHA5_HUMAN	PLEKHA5	Pleckstrin homology domain-containing family A member 5 OS=Homo sapiens OX=9606 GN=PLEKHA5 PE=1 SV=1	-0.323105	0.0100155	0.100967	n.s.	15.411	15.3759	15.4225	15.231	14.7914	15.0199	15.0875	15.2491
sp|O95870|ABHGA_HUMAN	ABHD16A	Phosphatidylserine lipase ABHD16A OS=Homo sapiens OX=9606 GN=ABHD16A PE=1 SV=3	-0.325107	0.00230197	0.042692	n.s.	14.1626	14.3806	14.0668	14.1019	13.8356	13.8341	13.7722	13.9696
sp|Q6P6C2|ALKB5_HUMAN	ALKBH5	RNA demethylase ALKBH5 OS=Homo sapiens OX=9606 GN=ALKBH5 PE=1 SV=2	-0.32812	0.0144191	0.123924	n.s.	15.6099	15.4203	15.465	15.4925	15.4549	14.9049	15.1115	15.2039
sp|P62244|RS15A_HUMAN	RPS15A	40S ribosomal protein S15a OS=Homo sapiens OX=9606 GN=RPS15A PE=1 SV=2	-0.328322	0.000869658	0.0228438	n.s.	16.0182	16.0719	15.9872	15.9039	15.5469	15.6014	15.8015	15.718
sp|Q96C00|ZBTB9_HUMAN	ZBTB9	Zinc finger and BTB domain-containing protein 9 OS=Homo sapiens OX=9606 GN=ZBTB9 PE=1 SV=1	-0.328424	0.0018642	0.0382058	n.s.	14.9766	14.9655	14.852	14.8025	14.4785	14.4071	14.6212	14.7762
sp|O75907|DGAT1_HUMAN	DGAT1	Diacylglycerol O-acyltransferase 1 OS=Homo sapiens OX=9606 GN=DGAT1 PE=1 SV=2	-0.328552	0.0663989	0.279837	n.s.	14.2567	14.3205	13.6756	14.2956	13.8541	13.5463	13.8369	13.9969
sp|Q5SW79|CE170_HUMAN	CEP170	Centrosomal protein of 170 kDa OS=Homo sapiens OX=9606 GN=CEP170 PE=1 SV=1	-0.331015	0.00218004	0.0423027	n.s.	15.5199	15.4551	15.5123	15.3615	14.9284	15.1338	15.202	15.2603
sp|Q9ULS5|TMCC3_HUMAN	TMCC3	Transmembrane and coiled-coil domain protein 3 OS=Homo sapiens OX=9606 GN=TMCC3 PE=1 SV=3	-0.331824	0.0278123	0.16944	n.s.	16.1493	16.2604	16.0256	15.9693	15.5554	15.6664	15.7887	16.0669
sp|Q8N5N7|RM50_HUMAN	MRPL50	39S ribosomal protein L50, mitochondrial OS=Homo sapiens OX=9606 GN=MRPL50 PE=1 SV=2	-0.33183	0.193452	0.490163	n.s.	13.849	13.9091	13.633	13.2559	13.9212	13.2633	12.7815	13.3537
sp|Q8IYL3|CA174_HUMAN	C1orf174	UPF0688 protein C1orf174 OS=Homo sapiens OX=9606 GN=C1orf174 PE=1 SV=2	-0.331887	0.0271076	0.16923	n.s.	15.4753	15.2544	15.4186	15.1941	14.9888	14.9656	14.9686	15.0918
sp|O94876|TMCC1_HUMAN	TMCC1	Transmembrane and coiled-coil domains protein 1 OS=Homo sapiens OX=9606 GN=TMCC1 PE=1 SV=3	-0.332105	0.0484732	0.230671	n.s.	14.6974	14.8646	14.6106	14.6285	13.9527	14.3789	14.4978	14.6433
sp|P01859|IGHG2_HUMAN	IGHG2	Immunoglobulin heavy constant gamma 2 OS=Homo sapiens OX=9606 GN=IGHG2 PE=1 SV=2	-0.334854	0.0145803	0.124735	n.s.	15.9438	15.8279	15.7577	15.6439	15.6909	15.308	15.3621	15.4728
sp|P22748|CAH4_HUMAN	CA4	Carbonic anhydrase 4 OS=Homo sapiens OX=9606 GN=CA4 PE=1 SV=2	-0.340724	0.000764285	0.0212745	n.s.	15.0434	15.006	15.0522	15.0173	14.6019	14.5595	14.8588	14.7359
sp|Q9Y2H5|PKHA6_HUMAN	PLEKHA6	Pleckstrin homology domain-containing family A member 6 OS=Homo sapiens OX=9606 GN=PLEKHA6 PE=1 SV=4	-0.341027	0.0140154	0.12245	n.s.	15.3344	15.197	15.1451	15.0082	14.5778	14.825	14.9598	14.9578
sp|P30050|RL12_HUMAN	RPL12	60S ribosomal protein L12 OS=Homo sapiens OX=9606 GN=RPL12 PE=1 SV=1	-0.341272	0.022785	0.15984	n.s.	16.3437	16.354	15.931	16.0814	15.6705	15.7952	15.8978	15.9814
sp|O76093|FGF18_HUMAN	FGF18	Fibroblast growth factor 18 OS=Homo sapiens OX=9606 GN=FGF18 PE=1 SV=1	-0.342446	0.122911	0.394542	n.s.	15.474	15.4528	15.9834	15.7542	15.653	15.1161	15.2686	15.2569
sp|Q7L2E3|DHX30_HUMAN	DHX30	ATP-dependent RNA helicase DHX30 OS=Homo sapiens OX=9606 GN=DHX30 PE=1 SV=1	-0.342467	3.4776e-06	0.000341354	n.s.	15.9091	15.955	15.8583	15.8062	15.4903	15.4926	15.5273	15.6487
sp|Q01814|AT2B2_HUMAN	ATP2B2	Plasma membrane calcium-transporting ATPase 2 OS=Homo sapiens OX=9606 GN=ATP2B2 PE=1 SV=2	-0.343298	0.0967675	0.34507	n.s.	14.4368	13.6533	13.7082	13.5874	13.3298	13.4987	13.4566	13.7274
sp|P63173|RL38_HUMAN	RPL38	60S ribosomal protein L38 OS=Homo sapiens OX=9606 GN=RPL38 PE=1 SV=2	-0.345866	0.0214961	0.155932	n.s.	18.0385	18.0244	18.0325	17.7136	17.5976	17.4751	17.6323	17.7207
sp|Q9Y3A2|UTP11_HUMAN	UTP11	Probable U3 small nucleolar RNA-associated protein 11 OS=Homo sapiens OX=9606 GN=UTP11 PE=1 SV=2	-0.345981	0.0245513	0.16663	n.s.	16.9099	16.8325	16.9095	16.6037	16.688	16.3258	16.3463	16.5115
sp|P62266|RS23_HUMAN	RPS23	40S ribosomal protein S23 OS=Homo sapiens OX=9606 GN=RPS23 PE=1 SV=3	-0.346737	0.296124	0.604236	n.s.	17.9254	18.1839	17.136	17.9206	16.864	17.112	17.6525	18.1504
sp|Q64LD2|WDR25_HUMAN	WDR25	WD repeat-containing protein 25 OS=Homo sapiens OX=9606 GN=WDR25 PE=1 SV=3	-0.349188	0.0021959	0.0423027	n.s.	14.0857	14.3049	14.3503	14.4292	13.9032	14.0501	13.8337	13.9865
sp|P61619|S61A1_HUMAN	SEC61A1	Protein transport protein Sec61 subunit alpha isoform 1 OS=Homo sapiens OX=9606 GN=SEC61A1 PE=1 SV=2	-0.350477	0.0188053	0.149871	n.s.	16.6035	16.6628	16.3987	16.337	16.3333	15.9471	16.1251	16.1946
sp|P62269|RS18_HUMAN	RPS18	40S ribosomal protein S18 OS=Homo sapiens OX=9606 GN=RPS18 PE=1 SV=3	-0.352328	0.00714043	0.0842842	n.s.	17.7316	17.7065	17.851	17.5892	17.4371	17.2648	17.3323	17.4348
sp|P46736|BRCC3_HUMAN	BRCC3	Lys-63-specific deubiquitinase BRCC36 OS=Homo sapiens OX=9606 GN=BRCC3 PE=1 SV=2	-0.352866	0.141234	0.421107	n.s.	16.1366	16.0934	16.0466	15.9615	15.2681	15.6927	15.8509	16.0149
sp|Q15907|RB11B_HUMAN	RAB11B	Ras-related protein Rab-11B OS=Homo sapiens OX=9606 GN=RAB11B PE=1 SV=4	-0.353224	0.000491556	0.0160692	n.s.	16.3363	16.3068	16.3836	16.2468	15.8217	15.9626	15.9566	16.1198
sp|P23560|BDNF_HUMAN	BDNF	Brain-derived neurotrophic factor OS=Homo sapiens OX=9606 GN=BDNF PE=1 SV=1	-0.353905	0.139357	0.421107	n.s.	15.0545	14.8066	15.3448	15.1199	14.953	14.5682	14.6572	14.7318
sp|P08670|VIME_HUMAN	VIM	Vimentin OS=Homo sapiens OX=9606 GN=VIM PE=1 SV=4	-0.355226	0.343517	0.645176	n.s.	16.3131	16.5703	16.455	16.3626	15.1401	16.2239	16.3197	16.5964
sp|Q53GL0|PKHO1_HUMAN	PLEKHO1	Pleckstrin homology domain-containing family O member 1 OS=Homo sapiens OX=9606 GN=PLEKHO1 PE=1 SV=2	-0.356076	0.00376219	0.0573939	n.s.	16.191	16.1726	16.3865	16.1258	15.8722	15.759	15.8523	15.9682
sp|P54274|TERF1_HUMAN	TERF1	Telomeric repeat-binding factor 1 OS=Homo sapiens OX=9606 GN=TERF1 PE=1 SV=3	-0.356948	0.00352163	0.0554342	n.s.	15.5886	15.279	15.5647	15.4211	15.2222	14.9224	15.0347	15.2463
sp|Q00537|CDK17_HUMAN	CDK17	Cyclin-dependent kinase 17 OS=Homo sapiens OX=9606 GN=CDK17 PE=1 SV=2	-0.35705	0.00222308	0.0423065	n.s.	14.9048	14.8547	14.9664	14.7251	14.6647	14.2887	14.5253	14.5441
sp|O00425|IF2B3_HUMAN	IGF2BP3	Insulin-like growth factor 2 mRNA-binding protein 3 OS=Homo sapiens OX=9606 GN=IGF2BP3 PE=1 SV=2	-0.357855	0.00589928	0.0751664	n.s.	15.5752	15.6525	15.3501	15.3489	14.9702	15.1647	15.1517	15.2087
sp|P17028|ZNF24_HUMAN	ZNF24	Zinc finger protein 24 OS=Homo sapiens OX=9606 GN=ZNF24 PE=1 SV=4	-0.360107	0.00186182	0.0382058	n.s.	15.8159	15.5946	15.6548	15.603	15.4961	15.3351	15.2195	15.1773
sp|Q13310|PABP4_HUMAN	PABPC4	Polyadenylate-binding protein 4 OS=Homo sapiens OX=9606 GN=PABPC4 PE=1 SV=1	-0.360306	0.000819208	0.022468	n.s.	15.5986	15.8959	15.62	15.6059	15.2905	15.379	15.318	15.2917
sp|Q9Y6R0|NUMBL_HUMAN	NUMBL	Numb-like protein OS=Homo sapiens OX=9606 GN=NUMBL PE=1 SV=1	-0.360378	0.0106781	0.103394	n.s.	15.3872	15.0996	15.4522	15.1263	14.9914	14.79	14.8724	14.9701
sp|P57775|FBXW4_HUMAN	FBXW4	F-box/WD repeat-containing protein 4 OS=Homo sapiens OX=9606 GN=FBXW4 PE=1 SV=1	-0.362278	0.0185641	0.149392	n.s.	14.4882	14.4003	14.4709	14.9526	14.3594	14.0445	14.1885	14.2706
sp|O00571|DDX3X_HUMAN	DDX3X	ATP-dependent RNA helicase DDX3X OS=Homo sapiens OX=9606 GN=DDX3X PE=1 SV=3	-0.364275	0.0320902	0.183583	n.s.	16.0895	16.0042	16.111	15.8084	15.4123	15.5247	15.7476	15.8713
sp|O60783|RT14_HUMAN	MRPS14	28S ribosomal protein S14, mitochondrial OS=Homo sapiens OX=9606 GN=MRPS14 PE=1 SV=1	-0.365347	0.000545456	0.017242	n.s.	17.021	16.9027	16.8607	16.7165	16.5501	16.5008	16.423	16.5656
sp|P16402|H13_HUMAN	H1-3	Histone H1.3 OS=Homo sapiens OX=9606 GN=H1-3 PE=1 SV=2	-0.367596	0.047778	0.230671	n.s.	17.4511	17.3692	17.5664	17.3069	17.4089	16.837	16.9499	17.0275
sp|P47897|SYQ_HUMAN	QARS1	Glutamine--tRNA ligase OS=Homo sapiens OX=9606 GN=QARS1 PE=1 SV=1	-0.367738	0.00414929	0.0587806	n.s.	13.6922	13.9311	13.6683	13.8468	13.2155	13.4824	13.3585	13.6111
sp|P62280|RS11_HUMAN	RPS11	40S ribosomal protein S11 OS=Homo sapiens OX=9606 GN=RPS11 PE=1 SV=3	-0.367803	0.21582	0.521379	n.s.	16.5537	16.6339	16.5558	16.2385	15.8088	16.108	16.2063	16.3875
sp|P17096|HMGA1_HUMAN	HMGA1	High mobility group protein HMG-I/HMG-Y OS=Homo sapiens OX=9606 GN=HMGA1 PE=1 SV=3	-0.369337	0.00658952	0.0803232	n.s.	16.5342	16.3134	16.42	16.2694	16.1167	15.92	15.9544	16.0686
sp|Q2TAK8|PWP3A_HUMAN	PWWP3A	PWWP domain-containing DNA repair factor 3A OS=Homo sapiens OX=9606 GN=PWWP3A PE=1 SV=3	-0.36966	0.00231322	0.042692	n.s.	15.8239	15.8787	15.9783	15.8147	15.5781	15.3278	15.4665	15.6446
sp|Q9H9S3|S61A2_HUMAN	SEC61A2	Protein transport protein Sec61 subunit alpha isoform 2 OS=Homo sapiens OX=9606 GN=SEC61A2 PE=2 SV=3	-0.372716	0.00952659	0.0976214	n.s.	16.018	16.1538	15.8047	16.0473	15.8905	15.5114	15.5471	15.584
sp|Q9P0K7|RAI14_HUMAN	RAI14	Ankycorbin OS=Homo sapiens OX=9606 GN=RAI14 PE=1 SV=2	-0.373328	0.0274452	0.16923	n.s.	15.2071	15.0967	15.1711	14.9439	14.5497	14.6675	14.7495	14.9588
sp|Q8TAT2|FGFP3_HUMAN	FGFBP3	Fibroblast growth factor-binding protein 3 OS=Homo sapiens OX=9606 GN=FGFBP3 PE=1 SV=1	-0.375438	0.00159912	0.035932	n.s.	14.7089	14.7445	14.8973	14.7316	14.57	14.1886	14.4306	14.3913
sp|O43822|CF410_HUMAN	CFAP410	Cilia- and flagella-associated protein 410 OS=Homo sapiens OX=9606 GN=CFAP410 PE=1 SV=1	-0.375886	0.0393793	0.205718	n.s.	15.9712	16.3275	16.1077	16.0445	15.8804	15.4901	15.5534	16.0235
sp|P10412|H14_HUMAN	H1-4	Histone H1.4 OS=Homo sapiens OX=9606 GN=H1-4 PE=1 SV=2	-0.37862	0.00274481	0.0453015	n.s.	18.6883	18.4621	18.6479	18.4696	18.4166	18.0219	18.1486	18.1664
sp|Q9BZF2|OSBL7_HUMAN	OSBPL7	Oxysterol-binding protein-related protein 7 OS=Homo sapiens OX=9606 GN=OSBPL7 PE=1 SV=1	-0.379275	0.00146796	0.0342218	n.s.	15.9049	15.8987	15.8551	15.8365	15.5823	15.3336	15.4424	15.6198
sp|Q9BZE4|GTPB4_HUMAN	GTPBP4	GTP-binding protein 4 OS=Homo sapiens OX=9606 GN=GTPBP4 PE=1 SV=3	-0.382582	0.195756	0.492692	n.s.	16.5964	16.6771	16.4224	16.1029	15.4156	16.0499	16.2686	16.5342
sp|P20936|RASA1_HUMAN	RASA1	Ras GTPase-activating protein 1 OS=Homo sapiens OX=9606 GN=RASA1 PE=1 SV=1	-0.38332	0.0505427	0.237436	n.s.	15.425	15.0857	15.8435	15.8625	15.0225	15.2281	15.1225	15.3103
sp|Q6NWY9-3|PR40B-3_HUMAN	PRPF40B	Isoform of Q6NWY9, Isoform 3 of Pre-mRNA-processing factor 40 homolog B OS=Homo sapiens OX=9606 GN=PRPF40B PE=1 SV=1	-0.384671	0.00897266	0.0945424	n.s.	16.0926	15.8251	15.9967	16.0262	15.7988	15.3504	15.5405	15.7122
sp|O95948|ONEC2_HUMAN	ONECUT2	One cut domain family member 2 OS=Homo sapiens OX=9606 GN=ONECUT2 PE=2 SV=2	-0.386376	0.0274651	0.16923	n.s.	14.1952	14.4989	13.9824	13.9065	13.673	13.6238	13.6728	14.0679
sp|P56134|ATPK_HUMAN	ATP5MF	ATP synthase subunit f, mitochondrial OS=Homo sapiens OX=9606 GN=ATP5MF PE=1 SV=3	-0.387781	0.00924337	0.0968477	n.s.	16.0538	15.9853	15.5754	15.6518	15.4371	15.4266	15.564	15.2874
sp|Q96RL1|UIMC1_HUMAN	UIMC1	BRCA1-A complex subunit RAP80 OS=Homo sapiens OX=9606 GN=UIMC1 PE=1 SV=2	-0.388281	0.0188846	0.149871	n.s.	15.6711	15.612	15.4762	15.4089	14.8741	15.0826	15.2214	15.4369
sp|P21817|RYR1_HUMAN	RYR1	Ryanodine receptor 1 OS=Homo sapiens OX=9606 GN=RYR1 PE=1 SV=3	-0.390475	0.129787	0.406378	n.s.	18.6995	18.3354	18.396	18.0305	18.0376	17.8012	18.0316	18.029
sp|Q8WV41|SNX33_HUMAN	SNX33	Sorting nexin-33 OS=Homo sapiens OX=9606 GN=SNX33 PE=1 SV=1	-0.395756	0.00483402	0.0653293	n.s.	15.3097	15.1828	15.0567	15.2258	14.8698	14.5006	14.8249	14.9966
sp|P16401|H15_HUMAN	H1-5	Histone H1.5 OS=Homo sapiens OX=9606 GN=H1-5 PE=1 SV=3	-0.398152	0.421539	0.698817	n.s.	19.2703	19.0302	19.252	18.9527	19.1142	18.5027	18.5647	18.731
sp|Q6UWZ7|ABRX1_HUMAN	ABRAXAS1	BRCA1-A complex subunit Abraxas 1 OS=Homo sapiens OX=9606 GN=ABRAXAS1 PE=1 SV=2	-0.398318	0.200931	0.497473	n.s.	17.4581	17.4455	17.3903	17.1779	16.5332	16.9124	17.1323	17.3007
sp|Q8N5H7|SH2D3_HUMAN	SH2D3C	SH2 domain-containing protein 3C OS=Homo sapiens OX=9606 GN=SH2D3C PE=1 SV=1	-0.398456	0.00433692	0.0608147	n.s.	16.149	16.0475	16.1133	15.9667	15.7243	15.4892	15.6514	15.8177
tr|F8W7C6|F8W7C6_HUMAN	RPL10	Isoform of P27635, 60S ribosomal protein L10 OS=Homo sapiens OX=9606 GN=RPL10 PE=1 SV=2	-0.401332	0.0464311	0.226686	n.s.	14.8738	15.0779	14.9067	14.4806	14.1311	14.2094	14.6157	14.7775
sp|P11387|TOP1_HUMAN	TOP1	DNA topoisomerase 1 OS=Homo sapiens OX=9606 GN=TOP1 PE=1 SV=2	-0.402678	0.0628508	0.271399	n.s.	17.3204	17.1308	17.1684	17.0665	17.073	16.6614	16.6422	16.6987
sp|Q8N4V2|SVOP_HUMAN	SVOP	Synaptic vesicle 2-related protein OS=Homo sapiens OX=9606 GN=SVOP PE=1 SV=1	-0.405253	0.00397625	0.0586659	n.s.	15.2353	15.2828	15.3902	15.3037	14.5989	14.8882	14.9664	15.1374
sp|P25398|RS12_HUMAN	RPS12	40S ribosomal protein S12 OS=Homo sapiens OX=9606 GN=RPS12 PE=1 SV=3	-0.405888	0.0545052	0.248538	n.s.	15.8932	16.1245	15.8579	15.9664	15.1101	15.935	15.5965	15.577
sp|Q06787|FMR1_HUMAN	FMR1	Synaptic functional regulator FMR1 OS=Homo sapiens OX=9606 GN=FMR1 PE=1 SV=1	-0.40861	0.00530666	0.0699983	n.s.	16.1531	16.1097	15.9281	15.9399	15.4645	15.5351	15.5461	15.9507
sp|P51114|FXR1_HUMAN	FXR1	Fragile X mental retardation syndrome-related protein 1 OS=Homo sapiens OX=9606 GN=FXR1 PE=1 SV=3	-0.411715	0.000585439	0.0180375	n.s.	15.5432	15.5285	15.3379	15.2926	15.0078	14.9842	14.9514	15.112
sp|Q9UJ14|GGT7_HUMAN	GGT7	Glutathione hydrolase 7 OS=Homo sapiens OX=9606 GN=GGT7 PE=1 SV=2	-0.415465	0.021655	0.155932	n.s.	15.0917	15.0669	14.9893	14.9731	14.1454	14.6402	14.7292	14.9443
sp|P23435|CBLN1_HUMAN	CBLN1	Cerebellin-1 OS=Homo sapiens OX=9606 GN=CBLN1 PE=1 SV=1	-0.418684	5.32995e-06	0.000451834	n.s.	16.2265	16.1756	16.1804	16.172	15.86	15.7129	15.6986	15.8082
sp|P11940|PABP1_HUMAN	PABPC1	Polyadenylate-binding protein 1 OS=Homo sapiens OX=9606 GN=PABPC1 PE=1 SV=2	-0.419572	0.00416034	0.0587806	n.s.	15.1603	15.3036	15.1115	15.0586	14.4868	14.9491	14.8321	14.6876
sp|P35222|CTNB1_HUMAN	CTNNB1	Catenin beta-1 OS=Homo sapiens OX=9606 GN=CTNNB1 PE=1 SV=1	-0.420144	0.15014	0.431509	n.s.	14.8634	14.762	13.8709	14.8552	13.7112	13.9645	14.4014	14.5939
sp|Q6DN90|IQEC1_HUMAN	IQSEC1	IQ motif and SEC7 domain-containing protein 1 OS=Homo sapiens OX=9606 GN=IQSEC1 PE=1 SV=1	-0.420382	0.00802259	0.0890603	n.s.	15.4618	15.4651	15.7112	15.5935	15.1447	15.0247	15.1122	15.2684
sp|Q5JNZ5|RS26L_HUMAN	RPS26P11	Putative 40S ribosomal protein S26-like 1 OS=Homo sapiens OX=9606 GN=RPS26P11 PE=5 SV=1	-0.424375	0.0822365	0.312773	n.s.	17.0723	17.2774	17.0957	16.6152	16.0506	16.5899	16.8504	16.8722
sp|Q13283|G3BP1_HUMAN	G3BP1	Ras GTPase-activating protein-binding protein 1 OS=Homo sapiens OX=9606 GN=G3BP1 PE=1 SV=1	-0.426262	0.0103179	0.102903	n.s.	14.434	14.7586	14.4099	14.2652	13.7223	14.15	14.1798	14.1106
sp|Q8NCB2|CAMKV_HUMAN	CAMKV	CaM kinase-like vesicle-associated protein OS=Homo sapiens OX=9606 GN=CAMKV PE=2 SV=2	-0.426352	0.00178148	0.0378026	n.s.	15.4972	15.2439	15.4778	15.4351	15.1544	14.9086	14.9352	14.9504
tr|A0A494BZV2|A0A494BZV2_HUMAN	MPRIP	Isoform of Q6WCQ1, Myosin phosphatase Rho-interacting protein OS=Homo sapiens OX=9606 GN=MPRIP PE=1 SV=1	-0.430976	0.016238	0.133779	n.s.	15.3114	15.2602	15.2204	15.0331	14.5579	14.7003	14.8446	14.9984
sp|Q02543|RL18A_HUMAN	RPL18A	60S ribosomal protein L18a OS=Homo sapiens OX=9606 GN=RPL18A PE=1 SV=2	-0.431949	0.000499738	0.0160692	n.s.	16.1297	16.1444	16.0271	15.9839	15.4294	15.6066	15.7192	15.8022
sp|Q8TAQ2|SMRC2_HUMAN	SMARCC2	SWI/SNF complex subunit SMARCC2 OS=Homo sapiens OX=9606 GN=SMARCC2 PE=1 SV=1	-0.432284	0.00610055	0.075875	n.s.	16.0228	15.7535	15.6758	15.7824	15.0403	15.5428	15.4713	15.451
sp|O15062|ZBTB5_HUMAN	ZBTB5	Zinc finger and BTB domain-containing protein 5 OS=Homo sapiens OX=9606 GN=ZBTB5 PE=1 SV=1	-0.436197	0.000298332	0.0123856	n.s.	14.7468	14.6179	14.8573	14.5274	14.1729	14.2286	14.2868	14.3164
sp|A0A0A0MRZ7|KVD26_HUMAN	IGKV2D-26	Immunoglobulin kappa variable 2D-26 OS=Homo sapiens OX=9606 GN=IGKV2D-26 PE=3 SV=1	-0.4418	0.00152775	0.034747	n.s.	18.4744	18.3486	18.2367	18.0705	17.7507	17.7751	17.9283	17.9089
sp|P78539|SRPX_HUMAN	SRPX	Sushi repeat-containing protein SRPX OS=Homo sapiens OX=9606 GN=SRPX PE=1 SV=1	-0.442595	0.00414993	0.0587806	n.s.	15.3078	15.2333	15.2993	15.1072	15.0921	14.5952	14.6401	14.8498
tr|M0R1N4|M0R1N4_HUMAN	ZNF836	Isoform of Q6ZNA1, HCG26676 OS=Homo sapiens OX=9606 GN=ZNF836 PE=4 SV=1	-0.443244	0.151641	0.431771	n.s.	17.1535	17.0065	17.0507	16.5697	16.0152	16.6171	16.7088	16.6663
sp|P27635|RL10_HUMAN	RPL10	60S ribosomal protein L10 OS=Homo sapiens OX=9606 GN=RPL10 PE=1 SV=4	-0.4442	0.0108009	0.103539	n.s.	15.9945	16.2974	15.9571	15.9583	15.6327	15.4522	15.3939	15.9519
sp|P05387|RLA2_HUMAN	RPLP2	60S acidic ribosomal protein P2 OS=Homo sapiens OX=9606 GN=RPLP2 PE=1 SV=1	-0.44964	0.000481063	0.0160692	n.s.	15.2937	15.3349	15.0568	15.1223	14.6726	14.7701	14.7087	14.8578
sp|P18621|RL17_HUMAN	RPL17	60S ribosomal protein L17 OS=Homo sapiens OX=9606 GN=RPL17 PE=1 SV=3	-0.449906	0.118483	0.390847	n.s.	18.0416	18.2	18.1418	17.7826	16.9422	17.5079	17.8697	18.0465
sp|Q96EH5|RL39L_HUMAN	RPL39L	60S ribosomal protein L39-like OS=Homo sapiens OX=9606 GN=RPL39L PE=1 SV=3	-0.454249	0.040039	0.206279	n.s.	16.8958	16.8537	16.7159	16.1607	15.9058	16.127	16.3353	16.441
sp|O15020|SPTN2_HUMAN	SPTBN2	Spectrin beta chain, non-erythrocytic 2 OS=Homo sapiens OX=9606 GN=SPTBN2 PE=1 SV=3	-0.460947	0.00338424	0.0548835	n.s.	15.9996	15.8831	15.9138	15.7753	15.3207	15.3919	15.4033	15.6121
sp|Q9BRS2|RIOK1_HUMAN	RIOK1	Serine/threonine-protein kinase RIO1 OS=Homo sapiens OX=9606 GN=RIOK1 PE=1 SV=2	-0.465427	0.057998	0.257539	n.s.	14.2921	14.5087	14.2818	13.9066	13.267	13.6621	13.9014	14.297
sp|Q9UJK0|TSR3_HUMAN	TSR3	18S rRNA aminocarboxypropyltransferase OS=Homo sapiens OX=9606 GN=TSR3 PE=1 SV=1	-0.466043	0.000474947	0.0160692	n.s.	15.9223	15.7499	15.7644	15.7526	15.1786	15.2263	15.3837	15.5364
sp|Q6V1P9|PCD23_HUMAN	DCHS2	Protocadherin-23 OS=Homo sapiens OX=9606 GN=DCHS2 PE=2 SV=2	-0.466235	0.00832816	0.0913649	n.s.	21.2805	20.9259	20.721	20.5847	20.2988	20.4327	20.5028	20.4129
sp|Q12926|ELAV2_HUMAN	ELAVL2	ELAV-like protein 2 OS=Homo sapiens OX=9606 GN=ELAVL2 PE=1 SV=2	-0.469994	0.000145103	0.00751713	n.s.	15.6225	15.7515	15.5139	15.8416	15.2883	15.1995	15.1841	15.1776
sp|Q9Y2W1|TR150_HUMAN	THRAP3	Thyroid hormone receptor-associated protein 3 OS=Homo sapiens OX=9606 GN=THRAP3 PE=1 SV=2	-0.47253	0.272575	0.586455	n.s.	17.4287	17.0852	17.1698	17.7891	17.1895	15.6944	17.6032	17.0954
sp|P27216|ANX13_HUMAN	ANXA13	Annexin A13 OS=Homo sapiens OX=9606 GN=ANXA13 PE=1 SV=3	-0.475327	0.000201793	0.00964984	n.s.	19.6325	19.8893	19.8282	19.7231	19.4451	19.213	19.3274	19.1863
sp|O15235|RT12_HUMAN	MRPS12	28S ribosomal protein S12, mitochondrial OS=Homo sapiens OX=9606 GN=MRPS12 PE=1 SV=1	-0.476508	0.0265022	0.168387	n.s.	16.3498	16.6519	16.283	15.8657	15.4653	15.7748	15.9366	16.0676
sp|Q9BXS6|NUSAP_HUMAN	NUSAP1	Nucleolar and spindle-associated protein 1 OS=Homo sapiens OX=9606 GN=NUSAP1 PE=1 SV=1	-0.4834	0.0292221	0.171922	n.s.	15.8001	15.8207	16.5461	16.3392	15.7182	15.5937	15.6505	15.6101
sp|Q9H5Z6|F124B_HUMAN	FAM124B	Protein FAM124B OS=Homo sapiens OX=9606 GN=FAM124B PE=1 SV=3	-0.486115	0.140631	0.421107	n.s.	18.403	18.1216	17.9929	18.0146	17.9457	17.3785	17.5024	17.7611
sp|P60468|SC61B_HUMAN	SEC61B	Protein transport protein Sec61 subunit beta OS=Homo sapiens OX=9606 GN=SEC61B PE=1 SV=2	-0.487097	0.0201907	0.155932	n.s.	16.5665	16.6774	16.4413	16.3054	15.7168	16.0023	16.1724	16.1507
sp|P62913|RL11_HUMAN	RPL11	60S ribosomal protein L11 OS=Homo sapiens OX=9606 GN=RPL11 PE=1 SV=2	-0.499897	0.000455512	0.0160692	n.s.	17.8123	17.7543	17.7908	17.4877	17.1531	17.102	17.2181	17.3723
sp|P20592|MX2_HUMAN	MX2	Interferon-induced GTP-binding protein Mx2 OS=Homo sapiens OX=9606 GN=MX2 PE=1 SV=1	-0.504765	0.0244289	0.16663	n.s.	16.7131	16.4634	16.7812	16.6195	15.6574	16.3666	16.3408	16.1934
sp|P21741|MK_HUMAN	MDK	Midkine OS=Homo sapiens OX=9606 GN=MDK PE=1 SV=1	-0.505405	0.0150392	0.12723	n.s.	16.7722	16.7364	16.6423	16.4793	16.53	15.8821	16.0608	16.1356
sp|P07305|H10_HUMAN	H1-0	Histone H1.0 OS=Homo sapiens OX=9606 GN=H1-0 PE=1 SV=3	-0.520065	0.0395347	0.205718	n.s.	17.7512	17.4917	17.7553	17.4952	17.2244	16.8425	17.1127	17.2335
sp|P24278|ZBT25_HUMAN	ZBTB25	Zinc finger and BTB domain-containing protein 25 OS=Homo sapiens OX=9606 GN=ZBTB25 PE=1 SV=2	-0.520518	0.0631468	0.271399	n.s.	13.9288	14.3773	13.9739	13.9155	13.1427	13.2343	13.4351	14.3013
sp|P61513|RL37A_HUMAN	RPL37A	60S ribosomal protein L37a OS=Homo sapiens OX=9606 GN=RPL37A PE=1 SV=2	-0.525304	0.000238261	0.010838	n.s.	14.4396	14.33	14.6742	14.3438	13.8361	13.8787	14.0731	13.8984
sp|P40967|PMEL_HUMAN	PMEL	Melanocyte protein PMEL OS=Homo sapiens OX=9606 GN=PMEL PE=1 SV=2	-0.536125	0.0002911	0.0123856	n.s.	18.1368	18.3562	17.9706	18.12	17.7013	17.4556	17.564	17.7183
sp|Q92765|SFRP3_HUMAN	FRZB	Secreted frizzled-related protein 3 OS=Homo sapiens OX=9606 GN=FRZB PE=1 SV=2	-0.558593	0.0214562	0.155932	n.s.	16.9463	16.8994	16.2042	16.4784	15.9871	15.8166	15.9784	16.5118
sp|Q9Y4X4|KLF12_HUMAN	KLF12	Krueppel-like factor 12 OS=Homo sapiens OX=9606 GN=KLF12 PE=1 SV=2	-0.56648	0.000184894	0.00907442	n.s.	15.2771	15.0742	15.1905	14.9982	14.4369	14.433	14.7343	14.6698
sp|Q9H336|CRLD1_HUMAN	CRISPLD1	Cysteine-rich secretory protein LCCL domain-containing 1 OS=Homo sapiens OX=9606 GN=CRISPLD1 PE=2 SV=1	-0.594494	0.0075103	0.0859308	n.s.	14.8589	14.7381	14.5372	14.5002	14.5659	13.7121	14.0071	13.9712
sp|Q9Y5X1|SNX9_HUMAN	SNX9	Sorting nexin-9 OS=Homo sapiens OX=9606 GN=SNX9 PE=1 SV=1	-0.620541	0.00457075	0.0631441	n.s.	16.6337	16.312	16.595	16.5472	16.0869	15.5588	15.8396	16.1203
sp|A0A0J9YWL9|TX13C_HUMAN	TEX13C	Putative testis-expressed protein 13C OS=Homo sapiens OX=9606 GN=TEX13C PE=5 SV=1	-0.640601	0.0157613	0.131227	n.s.	15.8622	16.7314	16.7786	16.7175	15.6739	15.7857	16.2179	15.8497
sp|Q15233|NONO_HUMAN	NONO	Non-POU domain-containing octamer-binding protein OS=Homo sapiens OX=9606 GN=NONO PE=1 SV=4	-0.885646	0.00499999	0.0670863	n.s.	16.7166	16.8154	16.491	16.4023	15.5991	15.6885	15.7174	15.8778
sp|Q8NFC6|BD1L1_HUMAN	BOD1L1	Biorientation of chromosomes in cell division protein 1-like 1 OS=Homo sapiens OX=9606 GN=BOD1L1 PE=1 SV=2	-0.889443	0.0996056	0.351827	n.s.	14.9101	16.5614	17.1125	15.0265	14.9792	14.9582	15.409	14.7063
sp|P62987|RL40_HUMAN	UBA52	Ubiquitin-60S ribosomal protein L40 OS=Homo sapiens OX=9606 GN=UBA52 PE=1 SV=2	-1.36166	0.396643	0.683677	n.s.	19.3994	19.1839	15.2819	19.2374	0	14.4127	16.1625	20.1668
sp|P51116|FXR2_HUMAN	FXR2	Fragile X mental retardation syndrome-related protein 2 OS=Homo sapiens OX=9606 GN=FXR2 PE=1 SV=2	-0.61737	0.00030549	0.0123856	down	16.0674	16.1507	15.9257	15.8014	15.3815	15.2935	15.3236	15.4772
sp|P30419|NMT1_HUMAN	NMT1	Glycylpeptide N-tetradecanoyltransferase 1 OS=Homo sapiens OX=9606 GN=NMT1 PE=1 SV=2	-0.63159	7.69248e-05	0.00494706	down	16.0305	15.8381	15.902	15.6799	15.1542	15.1371	15.2141	15.4188
sp|Q15072|OZF_HUMAN	ZNF146	Zinc finger protein OZF OS=Homo sapiens OX=9606 GN=ZNF146 PE=1 SV=2	-0.710086	5.36856e-05	0.00358357	down	17.0218	16.9021	16.7137	16.7065	15.9203	16.1223	16.2114	16.2497
sp|Q9H1E3|NUCKS_HUMAN	NUCKS1	Nuclear ubiquitous casein and cyclin-dependent kinase substrate 1 OS=Homo sapiens OX=9606 GN=NUCKS1 PE=1 SV=1	-0.715762	0.000333267	0.0129488	down	16.8426	16.826	16.405	16.6516	16.0914	15.7404	16.0058	16.0245
sp|Q14444|CAPR1_HUMAN	CAPRIN1	Caprin-1 OS=Homo sapiens OX=9606 GN=CAPRIN1 PE=1 SV=2	-0.815979	2.23214e-05	0.00173456	down	15.5637	15.6376	15.4317	15.3493	14.5143	14.6626	14.6753	14.8663
sp|P23246|SFPQ_HUMAN	SFPQ	Splicing factor, proline- and glutamine-rich OS=Homo sapiens OX=9606 GN=SFPQ PE=1 SV=2	-0.926835	0.000129536	0.00710542	down	17.3132	17.4488	16.9574	17.0647	16.2311	16.1785	16.2035	16.4636
sp|Q9UJW0|DCTN4_HUMAN	DCTN4	Dynactin subunit 4 OS=Homo sapiens OX=9606 GN=DCTN4 PE=1 SV=1	-1.5073	2.57376e-06	0.000282357	down	14.4654	14.6792	14.7639	14.72	12.8413	13.2689	13.0013	13.4878

## Sheet: 5b
Reference	Gene Symbol	Annotation	Log2 Fold-change WT-Control	Log2 Fold-change KO-Control	Log2 Fold-change DKO-Control	Log2 Fold-change DKO2-Control	Log2 Fold-change KO-WT	Log2 Fold-change DKO-WT	Log2 Fold-change DKO2-WT	p-val WT-Control	p-val KO-Control	p-val DKO-Control	p-val DKO2-Control	p-val KO-WT	p-val DKO-WT	p-val DKO2-WT	q-val WT-Control	q-val KO-Control	q-val DKO-Control	q-val DKO2-Control	q-val KO-WT	q-val DKO-WT	q-val DKO2-WT	Significant WT-Control	Significant KO-Control	Significant DKO-Control	Significant DKO2-Control	Significant KO-WT	Significant DKO-WT	Significant DKO2-WT	Protein quant (log2) Control_rep1	Protein quant (log2) Control_rep2	Protein quant (log2) Control_rep3	Protein quant (log2) WT_rep1	Protein quant (log2) WT_rep2	Protein quant (log2) WT_rep3	Protein quant (log2) KO_rep1	Protein quant (log2) KO_rep2	Protein quant (log2) KO_rep3	Protein quant (log2) DKO_rep1	Protein quant (log2) DKO_rep2	Protein quant (log2) DKO_rep3	Protein quant (log2) DKO2_rep1	Protein quant (log2) DKO2_rep2	Protein quant (log2) DKO2_rep3
sp|A0A024RBG1|NUD4B_HUMAN	NUDT4B	Diphosphoinositol polyphosphate phosphohydrolase NUDT4B OS=Homo sapiens OX=9606 GN=NUDT4B PE=3 SV=1	-0.0256133	-0.0342659	0.0628528	0.0304085	-0.0086526	0.0884661	0.0560217	0.559248	0.435074	0.154157	0.488331	0.843461	0.0462807	0.203421	0.982189	0.744342	0.487377	0.765602	0.967334	0.369434	0.587552	n.s.	n.s.	n.s.	n.s.	n.s.	n.s.	n.s.	15.5286	15.5718	15.6209	15.4981	15.5755	15.5708	15.538	15.5749	15.5056	15.5505	15.7003	15.6592	15.6034	15.5597	15.6495
sp|A0A0B4J2D5|GAL3B_HUMAN	GATD3B	Putative glutamine amidotransferase-like class 1 domain-containing protein 3B, mitochondrial OS=Homo sapiens OX=9606 GN=GATD3B PE=5 SV=1	0.0493188	0.0602109	0.106849	0.0566368	0.0108921	0.0575301	0.00731796	0.287782	0.197404	0.0281217	0.224239	0.811894	0.217282	0.872917	0.942779	0.530798	0.213426	0.553614	0.957402	0.651205	0.962778	n.s.	n.s.	n.s.	n.s.	n.s.	n.s.	n.s.	15.0975	15.1401	15.1108	15.1765	15.109	15.2107	15.0952	15.2631	15.1707	15.212	15.1494	15.3075	15.1659	15.2135	15.1389
sp|A0A1B0GUW7|SIM27_HUMAN	SMIM27	Small integral membrane protein 27 OS=Homo sapiens OX=9606 GN=SMIM27 PE=3 SV=1	0.0184872	0.165811	-0.00233522	0.193291	0.147323	-0.0208224	0.174804	0.897185	0.254195	0.986975	0.186293	0.309371	0.88429	0.23017	0.996893	0.597616	0.996857	0.506719	0.73048	0.971305	0.616263	n.s.	n.s.	n.s.	n.s.	n.s.	n.s.	n.s.	13.8064	13.5867	14.0083	13.7463	13.9452	13.7654	13.7012	14.1637	14.034	13.7255	13.7051	13.9638	14.3321	13.8756	13.7736
sp|A0A1B0GV03|GG6L7_HUMAN	GOLGA6L7	Golgin subfamily A member 6-like protein 7 OS=Homo sapiens OX=9606 GN=GOLGA6L7 PE=3 SV=1	-0.0813307	0.150582	0.252047	0.176678	0.231913	0.333378	0.258008	0.404507	0.130458	0.0156667	0.0790537	0.0246469	0.0022807	0.013668	0.963726	0.428829	0.162652	0.347497	0.250069	0.0782308	0.181605	n.s.	n.s.	n.s.	n.s.	n.s.	n.s.	n.s.	16.8421	16.5982	16.5506	16.6553	16.6242	16.4675	16.8363	16.822	16.7844	16.9269	17.0378	16.7824	16.863	16.9082	16.7498
sp|A0AVF1|IFT56_HUMAN	TTC26	Intraflagellar transport protein 56 OS=Homo sapiens OX=9606 GN=TTC26 PE=2 SV=1	-0.0407302	0.0823684	-0.0108075	-0.0376666	0.123099	0.0299227	0.00306363	0.650599	0.363469	0.904109	0.675202	0.179797	0.739025	0.972752	0.985642	0.694054	0.972635	0.864016	0.602325	0.935122	0.991376	n.s.	n.s.	n.s.	n.s.	n.s.	n.s.	n.s.	14.3772	14.4456	14.6811	14.622	14.4489	14.3108	14.6128	14.575	14.5633	14.407	14.5609	14.5036	14.5503	14.3325	14.5081
sp|A0AVT1|UBA6_HUMAN	UBA6	Ubiquitin-like modifier-activating enzyme 6 OS=Homo sapiens OX=9606 GN=UBA6 PE=1 SV=1	0.00685403	0.0492433	0.0561485	0.0788008	0.0423893	0.0492944	0.0719468	0.82633	0.125798	0.0834669	0.0187601	0.184286	0.125428	0.0300757	0.996139	0.419394	0.371041	0.174966	0.607957	0.557487	0.26093	n.s.	n.s.	n.s.	n.s.	n.s.	n.s.	n.s.	15.7623	15.7346	15.7595	15.7722	15.7432	15.7614	15.778	15.8269	15.7991	15.8172	15.7664	15.8412	15.8185	15.8711	15.8032
sp|A0FGR8|ESYT2_HUMAN	ESYT2	Extended synaptotagmin-2 OS=Homo sapiens OX=9606 GN=ESYT2 PE=1 SV=1	0.0189668	0.1354	0.0643765	0.149168	0.116433	0.0454097	0.130201	0.702025	0.00792451	0.196845	0.003634	0.0214529	0.361015	0.010509	0.989123	0.0920186	0.539941	0.0753094	0.234442	0.758181	0.161033	n.s.	n.s.	n.s.	n.s.	n.s.	n.s.	n.s.	15.0221	15.0155	14.9161	14.9783	14.939	15.0932	15.1555	15.1413	15.063	15.0201	15.0087	15.118	15.1275	15.1384	15.1354
sp|A0JLT2|MED19_HUMAN	MED19	Mediator of RNA polymerase II transcription subunit 19 OS=Homo sapiens OX=9606 GN=MED19 PE=1 SV=2	-0.0749737	-0.0971994	0.0737049	-0.148748	-0.0222257	0.148679	-0.0737743	0.648039	0.554681	0.653574	0.368751	0.892098	0.36897	0.653271	0.985642	0.818202	0.877067	0.679637	0.981138	0.764179	0.888348	n.s.	n.s.	n.s.	n.s.	n.s.	n.s.	n.s.	12.7258	12.4762	12.8516	12.7577	12.3807	12.6903	12.582	12.5561	12.624	12.6524	12.9413	12.681	12.007	12.7404	12.86
sp|A0JNW5|UH1BL_HUMAN	UHRF1BP1L	UHRF1-binding protein 1-like OS=Homo sapiens OX=9606 GN=UHRF1BP1L PE=1 SV=2	0.0368443	-0.0237901	-0.0293551	-0.0603587	-0.0606343	-0.0661994	-0.097203	0.489435	0.654242	0.581005	0.262213	0.260108	0.220268	0.0778851	0.977605	0.870694	0.842572	0.591206	0.691076	0.652229	0.397902	n.s.	n.s.	n.s.	n.s.	n.s.	n.s.	n.s.	15.1347	15.3088	15.176	15.1997	15.1958	15.3345	15.2098	15.1486	15.1898	15.1937	15.1099	15.2279	15.0725	15.1742	15.1918
sp|A0MZ66|SHOT1_HUMAN	SHTN1	Shootin-1 OS=Homo sapiens OX=9606 GN=SHTN1 PE=1 SV=4	0.0306223	0.0303133	0.119281	0.0236924	-0.000309032	0.0886582	-0.00692988	0.491687	0.496017	0.0128797	0.593834	0.99443	0.0559842	0.875642	0.977605	0.784937	0.14809	0.828779	0.999424	0.401188	0.963558	n.s.	n.s.	n.s.	n.s.	n.s.	n.s.	n.s.	15.7747	15.793	15.7156	15.7083	15.7789	15.8881	15.7643	15.8025	15.8075	15.8349	15.9131	15.8932	15.7511	15.8233	15.7801
sp|A0PJW6|TM223_HUMAN	TMEM223	Transmembrane protein 223 OS=Homo sapiens OX=9606 GN=TMEM223 PE=1 SV=1	-0.00851675	-0.00787499	0.0385177	0.0176175	0.000641763	0.0470344	0.0261342	0.914423	0.920848	0.627937	0.82417	0.993538	0.554564	0.741892	0.999405	0.976313	0.865398	0.934185	0.999424	0.862842	0.917211	n.s.	n.s.	n.s.	n.s.	n.s.	n.s.	n.s.	15.9929	16.1053	16.0467	16.0326	16.0224	16.0643	16.0133	16.0356	16.0723	16.0226	16.121	16.1169	16.0717	15.9905	16.1356
sp|A1A4S6|RHG10_HUMAN	ARHGAP10	Rho GTPase-activating protein 10 OS=Homo sapiens OX=9606 GN=ARHGAP10 PE=1 SV=1	0.0574749	0.0681389	0.0803651	0.0806713	0.010664	0.0228902	0.0231964	0.455089	0.377205	0.299466	0.297678	0.889023	0.764745	0.761699	0.973697	0.704101	0.651544	0.622768	0.98085	0.942291	0.925098	n.s.	n.s.	n.s.	n.s.	n.s.	n.s.	n.s.	15.6988	15.7112	15.862	15.8115	15.8047	15.8283	15.7718	15.8693	15.8354	15.8432	15.8171	15.8528	15.8176	15.8922	15.8042
sp|A1A5C7|S22AN_HUMAN	SLC22A23	Solute carrier family 22 member 23 OS=Homo sapiens OX=9606 GN=SLC22A23 PE=1 SV=2	-0.0363281	0.172319	0.0554404	-0.10869	0.208647	0.0917685	-0.0723622	0.658827	0.0460476	0.501812	0.194878	0.018034	0.270882	0.382562	0.986019	0.25017	0.794477	0.517863	0.212711	0.692882	0.755028	n.s.	n.s.	n.s.	n.s.	n.s.	n.s.	n.s.	16.5397	16.4511	16.4661	16.3437	16.4883	16.5158	16.6431	16.6463	16.6844	16.6311	16.5135	16.4785	16.2857	16.3292	16.5159
sp|A1L020|MEX3A_HUMAN	MEX3A	RNA-binding protein MEX3A OS=Homo sapiens OX=9606 GN=MEX3A PE=1 SV=1	-0.121616	-0.068577	-0.0523772	-0.0640555	0.0530387	0.0692384	0.0575601	0.0443769	0.240639	0.366714	0.272025	0.360817	0.236287	0.32223	0.760053	0.580395	0.707716	0.602231	0.768587	0.66389	0.703771	n.s.	n.s.	n.s.	n.s.	n.s.	n.s.	n.s.	15.4232	15.359	15.354	15.3745	15.213	15.1839	15.35	15.3341	15.2463	15.4017	15.289	15.2883	15.3201	15.2301	15.3939
sp|A1L0T0|HACL2_HUMAN	ILVBL	2-hydroxyacyl-CoA lyase 2 OS=Homo sapiens OX=9606 GN=ILVBL PE=1 SV=2	0.0852058	0.0572991	0.0302786	-0.0637289	-0.0279067	-0.0549272	-0.148935	0.0373842	0.149492	0.437676	0.111034	0.473906	0.166201	0.000885859	0.732249	0.460555	0.753005	0.404919	0.828552	0.603952	0.0473475	n.s.	n.s.	n.s.	n.s.	n.s.	n.s.	n.s.	15.4098	15.4511	15.4184	15.5298	15.4567	15.5484	15.5111	15.4631	15.4771	15.4816	15.3659	15.5226	15.3636	15.3964	15.3281
sp|A1X283|SPD2B_HUMAN	SH3PXD2B	SH3 and PX domain-containing protein 2B OS=Homo sapiens OX=9606 GN=SH3PXD2B PE=1 SV=3	0.11815	0.088169	0.109127	0.0944581	-0.0299812	-0.0090236	-0.0236922	5.63082e-06	0.000599597	2.54471e-05	0.000244807	0.23617	0.720946	0.348845	0.00498551	0.0171203	0.002344	0.015204	0.668552	0.928939	0.7262	n.s.	n.s.	n.s.	n.s.	n.s.	n.s.	n.s.	15.4741	15.5285	15.4858	15.5937	15.6256	15.6235	15.5585	15.5892	15.6051	15.5652	15.6042	15.6463	15.5989	15.6061	15.5668
sp|A1Z1Q3-1|MACD2-1_HUMAN	MACROD2	Isoform of A1Z1Q3, Isoform 1 of ADP-ribose glycohydrolase MACROD2 OS=Homo sapiens OX=9606 GN=MACROD2 PE=1 SV=2	0.144252	0.151364	0.110443	0.132456	0.00711198	-0.0338089	-0.0117961	0.0713344	0.0590501	0.163232	0.0965176	0.927424	0.665427	0.879927	0.787954	0.285192	0.497367	0.382247	0.987673	0.911482	0.964706	n.s.	n.s.	n.s.	n.s.	n.s.	n.s.	n.s.	14.143	14.1725	14.2008	14.2203	14.3549	14.3737	14.4869	14.2289	14.2545	14.2522	14.3321	14.2633	14.276	14.3319	14.3057
sp|A2A3K4|PTPC1_HUMAN	PTPDC1	Protein tyrosine phosphatase domain-containing protein 1 OS=Homo sapiens OX=9606 GN=PTPDC1 PE=1 SV=1	-0.11756	-0.0666568	0.00853179	-0.0156661	0.0509034	0.126092	0.101894	0.119005	0.366841	0.907112	0.830418	0.488889	0.0959604	0.173426	0.846539	0.697278	0.973051	0.936843	0.835504	0.504608	0.552895	n.s.	n.s.	n.s.	n.s.	n.s.	n.s.	n.s.	15.8091	15.7743	15.672	15.614	15.5383	15.7503	15.5482	15.7161	15.791	15.7476	15.7162	15.8171	15.6099	15.8338	15.7646
sp|A2AJT9|BCLA3_HUMAN	BCLAF3	BCLAF1 and THRAP3 family member 3 OS=Homo sapiens OX=9606 GN=BCLAF3 PE=1 SV=1	-0.00581577	-0.122962	-0.0587671	0.0501758	-0.117146	-0.0529513	0.0559916	0.93122	0.0727716	0.384993	0.457771	0.0868957	0.433428	0.407669	0.999405	0.319883	0.718948	0.74497	0.446348	0.803719	0.768873	n.s.	n.s.	n.s.	n.s.	n.s.	n.s.	n.s.	14.0837	13.9574	14.079	14.0531	14.0427	14.0069	13.8244	14.0112	13.9157	13.9728	13.9637	14.0074	14.1753	14.1414	13.954
sp|A2RRP1|NBAS_HUMAN	NBAS	Neuroblastoma-amplified sequence OS=Homo sapiens OX=9606 GN=NBAS PE=1 SV=2	0.0432241	0.0352156	0.00983091	0.00818368	-0.00800843	-0.0333932	-0.0350404	0.410239	0.501059	0.850233	0.875083	0.877735	0.523233	0.503168	0.96386	0.787516	0.952735	0.956619	0.978604	0.847272	0.820074	n.s.	n.s.	n.s.	n.s.	n.s.	n.s.	n.s.	15.9759	16.0185	16.084	16.1222	16.0778	16.0081	16.1577	16.0164	16.0101	16.0407	16.0321	16.0352	16.0291	16.0303	16.0437
sp|A2RTX5|SYTC2_HUMAN	TARS3	Threonine--tRNA ligase 2, cytoplasmic OS=Homo sapiens OX=9606 GN=TARS3 PE=1 SV=1	0.00609355	0.0514655	0.0525335	0.0830411	0.045372	0.04644	0.0769475	0.867953	0.170229	0.161939	0.032586	0.224231	0.21391	0.0459844	0.996139	0.492427	0.496104	0.228389	0.658397	0.647575	0.315994	n.s.	n.s.	n.s.	n.s.	n.s.	n.s.	n.s.	14.9776	14.9982	15.1114	15.0758	15.0171	15.0127	15.1137	15.0922	15.0358	15.0496	15.1374	15.0578	15.1543	15.0978	15.0842
sp|A2RU67|F234B_HUMAN	FAM234B	Protein FAM234B OS=Homo sapiens OX=9606 GN=FAM234B PE=1 SV=1	-0.0795485	0.125303	-0.0120101	-0.00075226	0.204852	0.0675384	0.0787963	0.379191	0.171938	0.893367	0.9933	0.0312192	0.454074	0.383629	0.960443	0.494151	0.9694	0.997089	0.28087	0.81626	0.755687	n.s.	n.s.	n.s.	n.s.	n.s.	n.s.	n.s.	15.0642	15.1576	15.2834	15.3067	15.0009	14.9589	15.3628	15.2442	15.2741	15.103	15.2493	15.1168	15.2683	15.0228	15.2118
sp|A2RUC4|TYW5_HUMAN	TYW5	tRNA wybutosine-synthesizing protein 5 OS=Homo sapiens OX=9606 GN=TYW5 PE=1 SV=1	0.0890882	0.0829685	0.100864	0.105477	-0.00611977	0.011776	0.0163889	0.160447	0.190561	0.113063	0.0979152	0.922398	0.851329	0.794251	0.877048	0.522307	0.426746	0.384114	0.986282	0.964464	0.935258	n.s.	n.s.	n.s.	n.s.	n.s.	n.s.	n.s.	15.479	15.3011	15.4073	15.5086	15.4757	15.4703	15.4636	15.6082	15.3645	15.4606	15.5094	15.52	15.5442	15.4373	15.5224
sp|A2RUS2|DEND3_HUMAN	DENND3	DENN domain-containing protein 3 OS=Homo sapiens OX=9606 GN=DENND3 PE=1 SV=2	-0.204093	0.0917065	0.00299873	0.111881	0.295799	0.207092	0.315974	0.0894563	0.43211	0.979346	0.339666	0.0175803	0.0851675	0.0119534	0.805483	0.742182	0.994633	0.660025	0.210351	0.479524	0.168969	n.s.	n.s.	n.s.	n.s.	n.s.	n.s.	n.s.	14.1234	14.0156	14.0442	13.7186	14.1615	13.6909	14.3044	14.0716	14.0823	14.1262	14.0594	14.0066	14.3282	14.0139	14.1768
sp|A3KMH1|VWA8_HUMAN	VWA8	von Willebrand factor A domain-containing protein 8 OS=Homo sapiens OX=9606 GN=VWA8 PE=1 SV=2	-0.0277625	0.0332829	0.00648544	0.0283768	0.0610454	0.0342479	0.0561393	0.335719	0.248795	0.821808	0.32517	0.0353755	0.235401	0.052723	0.953889	0.588975	0.944095	0.648378	0.29714	0.663396	0.333439	n.s.	n.s.	n.s.	n.s.	n.s.	n.s.	n.s.	14.5764	14.55	14.5457	14.5119	14.5267	14.5503	14.6442	14.5633	14.5645	14.5749	14.5316	14.5851	14.5802	14.5819	14.5952
sp|A3KN83|SBNO1_HUMAN	SBNO1	Protein strawberry notch homolog 1 OS=Homo sapiens OX=9606 GN=SBNO1 PE=1 SV=1	-0.00370108	0.0191258	0.0626808	0.0933926	0.0228269	0.0663818	0.0970936	0.919308	0.601825	0.0975618	0.0174703	0.534043	0.0805306	0.0139709	0.999405	0.845112	0.395398	0.167903	0.852099	0.471075	0.184539	n.s.	n.s.	n.s.	n.s.	n.s.	n.s.	n.s.	14.7579	14.7871	14.7649	14.7954	14.7218	14.7815	14.7854	14.7822	14.7996	14.8247	14.9087	14.7645	14.8579	14.8881	14.844
sp|A4D126|ISPD_HUMAN	CRPPA	D-ribitol-5-phosphate cytidylyltransferase OS=Homo sapiens OX=9606 GN=CRPPA PE=1 SV=2	-0.0163788	-0.100523	-0.0704046	-0.041998	-0.0841444	-0.0540259	-0.0256193	0.776612	0.0926968	0.230604	0.469383	0.15501	0.354069	0.657646	0.993605	0.361871	0.576407	0.753477	0.565993	0.753244	0.890536	n.s.	n.s.	n.s.	n.s.	n.s.	n.s.	n.s.	15.0349	15.0689	15.1046	14.9908	15.0747	15.0938	15.0271	14.9142	14.9655	14.9957	15.0064	14.995	15.0536	14.8869	15.142
sp|A4D161|F221A_HUMAN	FAM221A	Protein FAM221A OS=Homo sapiens OX=9606 GN=FAM221A PE=1 SV=1	-0.096279	-0.310172	0.0959252	-0.0754765	-0.213893	0.192204	0.0208025	0.342976	0.0052452	0.344714	0.45528	0.0431865	0.0666406	0.835907	0.954203	0.070492	0.688543	0.74497	0.329391	0.432794	0.950849	n.s.	n.s.	n.s.	n.s.	n.s.	n.s.	n.s.	13.4301	13.4758	13.1789	13.2344	13.2417	13.3199	13.0568	13.0825	13.015	13.3739	13.3949	13.6038	13.1994	13.1943	13.4646
sp|A4D1E1|Z804B_HUMAN	ZNF804B	Zinc finger protein 804B OS=Homo sapiens OX=9606 GN=ZNF804B PE=2 SV=2	-0.170029	-0.0881413	-0.152695	-0.0181669	0.0818877	0.0173342	0.151862	0.158422	0.456485	0.20315	0.877204	0.48864	0.882788	0.205527	0.877048	0.756922	0.54658	0.957438	0.835427	0.971081	0.590926	n.s.	n.s.	n.s.	n.s.	n.s.	n.s.	n.s.	14.8297	14.7311	14.7706	14.6485	14.7309	14.4419	14.8393	14.5386	14.689	14.4795	14.6422	14.7515	15.0214	14.675	14.5805
sp|A4D1E9|GTPBA_HUMAN	GTPBP10	GTP-binding protein 10 OS=Homo sapiens OX=9606 GN=GTPBP10 PE=1 SV=1	-0.349914	-0.144851	-0.268823	0.0268943	0.205064	0.0810909	0.376809	0.029586	0.343946	0.0870476	0.858996	0.185115	0.593384	0.020205	0.708572	0.677316	0.376662	0.950596	0.609223	0.879277	0.217908	n.s.	n.s.	n.s.	n.s.	n.s.	n.s.	n.s.	16.3191	16.1533	15.9215	16.0345	15.8465	15.4632	15.9656	16.2094	15.7843	15.9426	15.9013	15.7436	16.1945	15.9167	16.3634
sp|A4D1P6|WDR91_HUMAN	WDR91	WD repeat-containing protein 91 OS=Homo sapiens OX=9606 GN=WDR91 PE=1 SV=2	0.0509258	-0.0466879	-0.0159814	0.00148296	-0.0976136	-0.0669072	-0.0494428	0.275942	0.316745	0.72892	0.974307	0.044162	0.156644	0.28976	0.942576	0.656074	0.908205	0.989595	0.331387	0.596046	0.676011	n.s.	n.s.	n.s.	n.s.	n.s.	n.s.	n.s.	15.5138	15.6079	15.5774	15.7017	15.6028	15.5473	15.5665	15.4829	15.5097	15.6065	15.5092	15.5354	15.5799	15.563	15.5606
sp|A4D1U4|DEN11_HUMAN	DENND11	DENN domain-containing protein 11 OS=Homo sapiens OX=9606 GN=DENND11 PE=1 SV=1	-0.0473163	0.0461403	0.093851	-0.00216047	0.0934566	0.141167	0.0451558	0.50105	0.51168	0.186243	0.975409	0.188053	0.0503077	0.520673	0.978318	0.792772	0.529201	0.990077	0.613488	0.383649	0.830227	n.s.	n.s.	n.s.	n.s.	n.s.	n.s.	n.s.	15.2103	15.0031	15.2264	15.1415	15.0604	15.0961	15.1641	15.2376	15.1766	15.1549	15.3186	15.2479	15.1844	15.1508	15.0982
sp|A4D2B0|MBLC1_HUMAN	MBLAC1	Metallo-beta-lactamase domain-containing protein 1 OS=Homo sapiens OX=9606 GN=MBLAC1 PE=1 SV=1	-0.240226	-0.424588	-0.0999667	-0.101479	-0.184362	0.140259	0.138747	0.0174932	0.000179933	0.294215	0.287171	0.0607618	0.146281	0.150456	0.67597	0.00744995	0.64474	0.614861	0.381447	0.583552	0.523532	n.s.	n.s.	n.s.	n.s.	n.s.	n.s.	n.s.	12.8802	13.1543	12.9417	12.848	12.6798	12.7277	12.5767	12.6276	12.4981	12.9016	12.828	12.9466	12.8411	12.8022	13.0284
[truncated: 8,165 more rows]

## Sheet: 5c
Reference	Gene Symbol	Annotation	Log2 Fold-change WT-Control	Log2 Fold-change KO-Control	Log2 Fold-change DKO-Control	Log2 Fold-change DKO2-Control	Log2 Fold-change KO-WT	Log2 Fold-change DKO-WT	Log2 Fold-change DKO2-WT	p-val WT-Control	p-val KO-Control	p-val DKO-Control	p-val DKO2-Control	p-val KO-WT	p-val DKO-WT	p-val DKO2-WT	q-val WT-Control	q-val KO-Control	q-val DKO-Control	q-val DKO2-Control	q-val KO-WT	q-val DKO-WT	q-val DKO2-WT	Significant WT-Control	Significant KO-Control	Significant DKO-Control	Significant DKO2-Control	Significant KO-WT	Significant DKO-WT	Significant DKO2-WT	Protein quant (log2) Control_rep1	Protein quant (log2) Control_rep2	Protein quant (log2) Control_rep3	Protein quant (log2) WT_rep1	Protein quant (log2) WT_rep2	Protein quant (log2) WT_rep3	Protein quant (log2) KO_rep1	Protein quant (log2) KO_rep2	Protein quant (log2) KO_rep3	Protein quant (log2) DKO_rep1	Protein quant (log2) DKO_rep2	Protein quant (log2) DKO_rep3	Protein quant (log2) DKO2_rep1	Protein quant (log2) DKO2_rep2	Protein quant (log2) DKO2_rep3
[truncated: 3,874 more rows]
