# Supplementary material for: EndoMAP.v1, a Structural Protein Complex Landscape of Human Endosomes
Source: bioRxiv. 2025 Feb 9:2025.02.07.636106. Preprint. [Version 1] doi: 10.1101/2025.02.07.636106 (PMC11839024; doi:10.1101/2025.02.07.636106)
Supplement: Supplement 8 — Supplementary Table 2. Master dataset for construction of EndoMAP.v1 including proteomic data for individual BN-MS analyses, XL-MS analyses and AF analyses. [file media-8.xlsx]

## Sheet: Overview
Supplementary Table 2. Master dataset for construction of EndoMAP.v1 including proteomic data for individual BN-MS analyses, XL-MS analyses and AF analyses.
Table 2a. Blue-Native cofractionation mass spectrometry (BN-MS) analysis of purified endosomes using Endo-IP. Protein quantification of each fraction and replicate is indicated, as well as median-combined elution profiles.
Table 2b. PCprophet co-elution analysis of BN-MS data. Interaction scores are indicated for each replicate. Only protein interactions with >0.7 score in at least two replicates were considered. Estimated molecular weight based on gel migration is indicated. Interactions with available structures in PDB are indicated (1 for interactions present in PDB and 0 for absent).
Table 2c. Cross-linking mass spectrometry (XL-MS) analysis of purified endosomes using Endo-IP. Two independent replicates cross-linked with DSSO were included. Analysis performed with XlinkX and only cross-links with XlinkX score >40 were considered.
Table 2d. Re-analysis of XL-MS data from purified endosomes. Two independent replicates cross-linked with DSSO were included. Analysis performed with Scout using a 1% FDR cutoff on Residue Pair level.
Table 2e. SECAT co-elution analysis of BN-MS data targeted to the protein pairs identified by XL-MS.
Table 2f. Master table containing all results from endosomal Meta-Analysis, BN-MS, XL-MS and AlphaFold (AF) analyses used to construct EndoMAP.v1. Previously reported protein-protein interactions in BioPlex, CORUM and STRINGDB are indicated. Protein complex and disease annotations used for network analysis are included.
Table 2g. Complete Gene Ontology enrichment analysis for each protein community identified in the main component of the EndoMAPV1 network. Only CORUM, GO:BP and GO:CC were included.
Table 2h. Additional DHSO cross-linking mass spectrometry (XL-MS) analysis of purified endosomes. XL-MS analysis of DHSO cross-linked peptides using Scout with a 1% FDR cutoff on Residue Pair level.
Table 2i. Additional DMTMM cross-linking mass spectrometry (XL-MS) analysis of purified endosomes. XL-MS analysis of DMTMM cross-linked peptides using pLink2 with a 1% FDR cutoff at PSM level.

## Sheet: 2a
Uniprot Protein Group	Uniprot Protein Names	Genes	Rep1_Fr1	Rep1_Fr2	Rep1_Fr3	Rep1_Fr4	Rep1_Fr5	Rep1_Fr6	Rep1_Fr7	Rep1_Fr8	Rep1_Fr9	Rep1_Fr10	Rep1_Fr11	Rep1_Fr12	Rep1_Fr13	Rep1_Fr14	Rep1_Fr15	Rep1_Fr16	Rep1_Fr17	Rep1_Fr18	Rep1_Fr19	Rep1_Fr20	Rep1_Fr21	Rep1_Fr22	Rep1_Fr23	Rep1_Fr24	Rep1_Fr25	Rep1_Fr26	Rep1_Fr27	Rep1_Fr28	Rep1_Fr29	Rep1_Fr30	Rep1_Fr31	Rep1_Fr32	Rep1_Fr33	Rep1_Fr34	Rep1_Fr35	Rep1_Fr36	Rep1_Fr37	Rep1_Fr38	Rep1_Fr39	Rep1_Fr40	Rep1_Fr41	Rep1_Fr42	Rep1_Fr43	Rep1_Fr44	Rep1_Fr45	Rep1_Fr46	Rep1_Fr47
A0A1B0GVF1	A0A1B0GVF1_HUMAN			98031.2	28239.1					27749.2	110105	509188	74115.6	103907	110858	181765	271805	447343	507670	546989	689547		273271	193021	535979	314533	636281	1102150	1451240	1403420	1494530	1020020	2262320	2727520	2098790	2176950	2739210	2533330	3689220	4793330	8481440	11723400	16338800	47481900	83447900	43233500	12521300	3129690	659215
P04217;P04217-2	A1BG_HUMAN	A1BG																										47197.5	64339.6	86823.1			71888.9	95351.7	45888.7	74544.1	172708	254830	172838	110678	286687	1089810	1521500	558594
P01023	A2MG_HUMAN	A2M	872259	1084110	598885	648848	1241760	1448650	2091540	1776990	3173970	4045230	6070400	12743700	13876600	102401000	557615000	123381000	21329400	943942	994365	2394330	395766	146802	166838	204324	241719	138472	68175.7	372442	66135.9	11296.2	162726	187337	172052	354189	427971	706065	450526	535445	688496	878827	1036300	1318910	3332100	3788940	1918120	3478350	1591690
A8K2U0	A2ML1_HUMAN	A2ML1									37728.2	120748
A8MUA0;A8MUI8;A8MX80;Q8N9G6	YA034_HUMAN;YB057_HUMAN;YJ012_HUMAN;YM017_HUMAN																			293813	120702				214846		146365			145459	206633	212840	249409	292775		169584	491491	214118	23319.7	225004	193794	177789	241186	177911	133326	429115	309697
Q9NRG9;Q9NRG9-2	AAAS-2_HUMAN;AAAS_HUMAN	AAAS									62403.2		189202	163970	185515	257023	416465	316286	362404	506592	425125	529130	224374	104161	237038	223834	506033	712682	515068	367051	404954	200299	490200	669901	444883	832168	989265	1149270	1142000	830146	544352
Q13685	AAMP_HUMAN	AAMP
Q9Y312	AAR2_HUMAN	AAR2												28777.6	38587.5	41802.1				102674		42473.1	26580
P49588;P49588-2	SYAC-2_HUMAN;SYAC_HUMAN	AARS1															167739																33489	42707.9								10347.7	5982.83		11790.9
Q5JTZ9	SYAM_HUMAN	AARS2				90408.2																	5255.47			13035.6	39813.7	82357	74954.3	123913	129297	63372.7	281635	204771	120366	97937	49233.1	37825.3
Q9NRN7	ADPPT_HUMAN	AASDHPPT																																										16445.9	9520.88		8507.85	10001.1	8182
Q9UDR5	AASS_HUMAN	AASS	1081660	855438	621599	878668	2483530	869029	1190350	1484900	650818	1937800	1432410	1233300	1262840	2115360	1834840	1062510	2285740	781785	1275530		1393750	2005180	840712	807464	566407	1358900	1259330	1099940	1027770	493901	961758	1970530	969302	1338830	1153520	1023000	710324	1957040	2195110	2300780	2237840	2765100	3058770	2308040	1172340	1997530	3122970
O95477	ABCA1_HUMAN	ABCA1																	64316.4	114198	56291.8
Q9BZC7;Q9BZC7-3;Q9BZC7-4	ABCA2-4_HUMAN;ABCA2_HUMAN	ABCA2	159543	326379	196404	148694	253467	271252	241230	246593	402103	563429	929789	1443770	1458930	2709000	3762040	8130180	15281400	16693500	11415200	6823320	923239	55624.3	127169		20472.7	178521	295487	76001.6	302761	162138	1320870	2225810							387642	218516	97746.4	141976	153632	152464	153760	272392	309344
O95477;Q9BZC7;Q9BZC7-3;Q9BZC7-4	ABCA1_HUMAN;ABCA2-4_HUMAN;ABCA2_HUMAN	ABCA1;ABCA2						20141.7	46938.5			37742.8	128948	176555	183772	301301	818126	1671630	2545980	2502240	2037190	1071050	150949
Q99758	ABCA3_HUMAN	ABCA3						2934.66							13158.3	25632.7	46939.1	51487.5	83354.9	67808.1	91318.8	114386	81543.5	65153.7	195153	183712	334265	571155	470024	305140	29101.4
Q8WWZ7	ABCA5_HUMAN	ABCA5						19884.2				46419.9	42930.9	103161	73992.9	163613	128260	193008	333817	413717	528458	705171	534342	229388	482836	261670	246021	204503	80040.5
P08183	MDR1_HUMAN	ABCB1	103890	179723	96775.9	74452.3	106805	118428	83694	60102.2	97545.7	118928	155235	241224	239081	478832	540888	766525	1002470	1343510	1853770	2302360	2416750	1954660	5821850	9122220	21092000	40010600	22688300	4842750	103869	2777.05					681914	723273	1070440	940408	397514
Q2M3G0;Q2M3G0-1;Q9NP58;Q9NP58-4	ABCB5_HUMAN;ABCB6-4_HUMAN;ABCB6_HUMAN	ABCB5;ABCB6			3567.77				53927.4			13026.9	46599.1	84122.9	91553.8	168846	235640	306633	517216	598838	1027150	1083480	1504960	1533400	3570790	1991020	1055720	245870
Q9NP58;Q9NP58-4	ABCB6-4_HUMAN;ABCB6_HUMAN	ABCB6	72672.1	95468.5	95846.3	97999.9	80237.8	71032.9	63696.3	136846	138135	133914	195614	275077	382541	683737	845113	1055460	1552420	2237630	3446660	3616450	4289730	3685480	7875500	5805820	2908500	835052	86649.5	1162040	1279630	744914	774539	375676		61116.5	124149
O75027;O75027-2;O75027-3	ABCB7-2_HUMAN;ABCB7_HUMAN	ABCB7															85366.8	50346.7	58543.8	64178.8	78013		19778.4	13676.4	42984.4	44093.6	72266.4	164559	118124	82391.8	43980.7	18823.4	71899.5	66151.2	51546.9	70156.2	92380.7	96092.6
Q9NP78;Q9NP78-2;Q9NP78-5;Q9NP78-6	ABCB9-2_HUMAN;ABCB9-6_HUMAN;ABCB9_HUMAN	ABCB9													21137.6	68832.6	140493	335227	290501	173357	97960.4	125850	103775																212058		47434.9
P33527	MRP1_HUMAN	ABCC1	12963.1					7115.89	7201.02	21753.3	12828.9	22321.1	44913.2	85442.4	109017	226475	326510	401637	483519	646540	921624	1195410	1188270	757607	1169130	575569	309015	113123	34387.8								4899.69						89768.4
Q5T3U5;Q5T3U5-2	MRP7_HUMAN	ABCC10													14923.1			75380.6	102851	97941.3	143577	163234	186867	97383.2	173631	144618	201686	292162	307250	357864	197123	55484.6	193511	184227	170507	210130	243807	251621	161647	84191.9	673881			5676090
O15440;Q92887	MRP2_HUMAN;MRP5_HUMAN	ABCC2;ABCC5														75157.5	106182	112488	123901	158961	226776	255544	389208	277995	607795	867132	1338420	2073670	1665760	877356	112812
O15438-2;P33527	MRP1_HUMAN;MRP3-2_HUMAN	ABCC1;ABCC3																				7592.67	20297.7
O15439	MRP4_HUMAN	ABCC4		28894.8			211174	9767.47		2949480	14111.6	9589.19	13437.3	36848.3	56878.7	96036.7	67839.1	128251	206160	283411	404292	683988	644697	467694	876364	809871	1385920	3322860	4146720	1597010	94682.1																	1166830
O15440	MRP5_HUMAN	ABCC5	29505.5	55800.3	27857.3		82426.1	26966.8		13483.2	32997.9	28749	54343.6	76906.9	74444.1	134014	139108	167748	191450	323113	400150	535733	547446	380746	1297120	1637060	3042660	4511560	3790540	1526760	124527								263402		301025	351958			305938	192456	308545	401260	438442
P28288	ABCD3_HUMAN	ABCD3															68349.7								11510.1
O14678	ABCD4_HUMAN	ABCD4															10269.3	17649.2	20752.3	254975	41692	49951.5	56696.4	33126.8	152591	157789	332809	625487	525388	410308	328232	203621	849027	903884	536851
P61221	ABCE1_HUMAN	ABCE1															190121	43032.6	100821	98213.4	66890.2							49367.8					32568.9			31705.9	23775	32005	52133.3
Q9UNQ0;Q9UNQ0-2	ABCG2-2_HUMAN;ABCG2_HUMAN	ABCG2						3778.54	3972.9								33848.3	11896.7	26946	33170.2	39565.1	91308.1	48509.1	27337.7	130913	189861	508768	1303380	1658780	2201640	316868		324478
Q9NUJ1	ABHDA_HUMAN	ABHD10													47353.4																										46184	237913	235295	184461	46656.9
Q8NFV4;Q8NFV4-4	ABHDB-4_HUMAN;ABHDB_HUMAN	ABHD11																																											23510.1		38827.1	67771.3	92064
Q7L211	ABHDD_HUMAN	ABHD13															112080
Q96GS6;Q96GS6-2	AB17A-2_HUMAN;AB17A_HUMAN	ABHD17A														85086.4	87596	95439.5	162707	229031	240711	205303	157426	81475.9	162147	133507	211756	369852	275635	410611	393809	217312	712167	811550	848513	1237060	1691550	2037370	2322790	1894860	2099460	1917500	2125190	1315850	307708		26731.3	11181.1
Q5VST6;Q5VST6-2	AB17B_HUMAN	ABHD17B															51632.5	25621.7	40778.7	37569.3	59947.3		21323.1	6288.99	38312.4	20386.6	30339.8	95604.5	65073.9	117978	56478.9	30614	181197	173369	226797	168707	278035	460985	312865	607085	592211	833839	924455	1007370	483395	267249	116593	70344.6
Q5VST6;Q5VST6-2;Q96GS6;Q96GS6-2	AB17A-2_HUMAN;AB17A_HUMAN;AB17B_HUMAN	ABHD17A;ABHD17B																																		37489.9	60669.4	105453	164332	135669	161077	183256	164369	261037	79230.5
Q6PCB6	AB17C_HUMAN	ABHD17C																												33967.9	19041.9		132153	79154.3	76830.3	109935	150499	154483	155245	83639.4	66312.8		55309	44733.5
Q8WTS1	ABHD5_HUMAN	ABHD5																										20653.2									18804.9	3809.33
Q8IZP0;Q8IZP0-12;Q8IZP0-2;Q8IZP0-3;Q8IZP0-4;Q8IZP0-5;Q8IZP0-6;Q8IZP0-9	ABI1-12_HUMAN;ABI1-2_HUMAN;ABI1-3_HUMAN;ABI1-4_HUMAN;ABI1-5_HUMAN;ABI1-6_HUMAN;ABI1-9_HUMAN;ABI1_HUMAN	ABI1		19997.2					12786			12966.9	31218	41584.5	46802.4	88058.4	148605	149378	262140	321206	212037	84297.2	36923.1								33339.5
Q9NYB9;Q9NYB9-2;Q9NYB9-4	ABI2-2_HUMAN;ABI2-4_HUMAN;ABI2_HUMAN	ABI2	44998.6	99302.1	38792.7		43478.8	38329.7	48545.7	39427.7	48417.9	43573	85630.5	116144	132274	203237	215889	352947	511798	606592	434522	261576	94437.9
Q8IZP0;Q8IZP0-12;Q8IZP0-2;Q8IZP0-3;Q8IZP0-4;Q8IZP0-5;Q8IZP0-6;Q8IZP0-9;Q9NYB9;Q9NYB9-2;Q9NYB9-4	ABI1-12_HUMAN;ABI1-2_HUMAN;ABI1-3_HUMAN;ABI1-4_HUMAN;ABI1-5_HUMAN;ABI1-6_HUMAN;ABI1-9_HUMAN;ABI1_HUMAN;ABI2-2_HUMAN;ABI2-4_HUMAN;ABI2_HUMAN	ABI1;ABI2	14073	37438.3								47115.1	70058.6	155383	94741.5	105410	149710	137982	263192	343147	287861	225636	50377.4																	17807.6		74346.4
Q6H8Q1;Q6H8Q1-2;Q6H8Q1-3;Q6H8Q1-4;Q6H8Q1-5;Q6H8Q1-6;Q6H8Q1-7;Q6H8Q1-8;Q6H8Q1-9	ABLM2-2_HUMAN;ABLM2-3_HUMAN;ABLM2-4_HUMAN;ABLM2-5_HUMAN;ABLM2-6_HUMAN;ABLM2-7_HUMAN;ABLM2-8_HUMAN;ABLM2-9_HUMAN;ABLM2_HUMAN	ABLIM2																						10759.7			128247	594927		90476.4
P09110	THIK_HUMAN	ACAA1															242055		5310.45														35486.6				18405.8					69517.7	106449	118849	153418	69900.2	58838.3
P42765	THIM_HUMAN	ACAA2															1057780									48824.3			73267.8	107887	105600	32326.6	54276.9
Q13085;Q13085-2;Q13085-3;Q13085-4	ACACA-3_HUMAN;ACACA-4_HUMAN;ACACA_HUMAN	ACACA											19062.9			43318.4	571433	46221.4
Q709F0	ACD11_HUMAN	ACAD11														18516	125883		54416.7	74673.1	153209	76320.7	175845	37933.2
Q9UKU7	ACAD8_HUMAN	ACAD8														40914.3	126050																		148028
Q9H845	ACAD9_HUMAN	ACAD9											5914.78	52001.6	60711.8	125751	162750	255465	186222	64330.1	72342.9	74753.8	94367.7	73404.7	72575.1	41874.1								54446.4	21276.6	91650.8	152659	89723.3	49194.1
P11310;P11310-2	ACADM_HUMAN	ACADM		78760		38333.7		32119.9		35599.8			32152.1	28230.8	28602	41471.3	73279.7	35214.8						12400			60488.1		37168.3	42431.9	67970.3	665381	1668920	585540	33778.7						40532.8	7821.09
P16219	ACADS_HUMAN	ACADS			14956.3																													89522.3	196522						25122
P45954;P45954-2	ACDSB-2_HUMAN;ACDSB_HUMAN	ACADSB																																	12348.6	170740						26372.1	47706.6	66908.5
P49748-3	ACADV-3_HUMAN	ACADVL															1388070					13373.6				20103.5	27023.8	44724.8	50857.3	33997.9	15259.2		63406.6	123154	125937	173965	74332.6
Q15057	ACAP2_HUMAN	ACAP2	34245.1							32369.8							74180.5	108099	133685	121895	152094	177195	180609	32476.5	178052	101484	173501	150316	86546.9	194728	145316	121113	383278	313692	148577	56106.9
P24752	THIL_HUMAN	ACAT1	26316.4										22906	62594.6	74735.7	92345.9	504562	94735.8	100133	101448	137753	77848.3	116658	80951.3	172328	150542	225624	321534	316752	294459	352916	281313	1406350	624999	50928.4	55738	57809.7	66385.6	159036	146245	155044	80134.2		37773.3
Q9BWD1;Q9BWD1-2	THIC-2_HUMAN;THIC_HUMAN	ACAT2													87608.8		731705			63098.9													18579.4	264184	159737				24078.1	77126.1	188072	126838
Q9H3P7	GCP60_HUMAN	ACBD3																													8773.14		92810.4	100934	11769.5
P12821	ACE_HUMAN	ACE																	29068.2	101835	213779	250596	25129.2
Q9BYF1	ACE2_HUMAN	ACE2																						26489.1	238711	495393	782722	46306.8							18815.6
P53396;P53396-2	ACLY_HUMAN	ACLY															241003	56335.2	157253	314897	48154.1
Q99798	ACON_HUMAN	ACO2													1904860		115040					1041580						31705	22457.7		7932.59		49332.3	115273	114123	276282	959681	1610720	696140	30367.3	349303					122766
P49753;Q86TX2	ACOT1_HUMAN;ACOT2_HUMAN	ACOT1;ACOT2																									230273															61105.1	108191	120554	151508
Q9NPJ3;Q9NPJ3-2	ACO13_HUMAN	ACOT13																		23443.7						25043.4	39039.1	165449	49846.8	45887.5	32281.8		81634.4	80807.6	89784.6	110499	123676	175614	414339	970337	1421060	279087	24075.3	30090	67216.1	69254.6	59111.6	35779.2
O00154;O00154-2;O00154-3;O00154-4;O00154-5;O00154-6;O00154-7	BACH-2_HUMAN;BACH-3_HUMAN;BACH-4_HUMAN;BACH-5_HUMAN;BACH-6_HUMAN;BACH-7_HUMAN;BACH_HUMAN	ACOT7															411053
Q9Y305;Q9Y305-2;Q9Y305-3;Q9Y305-4	ACOT9-2_HUMAN;ACOT9-3_HUMAN;ACOT9-4_HUMAN;ACOT9_HUMAN	ACOT9						7103.69																	56695.4	45175.1	75156.8	140708	89324.6	49975.2
Q15067;Q15067-2;Q15067-3	ACOX1-2_HUMAN;ACOX1-3_HUMAN;ACOX1_HUMAN	ACOX1									8797.02						557589																23569.6		278947	130350
P24666	PPAC_HUMAN	ACP1															756646																													37282.6	202046	192314	30074.8
P11117	PPAL_HUMAN	ACP2	48796.8	93162.4			137590	157074	115477	134428	175416	200611	266133	422765	445937	712400	707408	963932	1237320	1572600	1919890	2086660	2570260	1684130	5496480	9780000	12544200	30428500	23613100	5298800	9438170	3054580	2285830	632257	119628	188739	255170	285063	217591	158864	105030	62601.2	70170.1
P15309;P15309-2	PPAP-2_HUMAN;PPAP_HUMAN	ACP3															5877940	28864.3	47517.6	65245.4	82537.9		46774.7	32908.9	158043	239518	559453	587528	548445	386931	131362	139459	1377570	845101	773928	24354.4
Q96GR2	ACBG1_HUMAN	ACSBG1															63867.6
Q96CM8;Q96CM8-2;Q96CM8-3;Q96CM8-4	ACSF2-2_HUMAN;ACSF2-3_HUMAN;ACSF2_HUMAN	ACSF2																																								38722.2	15150.1	87812.7	16325.5
P33121;P33121-2;P33121-3	ACSL1-2_HUMAN;ACSL1_HUMAN	ACSL1																	22774.8		10044.3						16982.5	73338.2	35922.9	11631.7	12364.3		90918.9	152189	135261	183368	293784	391046	407130	510653	462339	142288
P33121;P33121-3	ACSL1_HUMAN	ACSL1																										11071.6						24754.3	35523.8	41080.3	135203	129344	179426	153202	150883	33385.6
P33121;P33121-2;P33121-3;Q9ULC5;Q9ULC5-3;Q9ULC5-4	ACSL1-2_HUMAN;ACSL1_HUMAN;ACSL5-4_HUMAN;ACSL5_HUMAN	ACSL1;ACSL5																															40453.4	35896.1	64897.9	88666.9	122618	166267	185303	211583	169074	10868.1
O95573	ACSL3_HUMAN	ACSL3		59110.4				138533		322170			207817				234697	191777	19986.5	6308.42			5302.61			3765.9	45984.1	69362.6	58356.2	44900.7	42363.6	28941.6	130422	189421	185316	179405	196336	93023.6
O60488;O60488-2;O95573	ACSL3_HUMAN;ACSL4_HUMAN	ACSL3;ACSL4															91194.7											351281		188944	207764	86129.4	410796	544922	459154	336681	609606
Q9NUB1;Q9NUB1-2;Q9NUB1-3;Q9NUB1-4	ACS2L-2_HUMAN;ACS2L-3_HUMAN;ACS2L_HUMAN	ACSS1		19833.2													24756.1																				5573.35	13997.6	26464.6	32582.9	43069.3	34030.3	19909.7	18234.2
P62736	ACTA_HUMAN	ACTA2		1036300	549165	586702					195559				500354		3177200	754511		689938		711364			286702		311228	397628	465162			235498	687836			858690		1341000	2070780				4033450					4233870
P0CG39;P60709;P62736;P63261;P63267	ACTA_HUMAN;ACTB_HUMAN;ACTG_HUMAN;ACTH_HUMAN;POTEJ_HUMAN	ACTA2;ACTB;ACTG1;ACTG2;POTEJ	4086040	6419830	3632850	2938280	3721690	3275100	2643390	1998880	2539660	2233640	2718870	2980810	3200070	5071830	6237930	3806450	4480050	4112490	3041450	3675670	1997470	1460120	1908840	1733360	1677490	2473460	2403420	2594560	2695640	1542370	3926830	3419440	2862380	5198350	8302460	9822620	10916000	6726520	14596600	19450100	27866900	40246100	44405600	37023900	30347900	32392600	43807700
P60709;P62736;P63261;P63267	ACTA_HUMAN;ACTB_HUMAN;ACTG_HUMAN;ACTH_HUMAN	ACTA2;ACTB;ACTG1;ACTG2	2328240	3317530	2112510	1574210	2829750	3008560	1669230	1045640	1499340	1445230	1654580	2083040	2003420	3286070	10261000	3580460	3553400	3392090	3354040	2071810	2125640	984527	1575260	974690	1135920	2296940	1874140	1801750	1686860	965958	2838940	2883380	2284680	4138260	6966760	7554240	7888710	8159580	11556200	17867900	19717000	31910100	38945200	25096900	29875900	33390300	42495000
P62736;P63267	ACTA_HUMAN;ACTH_HUMAN	ACTA2;ACTG2	46758.1	1089360	555169	413062	634700	85261.9	445882	372121	379752	423942	498379	696464	475441	780242	1658140	672182	531315	540104	518278		231196	55546.1	191797	148565	201858	338280	193183	162232	131719	79361.6	388754	513847	556582	530154	1256500	1635070	181382	1361210	1653160	3692780	4446970	6949230	6400720	6618200	194505	6460310	4822040
P60709;P63261	ACTB_HUMAN;ACTG_HUMAN	ACTB;ACTG1	2816790	4159290	2362550	1679130	2835810	2112490	1625390	1390590	1328950	1579960	1945160	2907000	2551400	3200910	9205360	3297660	2795700	3072250	3046170	1650650	1962800	540240	1370870	938364	1468140	1642600	1390260	1412840	1262760	231294	2728350	2508020	1438680	3029870	6846150	9007310	10447700	8678690	12218000	16066400	23133400	34509400	42770800	30040000	29471700	34394200	41660900
Q562R1	ACTBL_HUMAN	ACTBL2	2936350	3524590	1974330	1347280	2097700	2104750	1643770	1088530	1109510	1312130	1536030	2250710	1795230	2301910	7019870	2368140	2469920	2273140	2126870	1898790	1434010	712015	1057380	998095	1032620	1478130	1525370	1280390	1220600	607836	1865350	1956410	1552620	2417710	4544410	5936520	7253910	5582590	7558980	8837990	13397900	18620200	26681900	17632900	17130900	24891600	28316500
O96019;O96019-2	ACL6A-2_HUMAN;ACL6A_HUMAN	ACTL6A															120296																												116636
P12814;P12814-2;P12814-3	ACTN1-2_HUMAN;ACTN1_HUMAN	ACTN1														60180.7	194898					330851	299941	81801.4				20361.3	233252	361081
P35609;P35609-2	ACTN2_HUMAN	ACTN2															220209												37304.2	771187	37573.1
P12814;P12814-2;P12814-3;P35609;P35609-2	ACTN1-2_HUMAN;ACTN1_HUMAN;ACTN2_HUMAN	ACTN1;ACTN2
O43707	ACTN4_HUMAN	ACTN4											6704.64				889731			77558.6			1518070	182220		9299.95	39526.9	105957	277613	2831820	211183	43726.7	49232	85886.3	423416		510931			1013310		49294.4	25887.4	17099.9
P61163	ACTZ_HUMAN	ACTR1A												57970.8	53901.7	138349	2099370	253999	152209	164853	270483	239302	227277																				34354.1	28691.7
P61160	ARP2_HUMAN	ACTR2	27569.5	39409.1		4981.28	21620	11977.5			31315.9		21381.4			44205.9	465961	52689.1	52929.7	64491.8	78697.1		36662		119782	175912	778298	407896	33827.8
P61158	ARP3_HUMAN	ACTR3	39048.4	39986	37196.9							12802.2		40409.2			290247			40761.3	43824.6		42489.3		74439	105031	566045	313040	52067
P61158;Q9P1U1;Q9P1U1-2	ARP3B-2_HUMAN;ARP3B_HUMAN;ARP3_HUMAN	ACTR3;ACTR3B	60031.1	48985.8		19061.5		10629.4		20209.7	28279.4	36348.2	17383.2	11924.2	26403	31458.8	109163	42981.4	23456	42879.1	39611.7	23131.2	31523	29684.7	113392	236393	588083	332294	51988.5	11447.1
P61158;Q9C0K3;Q9P1U1;Q9P1U1-2	ARP3B-2_HUMAN;ARP3B_HUMAN;ARP3C_HUMAN;ARP3_HUMAN	ACTR3;ACTR3B;ACTR3C																									92589.6	34084.6
Q04771	ACVR1_HUMAN	ACVR1																													9567.76			37800.5	30138.9	45561.6	39848.2	65621.8
P36896;P36896-4;P36896-5	ACV1B-4_HUMAN;ACV1B_HUMAN	ACVR1B	80421.4	95876.4	26896.7		37642.2	33893.5		28292.4	46413.3	64238.4	61523.8	102171	99123.1	81799.1	60158.1	94892.2	109782	134510	93472.4		48994.3	35614.6	61670.6	31523.2	77282.5	81722.4	102585	73150.4	61903	24039.8	132266	189257	156626	192376	236721	223263	209220	268274	263739	129435
P36896;P36896-4;P36896-5;P36897	ACV1B-4_HUMAN;ACV1B_HUMAN;TGFR1_HUMAN	ACVR1B;TGFBR1	59491.7	104760	23819.3	33013.2	39561.4	37257.7	31641	30634.1		35483.9	39146	116741	50319.4	80697.8		132609	80749.8	95279.7	96352.1				44192.5	36251.7	90701.6	110923	72409.1	56245.3	33358.7	28686.2	81706.2	188946	124878	146195	284841	264648	191933	278935	240719	60231.9
P27037;P27037-2	AVR2A-2_HUMAN;AVR2A_HUMAN	ACVR2A	17113.8	24359.3	34351.3			9015.67					16857			17917.1		47493	56032.6	21235.4	28963.8		13643.6		30869.3	25547.7	82591	109759	68431.9	100816	87925.6	41558.3	297700	382186	188747	216665	185032	86796.4
Q13705	AVR2B_HUMAN	ACVR2B																												26103	27264.4	28271.1	128281	86677.1	85385.6	89507.7	81839.5	83758.1	39292.7
P37023	ACVL1_HUMAN	ACVRL1																	18857.7		21739.7				13293.1				37403.3	24536.1	12300.5		34063.7	68160.2	40801.2	68128.9	95217.6	111941	111166	103780	55295.1
P07311	ACYP1_HUMAN	ACYP1
O14672	ADA10_HUMAN	ADAM10	147908	190476	77852.3		64709.2	73185		52180.7	32908	91689.1	83759.3	150170		476683	407675	250013	265123	279562	303159	476519	330625	264518	626442	603478	906615	1655950	1700460	1961370	2317170	1869530	7033590	7368450	2003710	2378380	4228220	1672540	397015	214900	166518	229772
O75078;O75078-2	ADA11_HUMAN	ADAM11																	60327	66480.1	39293.2	64226.9	54468.1	44622.1	58870.5	198008	176420	240024	298434	272013	207617	115935	426967	530777	331849	476327	664474	756779	958085	391003
Q13444;Q13444-12;Q13444-2;Q13444-3;Q13444-5	ADA15-12_HUMAN;ADA15-2_HUMAN;ADA15-5_HUMAN;ADA15_HUMAN	ADAM15	35344.6	84179.2	32660.4	17431.1		70917.9	34617.6	16599.6	45582.9	36910.3	69506.6	124823	147199	220221	265340	345498	527672	457057	471933	645219	579232	245232	820294	398511	943461	1561180	2107470	1955870	990674	205134	615939	994597	809394	564444	132828										9548.07		42527.8
P78536	ADA17_HUMAN	ADAM17	7151.63			1830.36				9817.07		38839	19637.6	7062.15	15010.6	24132.5	38649.5	46259.1	61822.4	48857.8	59938.8		40837.3		76328.9	51903.1	118131	182175	156610	148163	77274.7	46881	98943.5	96742.6	75226.1	103488	182827	218362	262938	17565.5							125593	182871	160261
Q9H013;Q9H013-2	ADA19_HUMAN	ADAM19														41522.1		58071.8	74828.8	42987.9	25150.8				49797	41606.8		102035	81044.3	103223	81254.1	33608.7	238213	304693	160412	156122	182518	108443											73812.2
Q9P0K1;Q9P0K1-2;Q9P0K1-5	ADA22-2_HUMAN;ADA22-5_HUMAN;ADA22_HUMAN	ADAM22		20633.4				23042.3				4236.19	20589	28683.7	36746.6	49847.9	32422.1	75902.5	65577.6	65471.7	71128.8	55871.3	77244.1	41044.8	129965	117614	159300	415267	317004	248630	244324	86239.2	450321	608304	528466	829074	1111040	474806	216873								45229.1	127667	109031
Q9P0K1-2	ADA22-2_HUMAN	ADAM22																																58987.2	46395.3	95114.5	44701.9
O75077;O75077-2	ADA23-2_HUMAN;ADA23_HUMAN	ADAM23																	54385.3						27468.3	62330.3	164581	265907	261526	182581	154216	35612.4	299072	458990	412998	599760	425499	45029.1
Q13443	ADAM9_HUMAN	ADAM9	65898.6	128329	59289.1	51293.7	70115.8	45847.7					68184.6	144387	141074	259782	338108	510118	726167	615849	542161	587976	609913	386925	811473	914849	1340820	2373270	2158290	2100730	1565900	1011110	3367180	3663320	3866200	6772320	6818930	1679100	160454	30053.9						45335.9	89960.1	205248	459909
Q9UHI8	ATS1_HUMAN	ADAMTS1	318185	510505	269113	151790	249291	254422	219661	179485	231084	236981	435297	649071	656307	979229	696089	879748	928743	1070170	1074700	1049190	891768	433860	868342	713690	1140430	1795330	1696420	1604450	1193460	618940	1932880	1764830	1271340	923763	506129	176004	139708	48490.2	58321.8	44232.3	40813.8	71186	81363.4
O95450;O95450-2	ATS2_HUMAN	ADAMTS2
O15072	ATS3_HUMAN	ADAMTS3												37582.4	189423	212768		25858.6									15293.7	38469.2	34772.5		3296.44
O60266	ADCY3_HUMAN	ADCY3	58730.2	53428.6				24343.2		8249.33			37771.4	37790.4	61471.6	53148.2			57235.7	61666.5	58441.6	83621.5	75688.5	41121.3	180833	280626	533132	1229090	1066150	435325	48365.5			29326.6													16502.3
O43306;O43306-2	ADCY6_HUMAN	ADCY6											28781	54799.6	63745.9	62502.5		83388	69013.6	56683	89705	570338	57601.6		42581.2	34784.6	108323	179319	65374.2
O43306;O43306-2;O95622	ADCY5_HUMAN;ADCY6_HUMAN	ADCY5;ADCY6	15502.4	42803.9		26159		34243.5						32814.5	22639.9	80165.2	254668	150276	252389		73507.9	67020.3	72704.5	34014.1	120294	135114	165356	339398	177149	70113.6		71179.1						464089
P51828	ADCY7_HUMAN	ADCY7														122817		16996.4		77343.6				4973.11			90790	354158	411884
O60503	ADCY9_HUMAN	ADCY9	81046	160118	81988.1	70692.7	83654.5	88816.4	54491.1	56659.6	100968	96865.9	135997	180600	196049	304508	307139	372731	441063	396500	402302	416077	397416	257664	579864	429451	284429	89544.9	63931.5				30284.7	62892.3		72691.2		149795											23699.6
P41586-3;P41586-4	PACR-3_HUMAN;PACR-4_HUMAN	ADCYAP1R1																							35642.6	28957.1	55735.3	148753	62330.1	88413.1	49678.8	39938.8	173261	278932	272440	276961	256656	203471	161991
P35611;P35611-2;P35611-3;P35611-4;P35611-6	ADDA-2_HUMAN;ADDA-3_HUMAN;ADDA-6_HUMAN;ADDA_HUMAN	ADD1											52036.5	132105	153703	74644.6		68722.6	72624.8	100294	132464	163826	91593.8	27998.1		41028.6	89538.6	142315	177019	131897	29816.9		31982.2								37165.7		8781.28
P35611;P35611-2;P35611-3;P35611-6	ADDA-2_HUMAN;ADDA-3_HUMAN;ADDA-6_HUMAN;ADDA_HUMAN	ADD1											20179.4	51280.9	64296.1	51841.5		17509.1	26096.8	36472.5	45100.6		88849.8	22024.6	34854.7		49873	81138.1	108444	82017.8	28350.4					30861.6
Q9UEY8;Q9UEY8-2	ADDG_HUMAN	ADD3												47052.3	34676.7	41895.9	25145.6				130527	193227	72634.2		24955.3	15383.5	50076		41687.8	37630	34527.6		117112	66831.3	11885.2
Q8N7X0	ADGB_HUMAN	ADGB															70918.4																			72003.6	100973
Q8IWK6	AGRA3_HUMAN	ADGRA3		25234.6	13217.1			17862.9				29288.8	13712.6	22861.7	30036.3	50103.3	45291.9	48260.7	95863	93756.8	106384	126678	143537	42187.9	94623.9	26308.3	69340.1	84228.3	48796.3
P48960;P48960-3	AGRE5-3_HUMAN;AGRE5_HUMAN	ADGRE5		24374.5		7357.86				13219.3			23990	28148	42462.1	86559.6	81441.8	132966	202601	203465	219854	232484	253322	175803	490827	493557	807069	1649150	2997680	5367520	5861960	3612100	8544930	1506900	236014	257050	301371	170441	199572	189369	304595	345902	471409	531996	202713	56832.6
Q8IZP9;Q8IZP9-2;Q8IZP9-3;Q8IZP9-4;Q8IZP9-5;Q8IZP9-6;Q8IZP9-7;Q8IZP9-8	AGRG2-2_HUMAN;AGRG2-3_HUMAN;AGRG2-5_HUMAN;AGRG2-6_HUMAN;AGRG2-7_HUMAN;AGRG2-8_HUMAN;AGRG2_HUMAN	ADGRG2												39744.3	51830.3	80731.3	97340.2	102049	117854	201130	242489	521113	910531	496219	236987			51708	10680.2															9000.81
Q86SQ4;Q86SQ4-2;Q86SQ4-3;Q86SQ4-4	AGRG6-2_HUMAN;AGRG6-3_HUMAN;AGRG6_HUMAN	ADGRG6																							84529.9	100506	52923.7								12112.2
O94910;O94910-2	AGRL1_HUMAN	ADGRL1	21483					6420.85						17764.6	35526.9	53106.4	53309.6	77141.1	142863	185675	207032	237128	306542	94390.4	121281	29682.2	93536.7	93257.8	42800.8	26225	3136.64			52235.8	15827.4	4336.35			94831.8	80066.3	128224	53456.2
A0A6I8PLG0	A0A6I8PLG0_HUMAN	ADGRL2	50348.9	54240.7	40692.4	7638.6	37565.9	43952.6		25187.9	33488.7	43587.8	80863.1	142370	129560	274101	280606	382058	476778	628264	770321	1150130	1141670	856053	2123940	2044110	3932600	3674880	829864	184744	43463.6		4715.04	15826.8	24091.2	30033.7		53612.7									31932.1
O95490-2;O95490-5	AGRL2-2_HUMAN;AGRL2-5_HUMAN	ADGRL2	2859.89	27064.3		5243.5						23404.8			65744.2	102053	78730.8	181866	192070	304530	397371	351070	626266	481321	740305	244556	148785	518921	99361.5					40576.7		1686.28							6534.85						110977
O94910;O94910-2;O95490-2;O95490-5	AGRL1_HUMAN;AGRL2-2_HUMAN;AGRL2-5_HUMAN	ADGRL1;ADGRL2												16395.4	24932	48948.7		33292.6	54315.8	83329.4	123772		156316	52567.5	175964	26997.1
Q9HAR2;Q9HAR2-4	AGRL3-4_HUMAN;AGRL3_HUMAN	ADGRL3	18655.5	28709.5		5175.95	29846.7			32508.1	28869.7	17746.3	26479.7	49977.7	71917.8	128987	135482	242622	237767	241494	293919	474933	829141	667711	766868	377960	399504	218541	138346	61129.1			134203	154624	21654.1						56063.7	198366	250812	262086	75542.1
Q8WXG9	AGRV1_HUMAN	ADGRV1	41940.5	104416	20138.9	5908.05
P40394;P40394-2	ADH7_HUMAN	ADH7
Q96A54	PAQR1_HUMAN	ADIPOR1		32242.2			8399.69									37808.6			78452.5		87454.8	76601.5	111307	15854	96797.2	100154	98517.9	225964	170868	122912	178728	47778.6	181305	201475	181562	214074	401816	488805	478084	430320	268134	137235
Q9BRR6;Q9BRR6-2	ADPGK-2_HUMAN;ADPGK_HUMAN	ADPGK																																										74318.8
Q16186	ADRM1_HUMAN	ADRM1																																							37938.8
P30566	PUR8_HUMAN	ADSL															209303														35417.4	29155.9	91894.7
P55196-1;P55196-3	AFAD-1_HUMAN;AFAD-3_HUMAN	AFDN		48634.8		17095.4	31913.4	57105.9	21888.4	16595.3	43612.2	51238.7	95761.6	76990.9	93314.3	129343	300486	227160	305563	371306	579048	901118	965519	236901	146651	83720.7	159738	256867	154668	161748	90554.6	32262.3	51038.2	80273.4	64382.5	33975.3				82502.3	91828.4		19940.5	12299.9
P55196-3	AFAD-3_HUMAN	AFDN														56175.3	76906	48259.1	60008.3	92276	157903	211044	217810	20937													30891.6
A8MQ02;E9PFY5;F8W9I4	A8MQ02_HUMAN;E9PFY5_HUMAN;F8W9I4_HUMAN	AFDN																	9976.83	20343.9	42952.6		84698.7	17341			8154.6	16069.3	4019.62
Q9Y4W6	AFG32_HUMAN	AFG3L2		33920.7				22976.7			61702	78725.3	98843.5	148424	90371.5	76161.7	175236	42731.4										13352.8			12824.7	14308.4	100240	95546.5	23306.5	21993.1						36427.9
P02771	FETA_HUMAN	AFP																												103815	37930.3					66191.8	152457	359313	1072680	1413470	1717850	1281800	209201
P20933	ASPG_HUMAN	AGA																															11838.2	37550.6	42705.3	64273.5	163917	268823	317491	864677	1182840	1880820	2105040	1665510	784343	195603	26191.1
P52594;P52594-2;P52594-3;P52594-4	AGFG1-2_HUMAN;AGFG1-3_HUMAN;AGFG1_HUMAN	AGFG1																															13739.4	31198	73593.3	111429	44448.2						17186.6
Q53H12	AGK_HUMAN	AGK												16207.7	7169.55	25491	41471.3	37825.1	52848.1	56195	51407.7		20034.8		42294		72796.9	147550	166437	97390.3	37674.2	6263.93	28786	91827.9	48732.9	84339.5	124817	122086	137764	123875	159153	115042	35758.7
P35573	GDE_HUMAN	AGL															211418		5028.31
O00116	ADAS_HUMAN	AGPS																										39599.1	29768.5	30088.9	18116.2		75967.9	100371	53250.3	41997.5	81540.6	85939.9	139690	171289	258652	233300	150882	52824.1
O00468-6;O00468-7	AGRIN-6_HUMAN;AGRIN-7_HUMAN	AGRN	311638	239719	192645	136554	222617	202273	109561	55344.5	53349	29139.3	62485.3	55584.5	39036.7	43774.7		52111.3																62425.9		19674.2	42310.7	35400.2				11581.3		44665.5	105928	50324.3
Q6RW13	ATRAP_HUMAN	AGTRAP	76274.8	135360	71016	88994.1	94337.6	114335			69905.2		294571	337054	568722	733304	637248	1325160	1595340	1303760	866648	1672530	699620	331551	3926480	1093360	779030	1378770	3473780	1714640	393769	279484	909618	2599990	3316970	40889300	31728200	8494770	1353310	218158	95879.3	116651	116430	76453.4	81112.6	100213	111432	63285.9
Q6RW13;Q6RW13-2	ATRAP_HUMAN	AGTRAP	64956.3	126569	28067.4	51577.1	30043.4	116981	138230	97418	132965	198741	230588	188714	381382	791304	795266	1058960	1142030	1170390	1012430	824475	910137	724555	4066480	1014610	646833	1221460	4292660	2102670	691206	450642	1280730	2207780	1898190	40065300	2661430	4268300	1486590	136690	497978	505925	54825.9	88677.9	63421.9	116705	56017.7	40805.9	8022.1
Q6RW13-2	ATRAP_HUMAN	AGTRAP			20098.5			26522.2					75151.3	210756	316893	395556	395485	620422	800161	729374	526809	860287	622068	201455	1915240	583466	262005	632063	2036850	1962280	515761	280951	826632	1513860	2083670	23317500	65731200	2707270	636194	67887.4	52294.8	80344.3		45664.2				21446.5
P23526	SAHH_HUMAN	AHCY	55339.5	104107	19251.3		43546	51367.6		21574.4	89962.3	67949.2	134843	254123	871717	862036	2339100	200981	151741	140546	132916	153482	105377	32541.9	115620	128743	210362	332456	730122	562199	88152.2	20778.2	69111.4	54716.8	38339.8	18302.5	34839.5	53541	60747.3	34019.2	42833.2	79909.7	91277.6	152749	120172	72813.2	39384.3	46371.5
O43865	SAHH2_HUMAN	AHCYL1																										109770	139393	204120	315555	229531	1378630	1839810	915152	155527	168396	304647	233135	617885	1009460	926813	389997
O43865;Q96HN2-2	SAHH2_HUMAN;SAHH3-2_HUMAN	AHCYL1;AHCYL2															54922.2	7312.84	9090.76	23039.5	18289.7	29472.2	54904.4	31502.6	66197	38852.9	100837	238812	282960	387298	595834	453206	1503070	2150720	1063020	398499	439878	526859	618843	865662	1255450	885703	410123	79650.9	19998
Q96HN2-2	SAHH3-2_HUMAN	AHCYL2							125604	149022		175999														25472.6	48773.4	111571	187076	264879	399829	163732	233862	107016	122983	242054	414968	384285	143794
Q09666	AHNK_HUMAN	AHNAK	309006	454147	330396	227418	353658	348831	221910	165026	168082	281036	165119	179801	95673.9	150251	1743330	66344.7	77668.6	70966.7	76606.3	60855.8	37276	1636460			33679.7	35142.7	15494.9		5719.79					4616.55										290205
O95433;O95433-2	AHSA1_HUMAN	AHSA1																																											2450.99	6092.83
P02765	FETUA_HUMAN	AHSG																												837211	31680.6		33093.9	36626.1	14357.8	85342.4	51209.2	67521.9	136221	223171	546009	930253	3119970	3201190	498782	70410.8
O95831;O95831-3	AIFM1-3_HUMAN;AIFM1_HUMAN	AIFM1															97026.8						36831.4	11041.3	34388.5		34926.7	109800	115877	95218.7	85111.1	51977.9	216650	270292	158829	229638	461166	415873	562650	998125	2103410	1516970	111961
Q12904;Q12904-2	AIMP1_HUMAN	AIMP1		7912.19													183493												2816.64		2048.93		19752.9														66011.5	41090.7	24581.3
P00568	KAD1_HUMAN	AK1	12789.1														319699																		12714.9
P54819;P54819-2;P54819-5	KAD2-2_HUMAN;KAD2-5_HUMAN;KAD2_HUMAN	AK2																																		19243.7	46997.8			47211.1	87080.5	120469	159826	237147	391894	429938	654955	946353	1414600
Q9UIJ7	KAD3_HUMAN	AK3																																										18674.8		34450.7	54717.2	76192.5	92501.9
P27144	KAD4_HUMAN	AK4																																									23368.9	54425.3	100423	83356	148485	245074	307535
Q9Y6K8;Q9Y6K8-3	KAD5-3_HUMAN;KAD5_HUMAN	AK5		208814	241531	262785	290716	415741		245019	306886	176253	167186	116922	151466			306742	411036	309612	241685	283312	174006	127194		108379	134760	244257	276053	357139	282884		365574	303481	236717	281607	200916	181595	245446	281529	333237	393257	434852	342768	304288	215168	213330	122733	205012
O43572	AKA10_HUMAN	AKAP10																															37724.1	93568	36560.8		2900.35
Q02952;Q02952-2;Q02952-3	AKA12-2_HUMAN;AKA12-3_HUMAN;AKA12_HUMAN	AKAP12	19728.1	17120.3			13124.2	25124.2	30960.8	67427.7	92648	196793	554408	764112	139666	79354.5	88126.9	66793.8	38724.3	60991.4	62389.3						28833.8			293256													44332.3
P24588	AKAP5_HUMAN	AKAP5															103651		72953.3	85877.5	106596	75890.2	23903.6					7654.65					40999.6	20209.1		27628.2		6501.46		44135.5	52271.9		6786.97	17178.4	21376.4
F2Z2Q7	F2Z2Q7_HUMAN	AKNAD1		96472.7	57101.3						97847.3				221076	376706		747272			396515	372652		111945	200546	171351	213532		62358.7		49808.6	14211.8		112474	132376	113540
P14550	AK1A1_HUMAN	AKR1A1					7591.7										333479																														19310.5	48206.3	47516.1
P15121	ALDR_HUMAN	AKR1B1															232905																												41140.9	37444.1	106215	133645	180709
Q96JD6;Q96JD6-4	AKCL2_HUMAN	AKR1E2															370664
P31749;P31749-2	AKT1_HUMAN	AKT1																								9043.83	22603.8	29388.6
Q96B36;Q96B36-2;Q96B36-3	AKTS1-2_HUMAN;AKTS1_HUMAN	AKT1S1																										75850.6	114528	166632	137175	100341	325358	193264			67806		33716.4
Q9H8T0;Q9H8T0-2	AKTIP-2_HUMAN;AKTIP_HUMAN	AKTIP															105025												3364.22
P02768	ALBU_HUMAN	ALB	7289270	6892210	5519210	3269170	5711390	7137850	5483110	6242660	7024110	6063000	6764940	7023430	5864810	7558620	7370140	6982970	8236400	8819250	8988590	14337900	6484590	2357290	5267740	5021570	6191490	17818800	7468420	19129200	4336220	2169020	8861590	16149000	17499400	11872700	7671260	7323200	7184660	7008550	11070300	14278300	20728900	140326000	206716000	71117500	16917500	8456480	6551880
Q13740-2	CD166-2_HUMAN	ALCAM									196242			420375		84117.2	577535	149554	235338	254925	240936	334927	344356	256072	686665	791472	1642370	5235770	14837800	27256400	15481000	2599150	515434	95805	48795	36521.2												1259220
P54886;P54886-2	P5CS_HUMAN	ALDH18A1	47364.8	49196.1													42818.6
P30837	AL1B1_HUMAN	ALDH1B1																					2848.71		15501.2	6726.07	28046.4	141334	145563	250953	224173						18909.8	12724.1	18803.1
P05091	ALDH2_HUMAN	ALDH2															2923930	106709									26551.7	95694.2	344502	226290	194195
P51648;P51648-2	AL3A2-2_HUMAN;AL3A2_HUMAN	ALDH3A2															319008									15204.7	29992.9	60997.3	71983.6	54051.1	53702.6	15819.6	145776	183511	144998	245658	266823	29626.6				4232.57
P43353;P43353-2;P51648;P51648-2	AL3A2-2_HUMAN;AL3A2_HUMAN;AL3B1_HUMAN	ALDH3A2;ALDH3B1																											5674.08					24587.5	10035.9	20481.6	54926.6
P30038;P30038-3	AL4A1_HUMAN	ALDH4A1
P51649;P51649-2	SSDH-2_HUMAN;SSDH_HUMAN	ALDH5A1																								26091.2	79016	194571	148740
Q02252;Q02252-2	MMSA_HUMAN	ALDH6A1																									52723.5	292789	57595.7					46396.7	7520.68	35650.6	33921.3
P49419;P49419-2	AL7A1_HUMAN	ALDH7A1			18160.5									11313.6		22694.8	35019.9	20755.2	42470.7	78888.6	99842.3	44947.3	81236.7	53015	105229	93865.6	122336	126719	60964.4	46976.3
P49189	AL9A1_HUMAN	ALDH9A1									81835			26822.3	216164	239353	141556		156680								11330.5	45258.8	59495.9	43856	21224.2	16667.8	33463	66101.3	53035.5	134216	516163	366280	77757.7		407717	24978.2	8711.16			2867.43			37366.9
P04075	ALDOA_HUMAN	ALDOA	167388	316550	334145	333807	697237	631657	566600	352160	465015	525570	531546	701178	483201	666014	2376890	618517	541104	445630	371407	344430	316891	130036	301608	247275	344000	624197	835558	1374380	1586850	778434	1327690	567434	268824	125158	61071.1	11172.4	186639				32818.6	42579.8	51839.1		19971
P09972	ALDOC_HUMAN	ALDOC		27560.6	14673.2		78568.9						63503.5			94899.6	43769.4	74049.9		46520.9					5295.75		789.655	71511.8	53952.8	131178	109335	73591	156427	85658.7
Q2TAA5	ALG11_HUMAN	ALG11
Q9H553;Q9H553-2	ALG2_HUMAN	ALG2							576966		570407	680899			889960		1106010		1631220				1156360	635687	1469850	1293470	2167850	3430840	2392670			1470530	6322180	7298210	5383770	8273810	6538870	3490250	813309		339311	386857		491971	489109	404586	399516	419640	416556
Q9Y672	ALG6_HUMAN	ALG6																									34641.7	87343.2	135903	120812	62821.4	13549	47549.6
Q9BVK2;Q9BVK2-2	ALG8_HUMAN	ALG8																					29117.1		54407.9	58971	163826	173666	296171	104462	95849.7		82306.9
Q9H6U8;Q9H6U8-3	ALG9-3_HUMAN;ALG9_HUMAN	ALG9																																6620.57	4820.56	2313.95		16645.2	3404.15
Q8TCU4;Q8TCU4-2;Q8TCU4-3	ALMS1-2_HUMAN;ALMS1-3_HUMAN;ALMS1_HUMAN	ALMS1						28074.4								3289.28			55565.2	64431.7		370356	136639
O75342	LX12B_HUMAN	ALOX12B								15927.1		64629.6					45754.5
Q9BYJ1;Q9BYJ1-2	LOXE3_HUMAN	ALOXE3										140771					193651														3309.79
P10696	PPBN_HUMAN	ALPG																												16028.2	63913.8	40216.8	95397.3
P05186	PPBT_HUMAN	ALPL																					11218.3				57769.2	176594	436344	640230	144839
Q96Q42	ALS2_HUMAN	ALS2	37557.5	44622.1		17198.9	34541	39219.7	33642.1		48666.1	37951.1	80443.6	98371.6	94588.7	154970	183819	195949	251045	158975
Q86V81	THOC4_HUMAN	ALYREF															462809																									29370.9	44817.8	59400.7	76980.6	30863.7
Q86WK6	AMGO1_HUMAN	AMIGO1																									183201	50827.2
Q86SJ2	AMGO2_HUMAN	AMIGO2																									53325.9	131720	115628					14602.9
Q01432;Q01432-3;Q01432-4;Q01432-5;Q01432-6	AMPD3-4_HUMAN;AMPD3-5_HUMAN;AMPD3-6_HUMAN;AMPD3_HUMAN	AMPD3											68025.8		180478	504857		304925
P04746;P0DTE7;P0DTE8;P0DUB6;P19961	AMY1A_HUMAN;AMY1B_HUMAN;AMY1C_HUMAN;AMY2B_HUMAN;AMYP_HUMAN	AMY1A;AMY1B;AMY1C;AMY2A;AMY2B																																							16872.3	28869
Q9UNK9	ANGE1_HUMAN	ANGEL1	20457.3	43844.8			11338.7	9978.16		6106.72			26013.8	31989	27566.3	49372.4	64171.6	94176	85653.9	72462.8	72962.5	138165	80652.2	49840.4	68354.3	105449	155879	311081	326198	207128	103412	52356.7	85854.1	18921.4
Q01484	ANK2_HUMAN	ANK2																																						102759	79590
Q9P2R3;Q9P2R3-4	ANFY1_HUMAN	ANKFY1	157776	303381	213254	163370	269607	319207	399976	400663	406015	405953	543638	823331	701267	1096070	1166370	1720760	3207240	5403120	9533020	5232540	3595170	650362	720779	529086	880214	1626520	1839130	2179940	3247250	2760670	5703110	2168050	129656	39684	51800.4	84406.3	63598.4	59717.4			228069
Q9HCJ1	ANKH_HUMAN	ANKH		11908					2326.11			5875.32	9233.2		30794.2	39151.3	158721	75539.3	78513.7	104703	122648	187553	216164	210915	575050	856256	1790010	4899050	14150300	16949700	729309	121131	114248			103298	17765.5			85715.1	235671	132247	126067
Q9P2G1	AKIB1_HUMAN	ANKIB1		22886.6		22427.7		27788.8			155477	31233.2	69734.5	118688	54456.7	145143	139057	138923	147291	122229	117199	151899	155891	99265.7	346120	365591	519128	492921	148769
Q8IZ07	AN13A_HUMAN	ANKRD13A														74972.2		11911.2	14249	19598.8	27446.6		12171			36101.6	16526.7	18260.5	18455.8		6320.8		23134.3	48190.3	51321.6	121590	236817	312731	449491	170364	95614.9
A0A6Q8PHD6	A0A6Q8PHD6_HUMAN	ANKRD26					299443	287050	470868	597938	432708	838957	371378
Q96NW4	ANR27_HUMAN	ANKRD27	160033	279907	187099	141257	220306	299237	260793	192603	246344	276767	435452	541006	512901	845968	893315	1128450	1177690	1151570	1179350	1242130	1177530	689275	1369210	1245770	1686800	3018400	3293850	3920880	3289490	1280090	1732950	369725	72790.6	43417.1	49548								239197
A6NCL7	AN33B_HUMAN	ANKRD33B																		29250.9	28571.2		50192.5		64003.3	50306.3	68016.7	141471	100679	121320	83471.7	54342.7	243004	241663	219918	137809	128524	37947.3
Q86W74;Q86W74-1	ANR46-1_HUMAN;ANR46_HUMAN	ANKRD46	21510.9	31852.4		11675.8	27679.6	12048.8	9667.14	21767.5	30688.4	42847.8	95973.1	155881	209644	318110	362538	346841	426045	732947	1396770	1325820	186171					16170.3					30076.4	57293.1	13021.2	23364.5	83764.1	104726	154497	176779	261513	203481	123847	134868	128982	39252.1	20063.2
Q7Z6G8-10;Q7Z6G8-8	ANS1B-10_HUMAN;ANS1B-8_HUMAN	ANKS1B															250718						142330																				46451.9	65019.5
Q32M45;Q32M45-2;Q32M45-3	ANO4-3_HUMAN;ANO4_HUMAN	ANO4																	58780.7	58550.1	38096.6
Q75V66	ANO5_HUMAN	ANO5																63856.5	127160	155406	284764	537862	487698	232765	226760
Q4KMQ2-2	ANO6-2_HUMAN	ANO6		72334.6			22539.7	34238.1				60149.1	76120	140536	185071	378148	394932	669180	1119430	1800880	2905120	4082240	7055480	3618120	3078200	511286	183029	365731	382916	338596	230639	112046	248819	20121.4
P23352	KALM_HUMAN	ANOS1	393848	418395	192323	179590	246006	294712	117642	135785	133166	178287	214909	214280	165538	182583	154628	199845	164858	91791	70361.6	99854.1	58856.5		51129.1	150904	77900.6	106795	96523.9	93035.8	69487.2	24096.8	116400	94621.8	95688.5	53222.4	135049	141413	194514	60818.5		133906	49355.3	78794.4					130093
P15144	AMPN_HUMAN	ANPEP												4805.99			37342.6	84714.4	159306	177482	239344	495581	659130	474861	1241140	1973270	735592	788051	1007270	953661	1002690	1038350	979839	317762		67829.7	138858				179111
Q9H6X2;Q9H6X2-2;Q9H6X2-5	ANTR1-2_HUMAN;ANTR1_HUMAN	ANTXR1	89634.3	150404	47483.6	32054.5	43194.1			39940.6	34468		40983.1	147965	114249	169722	195755	221574	262985	278413	252870	352659	246123	187210	330774	446958	680616	1138220	1283410	1357000	1436540	1200530	4162560	4123440	1815320	1355870	1029250	759398	1244380	1312190	1036250	328599	102540	17067.5
Q9H6X2;Q9H6X2-5	ANTR1_HUMAN	ANTXR1	35616.7				14125.9										26333.9	52257.6	75375.3	68968.3	78691.2	98136.3	76078.7	49152.8	126378	130621	232370	318842	451573	461474	475507	339136	1563660	1826610	567128	395162	320023	160179	325106	427492	81572.4	51426.4	59069.8	57776.8	68637.1	99031.7	96366.1	73803.2	103185
P58335-4;Q9H6X2;Q9H6X2-5	ANTR1_HUMAN;ANTR2-4_HUMAN	ANTXR1;ANTXR2																					26342.7	132044			32200.2	146483	175702	68210.2	114657	41202.4	312706	648545	202736	88780.6	194836	110535	142634	147932	106310
P58335-4	ANTR2-4_HUMAN	ANTXR2	2207.94											20233			35244	54055.1	76108.1	85660.4	129630	89731	95180.8	55855.2	140290	156207	209586	369521	374779	396139	393405	232228	1154840	1529090	1364640	1574480	1485840	1107980	789705	504231	253441	100415	35014.3			80205.7	99397.1	107738	158680
P04083	ANXA1_HUMAN	ANXA1				12475.7		11757				105744					566428																						20939.9		101761	101828	101972	190711	175276	137688	210599	206769	142031
P50995;P50995-2	ANX11_HUMAN	ANXA11																													7672.15		43518.4	40428.6	23251.2	77087.6	187332	342917	783652	1037150	1248860	580467	129809
P07355;P07355-2	ANXA2-2_HUMAN;ANXA2_HUMAN	ANXA2	36209.7	131686	41586.9	38317.5	96654.4	112893	85502.8	170951	326218	971562	71159	159968	182747	305964	7107580	215273	223684	208877	253725	223340	194899	81904	169048	146413	223153	332946	260206	225213	175489	91286.6	358244	348001	242069	265866	327497	402686	389991	393137	607764	702905	472530	347576	264943	220394	156522	218282	175188
P12429	ANXA3_HUMAN	ANXA3																																										33972.3	36544.2
P09525;P09525-3	ANXA4-3_HUMAN;ANXA4_HUMAN	ANXA4												11541.9			127002	24782.5		33703.5	56228.9		52410.8	22404	69539	41646.8	46279.7	204336	231581	36031	13104.8
P08758	ANXA5_HUMAN	ANXA5	40468.5	63889.2		8930.7	69527.2	16597									276413																17024.9								31593.7	42212.9		57898.7	50890.3		52108.2	44134.7	76274.4
E5RK69	E5RK69_HUMAN	ANXA6		86025.8		33338.5																												12052.2		15507.2		48423.5	75306.6	133278	1348620	4705940	445049	45363.1	4760.2		8753.83		9319.13
P08133;P08133-2	ANXA6-2_HUMAN;ANXA6_HUMAN	ANXA6												6777.62							570292			119354													25637.6	28853.1	63819.7	112703	856409	2734680	278322	21761.2					49367.3
P20073;P20073-2	ANXA7_HUMAN	ANXA7									21572.7						116739						9392.48													60880.1	10300.7	26681.1	39508.2	92641.9	260358	485531	737652	868948	128861	39130.3
Q63HQ0	AP1AR_HUMAN	AP1AR	187399	394582	217426	159558	193183	291603	177950	280757	295974	395603	569722	666742	699736	851358	909607	1166420	1517380	1607760	1354790	1334930	1266160	948248	1523320	1666220	1965180	2488350	2253190	2063280	1757310	1006660	2776370	3085820	2867020	3602410	4354820	4356880	4385750	3266710	2957890	1886200	1113740	1020840	630153	253594	98993.5	39157.9	23554.7
Q10567;Q10567-2;Q10567-3	AP1B1-2_HUMAN;AP1B1-3_HUMAN;AP1B1_HUMAN	AP1B1	195144	291438	143124	111477	206791	301103	238582	241058	267557	271764	449200	742191	927236	1156910	1670720	1306060	1849960	2649330	3213050	4749780	5081460	1185490	745588	408739	811910	1530100	1164520	542714	311441	66837.4	80710.9			415741	81284.6	220887	491263	312881	225756	109179
P63010;P63010-2;Q10567;Q10567-2;Q10567-3	AP1B1-2_HUMAN;AP1B1-3_HUMAN;AP1B1_HUMAN;AP2B1-2_HUMAN;AP2B1_HUMAN	AP1B1;AP2B1	577028	887260	415971	231898	569073	430748	410673	439619	650753	719682	937430	1552820	1406440	2627910	2552930	2923140	3612290	5129970	8803910	16685400	12193900	2781230	1785040	688442	733611	1226550	1050880	633048	341589	92416.2	50490.9	12508.2	15296.6	53247.4	477152	394468	291777	151273
O43747	AP1G1_HUMAN	AP1G1	214777	366582	219481	143721	247317	322243	361259	312189	336663	344708	603918	1005940	1203330	1581850	1914720	1983820	2513480	3060430	3602980	5112940	5507060	1880330	1775130	1732200	1578870	1022080	584309	464646	359629	99335.2	186525	99098.4					46416.6		81205.4	81853.7	293665				55732.9	63091.4
O75843	AP1G2_HUMAN	AP1G2	23517.7	64841.2	19083.5			31056.1		10415.2		501625	34874.5	92783.6	89791.2	129708	210797	180701	266400	257196	336263	774237	565912	164685	150772	68565.3	83152.5	107374	53514.8	63000.8	315435	19200.5	114013	86741.1	16996.7			152403					42974.4
Q9BXS5;Q9BXS5-2	AP1M1_HUMAN	AP1M1	105810	223099	103321	101355	125059	205623	164072	185402	211349	186513	354019	565169	696011	912647	687506	879480	1375450	1879560	2348420	4007440	4161960	1043390	521375	327532	519894	752234	359672	68023.4	33188.7		37632.2	38875.2		38833.6	74104.4	106779	145622	199561	302659	413548	296262	159309
Q9BXS5;Q9BXS5-2;Q9Y6Q5	AP1M1_HUMAN;AP1M2_HUMAN	AP1M1;AP1M2		144504	95169.5	86311.8	115331	189284		235639		211345	325134	444362	445661	464727	615154	668643	1054490	1459660	1667150	3375940	3078170	636926	375278	267580	350893	663259	284706									80159.3	126562	139479	209161	247290	227329	138374	10756
Q9Y6Q5	AP1M2_HUMAN	AP1M2															192891
P61966	AP1S1_HUMAN	AP1S1	41802.1	57339	16200	6735.06	31607.2	54936.6	47877.7	62601.2	80502.9	91621.5	145028	273262	278170	411979	368197	540995	492376	845064	997671	2260570	1318350	365952	604657	402224	541951	298618	153482	108571	68636	5192.26	14895.7	8758.61													3788.08
P56377	AP1S2_HUMAN	AP1S2	108263	128739	53167.2	13787	72307.3	78363.4	67897.6	58746.5	89667.2	117911	223142	393869	529564	728202	649563	735167	876335	1071940	1256940	2329590	2057370	545515	811795	596827	671695	403583	173807	109411	71595.5		57344.3	41045.8
Q96PC3;Q96PC3-2;Q96PC3-3;Q96PC3-4	AP1S3-3_HUMAN;AP1S3-4_HUMAN;AP1S3_HUMAN	AP1S3																		771771		1760000	2126260			227998
O95782;O95782-2	AP2A1_HUMAN	AP2A1	315690	541334	275431	239390	329913	390701	306501	299992	331753	379348	500083	670266	705978	1110760	1387430	1340900	1610790	1847100	2484150	5553650	6796520	2248480	948854	340114	191405	203713	135266	98324.4	65756.3	37792.7	66477.2					18730.1		110129	358068	293744	271366	242356	75349.7
O94973;O94973-2;O95782;O95782-2	AP2A1_HUMAN;AP2A2_HUMAN	AP2A1;AP2A2	815930	1094470	716265	475277	505370	790485	872213	706256	789757	966015	1299880	1679660	1886230	2473020	3654500	3932220	4483160	5311680	9792180	18954100	16700500	4638900	2235870	922411	630025	717465	592857	348582	365575	108461	109829
O94973;O94973-2	AP2A2_HUMAN	AP2A2	259925	465829	245322	241844	353881	410649	299598	309057	414696	417961	629210	924648	961049	1474170	1446710	2041980	2694700	3734330	7429340	11592100	6552730	1087260	891966	335067	204633	292611	234306	160532	107342	22318.3				81846.2	112106											78954.3
P63010;P63010-2	AP2B1-2_HUMAN;AP2B1_HUMAN	AP2B1	1014740	1571350	695004	780079	946545	1131200	879733	776779	1099450	1241900	1623940	2269800	2445400	3379600	2953690	4685050	5704330	7561440	12211100	15835700	17841200	3775320	1949260	513388	474529	835506	840979	641800	419249	104915	121662	181986	250899	407474	986884	528022	191781	60739.6				4644.56					5070.15
Q96CW1;Q96CW1-2	AP2M1_HUMAN	AP2M1	980331	1549100	863007	691198	1043400	1158760	1172630	955930	1179290	1382830	1619030	2269880	2520850	3989460	4921100	5286850	6811360	8634880	15408600	27996200	20488400	6099410	3144800	1306170	581472	661942	379831	135715				7278.75
P53680	AP2S1_HUMAN	AP2S1	2460380	2393120	1324850	1045510	1598700	1327520	834387	1069000	1882390	1866400	2631650	3425520	2981180	5579990	4395320	6895420	7459820	11027300	20094600	12094200	25868600	7751720	4158270	1284720	1006510	1076710	993916	432128	274576	98977.8	110131	62344.7							65578			141273	153378	118995	51845.8	180630	212062
O00203;O00203-3	AP3B1-3_HUMAN;AP3B1_HUMAN	AP3B1		10637.2				8306.72	13531.1				53998.7	50262.1	62493.2	83882.1	625137	80228.1	78098.7	68970.4	62174.3		21636.2	12393.6	85727.6	68870.6	64582	80072.1					23968.8
O14617;O14617-5	AP3D1-5_HUMAN;AP3D1_HUMAN	AP3D1	3694.52					6828.09		3242.42				52018.4	60244.5	70131.1	67237.8	51245.1	77328.9	124474	138369		93968.7	38281.9	103235	40073.3	41093.5	23792.5	5077.72											84729.9	109912	239291	811593	989165	338184
Q92572	AP3S1_HUMAN	AP3S1																		47435.7	30260.2	22179.7																										20639.7	57660.3
Q2VPB7	AP5B1_HUMAN	AP5B1
O00213-2	APBB1-2_HUMAN	APBB1	7803.86					19798.4	11831.3			24896.7	68522.1	59179.8	49706.3	52269.8	39249.2	51507	77582.6	45050	30137.6	51165.9	27535.5	23539.8	58739.4	65162.1	149784	300363	377291	378038	209673	20005.6	27755.7	33806.7	24079.1														9799.33
Q92870;Q92870-2;Q92870-4	APBB2-4_HUMAN;APBB2_HUMAN	APBB2		39668.4					3919.99	11912.6	33869.3	53914.5	70474.5	111294	98519	141671	91156.6	251522	266742	249193	217377	102010	47542.7			15788.4	12801.9		75170.3	70316.3	100148	23853.5	136061	172905		45284.2	17770
Q92870;Q92870-4	APBB2-4_HUMAN;APBB2_HUMAN	APBB2										4944.21	49917.2	36812.3	34256.2	46182	70143.9	63470.7	92900.7	118957	87376.4	53720.3					14119.2	27122.9	43799.4	33040.2	48381.9	13855.3	125049	67056.3	40601.8	20830.5
O00213-2;Q92870;Q92870-2;Q92870-4	APBB1-2_HUMAN;APBB2-4_HUMAN;APBB2_HUMAN	APBB1;APBB2		40643.2				54316.3		31527.4		49952.9	97679.1	69015.9	68526.1	181008	151111	193138	225991	237343	170923	157788	104990		80089.1	89537.1	125706	328447	371405	436375	247912	51561.4	147126	105198	73077.8		26579.9
P13798	ACPH_HUMAN	APEH						8543.2				59464.3							1489990					111715	113948					45766.7	1476970	401636
Q96BI3	APH1A_HUMAN	APH1A		39791.9									56851.8	71417.4	62219.4	97784.1	134618	169651	215744	339599	419193	358897	670955	658083	1915550	2728060	6387050	5624550	19158200	18063200	4645300	2675170	443132	86638.6	21127.5	61169.1	93671.4	204340	124135	234941	304041	260639	183977	189475	181645	50156.8
Q8WW43;Q8WW43-2	APH1B_HUMAN	APH1B
Q9BZZ5;Q9BZZ5-2;Q9BZZ5-3	API5-2_HUMAN;API5-3_HUMAN;API5_HUMAN	API5									6722.37					8886.89	202850				7500.3		11514.9		35338.6	18564.2	52242.6	54588.2	80019.5	52592.4	56591	18013.6	153439	236715	265578	370831	617727	594019	608072	408137	292984	124113
P51693	APLP1_HUMAN	APLP1				33353.9										34826.5							42432.3	44020.6	112337	100494	143727	246245	270564	418805	302421	120668	160115	68152.9	69662.6	64035			104089	164581					77368.8
Q06481	APLP2_HUMAN	APLP2	1086580	1950950	1185750	1370360	1922390	2263250	2531790	2034150	2862220	3350900	5452830	7107910	9154910	23757800	37554000	43439200	26878900	17802600	17535000	21586800	14704400	9533590	8881130	5600390	6929710	11168400	5939630	3650840	2773420	1580500	4527980	3722050	1983490	1305980	689644	512937	418196	716724	1134230	1263650	1316340	1425520	1486360	1067000	1177430	1622710	2230900
Q9HDC9	APMAP_HUMAN	APMAP	20965000	25748500	37287400	23304100	16101300	6666690	3945340	2856940	2408570	2193850	1835330	1753280	833051	570655	862938	549253	403169	286240	197427		131876	77196.7	67273.7	99767.2	212685	191749	151413	122792	107597	51075.2	223864	415072	302298	369482	600233	697688	918306	682275	1090240	1486580	1317330	640382	167283
P06727	APOA4_HUMAN	APOA4																													9507.36	5303.77	14064.2	60017.8	98168.2	100992	196944	231344	191413	207245	291742	312266	273180	164930	56054.3	12897.6
P04114	APOB_HUMAN	APOB	22190900	57076200	34728800	19511000	16871700	8582130	3723220	2285950	1931420	1762770	1661370	1417530	730549	771817	841234	609071	540830	623001	630084	892774	644899	459520	1260980	1060490	1474280	2279600	1879580	1445950	1017210	433493	600993	501586	259894	279338	351970	262914	281690	389104	411060	462966	311221	267737	124980	78200.1	52916.5	70661.4	61527.5
P02654	APOC1_HUMAN	APOC1
P02656	APOC3_HUMAN	APOC3	19788.8	44220.9
P05090	APOD_HUMAN	APOD															628437	774717	1014470		217521	1584050	1464630																			31228.7		96284.4	183923	176424	93261.9	41035.7
P02649	APOE_HUMAN	APOE	312526	441542	80660.9	61412.4	54835									64786.8	92422.7	86277.1	112983	108085	103996	131776	89034.1	90448.9	147079	121462	236770	460767	477970	633801	481400	277586	1022140	954264	1142880	1527310	2043300	2733860	4262010	5958900	9259410	10842700	9897870	9432980	5892230	2304420	1562490	648713	507293
P02749	APOH_HUMAN	APOH	2172.96																														54730.1	307272	66503.1	20610.8
Q9BQE5	APOL2_HUMAN	APOL2
O95445;O95445-2	APOM_HUMAN	APOM	796450	1476580	1023750	407290	350326	177687	31523.6	25402.7	26622.6	29704.8		35910.9	24486.2	61204.1	17218.3	56982.7		64947.7	66800.4				36436.5		72998.9	110920	69558.7	44088	27017.4		106603	202610	125242	228073	289004	407503	403625	393195	427884	308434	256324	161787	122980		55648.7		44422.9
Q9BUR5;Q9BUR5-2	MIC26_HUMAN	APOO																						15120.3																33382.5	29845.7		32814.9	39860.5	55629.2	79640.7	79322.4	131892	256144
Q6UXV4	MIC27_HUMAN	APOOL		239079																																					37797.7	48054.6	55430	85334.5	82157.2	34799.1
P05067;P05067-11;P05067-8	A4-11_HUMAN;A4-8_HUMAN;A4_HUMAN	APP	1500240	2141490	1212500	949846	1456150	1147200	1137020	903091	1058350	1440100	1672350	2563360	2763290	4407230	4838580	6591740	9475020	10423200	13364100	20932000	27565700	20822000	49094600	36381500	44146400	47813300	31310700	15666300	8828940	3050640	4951660	3186650	2189510	3246290	3117180	3191900	2812200	2485860	2381130	1475510	1219920	1796580	1664610	1134040	1697610	1670890	1780100
P05067;P05067-11;P05067-8;Q06481	A4-11_HUMAN;A4-8_HUMAN;A4_HUMAN;APLP2_HUMAN	APLP2;APP	956070	225008	427325	160598	173867	392791	2213760	142250	426069	221843	441288	422373	1040970	2234410	4481070	4484670	3338420	2437110	2757430	3465090	4623210	4836850	4091080	4595810	5732250	6718770	4612330	3029260	1212330	2491600	1754720	589719	1409650	401827	627707	469649	665737	495081	272350	244212	185424	238708	175208	553166	416713	149362	916191
Q9UKG1	DP13A_HUMAN	APPL1															90422.9			8571.74					42251.6	103457	248361	55967.6															78469.6
Q8NEU8;Q8NEU8-3	DP13B-3_HUMAN;DP13B_HUMAN	APPL2	383650	379240	193097	179355	238527						556869	820399	1220690	2175900	2490990	5205200	11233100	45235600	52421700		11801900	1663720	991795		1625160	3052210	2371310	1494210	728835	85244.8	138566
P07741;P07741-2	APT-2_HUMAN;APT_HUMAN	APRT																																												22119.3		54769.4	123063
P48444	COPD_HUMAN	ARCN1															251973																					3433.48				53076.8	50742.3
P61204;P84077	ARF1_HUMAN;ARF3_HUMAN	ARF1;ARF3	6265.93	27021.2			16599.4	39294.9		13534.1			26205.3	76271.1	78692.7	62501.6	1126620	87961	75383.6	83769.7	44454.4	578928	16078.8				48608.1	29087.2	69753.5	16545.2	11728.1	9657.83	30464.3	38531.4	40791.2	30487.4	34745.4	63474.8	26000	70967.3	100401	93537	122642	136941	169534	136040	161635	242510	353520
P18085	ARF4_HUMAN	ARF4		39233.3				11508.7						18806.4		24130.4	471104		21316.9		48220.5							42537.1		27006.8							25786.8	38741.2	35592	30767.1	52798.7	66108.7		103344	99907.7	85531.3	110139	198533	321549
P84085	ARF5_HUMAN	ARF5	37272.5	68234.6	30908.6	34029.9	50225.9	46609.7	38618.7	53649.3	56466.6	82640.1	71057.3	334193	140644	115136	1012000	168391	210542	211604	142264	741969	68108.2	14924.8	153484	47280.2	36280.1	136599	27127.5	55805.6	38608	3877.28	28703.3	21444.9	25483.5	95016.8	89563.1	55156.5	27078.4	120709	113786	210185	176226	223742	238951	289264	293307	581792	997871
P62330	ARF6_HUMAN	ARF6															327078		1369.35																										69713.7	52194.9	69191.3	106500	108565
Q8N6T3	ARFG1_HUMAN	ARFGAP1		19069.6			21016.3		14134.6		30343.6	17094.4	26434.1	32863.3	20667.9	71967.1	65989	74022.6	81388.4	109858	102480	87657.3	65641.6	29292.6	80638.8	70499	106733	135566	166413	139529	138441	73437.3	333727	304183	211870	183238	326598	329514	515492	643116	1210200	2117440	2222470	2383770	1877540	866207	510304	212690	163900
Q9Y6D5	BIG2_HUMAN	ARFGEF2							15398.1	7210	14018.4	17470.3	12230.2						18085.5
P53367;P53367-2	ARFP1-2_HUMAN;ARFP1_HUMAN	ARFIP1																																					17246.8	32119.3	108326	108272	60220.6	5059.06
Q13795;Q13795-2;Q13795-4	ARFRP-2_HUMAN;ARFRP-4_HUMAN;ARFRP_HUMAN	ARFRP1															74664.6	50769.3																			151843	90416.8	72334.7	53990.5	210699								105950
P05089;P05089-2	ARGI1-2_HUMAN;ARGI1_HUMAN	ARG1								101789	830699	974475					188972											277654						67583.7				49161.4	246266	216741	277064					71087.2		358770
P78540	ARGI2_HUMAN	ARG2																																		83434.8							163558	672372	1007350	759636	472203	331537	177566
Q07960	RHG01_HUMAN	ARHGAP1															440103																						43831.5		142782	159933	135999	82156.3
Q9C0H5-2	RHG39-2_HUMAN	ARHGAP39	74427.8	150371	83692.2	72579.9	108806	110399	83039.1	67776.1	113176	112611	143459	207250	240044	281957	199903	143552	101482	104577	95561.2		60388.3	22235.5	68356.5	55548.2	109760	114590	66938.9	43845	35887.8		50328.6	62662.2	68790.5	43651.6	85297.6	102669		112687	124994	159573	78992			17814
P52565	GDIR1_HUMAN	ARHGDIA															1696310																											16319.2	201640	388315	182036	52178.4
P52566	GDIR2_HUMAN	ARHGDIB																																				350341	493955	758328	526364
O15085;O15085-2	ARHGB-2_HUMAN;ARHGB_HUMAN	ARHGEF11
Q9NZN5;Q9NZN5-2	ARHGC-2_HUMAN;ARHGC_HUMAN	ARHGEF12								25796.5	36169.2	67377.5	58407.7					38222.1	78020.9	68277.7	69782.5	32412.5			2699.9										11741.5		27706.1		246596	72981.3
Q92974;Q92974-2;Q92974-3	ARHG2-2_HUMAN;ARHG2_HUMAN	ARHGEF2	284664	424113	300241	271649	378688	423525	398960	305935	292654	336871	474656	655556	751249	1024400	971716	1414860	2086020	2678700	3352590	2756890	1514550	357767	235334	136896	87427.9	145436	124671	87481.4	59255.3				97225.1
Q8IVW6;Q8IVW6-3;Q8IVW6-4	ARI3B-4_HUMAN;ARI3B_HUMAN	ARID3B	155048	201792	114802	60822.1		175609	124876	109853	162216	203615		325489	353331	461058	856350	980561						321764	885762	761710			1330720		953814	757885		2642000		2137590		3321780	3236720		2561640	1202640	162233
P40616;P40616-2	ARL1_HUMAN	ARL1															733755																															108481	83571.1
Q3SXY8	AR13B_HUMAN	ARL13B	124109	191545	127027	117343	156425	160549	153767	118862	146105	212634	322471	395343	344889	551402	555951	797143	1047530	943119	859128	1101790	708409	369982	708722	663123	867502	1153270	961183	906721	709834	347990	1401590	1914570	1336070	1495000	2105870	1946710	1865930	1531140	973678	391548	145527	69846.9	26751.1	13084		80434.1
Q9NXU5	ARL15_HUMAN	ARL15																			29518.8	65753.7			6163.98		26110				15322.8		64527.8	67633.5	74928.4	77988	86511.6	100263	126155	158955	183725	230431	246806	330279	346237	294012	424586	423529	707403
P36404	ARL2_HUMAN	ARL2
P36405	ARL3_HUMAN	ARL3
Q96KC2	ARL5B_HUMAN	ARL5B																																			15442.5		18291.7
Q15041;Q15041-2;Q15041-3	AR6P1-3_HUMAN;AR6P1_HUMAN	ARL6IP1															24774.5	18076.6	40708.9	27984.6	24162.9	41300.3	18916	17994.1	63467.7	38075.5	53090.4	66776.7	85535.8	35866.8	64332.3	25601.5		117110	108975	89231.7	215455	237929	250463	294754	477474	439845	468963	532616	370168	200197	75167.3
O75915	PRAF3_HUMAN	ARL6IP5						546176										30996.7										21816.7	49686.4				112993	126682	113310	135915	161739	149663	194620	230162	351197	406367	336945	332609		271507	274049	101968
Q96BM9	ARL8A_HUMAN	ARL8A	33683	151343	90578.1	76973.8	93849.8	41941.3				137086	105862	257310	115565	299915	204706	598300	677873	961316	1031980	789553	433066	264189	484898	390016	671778	1127360	826208	680416	540567	143226	973881	1409060	1156700	1015290	1385030	1344490	1045640	1647130	2030560	2782520	2351670	3510170	4011980	3999820	4957660	6142040	6961970
Q9NVJ2	ARL8B_HUMAN	ARL8B	576176	1284080	600285	248244	356612	463466	280053	311985	430437	551535	738718	1144560	993998	1363800	2949630	1632790	3105270	4243660	3401360	2804740	2948130	1277780	2377680	2288980	3131650	4275660	4018870	4325030	3469950	1625460	7293000	9741800	8539560	10400500	14299300	15166200	14600100	17017700	22215900	26099700	23666000	26812600	26434700	22642700	19844800	18384100	16942800
Q96BM9;Q9NVJ2	ARL8A_HUMAN;ARL8B_HUMAN	ARL8A;ARL8B													38555.9	119550	212095	197941	321745	399466	555303	422238	339099	140051	355658	282083	376002	728966	529692	395890	314731	227895	701038	1053990	713144	944848	1557990	1623080	2105960	1750800	2436500	2170920	2375600	2656420	2907830	2028210	2900930	2318410	3728680
Q8N2F6;Q8N2F6-2;Q8N2F6-3;Q8N2F6-4;Q8N2F6-5;Q8N2F6-6	ARM10-2_HUMAN;ARM10-3_HUMAN;ARM10-4_HUMAN;ARM10-5_HUMAN;ARM10-6_HUMAN;ARM10_HUMAN	ARMC10																																							5004.37			41351.3	59228.3			53933.3	49251.7
Q96C12;Q96C12-2	ARMC5-2_HUMAN;ARMC5_HUMAN	ARMC5							269531	268486							644380	816448	694877				580393									58478.4			76148.3	73202.2	144207	126961
Q86TY3	ARMD4_HUMAN	ARMH4																				21631.5	22015.4																545070
Q92747	ARC1A_HUMAN	ARPC1A	58256.6														99649.1		232126	185051	86330.3		53592.2	36169.7	137371	187749	862023	535231
O15143	ARC1B_HUMAN	ARPC1B																							9965.86	7235.25	150590	29016.4
O15144	ARPC2_HUMAN	ARPC2	55294.3	70040.9		22533		44527					39622.9	31052.6	33900.9	85107.1	924423	58398.1	88171.2	111529	124986	82025.9	77162	36101.4	176037	336271	1640330	749845	143751
O15145	ARPC3_HUMAN	ARPC3		8997.37													877790								52656.8	79937.2	267642
P59998;P59998-3	ARPC4-3_HUMAN;ARPC4_HUMAN	ARPC4	154179	127831	79631.2	20573.5	58930.2				39524.8			69876.8	69179.1	102454	1039340	102956	130753	164137	227543		122568	75783.3	264601	531776	2399580	1205590	151655	56209.3
O15511;O15511-2	ARPC5_HUMAN	ARPC5															262884								32864.1	72083.2	395899	173367
Q9BPX5	ARP5L_HUMAN	ARPC5L																									193998	39848.5
P32121;P32121-2;P32121-3;P32121-4;P32121-5;P49407;P49407-2	ARRB1-2_HUMAN;ARRB1_HUMAN;ARRB2-2_HUMAN;ARRB2-4_HUMAN;ARRB2-5_HUMAN;ARRB2_HUMAN	ARRB1;ARRB2	51118.8												21287.4	68761.3	103009		59294.8	82642.7		71984.8	31559.6	23072.6	99175.8	90410.5	139018	211888	96055.6	31631.3								115248
P32121;P32121-2;P32121-3;P32121-4;P32121-5	ARRB2-2_HUMAN;ARRB2-4_HUMAN;ARRB2-5_HUMAN;ARRB2_HUMAN	ARRB2	96539.8	138258	70769.1	64931.7	74321.6	73409.4	67113.4	70359.3	73110.8	53256.9	79440.9	90762.1	123075	195763	245914	213857	235475	210203	225426	277113	237078	259629	374144	499654	567707	659268	317012	137752	59792.5	26692.3	82527.6	63075.9	51406	51098.9	47739.2	40029.2	28870.5	24388.5
P15289;P15289-2	ARSA_HUMAN	ARSA									59091.4	86640.4	82614					199354	443884	417125	258885	74465.9	67558.1	21284	61989.4	50050.4	106108	169465	161992	234851	239764	140351	761432	972751	1304810	2309070	4376600	3368920	1448540	188500			63499.3	104572	107995	13935
P15848	ARSB_HUMAN	ARSB										71406.9	300008	351122	107025	151183	273827	415320	1260300	2941650	2140320	202711	67314.9			237887	146765	149700	122763	131700	123975	59071.9	292759	384673	342811	356741	607566	453552	244653	106295
Q6UWY0	ARSK_HUMAN	ARSK			42332.8						13479.8	32819.8	98759.3	117667	29649.5	96874.3	171734	386816	1185470	1836720	588004	137159	140743	63605.5	251273	204198	299681	416496	323099	276947	202186	43668.2	221708	206012	177942	176274	218901	312218	184128	97201.1
O00192;O00192-2	ARVC_HUMAN	ARVCF
Q13510;Q13510-2	ASAH1_HUMAN	ASAH1	21702.4	36765.2		15688.6	24870.8	71050.9	27022.4	54116.9	70941.5	308931	373351	498008	185327	219711	235766	544473	1511970	4294050	5400520	937906	96146.1	29252.6	77596.4	50880.4	151102	177550	214182	173753	141729	95394.6	278432	378834	339533	348688	579140	677824	977808	1197740	1891600	2530780	3292000	5326940	5802300	2906170	1375910	366408	44062.1
Q9NWX5	ASB6_HUMAN	ASB6																															53694.8	93622.4	82085.3	126892	260389				302858
Q8N3C0	ASCC3_HUMAN	ASCC3															147122		7375.07
P78348;P78348-1	ASIC1-1_HUMAN;ASIC1_HUMAN	ASIC1	8926.84	38105	11474.5	4385.35	28771.3	21993.2			16472.2	21339	42846.5	101017	115607	145340	123009	187571	159256	167025	202070	178815	140852	51814	183547	159776	423112	1353120	967074
P04424;P04424-2;P04424-3	ARLY-2_HUMAN;ARLY-3_HUMAN;ARLY_HUMAN	ASL															88019.8
Q12797;Q12797-10	ASPH-10_HUMAN;ASPH_HUMAN	ASPH																			27086.3		23940	8312.19	59193.9	32868	113974	198040	65068.8	32148.8
Q9BZE9-2	ASPC1_HUMAN	ASPSCR1
P00966	ASSY_HUMAN	ASS1												28642	110931	73422.8	1017780
Q8IXJ9;Q8IXJ9-2	ASXL1_HUMAN	ASXL1	5608.35	8688.49		4822.75				4068.87		3345.18		16797.2	16678	34052.6	33748	34321	65684.5	80681	70248.9	94199.3	95354.7	51878.1	59747.7	73626.2	81544.3	116875	154722	149643	120237	81286.7	318244	256134	213313	287711	254341	275027	345250	426935	496520	460396	483453	570395	657463	625211	499428	400079	625391
Q9C0F0	ASXL3_HUMAN	ASXL3																2575.98	21074.3	45377.6	107981	161824	92435.6	32372.1		36501.6	30387.2							11909
Q8WWH4;Q8WWH4-2	ASZ1-2_HUMAN;ASZ1_HUMAN	ASZ1																103001	185431	260616	488311		514742	109829	275887	90782.9	215641		358893	464769	412238	292198	1020410	1183910	1101490	1368790	1778640	2095080	2866250	3274880	4073060	4179040	2850180	3018080	2764470	1896310	1763310	1711040	1307700
Q8NBU5;Q8NBU5-2	ATAD1_HUMAN	ATAD1												18187.4			27632.6	35043.6	46638.6		28906.9				24225.6																	34046.1	31380.8	49501.2
Q9NVI7-2	ATD3A-2_HUMAN	ATAD3A	132140	196833	112001	80967.6	61787.9	34498	38979.7	17335			43337.9	59377.5	63516.8	34277.4	183593	50801.4	65673.6	80829.3	104386		31924.8										33127	45896.5	59533.4	104450	96618.1	20665.9
Q7Z3C6	ATG9A_HUMAN	ATG9A	264475	451993	313881	217017	413329	447976	394942	435990	626818	884269	1481490	2356540	3088230	5730740	9569600	15833400	18669500	8726740	1730660	550224	383559	195634	137528		101672	192978	190178	152053	115941	42863		7998050						4389490					6621.11	4722710
P31939	PUR9_HUMAN	ATIC															522751			15486.7														39416.4	131903	282635	56322.4	59878.3
Q8NHH9;Q8NHH9-3;Q8NHH9-5	ATLA2-3_HUMAN;ATLA2-5_HUMAN;ATLA2_HUMAN	ATL2															59959.2									58196.5	65102		28784.8	63863	38982.2	61659.6	149396	190565	154894	140695	130367					24835.5
Q9P241	AT10D_HUMAN	ATP10D																							16472.6
P98196	AT11A_HUMAN	ATP11A	49810.4	143039	51707.1	57989.4	86269.8	112745	109980	76726.9	111572	166593	261321	427186	439366	884403	1296470	1283480	1386040	1583010	1789270	2002890	1878250	1408680	3921780	4998240	8146420	11500200	7460640	1700230										2273660
H0Y624	H0Y624_HUMAN	ATP11A												19342.1	10008	71033.4	144827	86788.2	126554	89691.9	165544	151031	176379	170524	329806	649703	891149	1297570	902441	141674
P98196;Q8NB49;Q8NB49-2	AT11A_HUMAN;AT11C-2_HUMAN;AT11C_HUMAN	ATP11A;ATP11C																					34405.8		120720	238688	221183	282327	274187	60126.7
Q9Y2G3	AT11B_HUMAN	ATP11B	148179	179450	134210	130224	187117	210977	124794	129273	176021	239153	331113	575198	742745	1211680	1761890	2058650	2215850	2580760	3201340	4400170	3400100	2440900	5102710	6614780	14718600	29500900	24590300	14713700	1390200	384045					261911
Q8NB49;Q8NB49-2	AT11C-2_HUMAN;AT11C_HUMAN	ATP11C	71283.2	141386	54616.8	74913.8	99012.8	125436	128142	90647.8	130832	182341	254022	387966	548711	1294360	1974180	1557970	1280330	1652080	2015630	2628090	2593360	1765700	5215790	6590890	12622400	21420200	14545300	6596280	1666850
Q8NB49	AT11C_HUMAN	ATP11C														98687.3	261228	56579.8		65130.3	40056.8		107240	45765.4	352093	281920	645658	1406640	910680	204507	35243.6
Q9HD20;Q9HD20-2	AT131-2_HUMAN;AT131_HUMAN	ATP13A1															140172								33426.3		69796.6	161907	232286	229145	140188	18227.1							7122.47
Q9NQ11;Q9NQ11-2	AT132-2_HUMAN;AT132_HUMAN	ATP13A2												55230.3	18464.9	63587.7	109073	98214.2	168050	306864	409634	789414	693523	552838	1509650	1014570	734682	452562	259863	143691	41183.9
H0Y9K0	H0Y9K0_HUMAN	ATP13A2														50313.4		76489.4	51297	176326	235071	514618	525699	505906	910732	665241	363348	231947	182926	33306.2	23329.9
Q9NQ11	AT132_HUMAN	ATP13A2																			41155.5	31412.7	109680	122978	321476	226781	164618	64789.7	50866.6	21101
A0A2R8Y635	A0A2R8Y635_HUMAN	ATP13A3	143411	234445	192607	91871.4	168068	230063	161264	142105	256365	278580	505789	708715	899166	1400640	1566550	2070860	2201380	2984080	3295240	3714440	3482820	2251390	6637930	7073160	9880350	10849200	4475090	643973	30806.1
P05023;P05023-4	AT1A1-4_HUMAN;AT1A1_HUMAN	ATP1A1	160305	321923	200510	146840	250980	284352	173197	197621	222529	300386	502511	680519	883711	1610740	1972030	3588550	4259980	6178280	7972230	9309950	10562400	9164460	32233700	52717700	100028000	97508800	48435100	37871900	23639200	18157100	33055400	2452210	201781	127121	80988.4		42960.8				33577.3
P05023;P05023-4;P13637;P13637-2;P13637-3	AT1A1-4_HUMAN;AT1A1_HUMAN;AT1A3-2_HUMAN;AT1A3-3_HUMAN;AT1A3_HUMAN	ATP1A1;ATP1A3	277688		243988	101705	432234	99610.3	207764				398920	425947	767539	1031520	1104210	2277360	2831900	4182340	5466400	6925700	6976820	6478380	23281200	31032500	61879400	74671400	37904800	26262400	13794800	8514690	18547000	2076260	155301		1443720						7754280
P20648;Q13733	AT1A4_HUMAN;ATP4A_HUMAN	ATP1A4;ATP4A		101048		38336.5	147910	140402	122015	80047.1	124042	151919	168701	330571	295111	803492	923695	1413330	1636780	2407100	3583700	3059620	4494590	3100180	12215000	17999100	40162700	42237900	19935100	13576000	8498600	5528930	13948800	1359690
P05023;P05023-4;P13637;P13637-2;P13637-3;P50993	AT1A1-4_HUMAN;AT1A1_HUMAN;AT1A2_HUMAN;AT1A3-2_HUMAN;AT1A3-3_HUMAN;AT1A3_HUMAN	ATP1A1;ATP1A2;ATP1A3	91896.9	153743		36217	107010	119595	93285.4	114641	148075	244274	159746	264650	270582	573422	518556	987178	1162450	1594670	1916870	2181620	2678280	2190750	2335530	3311840	7513120	11573200	6278970	8531010	4446950	3591610	6297340	802731	85904.7
P05023;P05023-4;P50993	AT1A1-4_HUMAN;AT1A1_HUMAN;AT1A2_HUMAN	ATP1A1;ATP1A2																							15122.5	56013.4	114976	98670.1	22778.8	50999.4	21118.9	6888.45	25214.5
P50993	AT1A2_HUMAN	ATP1A2																		27934.5	59220.8		164375			285334	643275	593773	380146	117912	103421	53727	113012	11542
P13637;P13637-2;P13637-3	AT1A3-2_HUMAN;AT1A3-3_HUMAN;AT1A3_HUMAN	ATP1A3	462467							9524.4			9686.53		7513.04			19444	97581.3	42156.2	59905.1	54996.3	134880	56087.1	199836	489603	768588	807626	141686	180438	93844.9	44410.5	130655
P13637;P13637-2;P13637-3;P50993	AT1A2_HUMAN;AT1A3-2_HUMAN;AT1A3-3_HUMAN;AT1A3_HUMAN	ATP1A2;ATP1A3																								32569.6		87449.7
Q13733	AT1A4_HUMAN	ATP1A4		1092790											44661.3	172052	273340	369954	514405	910853	755195	471032	948522	938127	3852880	5824390	11439700	11270200	5417220	2965910	2237760	1594900	1929230	354716
P05026;P05026-2	AT1B1-2_HUMAN;AT1B1_HUMAN	ATP1B1													183216	279494	341898	599759	954733	1451050	1835230	2107030	2664880	2750860	7164470	9086940	15275400	10844100	9152860	5809130	3118770	655534	311588	118641
P54709	AT1B3_HUMAN	ATP1B3	101615	116410	82964.9	41853.4	95908	103372	86197.3	80683.5	138353	144957	156420	235225	281300	476949	610939	1231700	1632290	2198970	3078610	2059850	3645100	2870990	10729100	18563900	33666500	38748200	15526300	13659900	8663130	5837800	15267300	1266330	221885	239049	317508	391777	413969	439206	787830	881544	759964	527778	269998	108246	78840.4	47251.8
P16615	AT2A2_HUMAN	ATP2A2	154194	176162		10885.1	48164.2	41896.3			45827.9	97332.5	48491.1	44606.5	60925.6	121975	641397	202523	238015	254969	289358	482156	312111	168160	461540	330011	490303	793262	785143	746962	701439	469870	1318090	1026260	259532	37024.5					14045.3
P20020-4	AT2B1-4_HUMAN	ATP2B1		33843.3			12386.1	7202.19						41321.8	15140.3	44612.6	67715.9	104190	195251	375794	724885	1295750	2074430	1218320	1117120	516352	391333	374126	93573.4	4747.14
P20020-4;Q01814-2;Q01814-3;Q01814-4;Q01814-7	AT2B1-4_HUMAN;AT2B2-2_HUMAN;AT2B2-3_HUMAN;AT2B2-4_HUMAN;AT2B2-7_HUMAN	ATP2B1;ATP2B2
Q01814-2;Q01814-3;Q01814-4;Q01814-7	AT2B2-2_HUMAN;AT2B2-3_HUMAN;AT2B2-4_HUMAN;AT2B2-7_HUMAN	ATP2B2	108910				95530.6	118864												1496990	1342700	385147	930348	505182	506506	241278	610793	1344710	753569
Q16720-2;Q16720-3;Q16720-5;Q16720-6;Q16720-7;Q16720-8	AT2B3-2_HUMAN;AT2B3-3_HUMAN;AT2B3-5_HUMAN;AT2B3-6_HUMAN;AT2B3-7_HUMAN;AT2B3_HUMAN	ATP2B3																			22351.1	29237.7	91960.3	58566.7	80091.5
P23634;P23634-6	AT2B4-6_HUMAN;AT2B4_HUMAN	ATP2B4	24889.1	37672.8											36480.6	41226.5	97505.6	68881.3	181829	184557	349736	726884	1405500	1244080	2382020	1630120	752587	409168	197227	40645.8	305854				401573				232642
P20020-4;P23634;P23634-6	AT2B1-4_HUMAN;AT2B4-6_HUMAN;AT2B4_HUMAN	ATP2B1;ATP2B4													48901.4	82424.4	222392	182300	233983	370835	684855	1566190	2532660	1747820	2217740	1428800	768672	485878	171964	36376.5
P20020-4;P23634;P23634-6;Q01814-2;Q01814-3;Q01814-4;Q01814-7;Q16720-2;Q16720-3;Q16720-5;Q16720-6;Q16720-7;Q16720-8	AT2B1-4_HUMAN;AT2B2-2_HUMAN;AT2B2-3_HUMAN;AT2B2-4_HUMAN;AT2B2-7_HUMAN;AT2B3-2_HUMAN;AT2B3-3_HUMAN;AT2B3-5_HUMAN;AT2B3-6_HUMAN;AT2B3-7_HUMAN;AT2B3_HUMAN;AT2B4-6_HUMAN;AT2B4_HUMAN	ATP2B1;ATP2B2;ATP2B3;ATP2B4	26859.8	46247.6	14920.4	32589.4	11303.6	10253.4				17097.3	8314.81	29057.6	27312.4	59020.6	218704	132793	216111	359340	578439	1046450	1943190	1345840	1900650	1131800	649207	405093	143510	36124											933605
P20020-4;P23634;P23634-6;Q01814-2;Q01814-3;Q01814-4;Q01814-7	AT2B1-4_HUMAN;AT2B2-2_HUMAN;AT2B2-3_HUMAN;AT2B2-4_HUMAN;AT2B2-7_HUMAN;AT2B4-6_HUMAN;AT2B4_HUMAN	ATP2B1;ATP2B2;ATP2B4															204768	87147.4	166763	227343	401351	883642	1802660	1508270	2035900	1344580	474500	319347	131171
P23634;P23634-6;Q16720-2;Q16720-3;Q16720-5;Q16720-6;Q16720-7;Q16720-8	AT2B3-2_HUMAN;AT2B3-3_HUMAN;AT2B3-5_HUMAN;AT2B3-6_HUMAN;AT2B3-7_HUMAN;AT2B3_HUMAN;AT2B4-6_HUMAN;AT2B4_HUMAN	ATP2B3;ATP2B4																				240743	526609	413142	782135	454097	118608
P98194;P98194-3	AT2C1-3_HUMAN;AT2C1_HUMAN	ATP2C1	43884.3	67557.3	74870.5	29910	88074.9	45840.4	97177.9	47306.6	25579.5	74798	105768	146397	139657	220518	302406	356225	454887	467715	527216	680140	691195	527621	1064390	1194420	1631630	2114980	1802770	1981980	2222250	1596530	5640590	5258540	2413600	528029	59816.6
P98194	AT2C1_HUMAN	ATP2C1			5471	3877.38		21498.2			3756.42			43893.3	42898.3	61363.4		84918.5	111801	140922	139189		160249	84103.8	319161	400517	564065	753401	442936	460300	401187	263549	1513310	2424260	730070	230919	13501.1
P20648	ATP4A_HUMAN	ATP4A	18665.7	109579			20246.9	50533.5	121296	21033	61048.1	60592.6	26261.3	150249	231877	416607	468599	726680	827382	1345610	1415220	2278890	2190560	1530460	6477860	9765060	18977800	13931800	8211740	6669530	2967400	3533390	5557820	390100	51815.7
P25705;P25705-2	ATPA-2_HUMAN;ATPA_HUMAN	ATP5F1A	79149.1	163068	107462	68214	113785	161204	87984.1	155398	268935	445258	636132	866029	1032750	2085140	10090500	13822200	16809600	5549710	1061150	394266	177331	84025.3	231126	104595	233799	346664	336438	265500	251920	171315	878490	1913490	1778270	1878460	2604360	2647770	2109620	772249	638358	323907	92028.3					135185
P25705	ATPA_HUMAN	ATP5F1A													24799.4	96456.4	414540	1613510	1768860	508984	31915.2							9771.49	34182.3		23804.5		85190.6	263178	195470	163708	287354	274951	182044	34342.6	95566.1
P06576	ATPB_HUMAN	ATP5F1B	109726	167883	84539	78029.3	91643.2	132285	196149	222314	310682	359458	517403	845075	876189	1686210	10277200	11612000	14727600	4762670	933406	270925	103779	46047.5	100781	47520.9	47961.4	100429	87044.7	86819	67217.4	17502.3	199345	290295	324243	468564	758087	1387050	2016470	3138140	3117900	1751650	886012	899941	798332	704093	787946	1199370	1393570
P36542;P36542-2	ATPG_HUMAN	ATP5F1C										41865.8	151353	197133	236909	547830	1435770	2667090	3758920	1984870	560104	143537	127991	43008.3	71418.3																	25310.3	42655.4	57354.9	67178.8	55875.4	64949.6	87077.2	72056.5
P30049	ATPD_HUMAN	ATP5F1D															1853850	276901	370092	145727	87962.7																												53509.1
Q9UII2	ATIF1_HUMAN	ATP5IF1
P56385	ATP5I_HUMAN	ATP5ME																75297	172484	58551.7
O75964	ATP5L_HUMAN	ATP5MG													61509	281420	492216	1327370	1958520	640407	233944	134152	98721.5	63675.8	104544	75335.7	69807.9	51566													1485.37
Q96IX5	ATPMK_HUMAN	ATP5MK															239077		19783.7																							19456.1	21104.6	35117.7	27897.1	22256.1	31958	39261.2	76500.1
P24539	AT5F1_HUMAN	ATP5PB		24216.2						9684.05		32138.4	61986.3	65440.4	116563	213702	533791	1208530	1596720	789844	244967	165981	90873.1	50513.1	90228.7	67246.4	58815.3
O75947	ATP5H_HUMAN	ATP5PD														36826.8	190963	295359	518208	238449	90582.9		50901.6	21045.4	25684.5
P48047	ATPO_HUMAN	ATP5PO											35177.3	69090.4	104005	234500	300389	1585370	2032290	829445	110373																			2184.13			26941.6	29833.2	56445.4	37770.4	77193.2	108328	196781
Q15904	VAS1_HUMAN	ATP6AP1	381228	421057	325289	306928	588434	640946	610332	756685	969169	1318060	2049260	3806310	6053070	30742500	5167310	4158580	4216010	7076310	13478200	26977300	50103000	81521400	24955700	632731	856584	1513430	2607780	587881	48147.5		87049.7	102086	78853.3	110967	158868	218010	295121	366268	555237	635805	337645	141794	5516610	6572840	12685900	14216200	12659000
A0A1B0GTB0	A0A1B0GTB0_HUMAN	ATP6AP2		44262.3								64866.1	150548	372685	604548	2188900	444115	452592	592025	878120	1911060	4011340	6434100	6355660	8192620	336436	111229	157875	269835	65654.2												943827	1301190	2062870	3277270	3825120	133576		58149.4
O75787;O75787-2	RENR_HUMAN	ATP6AP2																		67987.2	93575.4	207278	126165	31564.6	67501.8	17489.6	13602.5																51910.4	102081	138402	128923	236089	292682	272562
Q93050;Q93050-1;Q93050-3	VPP1-1_HUMAN;VPP1-3_HUMAN;VPP1_HUMAN	ATP6V0A1	380237	815178	457970	449395	783686	1029000	818841	1007740	1327860	1981890	2865620	5192560	12898800	49169800	8486570	5805770	5226470	9409490	15487700	34108400	75377000	183722000	64765700	115778	71743.2	107300	164494	60831.1	33569.6		38829			10747.4
K7EN36	K7EN36_HUMAN	ATP6V0A1	234406	751252	468178	547192	754576	932261	1101310	1066500	1386930	2181910	2020910	4029610	8995790	33128500	6098800	4443620	4366010	6865000	12451300	26852100	62773400	103162000	49905800	527278	42120.4		93654.1	114540	100927				7729.59
Q93050;Q93050-1;Q93050-3;Q9HBG4	VPP1-1_HUMAN;VPP1-3_HUMAN;VPP1_HUMAN;VPP4_HUMAN	ATP6V0A1;ATP6V0A4																					35840.5	111615	21908.3
Q9Y487	VPP2_HUMAN	ATP6V0A2	66058.8	182491	85425.6	78014.5	177895	200159	177579	233617	350229	446546	651266	1020470	2207100	8201280	1669080	1477110	2184080	3083060	4900640	10574500	20716300	22352100	203909															10287.8
A0A2R8YGN5	A0A2R8YGN5_HUMAN	ATP6V0A4						8173.05		24975.4	34656.8	63278.7	77420.7	146080	388551	1624420	282996	209258	194919	372996	774500	1693130	2966330	7651600	2396920
Q9HBG4	VPP4_HUMAN	ATP6V0A4																				495687
P27449	VATL_HUMAN	ATP6V0C			1034470		76392.2				28947.2	31618.5	84502.6		674438	902099	966087	378551	471662	908002	1572780	5778960	2027090	3268770	431375	63623.1	111975	105466	293408																			36752.1	47263.9
H3BNI4	H3BNI4_HUMAN	ATP6V0C														186917			88393.7			449566	1203830	3777850	652574				78825
P61421	VA0D1_HUMAN	ATP6V0D1	272047	407435	256602	257711	516301	584692	470888	563702	992870	1448460	1832970	3680930	9078640	31131600	3724780	2798260	2751150	4544380	8331420	10216000	39376000	84975400	31111300	540948	1218400	1946440	938317	563030	541330	275832	994446	1450020	1236270	1489690	1938080	2180900	2521050	2996090	3871300	4157340	4391420	5379410	5703170	4540690	4573610	5284910	7544760
Q8N8Y2	VA0D2_HUMAN	ATP6V0D2													51250	268209		12262.5		39053.5	74375.7	61453.3	488258	644035
P38606;P38606-2	VATA_HUMAN	ATP6V1A	702872	1465550	993100	1104820	1722500	2359610	2056830	2473020	3625640	4975230	6763560	11834900	35573600	128574000	15032900	8590320	13269200	9556260	5692740	3689850	1847060	435371	607085	190451	242321	380205	225271	212297	165453	109348	336055	370127	303884	334672	438206	457724	487378	626601	922770	1062340	847903	841004	443905	146529		1721690
P21281	VATB2_HUMAN	ATP6V1B2	1010380	2296500	1499760	1597370	2488630	3150350	3115350	3469130	5388040	6458300	8991950	16824400	44799000	170940000	18764200	11296400	17373900	12135900	7567880	4157850	2300220	739814	903666	253055	384789	540596	397523	335087	261972	137163	484255	505476	410920	440676	540960	648246	587032	702612	1065280	1473050	1309670	1496200	652724	184370	50515.9
H0YC04	H0YC04_HUMAN	ATP6V1B2									38917.2	58363.4	65631.7	201675	711222	2570840	133242	184595	265347	186136	108525
P21283	VATC1_HUMAN	ATP6V1C1	243459	455734	383099	343742	587683	795228	652872	922278	1291960	1910190	2478060	4556370	13854900	56101900	5462350	2560250	3340490	1644170	641337	163023	69909.2		76931.2	57806.2	106599	137201	88985.8	87566.9	60621.3	23131.5	184536	183796	126882	171482	275533	317346	481235	533521	1062580	1528130	1707030	1676710	690083	89176.8
Q9Y5K8	VATD_HUMAN	ATP6V1D	317904	400225	346852	160943	459184	564548	440106	552056	1061860	1513170	1953540	3558300	11845500	42860100	3953850	2440780	3860720	2697480	1877610	429160	518879	63875.8	183791	24542.2	48110.1	85295.9	48969.4	32890.4			37582.8	77217.8	22100.1	53338.2	41045		32529.2	54429.2	52122.7	76927.1	81025.9	103573	83716.6	75048.4	145921	115443	69923.3
P36543	VATE1_HUMAN	ATP6V1E1	283883	223968	141185	196877	393629	344190	334360	464524	543477	710340	1141710	2497880	8385390	23760500	3673240	1948130	2880000	1566220	895707	467450	218741	30483.4	26643.4	59554.1	265378	175888	141212	159634	155875	88390.8	228101	298165	257831	326368	445537	692445	877587	899194	1654410	2077770	2050390	2853500	2528050	1876590	1926520	2244560	2550980
Q96A05	VATE2_HUMAN	ATP6V1E2	193399	360184	223986	294117	453665	535207	609467	573449	809313	1053200	1613330	2806220	9829930	34996200	3960330	2415530	3537370	1990130	1109340	557364	356746	139597	218361	143291	105346	126769	268313	267604	252848	145437	362526	407118	387095	538786	766844	746469	820039	1395760	1914870	2617900	2557490	2534580	2844590	2060740	2742260	2448690	3365300
Q16864;Q16864-2	VATF_HUMAN	ATP6V1F										5482.22	28256.1	91861.9	370872	1668120	100522	39125.5	46164	29198.5
O75348	VATG1_HUMAN	ATP6V1G1			63607	41157.9	159358	234082	302601			296475	550060	1091270	3017150	9853770	2483870	959478	1409370	859337	451292	265095	186477		61770			107293		162004	107096	50965.1	298021	143078	209329	216736	342034	462008	562199	643083	1106440	956112	1179590	1382740	1019970	873787	1226900	1435910	2113210
Q9UI12	VATH_HUMAN	ATP6V1H	251985	442314	341720	161702	389231	375674	506796	346148	539244	658238	624831	803649	757561	1002370	1538160	1933420	2712300	2209870	1552870	1463700	1310310	868289	1598720	1254530	1969810	3207350	2741180	2544780	2276790	1308640	5272450	8088440	7540750	11242000	15134400	15502000	16300100	16173300	18314900	12282400	5133690	1577160	182747	239849	12647		24157.7
Q04656;Q04656-2;Q04656-3	ATP7A-3_HUMAN;ATP7A_HUMAN	ATP7A	35682.5	69205.1	60229.4	26554.9	51691.7	55854.3		52288.9	88513.1	117131	157064	177221	213996	478024	722806	544289	565201	669037	723695	1104700	1344830	1412460	4373310	4178550	2248540	556161	304972	270589	166232	73802	53478.1										130833
P35670	ATP7B_HUMAN	ATP7B	199339	271333	206251	168291	198539	239022	166965	235714	257973	384811	538784	787140	836854	1402670	1345300	1668300	1916030	1974120	2111820	2882350	2603040	2028030	5417200	6738680	8602930	7163970	2110950	717822	398348	253939	262557	107591		25360.5	101886	75505	168810	181388	379483	450512	292856	331912	195119	93192.7	231526	241198	311838
P35670;Q04656;Q04656-2;Q04656-3	ATP7A-3_HUMAN;ATP7A_HUMAN;ATP7B_HUMAN	ATP7A;ATP7B												62508.6	50609.4	139472	204897	218910	186786	215376	224600	270623	353622	390213	904270	1187130	1247010	802375	258825	80653.4	44980.4		20578.5
Q9Y2Q0-3	AT8A1-3_HUMAN	ATP8A1	18837.5	15342.8			6838.71	18030.4		5461.02	12568	12896.1	32584.3	50724.2	50744.9	124105	151144	209779	270067	330012	458297	586904	596758	341834	1202330	1634520	3652870	8542400	8977410	10654300	1772120										77601.6
Q9Y2Q0;Q9Y2Q0-2	AT8A1-2_HUMAN;AT8A1_HUMAN	ATP8A1																							74011.8	79125.5	260209	675490	878357	1218010	127087
Q9NTI2;Q9NTI2-1	AT8A2_HUMAN	ATP8A2											66086.2													46612.7	84828.3	208260	198461	125996
O43520	AT8B1_HUMAN	ATP8B1																							59622.9	40937.5	46598.4
O43520;P98198;P98198-3;Q8TF62;Q9NTI2;Q9NTI2-1	AT8A2_HUMAN;AT8B1_HUMAN;AT8B2-3_HUMAN;AT8B2_HUMAN;AT8B4_HUMAN	ATP8A2;ATP8B1;ATP8B2;ATP8B4																11869.3			54026.3					106868	256427	284788	102489
P98198;P98198-3	AT8B2-3_HUMAN;AT8B2_HUMAN	ATP8B2		64116.6										64322.8	65176.9	150119	143274	178681	311150	288117	379552	297157	328422	198008	685553	871413	1485230	1815830	673829	69165.9		601894	2502040		8304730
P98198;P98198-3;Q8TF62	AT8B2-3_HUMAN;AT8B2_HUMAN;AT8B4_HUMAN	ATP8B2;ATP8B4																				25149.1			46233.4	83315.1	121285	165258	58413.5
O75110	ATP9A_HUMAN	ATP9A	117536	191989	90117.3	74486.1	127156	164403	98768.4	110006	142687	166032	246188	420711	422225	806238	876717	1090160	1304380	1525740	1966650	2274160	2538670	2136760	6649700	7512020	13546900	16318600	3851570	780089	533859	185051	182005	140545
O43861;O43861-2	ATP9B-2_HUMAN;ATP9B_HUMAN	ATP9B		38520.3	19080.4	132132	29987.3	34740.4		17496.8	17958.1	23829.6	40752.8	104705	98252.1	188156	220074	298083	429332	577758	716427	823360	827822	729044	1912710	1960820	2590390	2658270	589011	257514	95111.1	9867.34			13367.1						474860				361326	271740
Q5TC12	ATPF1_HUMAN	ATPAF1	2784.08																																										16962		28572.5	14939.6	47698
Q8N5M1	ATPF2_HUMAN	ATPAF2																																											84884.1
Q6UW56;Q6UW56-3	ARAID-3_HUMAN;ARAID_HUMAN	ATRAID																	39832.5		34929.9		56414.2	65696.7	193925	250437	478349	998031	910837	1118000	1631630	1170990	7549910	20205400	10083900	434766	89501.4	48321	24884.7		58878		56086	44078.2
O75882	ATRN_HUMAN	ATRN										40913.8	95306.4	124087	156518	231823	310996	507642	759076	1192240	2022340	3150320	1436900	139708	157822	106413	111789	157011	99317						161905
Q5VV63	ATRN1_HUMAN	ATRNL1												12135.1		16356.5		53793.8	65689.1	111091	227538	190077	24340.9
P46100;P46100-2;P46100-3;P46100-4;P46100-5;P46100-6	ATRX-2_HUMAN;ATRX-3_HUMAN;ATRX-4_HUMAN;ATRX-5_HUMAN;ATRX_HUMAN	ATRX													31654			43825.7				34411	133603		152590	112520	183456	194609	129250	181569	51716.2	162703	228639	402547	260027	923395	217980	1195400	755346	182030	559654	638640	171429	462707		30991.8		23671.1	23315.6
Q9UBB4;Q9UBB4-2	ATX10-2_HUMAN;ATX10_HUMAN	ATXN10																																						20171.9	46722.8	52280.7		46249
Q9Y679	AUP1_HUMAN	AUP1																											128675					97365.5	60999.4	115679	180817	187760	235588	64504.5
Q8NBF6;Q8NBF6-2	AVL9_HUMAN	AVL9																															23510.4	21924.3	45186.8	42260.3	24638.3
P25311	ZA2G_HUMAN	AZGP1										611382					241951																	15575.9												13537.1
P61769	B2MG_HUMAN	B2M																									19557.4	46005.6	100257	81838.1	92396.6	17138.8	279274	245876	233616	291644	406920	520606	1641360	1439480	441611	42134.1	29648.4	41322.4	67521	73549.1	276317	508543	1234270
O94766;O94766-2	B3GA3_HUMAN	B3GAT3														18503.9		23333.6	20777.9						46952.6		18559.5	52841.2	55308.1	47358.4	32184.5	6668.82	75213.1	85649.7	40796.8	36904.8	33303.8	6737.11							16856
Q6Y288	B3GLT_HUMAN	B3GLCT																																						56051.8	77237.9
P15291;P15291-2	B4GT1-2_HUMAN;B4GT1_HUMAN	B4GALT1
O60513	B4GT4_HUMAN	B4GALT4
O43286	B4GT5_HUMAN	B4GALT5	126296	154956	531711	24435.7	111935	82051.1	57349.6	73732.5	135072	149912	166751	221259	165716	291664	238458	400538	552159	312108	148979	113370	99457.3	21155.8	65648.3	60789.8	75639.1	161528	141539	136905	125588	15445	169039	222273	222856	298329	478749	649001	663684	538561	515181	389485	281313	94406.4
Q9UBX8	B4GT6_HUMAN	B4GALT6
O43505	B4GA1_HUMAN	B4GAT1	113088	137120	106631	63619.3	66672.4	75847.5			24646.9	57690.3	71635	115244	93853.8	122925	87690.4	178149	263849	250836	234022	187298	110395	19641	136775	118094	199718	299866	267111	225471	200120	83997.8	393257	423764	260970	297634	579061	409433	541843	581010	1054210	1935590	3841730	9616540	3447460	500220	82376.3
Q9NWV8;Q9NWV8-3	BABA1-3_HUMAN;BABA1_HUMAN	BABAM1																	248850	240092
P56817;P56817-2	BACE1-2_HUMAN;BACE1_HUMAN	BACE1	24022	36806.4	22017.5	16641.4	19205.2	39578	23162.1	29460.2	13574.9	26662.5	48484.3	48551.3	56988.9	104428	113898	131477	140110	175331	171777	335309	508341	328251	230151	119739	111278	198441	215192	265853	227843	149636	541307	571266	607546	629346	1163400	1645570	515005	25579.5		14661.9	25172.8	137683		263602
Q9Y5Z0;Q9Y5Z0-2	BACE2_HUMAN	BACE2	27604.1	24989.8	10971.3	3493.74	24324.2	42053.6		36951.3	61171.1	76080.3	128601	322197	409115	466944	236114	288399	272407	261795	308077		235724	146594	494265	423253	633841	537568	500595	391993	403768	246242	830760	1158110	770953	1184760	1823170	3121130	9369050	6581320	2216890	191241	12647.8				12191.5		72743
O95816;O95816-2	BAG2-2_HUMAN;BAG2_HUMAN	BAG2	69016	65875.4	28763.2	30807.1	65920.2	17755.8	60868.4		9058.85	10829.9	26102.8		32074.5	36322.5	479633		72710.9	35795.3		77263			28969.5				103254	77483.3			6675.46	34851.3			12255.5						11616.2		10414.8		9269.72		35719.1
Q9UL15;Q9UL15-2	BAG5_HUMAN	BAG5																																							36632.6	60792.1	74502.6	58035.1	16744.1
P46379;P46379-2;P46379-3;P46379-5	BAG6-2_HUMAN;BAG6-3_HUMAN;BAG6_HUMAN	BAG6															63915.1
Q9UHR4	BI2L1_HUMAN	BAIAP2L1															58306.6	35573.3	7806.09			62437.7			39808.8	39319.9	73463.1	163085	197482	164643	71471	8801.13	54582.2
O75531	BAF_HUMAN	BANF1										26213.2
P80723	BASP1_HUMAN	BASP1											14702.9										5600.32		32379.9	34772.8	23542.9	41847.5	98205.6	142051	177629	160007	1133280	1388290	1681150	3011710	1450940	328314	30615.3	25733.3	26692.9					22687.9	36648	88330.8	86268
Q07812;Q07812-2;Q07812-5;Q07812-6;Q07812-8	BAX-2_HUMAN;BAX-5_HUMAN;BAX-6_HUMAN;BAX_HUMAN	BAX															45384.3																							25131	82478.9	102611	152446	194934	123564	228658	190079	197632	204920
Q07812;Q07812-2;Q07812-5;Q07812-8	BAX-2_HUMAN;BAX-5_HUMAN;BAX_HUMAN	BAX																																						76403.3	68422.5	78370.5	119239	151206	147601	204289	274290	270019	185102
P50895	BCAM_HUMAN	BCAM	4099110	9307.64								62526.1	40602.6	33289.9	49105.8	92887.9	183273	216726	250737	218162	200070	327827	759522	395307	332674	195749	382241	609210	717592	929474	1286610	1071580	6524730	4144420	392124	50783.5	67371.1	13517.1
Q9UHQ4;Q9UHQ4-2	BAP29_HUMAN	BCAP29
P51572;P51572-2	BAP31_HUMAN	BCAP31	174447	209978	272997	157562	144980	119375		22316	164649	144308	227644	522674	104932	117475	455403	259631	188935	205743	203841	304901	315492	226257	515411	502996	621242	1071610	882937	1046710	859036	664154	1829750	1847700	1465890	1452450	1308930	105830						17821.7		27963.5		34418.8
O15382	BCAT2_HUMAN	BCAT2																																			64303.9	115780	273429	399114	111570
P12694;P12694-2	ODBA-2_HUMAN;ODBA_HUMAN	BCKDHA															74507									42951.1							32753.1	53982.3	71030.8	165994	52769.6			177850
Q9BXK5;Q9BXK5-2	B2L13-2_HUMAN;B2L13_HUMAN	BCL2L13																								3516.11	21636.1	18248.8	11264.7	11597.5	15821.9		57692.8	23600.7
Q9NYF8;Q9NYF8-2	BCLF1-2_HUMAN;BCLF1_HUMAN	BCLAF1	66725.7	116542	52972.9	65607.8	68077.8	121965	110526	74545.2	63873.9	100063	112928	191758	151221	245802	251934	292215	374118	371652	304811	382097	453677	327331	612998	376582	359375	535597	416356	387459	272639	187482	569475	521100	381164	419995	436100	465030	399121	517048	579978	695694	492653	504686	580335	484077	330909	410833	363235
Q6W2J9;Q6W2J9-2;Q6W2J9-3;Q6W2J9-4	BCOR-2_HUMAN;BCOR-3_HUMAN;BCOR_HUMAN	BCOR	23021.1	20181.7	26562.3	21114.6	39613.3			16448.2	25344.1	26472.2	39549.5	40813	36459.4	40026.9		14965.2	23889.4	56032.8	21296.6	52024	70080.4	14805.2	53746.4	38370.8	33748.3	43628.7	30984.6	39795.7	38880.3	37247.7	77799.8	84822.3	89978.4	120209	39324.9	105080	96451.2	85356	30467	58221.3	34926.3	50209.4	28325.7	36467	22465.8	92061.8	64321.7
Q9Y276	BCS1_HUMAN	BCS1L																		14190.1	44730.3	118072	245326	393937
A6H8Y1;A6H8Y1-2;A6H8Y1-6;A6H8Y1-7	BDP1-2_HUMAN;BDP1-6_HUMAN;BDP1_HUMAN	BDP1
Q14457	BECN1_HUMAN	BECN1	377067	694116	407120	312894	352599	397256	304510	252504	358604	410103	525126	488077	392193	336055	168632	123153	72704.8	67063.1
O15155;O15155-2	BET1_HUMAN	BET1																		10374.8							14967.4	53646					33322.7
Q9NYM9	BET1L_HUMAN	BET1L																					30481.1		40339.6	40559.2	63244.1	93337	112793	79545.4	70703.5	25002.5	107769	88486.1	36011.4	34901.8	39523.6	31174.9	33060.3	33086.7	56254.7	88884.4	93848.7	142304	140498	144532	193470	245012	392283
Q9NQY0	BIN3_HUMAN	BIN3	16793	49528.7									10612.3		36266.9	31639.7	42149.1	47440.4	74281.8	72996.8	67218.5	35390.5	24624.9																		19812		25200.3	35283.8	38015.2	27622.8	60864	54588.7	62165.2
Q13489;Q13490;Q13490-2	BIRC2-2_HUMAN;BIRC2_HUMAN;BIRC3_HUMAN	BIRC2;BIRC3																					6630.53																	20518.4	18480.7	17019.5		63366.7	80502.2	104324	109527	63164.3
Q13867	BLMH_HUMAN	BLMH										185118					764132										33045.9	90171.9	1977120	72938.4							165792		454061		709905
P78537	BL1S1_HUMAN	BLOC1S1	32318	43576.3	24683.9	10557.9	81849.5	54706.1			155638		109782	117939	107926	194775	208011	307962	368302	490201	601152	2671540	738868	545553	691862	1451550	3675310	5883220	2825420	518860	88869.6	41547.5	206965	465803	184757	64328.8	51767.6										23540.9	45084.6	84964.6
Q6QNY1	BL1S2_HUMAN	BLOC1S2						107983										85839.6	160025	170058	235815	237047	298209	264071	671291	865034	1255360	2250140	1366970	295423			51146		71822.3	232072	31431.8			2769100	4415400			104353			232476
P53004	BIEA_HUMAN	BLVRA
Q9NSY1	BMP2K_HUMAN	BMP2K	39953.8	65382.6	39931.3	11834	33375.6	11397.8				32435.4	35454.6	54071.2	73396.5	156610	59580.3	34495.3		35109.9	23182.1	27224.4	83276.3	35573.2	78496.7	32461.4				14361	13195.6		8300.08					8596.13			24496.8		17100.3	25593.7	20007.8
P36894	BMR1A_HUMAN	BMPR1A	59942.6	74225.4	21689.5		60539.9	20758.2		13757.8		209912	42797.3	57738.2	58765.2	74511.5	60797	85015.2	106595	57663.3	119132	215075	55837.3	27814.6	90196.8	49400.3	117422	182682	124808	113524	99041.3	58076.7	295460	469322	241503	272610	262651	117465			93868.1
Q13873	BMPR2_HUMAN	BMPR2	44557.7	90357.3	35257	22860	50758.6	46037.6	28741.1	19526.8	25285	63393.2	73499.9	80923.1	140382	214060	232961	283578	243976	260652	287900	325239	315304	173022	594163	678692	1258240	1649170	689190	332901	169705	75288.2	262929	355930	191809	210907	180023	99223.9	56259.1	96384.9	298738	189501							73659.9
Q9BWV1;Q9BWV1-2;Q9BWV1-3	BOC-2_HUMAN;BOC_HUMAN	BOC	8574.46	60174.2			23975	42822		47074.2			133764	171611	80494.4	73444.6		32701.9	33076.5	36269.2	50436.6		43814.2	13733	103715	92653.7	110551	94327.2	110616	71775.5				73349.5
Q9H3K6	BOLA2_HUMAN	BOLA2B																																														28442.5	59642.5
Q969J3	BORC5_HUMAN	BORCS5	23340.5	92275		21160.2	25005.5	57022.7			53625.7	67751.4	61275.8	140396	110678	255672	328368	441608	607152	598056	786521	1178100	1315730	1160200	2338470	3004350	4864700	8583540	4690250	962284	177767	58470.4	321104	438657	475008	560885	346787									22029.7	61026.9	54451.8	88762.8
Q96GS4	BORC6_HUMAN	BORCS6	140998	266079	163695	141359	234908	290900	210853	221937	339461	503461	610752	692225	873145	1323850	1411950	1985060	2739750	3332770	3305080	4539970	4692940	3308710	8386290	10405800	17076500	26886200	13101800	1874030	357896	190479	1005810	1251410	678631	416549	549339	521793	426256	362944	446269	412560	301883	429649	264699	158802	145133	168766	167228
Q96B45	BORC7_HUMAN	BORCS7													56613.3	142210	175630	134100	274108	335830	612209	676457	751241	618430	1325750	1934060	3293470	6087630	3000940	413243	56306.3		161551	142836	149354	189431	206584
Q96FH0	BORC8_HUMAN	BORCS8												54280.7	112313	221890	237731	325562	384918	523000	726163	692129	702133	588459	1741870	2328550	4666750	6976830	3752600	489419	82556.3		94536.3	223759	136488	61070.7	52583.6	8621.14										45716.5	86607.9
O95861;O95861-4	BPNT1-4_HUMAN;BPNT1_HUMAN	BPNT1															584304
Q9NX62	IMPA3_HUMAN	BPNT2															209691			66165.7	125492	93188.7	68500.1				118331	161589	240059	264409	221783	121175	405876	438799	406966	435372	690457	619966	418756	273286	281790	387117	352332	265370	129102
O60885;O60885-2;O60885-3;Q15059;Q15059-2	BRD3-2_HUMAN;BRD3_HUMAN;BRD4-2_HUMAN;BRD4_HUMAN	BRD3;BRD4		29277.2			14312.8			834966	183873						4670940											97643.3						19891.3	149101													331748	16694.3
Q9H8M2;Q9H8M2-1;Q9H8M2-3;Q9H8M2-4;Q9H8M2-6	BRD9-1_HUMAN;BRD9-3_HUMAN;BRD9-4_HUMAN;BRD9_HUMAN	BRD9		47010.7		5968.64	25905.3	33300.6		21419.6	22408	12358.6	56230.4	41612.6	53240.9	87234	124027	69718.5	44745.3	30141.7	27428.9																						17575.9	21923
O95415;O95415-2	BRI3_HUMAN	BRI3	54651.7	84810.7	54341.4	40748.3	70304.8	27741.9	26341.3	7938.21	40046.4	28196.6	90090.2	110291	174462	168412	117084	232194	269736	331060	415143	469299	529676	289250	358010	261033	253008	361510	345243	352488	238809	97806.9	408889	404634	294434	281027	309327	334264	324508	282580	331983	329976	327512	411461	539420	295026	389061	307110	350939
Q8WY22	BRI3B_HUMAN	BRI3BP
Q8TDN6	BRX1_HUMAN	BRIX1																																82351.7	77896.8	117356	179508	180341	211816	186605	195027	136534	60876.9
Q5VW32	BROX_HUMAN	BROX		41843.2			23535.2	42728.9	31094.5				39104.3	75333		62849	167584	94914.5	77513	87189.7	82530.7	130510	145731	68453.9	156534	79799	100482	76143.8	71925.3	63279.7			64469.2	52709.1	60534.6	49709.2	51940.2	64096.8	91133.6	75414.7	235650	276399	213321	189503	15572.3
Q9NSI6;Q9NSI6-3	BRWD1-3_HUMAN;BRWD1_HUMAN	BRWD1																												314787	357953	379507	517712		30319.5
Q9NW68;Q9NW68-2	BSDC1-2_HUMAN;BSDC1_HUMAN	BSDC1																									10654.5				7802.56		25846.1	73735.4	47705	117416	219534	352711	288683	54174.9
P35613;P35613-2	BASI_HUMAN	BSG									17404.7							131196	153059	169740	223136	499801	751498	600929	1236100	885812	1163760	1757250	2471720	4029550	5929730	4843960	24752800	10612500	4562810	5911340	8129870	10565500	16570400	22911600	37404300	749672	7146610	418673
P35613;P35613-2;P35613-3	BASI-3_HUMAN;BASI_HUMAN	BSG	63264.7	60368.5	25438.4								22110.3		91732.1	83924.3	184371	167555	282478	405376	491317	569882	697231	492282	796904	707433	1066720	1837750	2757510	3808370	4832070	4260250	22989700	12356600	3735710	5526820	9357390	11258000	18034200	24840800	37374500	34751000	7458160	825362	508734	228476
P35613-3	BASI-3_HUMAN	BSG																												14005.8	28673.5	18665.6	254143	114159	14391.7	35563.1	42662.3	119308	143169	258189	514940	372141	54166.6
Q10589;Q10589-2	BST2_HUMAN	BST2	244244	409702	136629	86065.2	123810	175851	94002.6	101420	141079	199626	213176	403288	393648	496512	502552	1071930	1501800	1656290	1907320	1659200	1506040	1196770	2193200	2086630	4501060	6472160	5447290	5352260	3737620	1794060	6737890	13086700	14298900	8488340	706572	195870	382253	366028	138489	75289.8	48317.9
P43251;P43251-2;P43251-3;P43251-4	BTD-2_HUMAN;BTD-4_HUMAN;BTD_HUMAN	BTD																																						14378.6	15652.7	61885.5	87941.4	82968.5
P20290;P20290-2	BTF3_HUMAN	BTF3															336528																							5710.85	27537.6	55662.4	45021.4	19601
Q7KYR7;Q7KYR7-1	BT2A1-1_HUMAN;BT2A1_HUMAN	BTN2A1														16873.1		23325.8		46963.5			34132.7	37497.9	82894.6	187060	495926	2122220	2298420	239380
Q8WVV5;Q8WVV5-2	BT2A2_HUMAN	BTN2A2																									2577.1	3790.42			1560.09		33363.1	58585	19972.1	77918.9	191394	54487	11345.4
Q7KYR7;Q7KYR7-1;Q8WVV5;Q8WVV5-2	BT2A1-1_HUMAN;BT2A1_HUMAN;BT2A2_HUMAN	BTN2A1;BTN2A2																						8657.44		136659	250647	643182	941066	170757
O00481	BT3A1_HUMAN	BTN3A1																															117892	80405	85656.5	14632.9
P78410;P78410-2;P78410-3	BT3A2-2_HUMAN;BT3A2_HUMAN	BTN3A2																													18987.1		49063.3	104937	104286	33106	63199.8	32609.3
O00481;P78410;P78410-2;P78410-3	BT3A1_HUMAN;BT3A2-2_HUMAN;BT3A2_HUMAN	BTN3A1;BTN3A2																									17344.2	77892.2	36776.3	26472.5	19660.9	18053.8	64071.4	84717.7	87339.5	34708.6	16574.3
Q13895	BYST_HUMAN	BYSL																												11342.6			12095.2	35131	29743	60252.8	63372.3	78566.4	53653.3	44124.5	32768.2
Q7L1Q6;Q7L1Q6-3;Q7L1Q6-4	5MP2-3_HUMAN;5MP2-4_HUMAN;5MP2_HUMAN	BZW1															1113150																							44207.7	34783.1	68404.6	65336.3	79394	48158.2
Q9Y6E2	5MP1_HUMAN	BZW2															341464																					31805.7	27492		58085.7	62244.3	29334.4
A0A087WX00;A0A494C145	A0A087WX00_HUMAN;A0A494C145_HUMAN	C12orf76																					19367.5	30516	49202.5
Q9HAS0	NJMU_HUMAN	C17orf75																																						13508.7	13886.7	12084.7
Q9H7X2	CA115_HUMAN	C1orf115																	4669.4				2017.51							26156.4										25200.5			41964.4	87385.5	100850	99336.6	75978.8	67359.5	84053
Q96HA4-4	CA159-4_HUMAN	C1orf159	10396.9															23752.5				33145.8	62322.5		84787.4	62898.7	95715.9	156958	211817	314055	528357	141330	189920	49433.1	23153.4	23801.8	27357.8	22012.2	41734.8	77188.2	98504.8	65260.5	21545.4
Q07021	C1QBP_HUMAN	C1QBP																																											51587.2	2000140	210348
O75973	C1QRF_HUMAN	C1QL1											3303.19			32838		31061.6	29890.7	24002.8	28757.6		11917	10978.1	19664.5	23785.9	38843.1	64178.8	50398.2	19716	19378.1	12556	65564.8	113912	49107.9	48942.1	24928.5
Q86Z23	C1QL4_HUMAN	C1QL4													25016.5	41949.7	19191.5	45939.8	26908	65990.7	72744.1		23258.8		26105		63428.7	78934.1	46369.1				38158.6	63370.9	49331.3
P09871	C1S_HUMAN	C1S														273792			10037																83596.9	105937	33706.7			12829.6	24275.8	42416.2	18206.7
Q86YS7-2;Q86YS7-3;Q86YS7-4	C2CD5-3_HUMAN;C2CD5-4_HUMAN;C2CD5_HUMAN	C2CD5						15437.3	17579.9	10705		13330.6	30660.2	39710	56787.7	73997.8	54741.5	68325.9	69377.1	28707.4					32855.7	9890.98	42029.4	53373	74418.9	84528.1	70897.2	12293.9	50698.4
A6NCS6	CB072_HUMAN	C2orf72																			14415		103595	200127	95839.6	50774	66900.1	190876	339592	182067	13882.6
P01024	CO3_HUMAN	C3	566672	639248	1006760	786793	215785	618203	488265	466541	471541	478327	194032	243723	237675	153175	223095	162872	115907	154264	110316	97931.7	58504.9	84751	216458	240499	111804	468950	494943	244471	52434	141938	282300	99772.9	20106.9	10037	12743.1			24182.1	76888.1	74476.6	134435	217633	311541	310354	95033.4	89175.8	22756.1
Q9UK00;Q9UK00-2	CC018-2_HUMAN;CC018_HUMAN	C3orf18																																					173718	292986	448472	555466	230347
F5H4A9	CC080_HUMAN	C3orf80																										40561.5		44705.8	10901.8		52376.9	114604	99681.3	128699	158323	223954	275898	339289	333272	217759	71648.1		34188.4
P0C0L4;P0C0L4-2;P0C0L5	CO4A_HUMAN;CO4B_HUMAN	C4A;C4B_2	1735530	2781110	1587720	1071430	1348370	1516910	1014100	991446	1391590	1417640	2102230	2566450	3080440	4495650	5563560	6799230	8188740	7832970	8466630	8721140	7627250	5006810	7709310	6031080	8253130	14214100	17397800	22999100	13879800	2133530	757905	375389	171986	153505	124294	101639	78829.5	125701	380531	242369	270502	546429	168135	667048	146031	135554	112330
P04003	C4BPA_HUMAN	C4BPA		60118.7		12102.1	45369.1	75539.8		24872.2		110576	143504	149575	183523	232483	121096	233834	229392	179017	162304		214199	147903		550938	1190600	932749	149355
J3KNI2	J3KNI2_HUMAN	C8orf82					3074.7																24208.9
C9JQL5	DSA2D_HUMAN																											14673.7					35899	50793.1	85129.7	314167	608291	435675	170380	58718.6
Q96LT7	CI072_HUMAN	C9orf72																			51158.3	41385.6																			62013.3
O43570;O43570-2	CAH12_HUMAN	CA12												2410.1					44319.4									84579.9	69295.9	84738.6	94140.7	47382.3	199409	206802	137737	225930	186750	208143	128358	578136	1293820	959432	172166
P00918	CAH2_HUMAN	CA2	66817	97509.7		64175.3	168539	157080	138018
Q9Y376	CAB39_HUMAN	CAB39															321167											33210.3					20692.7						48616.3		32430.8	55065.2	64686.7	96710.1	93218.2	33214.4	21475.8
H0Y3I3	H0Y3I3_HUMAN	CABCOCO1		51174.7				146252			348917	291682	191048	83264.9			144007	177210	250317			390503	478918		634619	689180		942960	1125190	1195200		1045700		3040600
Q9UGQ2;Q9UGQ2-2	FLOWR-2_HUMAN;FLOWR_HUMAN	CACFD1																																					232039	471678	822069	1264950	1553320	3768300	2501770	444934	27222.2
Q5VU97	CAHD1_HUMAN	CACHD1	96114.2	127627	78157.7	82918.3	107984	85318.1	76349.6	88027.9	90936.8	118486	161643	237362	248759	393010	417816	557927	595940	575289	628459	781976	623240	471463	876770	917479	1421090	3085310	5107290	7894920	7749740	2365390	851493	88255.1				103742		113283	24742.1
A0A1B0GUE5;A0A1B0GVD8;I3L391	A0A1B0GUE5_HUMAN;A0A1B0GVD8_HUMAN;I3L391_HUMAN	CACNA1A	13786.9		10431.1		24630.6						51136.1	63726.9	51026.6		100368				163720											186500	530066	386137	365263		178924	71670.4			85946.2		35162.5	59142.7	14299.8
P54289;P54289-2;P54289-3;P54289-4;P54289-5	CA2D1-2_HUMAN;CA2D1-3_HUMAN;CA2D1-4_HUMAN;CA2D1-5_HUMAN;CA2D1_HUMAN	CACNA2D1	4201.61	29086.9										23018.6	22289.7	20056.9	42223.1	85010.4	249013	381872	283422	327120	301654	203433	621103	550610	1338670	3312270	5944400	11958600	6223720	647352	354327	24184.6			240117
Q9NY47;Q9NY47-2;Q9NY47-3;Q9NY47-4;Q9NY47-5	CA2D2-2_HUMAN;CA2D2-4_HUMAN;CA2D2-5_HUMAN;CA2D2_HUMAN	CACNA2D2																						13419			68046.9	118192	321811	694048	302790	58104.8
P54289;P54289-2;P54289-3;P54289-4;P54289-5;Q9NY47;Q9NY47-2;Q9NY47-3;Q9NY47-4;Q9NY47-5	CA2D1-2_HUMAN;CA2D1-3_HUMAN;CA2D1-4_HUMAN;CA2D1-5_HUMAN;CA2D1_HUMAN;CA2D2-2_HUMAN;CA2D2-4_HUMAN;CA2D2-5_HUMAN;CA2D2_HUMAN	CACNA2D1;CACNA2D2																47473.2	152384	192424	187963		175888	120554	311847	215913	754079	1612980	3529210	4576100	2355230	372094	89463.4
Q8WXS5	CCG8_HUMAN	CACNG8																															3145.16		7812.82	11266.5	23717.6
Q9HB71;Q9HB71-3	CYBP-3_HUMAN;CYBP_HUMAN	CACYBP															157579							2983.34		8134.6	51892.3	76334.5	53701.8	25031.7	18070.6	10852.8	47769.2	64505.3	40123.3	36934.7	130325	149534	209581	217774	182487	104047	71910.3	60506.6	103573	85512.9	105198	54684.6	58398.4
P27708	PYR1_HUMAN	CAD															69745
Q9BY67;Q9BY67-3;Q9BY67-4;Q9BY67-5	CADM1-3_HUMAN;CADM1-4_HUMAN;CADM1_HUMAN	CADM1									23875.3	31465.8						10417.5	37555	37585.8		24304.6	51170.1	40352.8	178191	141286	201357	331835	431655	426208	347530	281360	1313300	5105740	3190590	152747	85189.3	59847.5	87524.4	125674	55311.6	81686.2	115474	95889.1			48089.2	215818	126143
Q8NFZ8	CADM4_HUMAN	CADM4																									13976.8	20031.5	199672	87795.3	69341.3	21142.3	163408	409419	386053	1326170	3040090	670222	58544.9	1320330		788562	1016530				237209
P10092	CALCB_HUMAN	CALCB
Q13137;Q13137-3;Q13137-4;Q13137-5	CACO2-3_HUMAN;CACO2-5_HUMAN;CACO2_HUMAN	CALCOCO2																										38795.2	121143	303154	315382	102671	129782
Q5JW98	CAHM4_HUMAN	CALHM4															3886150			10025.8
P0DP23;P0DP24;P0DP25	CALM1_HUMAN;CALM2_HUMAN;CALM3_HUMAN	CALM1;CALM2;CALM3															2486710							27429.2					18607.4				74816	49533.9												35296.3
P27482	CALL3_HUMAN	CALML3						148197				55125.9					2769530						88260.9	47746	21641			37861.9			26817.4	8147.65	184502	64309.9
Q9NZT1	CALL5_HUMAN	CALML5					66754.5	237210		70315.2	1109250	125690					241938												68882.4				124018
P27797	CALR_HUMAN	CALR															675283																2891.83														202866	4895610	287611
O43852;O43852-3	CALU-3_HUMAN;CALU_HUMAN	CALU													88669.7									41248															40709.1	438621	2821830	731697	79622.6	31456.7
O43852;O43852-3;O43852-7	CALU-3_HUMAN;CALU-7_HUMAN;CALU_HUMAN	CALU																															15004.3							347671	2403180	527690	30589.8
Q13557;Q13557-10;Q13557-11;Q13557-12;Q13557-3;Q13557-4;Q13557-5;Q13557-6;Q13557-8;Q13557-9	KCC2D-11_HUMAN;KCC2D-12_HUMAN;KCC2D-3_HUMAN;KCC2D-4_HUMAN;KCC2D-5_HUMAN;KCC2D-6_HUMAN;KCC2D-8_HUMAN;KCC2D-9_HUMAN;KCC2D_HUMAN	CAMK2D										47102.9					190990
Q86VP6	CAND1_HUMAN	CAND1															1043650				24876.8	24229.9		21890.6	70304.8	116532	131290	180101											27442.2
Q8WVQ1;Q8WVQ1-3	CANT1_HUMAN	CANT1	25294.4	51440.2										22447.3		32076.7	44357.5		84951.6	91038.8	151202		33102.9		33894.6	35029.7	83898.3	95796.3	65853.1	61282	68425	27527.4	154820	200271	141301	123398	187986	206307	276099	272305	413940	481741	425824	319191	205630	51916.9	68141.6
P27824;P27824-2	CALX-2_HUMAN;CALX_HUMAN	CANX												5855.14		75496.9	578286	85681.7	93888.4	126793	162063	307436	128779	56823.4	199952	146577	248016	413264	666567	809163	875371	797464	4714750	6120860	383256	29210	42238.3					61926.9						1032270
Q01518;Q01518-2	CAP1-2_HUMAN;CAP1_HUMAN	CAP1											59516.7				881877		38009.4	47202.5	87528.5	275453	251799	95463.4	41464.5			53310.6	123775	112803	59878.9	18350.8		113319			187019		130467	209425	162419	104889							71671.5
P07384	CAN1_HUMAN	CAPN1									55717.6	265887					187145																					24582.1
Q6ZSI9	CAN12_HUMAN	CAPN12															484867
P04632	CPNS1_HUMAN	CAPNS1
P52907	CAZA1_HUMAN	CAPZA1	267406	293600	145016	83605	103324	101482	89198.4	51730.8	57034.5	60456.9	76040.5	117137	109477	143262	188911	146931	140419	135980	182557	194001	129338	55972.7	103621	79043.5	130451	175100	150722	148931	140619	49420.1	295179	260940	227908	244182	441377	565738	960445	1768310	3029460	2241070	679965	307517	174279	62738.1	123953	99826	186477
P47755;P52907	CAZA1_HUMAN;CAZA2_HUMAN	CAPZA1;CAPZA2	36433900	11978600		3080510											5337270	1383850																					926082	7664950	9147070	3969800	857176						233911
P47755	CAZA2_HUMAN	CAPZA2	968122	194457	106904	8786.96		81730.2		4701.8							284430	69838.6		44735.6				13775.7									47347.5	47203.2		43598.2	81138.4	119452	215495	393979	480813	290672	123887	91953.8	68781.1	19682.7	33706.6
P47756-2	CAPZB_HUMAN	CAPZB	176076	184638	99843.2	62727.3	96231.5	84342.2	85358	77658.1	104366	92735.6	92873.9	96197.5	93451.8	146105	889689	137516	138423	125915	142797	91002.4	100197	40533.7	92526.8	82909.3	91358.4	167673	126793	86930.9	79144.5	32570.3	160483	211449	128287	210156	331035	400614	736219	1103580	1856020	1309270	358384	163531	109372	80158.2	78648.9	97456	128361
Q8N4J0	CARME_HUMAN	CARNMT1															229667
P49589;P49589-2;P49589-3	SYCC-2_HUMAN;SYCC-3_HUMAN;SYCC_HUMAN	CARS1															1041680												25321.6
Q9HA77	SYCM_HUMAN	CARS2																									11557.1	12659.3					23070	38396.7		15560.9	26829.6	47360.9	97157.2	129181	188381	160679	47661.6	9650.59
O14936;O14936-2;O14936-3;O14936-4;O14936-6	CSKP-2_HUMAN;CSKP-3_HUMAN;CSKP-4_HUMAN;CSKP-6_HUMAN;CSKP_HUMAN	CASK																							66946.2	22512.3			62965.7		35185.6	42642.1	94174.2
P31944	CASPE_HUMAN	CASP14	60777.5				52140.5				64976.3	2108100		23770.6									38179.7				69562.1											73749.5
P04040	CATA_HUMAN	CAT								98153.1	236880	751771			38701	28900.8		75563.1	106568	125475	137065	152340	197048	184915	574826	541763	699807	697520	372027	66524.4	69150.3		11680.6					89271.5
Q03135	CAV1_HUMAN	CAV1	19686.6	44877.6	49656.7	41079	77104.2	81768.1	40279.8	59734.3	91661.3	110881	133011	160070	251011	342110	488843	651526	1240280	2212320	2949720	4647260	7655280	7213640	8884820	879883	237224	101445	14340.9			8350.69	20619.1	6215.22	13185.9		39406.4	50734.1	59900.7	68613.8	101994	126903	112852	80344.2
P51636;P51636-3	CAV2-3_HUMAN;CAV2_HUMAN	CAV2										52631.6	22325.4	10122.5	47423.3	63026.2	187416	54134.2	96232.8	272927	357620		106548	208642	786288	118283		11453.3	62480.2					51816.6	21040.5		363250	42749.9	64140.2
P16152	CBR1_HUMAN	CBR1															857255																											31135.4	60212.8	75975.4	94744.5	66678.2	121537
O75828;P16152	CBR1_HUMAN;CBR3_HUMAN	CBR1;CBR3																																												16720.7	44781.1	84794.9	44176.5
O75828	CBR3_HUMAN	CBR3															399526																													49710.8		96158.5
Q8N4T8;Q8N4T8-2	CBR4_HUMAN	CBR4
Q9Y3M2	CBY1_HUMAN	CBY1																													8132.36												17895.2	43466	57784.4	34669.6	39738.9	41274.9	16251.7
Q6P1N0;Q6P1N0-2	C2D1A_HUMAN	CC2D1A																								6159.86	15827	18235.2	11765.8
Q6DHV5	C2D2B_HUMAN	CC2D2B
Q8IX12;Q8IX12-2	CCAR1-2_HUMAN;CCAR1_HUMAN	CCAR1					8859.92				54545	97694.1	283812	425503	530477	447838	208897	118306	263984	240334	200877	107355	14044.6		8329.75		34338.8	19648.6	27545	45019.6	26249.3		27898.8	92525	89908.7	182159	312511	532878	459150	337759	284540	305209	303466	931493	798310	203756			9726.12
Q8N163;Q8N163-2	CCAR2_HUMAN	CCAR2											11576.6	19229.8	61509.1		291016		7713.38	22388.4	21127.9
Q96EE4	CC126_HUMAN	CCDC126																			7503.77																7762.77		9281.56	14563.5	46302.6	70389.8	53897.1	20971.4
Q9H6E4	CC134_HUMAN	CCDC134																																													44048.3	25610.9	180760
Q5T9S5;Q5T9S5-2	CCD18_HUMAN	CCDC18										96567	130196						933194	436428								255197	225946			158970
Q8NCU1;Q8NCU1-2	CC197-2_HUMAN;CC197_HUMAN	CCDC197
O60826	CCD22_HUMAN	CCDC22		57757.9	30520.1		27501.2	39845.5			51955		85724.9	176760	239737	434334	504955	586356	398981	199278	129651				41734.6	49937.8		83534																2795.53
Q96A33	CCD47_HUMAN	CCDC47															57562.9			14413.6	6100.56				21820.2	11045.7	31332.7	103815	66484	66218.1	27157.4	24307.5	173957	308459	203646	212277	210437	167255	224882	43926.7
Q8IVM0;Q8IVM0-2	CCD50-2_HUMAN;CCD50_HUMAN	CCDC50																												60831.6	56732.3	27183	130151	116185	97800.2	180612	189073	190801	268667	346545	551516	448452	269002	171758	72553.1	30186.6			28032
Q96ER9;Q96ER9-2	MITOK_HUMAN	CCDC51										45224.2																											53893.5	49227.3	90894.1	139591	135961	160285	42778.1
Q8NA47;Q8NA47-2	CCD63-2_HUMAN;CCD63_HUMAN	CCDC63																				8659.64	15611.7
Q96M83	CCDC7_HUMAN	CCDC7																47629.9		120472	127155	248298			588974
Q9H0W5	CCDC8_HUMAN	CCDC8	29160.9	13935.9	8470.67	16700.9	23590.7	30780.5	30639.9	50960.3	53873.1	80999.5	86419.1	58874.6	23123.9	13364.7			15893.1											38655.1	15354.2	4465.71
Q3V6T2;Q3V6T2-2;Q3V6T2-3;Q3V6T2-4;Q3V6T2-5	GRDN-2_HUMAN;GRDN-4_HUMAN;GRDN-5_HUMAN;GRDN_HUMAN	CCDC88A
A6NC98;A6NC98-4	CC88B-4_HUMAN;CC88B_HUMAN	CCDC88B
Q567U6	CCD93_HUMAN	CCDC93											54912.2	107097	122713	233587	211576	239613	197363	62530.2													39284.3
Q9BSQ5;Q9BSQ5-2;Q9BSQ5-3	CCM2-2_HUMAN;CCM2-3_HUMAN;CCM2_HUMAN	CCM2		37929.8	29575.9	18111.3		22298.7	25438.7	48176	45278.1	38608.7	31289.6	32864.3	22610.4	31980	38223.9	30883.9	49048.6	66555.6	88976.2	98311.4	72679.8	11309.6	22360.6
O00622	CCN1_HUMAN	CCN1	148335	158335	43783.5	26029.9	77535.7	115714	25825.8	31246.3			60853.1	105937	97337	191811	163591	245710	267621	314290	325943	405437	253433	118826	284311	258301	486145	844300	1174610	837070	348468	29213.7	107094
O75909;O75909-1;O75909-4	CCNK-4_HUMAN;CCNK_HUMAN	CCNK																												6077.05			81214.4	86901.8	13460.9
Q8ND76	CCNY_HUMAN	CCNY													85424.8	116158		262887	217878	305427	261644	300036	215547	184833	144141	167720	225991	466859	400528	480715	336168	147216	322699	351141	307697	359475	486495	685018	656001	1187070	1971930	2822150	3079580	3475660	2174020	1064490	516915	238737	134932
Q8N7R7;Q8N7R7-3	CCYL1-3_HUMAN;CCYL1_HUMAN	CCNYL1											25856.7			40201.5	61509.5	43377.6	68649.5				67137.8	57057.8	31916.6	34579.6	67814.5	124159	113603	93386	43883.5	17308.8	109683	129858	105815	135542	145786	88717.6	57294.3	107784	131743	147981	119461	73847.7	48183.8
P78371	TCPB_HUMAN	CCT2	51774.7	126142	40726.1	18983.5	46246.5	36980.6	27850.2	32837.6	69100.7	81128.3	184632	469319	506166	355660	176069	83057.5	68656.4	91893.4	60306.6	523557	52083.4	31821.2	41799.1	23954	75198.1	144677	102689	99222	58696.7	24500.2	95839.5	123931	107854	165632	253150	266607	291863	238276	287719	329965	266547	111670	33432		16223.3
P49368	TCPG_HUMAN	CCT3	80367.7	120301	44005.7	18768.4	48770.4	66179.1	79287.8	51554.3	73156.7	133707	204519	534392	628521	449677	605861	84832.4	83758.5	58831.5	91539.5		58939.3	34630.5	51424.3	53927.9	110161	151827	155464	133962	155965	62879.6	359822	541236	464463	576404	597497	478212	381449	333374	235350	148414	55007.6	63959.7				9516.51
P50991	TCPD_HUMAN	CCT4	67777.6	79658.1	110764	28835.3	51808.5	56215.5	24783.8	42528.9	57925.3	111575	227382	506123	658224	418919	604232	94219	72681.7	70502.1	70235.8	92531.5	61545.8	11620.7	80523.7	66177.9	80838.9	133484	130976	61995.9	69362.5	23219.8	138936	202218	137116	245239	442573	389587	635005	580345	530023	181490	35347.4				54171.7	42286
P48643	TCPE_HUMAN	CCT5	32610.4	68302.9		8773.88		37157.5	19226.8	36598.3		74924.3	136251	299245	361468	266373	257230	60850.7	51774.6	28005.3	37092.7	30491.9	28841.7	17453.2	51625.5	29162.2	67406.1	124007	115212	104725	92570.1		172027	254689	244614	272702	288007	222638	119492	64416	18487.1
P40227	TCPZ_HUMAN	CCT6A	38158.8	74439		22525.7		49386.1		27153.8	58592.9	72509.7	154907	389579	508875	373398	356307	85318.8	64554.1	40165.4	118347	39569.5	26188.8		32931.4	70742.4	60431.5	96260.3	63016.1	24591.7	69855.5	32849.1	92026.1	109279	125473	237903	322667	299383	366534	351497	341434	187216	64070.2			87600.6	46818.3	53242.9	29233.9
Q99832;Q99832-3	TCPH_HUMAN	CCT7	20434	36755.1	2949840	21094.3	40823.9	20919.6	39614.7	31210.3	40793.6	99118.4	162418	426037	477479	359429	374003	49742.1	55268.1	37134.1	28305.3		61337.1		39668.3	36488.3	52169.7	77180.1	72769.8	50612.9	41066.3	20286.8	133271	181524	215843	326968	530487	483271	418957	349928	162470	46328	15472	8673.44					6659.58
P50990	TCPQ_HUMAN	CCT8	55805.7	115065	63420.9	33825.7	70596.6	88685.8	66353.9	96062.5	96519.1	163000	262174	651387	798999	543665	581815	73175.8	56741.7	44619.9	33132.3		19740.9	271392	30851.9		57147.4	54389	44965.1	39801.6	24530	62971.7	75585.8	117287	86911.5	104386	174738	228768	261410	299379	520883	747019	904244	1060040	1074850	721043	474180	382566	461639
P86790;P86791	CCZ1B_HUMAN;CCZ1_HUMAN	CCZ1;CCZ1B	168708	270168	123869	84148.8	138403	149272	109764	102731	155213	206810	291571	434701	520792	849834	817962	955619	990693	1053720	1037730	919562	652552	311820	581697	298501	235095	116343	91701.4		16109.8
Q6YHK3	CD109_HUMAN	CD109				46498.8								279192		25504.1	315050	246820	242283	222899	289103	325492	439087	363370	1532120	3878550	18850400	8420960	1034920	423905	753417		206912	163665	104289		1174630										82014.9	184473
P48509	CD151_HUMAN	CD151	227067	156711	127308	75080.7	88263.5	87189.7	42631.1	39038.9	41508.1	33194.1	41523.5	58746	54933.1	104770	123043	232693	273831	464543	394231	1230760	2108800	250020	324028	288708	435676	779454	701361	631476	452656	304363	893364	2412250	1390560	1585340	3127170	4511540	4939040	4578360	10815600	42930300	39733800	5753640	2064210	857316	157585	43499.6	71784
Q04900;Q04900-3;Q04900-4	MUC24-3_HUMAN;MUC24-4_HUMAN;MUC24_HUMAN	CD164													17120.7	88150.8	150250	227406	297501	395631	371808	494899	632087	898796	8520960	11090100	10557900	5428840	2148730	1524830	730250	359368	859631	620676	378400	157576	111004	28032
P15813	CD1D_HUMAN	CD1D	783207	1838190	1952560	2061710	2339690	3282490	2163280	1832380	2321870	2182430	1706260	1304020	1906140	2607530	905514	2643330	3135590	2116760	1931580	2071620	1630880	1149350	1181330	1523460	1746200	2486070	2210630	3173700	2102210	1128720	2717040	2705930	1286360	2349460	1486460	1881350	2469760	1995460	3157560	2873750	2986980	2313890	2288250	1874560	2294670	1640980	2275690
Q5ZPR3	CD276_HUMAN	CD276	463871					47875.5							230911								30216.3	236006	389983	198199	226124	391187	470844	478437	500469	510198	3327510	10139700	5750070	222894	73893.2		43996.8		48211.9		11359.4
Q9Y5K6	CD2AP_HUMAN	CD2AP											30675.9	27109.6		78479.3	67705	102057	66353	28528.7	16556.6		6534.68										28773.3	34383.1	5661.77
O60449-2;O60449-3;Q8IX05	CD302_HUMAN;LY75-2_HUMAN;LY75-3_HUMAN	CD302;LY75		49111.8	22223.3	27429.3	28405.7	26022.8		29110.6	30124.8	26006.8	37320.7	56938.9		106490	85915.6	134837	146989	174891	202009	144782	100970	61221.3	134943	138024	158750	264183	236199	175992	161771	96063.8	314881	273079	193388	262128	259511	218944	284302	258494	497600	843344	1589180	9078300	20580300	8514910	2454930	231361
Q9NPF0;Q9NPF0-2	CD320_HUMAN	CD320	46980.7	62554															18902.4			39919.6			100796		130283	355879	401550	526435	435921	171500	1265290	1447590	1453830	2560480	4381010	6907370	5328550	2215800	874803	1009470	581387	472804	62129.6
P16070;P16070-10;P16070-11;P16070-16;P16070-17;P16070-3;P16070-4;P16070-5;P16070-6;P16070-7	CD44-10_HUMAN;CD44-11_HUMAN;CD44-16_HUMAN;CD44-17_HUMAN;CD44-3_HUMAN;CD44-4_HUMAN;CD44-5_HUMAN;CD44-6_HUMAN;CD44-7_HUMAN;CD44_HUMAN	CD44		8983.34				6425.45				9077.71	20123.2	40510.3	59924.1	124973	172859	293372	523241	649176	864094	1642100	611830	319039	853516	933192	1202780	2728490	3407510	3857480	5065680	4002510	4533500	5489170	6747260	933410	298105	342930	143818	226552	190313	193605	151171	252532	126049	31130.4	27062.6	24053.9	35959.3
H0YD90	H0YD90_HUMAN	CD44													5128.72			2296.01	31737.6	20205.9	58518.9			4466.51	14003.9		22554.8	50880.7	12077.4	14740.6	11563.1	21473.8	18071.1	25395.8	19376.2	17399.2							4945.49	8500.06	10372				3018.8
P15529;P15529-10;P15529-11;P15529-12;P15529-13;P15529-14;P15529-15	MCP-10_HUMAN;MCP-11_HUMAN;MCP-12_HUMAN;MCP-13_HUMAN;MCP-14_HUMAN;MCP_HUMAN	CD46	14586.7	43239.9										45757		93485	76622.1	142621	170692	262452	265731	265940	187982	171361	333192	494235	742572	1363640	1167490	1157040	1040750	605633	2320750	2884930	3592360	7277140	5304150	3976710	751769	74455.7		30912.3		40618					208405
P15529-16	MCP-16_HUMAN	CD46				216416												42372.1	93736.6	59833.7	95911.2	109763	109358	85293.6	157141	177584	337064	551283	365102	475573	294670	208961	832882	1017330	1152160	2498890	1915570	2104850	373602	8953.91								3666.06	77023.8
P15529;P15529-10;P15529-11;P15529-12;P15529-13;P15529-14;P15529-15;P15529-16	MCP-10_HUMAN;MCP-11_HUMAN;MCP-12_HUMAN;MCP-13_HUMAN;MCP-14_HUMAN;MCP-16_HUMAN;MCP_HUMAN	CD46																								101886	250811	461135	252098	252419	212293	126498	412611	640343	860567	1790880	958754	855350	140030
Q08722	CD47_HUMAN	CD47	59274.7	61487.3	33653		20427.4		16471.2			13717.2	22212.8	32458	55875.8	71305.4	194342	85113.6	131025	91401	102234	151985	129652	60600.2	229508	258230	604434	1442800	2336220	2278900	2151110	1502070	4359250	7286240	8283800	17682300	31130500	48473000	70039400	56598900	28541400	5605540	229472
P08174;P08174-2;P08174-3;P08174-4;P08174-5;P08174-6;P08174-7	DAF-3_HUMAN;DAF-4_HUMAN;DAF-5_HUMAN;DAF-6_HUMAN;DAF-7_HUMAN;DAF_HUMAN	CD55									4076.17							102487	136815	309993			146262	72656.5	243794	235597	275411	600531	878893	880452	1206070	836194	4526340	3189770	1023360	226795					28897.6			302416
P19256;P19256-2;P19256-3	LFA3-3_HUMAN;LFA3_HUMAN	CD58																					11360.4	7014.1		10766.6	78360.3	229504	349740	439613	313102	236089	1360750	1959990	3792100	5837350	2695930	1406540	856684	666046	510302	254610	69487	32093	15311.5
P13987;P13987-2	CD59_HUMAN	CD59	1997.75																					31808.3	37218.4	29011.3	39841.1	99779.8	141599	285730	309093	237056	984438	773288	947985	1663530	1724140	1831700	3080120	3521030	3955040	2900760	1924250	1194160	447963	43216.7
P08962;P08962-2;P08962-3	CD63-3_HUMAN;CD63_HUMAN	CD63	1310170	2090740	646740	237248	1090410	801293	428346	542759	287435	354450	294079	106922	98442.7	169614		228135	230570	256564	316594	399943	340958	273643	661151	705514	1209170	2526100	3911940	4891370	5095180	3905060	12504400	13098600	12494300	19791300	29216600	73557300	120436000	127283000	86846000	22135900	2593820	274757
P34810;P34810-2;P34810-3	CD68-2_HUMAN;CD68_HUMAN	CD68																										79765.5	69426.2	38713.3				73689.2	83372.6
P60033	CD81_HUMAN	CD81	349174	339653	160009	68080.4	174251	75058.2		53749.5	102885	85475.3	96889.4	141889	61911.4	130392	102829	189852	897707	861394	825221		3139420	554593	356783	333339	527351	731364	411515	242544	269708	247045	949902	1855580	1415440	1179150	2702510	4719430	1978820	7826370	3856060	7725490	9604950	4210090	1318210	74182.9	56960.5	81757.6	35716.1
P27701;P27701-2	CD82-2_HUMAN;CD82_HUMAN	CD82																																					55960.9	290314	739175	34551.1
Q01151	CD83_HUMAN	CD83												44614.5		72418.9	74313.7	86688.8	135679	128088	132765	131460	145423	154537	269891	241519	291144	512009	569013	579347	489647	387812	1195390	936638	914413	910724	1294460	1340100	1530870	2025000	2455590	2423450	1014010	382425	130693
P21926	CD9_HUMAN	CD9																	140493	124678	116249		356252	30147.4										22816.4				63153.2	145939	145793	285401	1256490	1371300	449452
A0A096LP69	A0A096LP69_HUMAN	CD99	8246.91	8311.5															44046.1	34387.5	24787.4	81841.7	92853.3		95517		198561	506721	889557	1263650	1286570	994171	3486020	4681640	4609650	7325460	13820500	14122000	16347200	20767300	28372500	3713100	14550200	10885700	4483060	1388970	835387	144179
P14209;P14209-3	CD99-3_HUMAN;CD99_HUMAN	CD99																											43678.1	26591.7	90724.2	28292.3	412666	271008	421197	351771	573636	1059590	676433	2165580	1513300	2026990	1427930	436745	210954	116723	69246
Q8TCZ2;Q8TCZ2-2;Q8TCZ2-3;Q8TCZ2-5	C99L2-2_HUMAN;C99L2-3_HUMAN;C99L2-5_HUMAN;C99L2_HUMAN	CD99L2	8498.13													5320.4	11296.2	18952.9	27095.7	44522.9	67595	100703	92376	52450.9	116555	149431	311256	753029	705110	537532	437767	230717	828827	1090910	905163	1176880	1916000	1855850	2303380	2518570	3301220	2336260	833666	406805	290421	184561	202913	162707	90644.1
Q16543	CDC37_HUMAN	CDC37																																	9792.06	41389.2	86433.7	148262	182967	281600	459966	470943	310823	165271	51923.9
Q7L3B6	CD37L_HUMAN	CDC37L1																														3580770	28375600								219913	540683	3387020	1489760	848105	388477		185326	156368
P60953	CDC42_HUMAN	CDC42	113327	108245	109423	107205	82214.9	69197	55200.2	77333.8	69437.2	62011.2	100758	95621.9	90292.4	145859	666966	181045	233459	256888	275298	336894	334040	168219	245872	296327	440122	584704	683705	615131	550301	335295	1035720	900704	834873	894767	1064120	1038120	1041700	1288420	1652790	2166350	2455880	3615990	5393910	5776110	9411580	14488700	11007600
Q5VT25-2	MRCKA-2_HUMAN	CDC42BPA	209372	389945	275341	263960	297832	412624	377922	279248	317822	391923	358977	576354	306536	354309	202020	181483	322922	426324	698775	699792	446345	208057	549670	147006	270483	296980		251897	291033	208295	1353250	634712	233080	784002	398657	747227	584979	497096	984620	375400
Q9Y5S2	MRCKB_HUMAN	CDC42BPB	182597	254241	164735	136576	250188	247414	154679	173688	217108	268100	297407	535828	314496	263423	77921.7						444816	673289		611601		270780	185632	350247	449811			257541	40690.9
Q00587;Q00587-2	BORG5-2_HUMAN;BORG5_HUMAN	CDC42EP1	51231.3	75534.6	37955.9	28656.4		45974.7	29583.6		47509.3	49641.6	48913	101557	76910.5	108175	121900	143984	184933	162238	181993	106916	113531	54383.5	98217.3	89239.8	122547	252895	195952	187329	114811	75613.6	341091	468555	382509	427670	731832	820723	892138	968731	819867	451487	154661	106589	69127	64725	70854.3	93919.2	64366.2
Q99459	CDC5L_HUMAN	CDC5L																94113.9	115117	35685.5	9884.37															13801.2	34669.3	16120.4			17924.3
Q99618	CDCA3_HUMAN	CDCA3																																						31944.3	63365.5
P19022;P19022-2	CADH2-2_HUMAN;CADH2_HUMAN	CDH2											160742		213840	84250.8		290152	274095	85618		161846	305116	124170	201155	174263	170920	207813	366958	491382	803455	623938	2215710	2443950	163557		119482		51930.3				76817.6	94328.8					342100
Q86UP0;Q86UP0-2	CAD24_HUMAN	CDH24																									15168.8				45053.4			95129.9
P22223;P22223-2	CADH3-2_HUMAN;CADH3_HUMAN	CDH3															1048330												31399.2		23085
Q9ULB5	CADH7_HUMAN	CDH7																19425.1											8889.16	7613.89	50046.6	11617.8	43444.1
Q9H305;Q9H305-2;Q9H305-3	CDIP1-2_HUMAN;CDIP1_HUMAN	CDIP1	497146	708327	341088	155246	364434	544996	326352	380327	382685	328828	521968	581476	669409	968929	741799	680603	1191240	1807210	1189950	998460	1617180	685382	1323830	944348	1068440	1622690	1761610	2194010	1713750	899270	2254920	2496990	1050540	2594260	4103220	3289270	2462050	1547860	5401580	5453860	1995030	328120			130672
O14735;O14735-3	CDIPT-3_HUMAN;CDIPT_HUMAN	CDIPT												2189.52																			31207.7	36404.9	32647.3	33449.3	95577	111617	114050	197625	461759	333910	55978.7	59106.7	36938.4	12501
P06493	CDK1_HUMAN	CDK1																																			10716			24590.5	45856	49422.1	56639.8	66753.4	71144.3	84250.6	90929.3	93570.8	87524.6
P06493;P11802;P24941;P24941-2;P50750;P50750-2;Q00535;Q00535-2;Q00536-3;Q00537;Q00537-2;Q9NYV4;Q9NYV4-2;Q9NYV4-3	CDK12-2_HUMAN;CDK12-3_HUMAN;CDK12_HUMAN;CDK16-3_HUMAN;CDK17-2_HUMAN;CDK17_HUMAN;CDK1_HUMAN;CDK2-2_HUMAN;CDK2_HUMAN;CDK4_HUMAN;CDK5-2_HUMAN;CDK5_HUMAN;CDK9_HUMAN	CDK1;CDK12;CDK16;CDK17;CDK2;CDK4;CDK5;CDK9	266888	551034		126878	342831			80351.2	103703						1010520		1484860				1136870	754327	1662500	1223600		4315430			2296600	1156970						4749810	4909620							194782	203230	194399
Q00536-3	CDK16-3_HUMAN	CDK16																															55264.3	28513.1	55682.7	26636.9	34716.2	12493.8	15294
Q00537;Q00537-2	CDK17-2_HUMAN;CDK17_HUMAN	CDK17
P06241;P07948-2	FYN_HUMAN;LYN-2_HUMAN	FYN;LYN		587712	275311	124483	331411	268848	143236		97626.9	228080	297486	503030	558059	723715	938931	1029080	1501580	1570250	1545180		1185650	744530	1680630		2528860	4452360	4066100	3113930	2258560	1197020	2653870	3414610	2821510	3096100	271073			4545950	4673700	3412650	1651970	219818	269497	195013	198032	198114	98456.6
P11802	CDK4_HUMAN	CDK4																																											18451.7
Q96SN8;Q96SN8-2;Q96SN8-3;Q96SN8-4	CK5P2-2_HUMAN;CK5P2-3_HUMAN;CK5P2-4_HUMAN;CK5P2_HUMAN	CDK5RAP2	91431.1	214091	193865	94274.6	90963.2	23183.1
Q16667;Q16667-2	CDKN3_HUMAN	CDKN3				13935.4	18642.8	26582.1					65204	102159		203604			241317	166268			200893	90212.1		122149	57898.5
Q4KMG0;Q4KMG0-2	CDON_HUMAN	CDON		14020.9			70923.4	13663.1									9167.53		22993.7	31019.9			22562.6	25082.1	36375.6	33292.2	42392.7	30728.1	9559.86	47142.6	87351.7
O95674	CDS2_HUMAN	CDS2																								5157.91				7023.28				4766.02	2220.93	3333.8
Q15517	CDSN_HUMAN	CDSN		134848			69069.9				274003	1163110		52820.2			166644											37439.3										67869.7								41420.4
Q9NYQ6	CELR1_HUMAN	CELSR1	147075	258238	136553	109162	117774	164727	126942	88886.7	126849	147437	225343	266251	253153	274830	109417	57683.8	68916.2	60641.4	79559.2	123352	210893	12315.4	66438	67889.9	122036	230765	207750	1907990	289282			29413.8	141408				143909	209480	60840.8						211415
Q9HCU4	CELR2_HUMAN	CELSR2	16356.6	24803.6	9566.27		14117.7	14020.5	5993.4	10574.6	14384.3	20658.3	24432.9	53007.8	61489.5	83164.9	114517	188448	75984.1	19490.9		24002.4	24670.5	19217.4	21600.5	39864.6	21054.5	73330.7	83660.3	99324.7	125826	73052.2	336723	155863	98842.4			15246.4							3206.11
Q8WUJ3;Q8WUJ3-2	CEMIP-2_HUMAN;CEMIP_HUMAN	CEMIP																	100341					98772.5		256944	496514					455080			243567
Q9UHN6	CEIP2_HUMAN	CEMIP2	31935.4	32665.2	23037.3	18121.7	31842.3	9146.13		9503.57	33163.5	35240.5	46164.8	76847.5	97107.3	166156	210270	303289	422999	591984	827679	882461	942618	652916	1937630	3139150	6955120	2649910	215897	123547		287955	59604.8	161515	26834.1		2025950				41322			259788			3159520	1964140	1432860
Q8N960;Q8N960-2	CE120_HUMAN	CEP120	542969	657110	455301	437331	492935	316706	333139	193796	431777	469188	668852	887777	829702	1044040	819085	1479350	1669850	1711410	1783850	1706500	727133	287618	419232		357952	341304	247022	127037	86412.6	40450.6
Q6ZU80;Q6ZU80-1	CE128_HUMAN	CEP128														8158.54			21794.7	65576.7	114614	131214	112718	174414	297897	506510	1158710	2251970	2245290	2504420	1442530	273709	247216	143369	159712	141922	221937	282349	107035
O94986;O94986-1;O94986-2;O94986-3	CE152-1_HUMAN;CE152-2_HUMAN;CE152-3_HUMAN;CE152_HUMAN	CEP152												30914.9	47406	108727	108896	383729	1012410	1682290	1627330	971610	247786	150514	214588	599265	1427060		1528010	470567	34337.2
Q9BV73	CP250_HUMAN	CEP250	34991.3	58832.3				72937.6		74929.5	134865			524069			200184	108020		41375.4
Q8TCT0	CERK1_HUMAN	CERK	140036	135369	63585.4	28209	90535.1	68008.1	152530	17634.7	51193.8	47719.4	127233	126064	158720	228885	210749	212687	344791	359628	282719	177334	216362	171173	316306	164121	289402	373726	406816	285077	240742	131513	358882	424318	355571	393638	422276	291073	152217	65284.9	31333.4
Q96G23	CERS2_HUMAN	CERS2																										26686.9	19163.8			2926.61	45590	148104	105977	222280	389377	363558	396054	268844	267519	166420
Q8TBY9	CF251_HUMAN	CFAP251															1323900		66673.4	750031	242869
Q9UL16;Q9UL16-2	CFA45_HUMAN	CFAP45	81035.1	411178	196265	175781	114650	36654.8	136365																				1456.78
Q9C0B2;Q9C0B2-2	CFA74-2_HUMAN;CFA74_HUMAN	CFAP74	343370	496753	257245	132260	145586	168019	126617	99194.4	186281	165069	244461	465156	536786	957822	731056	670280	756810	858137	865265		507663	251985	678038	514919	897320	1604670	1313970	1899450	902775	763705	2459860	3445450	2755190	2701420	2433940	2389050	3375420	6457650	9246180	13907100	33884000	47763100	36994000	15154000	3360980	1117600	690029
P23528	COF1_HUMAN	CFL1															899076									45432.1	64839.1		111826			67285.1	237290	119876	121999	132065	107451		111131	185757	209603	270137	350170	556846	815639	620987	1027130	1082540	1606980
Q9Y281	COF2_HUMAN	CFL2																																											13442.7		59904.5	77254.7	42965.4
P23528;Q9Y281	COF1_HUMAN;COF2_HUMAN	CFL1;CFL2															876547									11902.3	30640.9	114093	120226		74308.4		93314.5	108025	78090.6	6411.46	127306	96701.2	104390	107978	209816		280407	532816	838180	678120	778091	740919	948668
P23528;P60981;P60981-2;Q9Y281	COF1_HUMAN;COF2_HUMAN;DEST_HUMAN	CFL1;CFL2;DSTN													44537.2																														85163.8	71735.4	63466.6	99942.3	121411
Q5T1J5;Q9Y6H1	CHCH2_HUMAN;CHCH9_HUMAN	CHCHD2;CHCHD2P9																											16491.2	32117.6	9913.82	5527.44		1556.38						8309	18728.9	43622.5	80876	86514	145320	114109	118588	142640
Q9NX63	MIC19_HUMAN	CHCHD3	89907.2	140346	69202.3	38358.1	65497.7	75125.8	35043.3	23030.2	17544.9		18549.5	41682.2	55379.7	139115	142325	130828	62081.6	17474.9			935495																	281689								16539	26685.9
Q8IWX8	CHERP_HUMAN	CHERP	113830	130492				25560.1					59999.4	66276.1	54462.2	76896.1	77397.6	50558.2	37699.3	26235.4			23183.1
Q9UKJ5	CHIC2_HUMAN	CHIC2															31193.7	42215.3	59988.6	106254	59618.1	139815	61429.1		128491	176722	264890	682855	777455	972892	809999	151753	210086	215553	207465	262971	400862	426242	560161	671981	771324	756790	600133	408087	155238
Q5VXU3;Q5VXU3-2;Q9UKJ5	CHIC1-2_HUMAN;CHIC1_HUMAN;CHIC2_HUMAN	CHIC1;CHIC2														33599.6		50210.4	127893	104612	122336	115716	89430.7	99955.4	151106	190076	376861	688988	830942	1098030	825190	182474	263689	253066	227797	337035	365228	501529	687377	570075	846498	841251	670711	496073	195404	26962.5
Q9HD42	CHM1A_HUMAN	CHMP1A	73653.6	65903.7													152272																						89769.9	69062.1	110600	156880	256584	392344	358707	280947	236200	171378	112796
Q7LBR1	CHM1B_HUMAN	CHMP1B	217887	170884	62100.4	4054.59											200645																							31628.4	89335.7	94792.5	170525	221033	285571	189109	169666	135455	92304.3
O43633	CHM2A_HUMAN	CHMP2A	270140	187544	69449.8	20475.3		545753									176692										24633.5									21501.5	36008	10845	58622.5	95108.6	195304	289858	338870	395716	249016	77678.8	24792.1
Q9UQN3	CHM2B_HUMAN	CHMP2B	50815.4																																				69766.8	67496	94292.9	179157	220109	297181	252111	147513	140179	87140.1	42324
Q9Y3E7;Q9Y3E7-3	CHMP3-3_HUMAN;CHMP3_HUMAN	CHMP3																																8914.17								50411.2	56363.1	66796.4	60261.7	33364	8930.14
Q9H444	CHM4B_HUMAN	CHMP4B	701069	1471450	798775	392306	272014	137659	74858.7				11884.5																20540										70481.5	163710	320924	454309	394615	446274	132151	37226.4
Q9NZZ3;Q9NZZ3-2	CHMP5-2_HUMAN;CHMP5_HUMAN	CHMP5	30683.7																										67853.8	50165.3		5017.52	30346.9	24986		29598.4	32431.9	37318.5	42404.8	78416.5	183368	248107	302005	286937	178149	105697	46080.2
Q96FZ7	CHMP6_HUMAN	CHMP6	15459	73602.8	30590.6								9182.7	42115.4	24863.8	44123.1	116299	115396	201455	171275	179765	133834	132262	109195	184983	210840	285717	540392	515195	522936	474387	263366	814679	946311	789665	971670	1367570	1886700	2321240	2894880	4165980	4959820	4381640	3778130	1856630	627307	329325	101716
Q9H9P2;Q9H9P2-2;Q9H9P2-3;Q9H9P2-4	CHODL-2_HUMAN;CHODL-3_HUMAN;CHODL-4_HUMAN;CHODL_HUMAN	CHODL																															34691.9	35684.1		36859.1	51267.1	51048.3	52387.1		109333	123252	57887.7
Q9P2E5;Q9P2E5-2	CHPF2_HUMAN	CHPF2	42917.7	43437.9		21995.3	21299.8				11560			9167.47	7385.66	29537.9		29009.5
Q8WUD6;Q8WUD6-2	CHPT1-2_HUMAN;CHPT1_HUMAN	CHPT1																	11065.6	14329					20814.8		18714.1	44096		20242.4	8267.01	13903.3	37441.8	77250.3	43662.6	62792.7	124796	119446	204705	139066	120992	165603	56927.3
O43529	CHSTA_HUMAN	CHST10																															69914			33458.8		84141.3	130094	80130.2	56014.7
Q8NCH0	CHSTE_HUMAN	CHST14		20747.6		4987.52									25411.5	14660.1				17032.9														14139.1		14115.3	31419.7	39608.8	84516.5	53719.2	163283	170665	116649	101413	33497.3
Q99828;Q99828-2	CIB1-2_HUMAN;CIB1_HUMAN	CIB1																																															17546.3
O75838;O75838-2;O75838-3;O75838-4	CIB2-2_HUMAN;CIB2-4_HUMAN;CIB2_HUMAN	CIB2		27059.1						17318.1	1467290	201085																55458.1		5346.79			14607.1				30622.2									23099.3
A1XBS5;A1XBS5-2;A1XBS5-3	CBAR1-2_HUMAN;CBAR1-3_HUMAN;CBAR1_HUMAN	CIBAR1																	30788.1		22118.7	93649.1					8963.32			21129.1			26391.7	43764.3	46174.1	55517.9	68972.7	56975.6	90395.6	40397.2	44373.5	43067.7	57671	50355.8	79231.6	45671.3	50048.3	40545.4	25936
Q8IUL8	CILP2_HUMAN	CILP2	37011.8	71421.6	24193.4	27349.7	49070.6	34000.8		10744.6	20422.7	45743.5	55517.6	84619.9	82178.1	136821	147939	168150	213034	183498	199232	189740	164697	91720.6	173307	156089	232218	375153	386682	422255	323039	99394.9	264748	250546	167650	115690	123371	126039	104932	104071	145112	136543	68361.7
H3BLY3	H3BLY3_HUMAN	CIR1			3765.44	3222.89									16660.9	52606.3	197420	108385	180920	208251	166962	215625	197563	151327	248647	203207	226160	445059	375851	398361	396806	214957	676335	793352	710433	1069750	1256930	1026860	1836410	3233270	4885350	7080570	8783840	17405900	25458100	18344900	8148150	1321240	419783
Q9NZ45	CISD1_HUMAN	CISD1																																							23268.8	39334.4		28330.4	36457.1	39690.3	45593	21401.3
Q8N5K1	CISD2_HUMAN	CISD2																	14631.4	37385.9								107798	113268	46444.4	32347.5		118740	136660	90116	84936.6	158180	225954	269840	262356	384457	389566	303548	227724	65333.8
O14578;O14578-4	CTRO-4_HUMAN;CTRO_HUMAN	CIT					157956			577984	3524730	1637710																																				73906	105614
Q8WWK9;Q8WWK9-5;Q8WWK9-6	CKAP2-5_HUMAN;CKAP2-6_HUMAN;CKAP2_HUMAN	CKAP2
Q07065	CKAP4_HUMAN	CKAP4	21040.8	27716.1		17869.1	15810.2	40981.3		6105.76	26100.3	62312	29952.8	40540.2	64816.5	83288.6	92334.7	92680.8	140598	136019	181382	146193	252902	199827	469995	161234	38988.3	52473.5						11442.4		8537.12			35014.2		46118	113460	130471	56533.1	81214.6
Q14008;Q14008-2;Q14008-3	CKAP5-2_HUMAN;CKAP5-3_HUMAN;CKAP5_HUMAN	CKAP5	9500.19											23711.8	25034.5	42724	80496.1	70468.6	78088	88511	49853.2	29071.4											6017.7		16270.4		26744.6	46031.1										23196.7
P12277	KCRB_HUMAN	CKB																	144202				345293												409044			11898.5	489686		36957.2	17282.4	21269.1		20691.6		25731.7	3357560	416591
P06732	KCRM_HUMAN	CKM																																														608566	68119.4
P12532	KCRU_HUMAN	CKMT1B														29369.4	102204	55234.6	155831	240109	408343
Q96S66;Q96S66-2;Q96S66-3;Q96S66-4	CLCC1-2_HUMAN;CLCC1-3_HUMAN;CLCC1_HUMAN	CLCC1																							41245.1	44088	112385	136398	23682
P51788;P51788-4	CLCN2-4_HUMAN;CLCN2_HUMAN	CLCN2		18969.4				15916.1		3440.08	28337.6	48083.9	79487.7	136942	163200	243192	272639	441546	780524	1049350	633584	511790	297357	221580	634426	305020	208032	61950.9	10890.2					249054	351589		1012940	1785050						124558
P51790-2	CLCN3-2_HUMAN	CLCN3	222667	228121	144156	100226	183247	154759	195625	158810	197485	304056	561642	985909	1071990	2023650	2646720	5858600	15541300	37366700	44477100	35042300	10955600	1918930	775302	531409	937917	1635100	1499530	668757	280897	34325.9	56735.1
P51790;P51790-4;P51790-5	CLCN3-5_HUMAN;CLCN3_HUMAN	CLCN3															44323	93106.5	303709	983542	1563230	2589790	495697	58771.7					24263.4
P51793;P51793-2	CLCN4-2_HUMAN;CLCN4_HUMAN	CLCN4														32847.7	54839.4	85796	191515	469489	945626	1244980	887922	162143	46090.5		11970.5	70472.7	29035.3	62427.7	61966.6		15714.4
P51790-2;P51795	CLCN3-2_HUMAN;CLCN5_HUMAN	CLCN3;CLCN5	357298	341800	224816	72055.3	185498	123781	129333	133658	165403	237083	458588	1025110	1189970	1587920	2335200	4470500	11938500	27855100	41009800	29548300	10871500	1599230	886016	604497	1125100	2044940	2090440	1190520	474871	82236	94312.4
P51795	CLCN5_HUMAN	CLCN5	270049	294129	118379	182933	206259	161561	245136	182969	280076	347519	456073	625782	849785	1558780	1982700	4478160	11139700	28598800	45108500	38245900	12870200	1688440	790391	796682	1297830	2881500	2969000	1842310	637560	107262	300230	76188.4
P51797	CLCN6_HUMAN	CLCN6	22156.5	55473.6	29709.7	25916.6	46066	46756.3	50424.7	80597.5	86920.3	126002	157702	192387	284441	767669	808142	720710	1001840	1339040	1993090	2137970	3171460	3286570	3961120	1424110	260106		14078.8									254072
P51798;P51798-2	CLCN7-2_HUMAN;CLCN7_HUMAN	CLCN7	505895	754236	464102	371068	623775	748376	585530	577580	842118	1031640	1650300	2526170	3118150	4862150	4935490	8449140	14262000	23616300	32905600	49263700	41287800	6895010	674744	250828	307272	347430	112334	9819360									542953	1255900
P51798	CLCN7_HUMAN	CLCN7																				693874
P56747	CLD6_HUMAN	CLDN6																																								3989.84	21889	121759	305946	109124
Q9NY35;Q9NY35-2	CLDN1-2_HUMAN;CLDN1_HUMAN	CLDND1	84564.7	131933	101523		52732.8	73734.5	82393	70684	68935.2	136281	132743	150307	188730	252984	453280	236893	277756	375280	351618	306311	371468	233897	472360	490003	814594	1770060	1451150	904135	516018	265589	1072930	1218210	837068	661405	838555	728013	712317	655617	1286490	3387880	5614900	2716780	607630	41459.7
Q2KHT3	CL16A_HUMAN	CLEC16A	65642.9	59495.6		33552.5	56631.8	84555	54970.9	89703.4	112571	112511	187143	250583	191291	198735	281142	68314.8	49535.3						44178.7	25437.2	52843.6	145731	78229.1	35311.7
A5D8T8;Q6UXF7;Q8NCF0	CL18A_HUMAN;CL18B_HUMAN;CL18C_HUMAN	CLEC18A;CLEC18B;CLEC18C																																		121485
O00299	CLIC1_HUMAN	CLIC1															402605																															86886.2	97773.2
Q9Y696	CLIC4_HUMAN	CLIC4															217903																										24958.3	37218.1	42631.1	63753.6	123254	153142	231072
Q14677;Q14677-3	EPN4-3_HUMAN;EPN4_HUMAN	CLINT1	128772	117476	27453.7	20924.5	23879.1	28165.9				9537.36	3761.03			27897.6	37724.8	43640.6	46713.7	57315.5	53501.9	41372.1	41469.8	25584.7	73217.2	50416.3	103201	150494	192857	210259	322076	373486	1131630	651284	214883	126118	140277	135515	135523	87067.6	85116.5	96304.1	66240	69582.2	43466.2	29275.5	40594.4	15323.6	14044.7
Q14677-3	EPN4-3_HUMAN	CLINT1	48696			3027.44																						52575.8	53612.3	42156.6	71563.5	100966	304143	242564	25780.7
Q14677	EPN4_HUMAN	CLINT1
Q9H6B4	CLMP_HUMAN	CLMP																												10650.8	18634.6		25639.2	26711.5	49864.4	134968	206787	79379.1	44932.3	13817.5		6402.85	11456.8
Q13286;Q13286-2;Q13286-3;Q13286-4;Q13286-6;Q13286-7	CLN3-2_HUMAN;CLN3-3_HUMAN;CLN3-4_HUMAN;CLN3-6_HUMAN;CLN3-7_HUMAN;CLN3_HUMAN	CLN3		9230.66									17803.8	36350.7	47986.2	77408.8	104180	147957	209342	159827	178866	187120	136308	88103.1	154667	166532	261839	464372	508921	415632	382981	266559	1094720	1344930	2004660	4757000	6812870	4664500	1432580	337051	89818.6
H3BRU8	H3BRU8_HUMAN	CLN3																							14286.7				26323	18823.2	28489.4	21345.5	85239.3	171679	202216	444414	875362	440410		72318.8	44461.3
O75503	CLN5_HUMAN	CLN5											20791.4	44825.8			27190.1	82125.9	428565	1430650	1284370				40322.5	25512.8	94528.8	181954	161614	172706	147459	79057.8	178221	291898	192892	168431	340865	363633	525020	690554	1439400	3988210	7982360	15587600	7516810	1071480	79796.9
Q9NWW5;Q9NWW5-2	CLN6-2_HUMAN;CLN6_HUMAN	CLN6																																		4865.99						4008.38	4282.41	1908.6	4496.99
P54105	ICLN_HUMAN	CLNS1A																			83717.4															5393.32	28426.7			48734.6	79637.7	101910	108915	353364	315153	176617	176728	139427	155450
Q9H078-2	CLPB_HUMAN	CLPB																															20305.9				75477.8	59221.2	94134.3	109825	154334	40345.8
Q16740	CLPP_HUMAN	CLPP																										62547.1	285345	1249530	875379
O96005;O96005-4	CLPT1-4_HUMAN;CLPT1_HUMAN	CLPTM1															67520.4								20063.2	11334.3	19334.4	46608.1	32864.1	29756.1	26429.5	28193.6	47217.7	11974.1
O76031	CLPX_HUMAN	CLPX															19346.6		28539.8					21333.3									49754.4	57465.2	45217	43462.1	73674.1	39279.7	7887.62
O94985;O94985-2	CSTN1-2_HUMAN;CSTN1_HUMAN	CLSTN1														28076		53290.7	67867.2	83565.3	78495.7	100472	133453	78964.4	268091	201132	293615	297135	165279	121530	58338.1	47254.9	237452	445626	447510	566765	619279	170805
Q9H4D0	CSTN2_HUMAN	CLSTN2																															16056.2	72345.9
Q9BQT9;Q9BQT9-2	CSTN3_HUMAN	CLSTN3	63554.1	116848	50112.5	26768	72903.1	28350.4	42250.1	16040.1	32064	59611.8	79154.5	92002.5	103114	136446	113503	163747	219404	190825	198664	374911	471020	265043	333282	215568	284636	479851	578545	661337	615049	231828	423112	421837	963689	422063	28003.4	68816.6	33622.8	39722.1	23059.7	54155.3	54997.1	100019	72266.9	94328.9	68005.9	42578.9
P09496;P09496-2;P09496-3;P09496-4	CLCA-2_HUMAN;CLCA-3_HUMAN;CLCA_HUMAN	CLTA	422137	1255300	1096250	719443	250976	50073.9																																				45332					94194.6
P09497-2	CLCB_HUMAN	CLTB	388590	910467	978572	656381	206697	24904.3									154375																								37144.9	55349.1	77715.1	102822	91718.1	114238	109682	123213	145992
Q00610;Q00610-2	CLH1_HUMAN	CLTC	20339800	59987100	60398900	35059700	14230500	3119520	739423	336578	319164	317520	378079	512129	550539	841000	3803320	1410270	2118600	2512210	2772580	2735410	2447270	1128040	1104750	246959	83802.6		34403.5	32638.3			116370	96907.8	44020.3	75026.2	69592.7	74522.4	111142	148034	136519	76891.6	83788.9	104392				76706
P53675;P53675-2	CLH2_HUMAN	CLTCL1	63636.2	123408	169534	187459	122883	23870.1			35453.8												6440.11
P53675;P53675-2;Q00610;Q00610-2	CLH1_HUMAN;CLH2_HUMAN	CLTC;CLTCL1	8221080	21482100	21672100	10985400	5111230	1498660	282568	205405	142100	137654	201998	251093	183417	319402	2154180	734646	1122450	1243210	1287290	1694790	1129820	491038	721190	144188	18557.7							1303680	578144		674930			1620930	3059770					3778010
P10909;P10909-2;P10909-4;P10909-5;P10909-6	CLUS-2_HUMAN;CLUS-4_HUMAN;CLUS-5_HUMAN;CLUS_HUMAN	CLU	291598	338419	204541	174771	181477	240497	186292	168493	210581	224690	260545	347611	259600	404930	241024	403282	347368	397562	391178	202988	270042	118880	241743	150330	272593	333775	327356	217031	172578	77623.6	364677	879168	786068	1506910	3071730	3032780	1747530	682838	222844	38375.7	14478.4				7371.78	15622.4	23495.3
Q96DG6	CMBL_HUMAN	CMBL																															12855.1	44302.7	44581.5	89390.9	116148	115113	128644	66946.7	39502.2	42648.7	25666.2
Q96MX0	CKLF3_HUMAN	CMTM3															63239.5		137987		349457	1263130	4440890	715643	50124.3								93003.4	82400.6			111336		244215	374756	1297980	1687000	4079090	9235910	7937990	4009770	2038660	1508240	413585
Q8IZR5;Q8IZR5-2;Q8IZR5-3	CKLF4-2_HUMAN;CKLF4_HUMAN	CMTM4	18444.5			15036.6							64501.5	82965.2	91351.8	140826	118703	195830	236818	298048	258961	315402	321537	269108	332491	231219	313717	600738	403658	331988	182796	102864	307903	337310	284295	486591	466025	821065	1086780	1346560	3259100	5080710	9181290	18454400	4075510	543754	73379.2
Q96DZ9;Q96DZ9-2;Q96DZ9-3;Q96DZ9-4;Q96DZ9-5;Q96DZ9-6	CKLF5-2_HUMAN;CKLF5-3_HUMAN;CKLF5-4_HUMAN;CKLF5-5_HUMAN;CKLF5_HUMAN	CMTM5																																												31655.2		3512.87
Q9NX76	CKLF6_HUMAN	CMTM6		34726.4							96741.4	145831	287965	161428	153564	218206	224574	543331	828796	914863	480688		185802	89820.1	204610	166926	370916	453841	364469	249505	222604	153925	508825	917538	1203570	1761170	1138210	619194	871403	883593	1356070	1383160	1478860	2084470	2812930	2073650	1816750	620606	96131.1
Q96KP4;Q96KP4-2	CNDP2-2_HUMAN;CNDP2_HUMAN	CNDP2															75819.7
Q6PI25	CNIH2_HUMAN	CNIH2																																													14922.3	51414	47446.7
Q9P003	CNIH4_HUMAN	CNIH4									11491.6					21482.9				33936.2					19118.9			60952.1	39197.2	98467.3	28567.5	8912.96	126569	82744.9	93869.7	48756.9	52197.6	70584.3	58425.8	130338	149695	255605	249186	328616	224192	259788	248771	638930	953704
G9CGD6;G9CGD6-2;G9CGD6-3;Q6P9H4	CNIPF-2_HUMAN;CNIPF-3_HUMAN;CNIPF_HUMAN;CNKR3_HUMAN	CNK3/IPCEF1;CNKSR3		11553.9	14987								10282.9	67276.8	51265.9	53811.8	34051.6	17615.6	15819.3	14213.7	32928.7		3785.68													8253.73
Q9NRU3;Q9NRU3-2	CNNM1-2_HUMAN;CNNM1_HUMAN	CNNM1		5399.46	3373.21								10954.7	36348.7	51037.2	79851	36215.7	18076.6	10009.7	19792		16164.3							69993.5		101682
Q9H8M5;Q9H8M5-2;Q9NRU3;Q9NRU3-2	CNNM1-2_HUMAN;CNNM1_HUMAN;CNNM2-2_HUMAN;CNNM2_HUMAN	CNNM1;CNNM2		16148.4	4777.75			17457.1				19583.6	29976.2	40823.5	51719.7	100181	48389.1	82093.3	49821.9	61403.4	49360.3	84782.9	63957.7	36888.7	117277	106554	111987	44956.7	10511.5
Q9H8M5;Q9H8M5-2	CNNM2-2_HUMAN;CNNM2_HUMAN	CNNM2	23613.4	40091.2			17298.1	19047.9			4796.78	19490.5	46509.4	67548.5	70905.8	127737	148626	159607	137419	130903	176463	176209	177746	113418	302253	220248	290609	157644	84724.7
Q8NE01	CNNM3_HUMAN	CNNM3	45370.4	75237.1	40677.6	18651.8	37985.1	51483.2	46629	29886.7	76437.1	50408.9	80913.7	81627.3	129615	174920	186007	235611	262751	308868	313580	523128	475742	302464	937121	1339070	2723820	4493770	2604560	828755	122885	9072.93	40040.3	43971.3	23517.9	40814.2	66955.8	71871.4	111006	61878.6	62513.9			8209.17
Q6P4Q7;Q8NE01	CNNM3_HUMAN;CNNM4_HUMAN	CNNM3;CNNM4							65120.6					11129.6	16075.7	20903.5	34140.1	45742	76018.3	55297	88686.4	80307.3	151636	118843	382864	525353	595663	651668	414136	118900	7935.13		6242.51		9886.95
Q6P4Q7	CNNM4_HUMAN	CNNM4		66901.6										37792.5	12500	114193	120204	185780	182658	141137	135389	116009	202101	198671	627205	718749	706890	347210	78525.1					35096.3
A5YKK6;A5YKK6-2;A5YKK6-3	CNOT1-3_HUMAN;CNOT1_HUMAN	CNOT1															163314
Q9UKZ1	CNO11_HUMAN	CNOT11	99067.5					58305.6			33090.9	82438.1	103816	123344	87205.6	307588	246150			255492
O75175	CNOT3_HUMAN	CNOT3																								54164.9	101054	199563	241311	240045			291264				560278
Q92600;Q92600-2	CNOT9-2_HUMAN;CNOT9_HUMAN	CNOT9																																								43112.5	26599.7	91821.9	73225	19753.2
P09543;P09543-2	CN37-2_HUMAN;CN37_HUMAN	CNP	12986.1																	34558.5							27793.4	91814.1	33103.2	17667.4	10618.8		35788.8	29639	40628.4	35075	64155.1	64221.8	105484	157112	290787	583555	813269	1035890	672665	161633	37422.1
P26992	CNTFR_HUMAN	CNTFR																	33374.8	69616.5	98715.1		79470.4	49201.4	151234	109058	265032	388717	399133	336709	314395	187043	767701	1577180	2461930	1476940	592233	147264	110342	64496.7
Q12860	CNTN1_HUMAN	CNTN1		24340.5									13084.5	40583	17031.5	47577.1	45033.2	75239.4	84434.1	84376.4	108096	150493	114981	104972	941711	1133660	185030	66634.9
Q9UHC6;Q9UHC6-2	CNTP2_HUMAN	CNTNAP2																																			10130.2					12151.3	17026.7	59895.3	110183	224143	185932	157926	29326.9
Q9Y2R0	COA3_HUMAN	COA3							1915720																											23826	64212									17633.2	36674.6	59290.6	109165
Q5JTJ3;Q5JTJ3-2;Q5JTJ3-3	COA6-2_HUMAN;COA6_HUMAN	COA6
Q96BR5	COA7_HUMAN	COA7																											3107.71
O43405	COCH_HUMAN	COCH	213098	337933	198031	106313	149239	189320	108115	109880	132129	129848	212372	352834	347139	498256	379260	956058	1077340	1181750	1340940	2351580	1304600	827209	2177060	1850510	3369290	5996110	7252960	10368100	13558300	7641610	8743550	4760560	1145330	891287	1217720	1876230	3364020	2782940	1395220	1059130	580646	277059	147063	87791.2	96599.9	118906	565351
G3V5V4	G3V5V4_HUMAN	COCH	31851.9	55027.9	31748.5	15235.9							35872.9	35738.7	43398.1	79706.1	148010	151749	190769	178181	296655	269961	394825	243779	364732	441121	604327	1117110	1716900	3491460	5221400	2140060	1745940	470690	97588.4	167407	247769	523698	833208	591013	133748			14025.8	19287.2	64078.8	219676	380313	448408
Q8WTW3	COG1_HUMAN	COG1		63149.4	47374.8		82970			65963.4	123465		45825.6		111033	202764		38212.1		43013.6	38385.1				51636	35165	29891.1	104647		40234.6	74891.2		84987.8	90163.8	55712.7	65238.5	94816.1	110797	157056	151804	90153.8	71649.4		76880.3	108861	75018.3
Q5TAT6;Q5TAT6-10;Q5TAT6-11;Q5TAT6-2;Q5TAT6-3;Q5TAT6-4;Q5TAT6-5;Q5TAT6-6;Q5TAT6-7;Q5TAT6-8;Q5TAT6-9	CODA1-10_HUMAN;CODA1-2_HUMAN;CODA1-3_HUMAN;CODA1-4_HUMAN;CODA1-5_HUMAN;CODA1-6_HUMAN;CODA1-7_HUMAN;CODA1-8_HUMAN;CODA1-9_HUMAN;CODA1_HUMAN	COL13A1	43486.2	56750		29012.6	16196.3	34858.7							10253.8																			48056.8	38239.5	48194.6	89764.6	77965.6	112966	139504	313549	356299	419152	426772	211186	87726.9	55121	18973.1
Q05707;Q05707-2	COEA1-2_HUMAN;COEA1_HUMAN	COL14A1	77073.9	140486	75081.1	57748.6	51519.2	44552.3	136701
P39060;P39060-1;P39060-2	COIA1-1_HUMAN;COIA1-2_HUMAN;COIA1_HUMAN	COL18A1	399453	662234	184963	41520.4																														190818		36840.4		46106	90556.9	110192	132977	238512	304714	258029	328846	310620	252514
P02452	CO1A1_HUMAN	COL1A1			207212	123957								141264	7971.59				3125130				66506.8	489288	67522.1	28262.4	161183	235826	262214	297315	225848	116493	597169	1117810	2109940	7591630	3385550	877857
P08123	CO1A2_HUMAN	COL1A2				10073									7330.58				518620	5762.63	14579.5									42310.1	16484.2	13688.7	175124	98459.2	92670.6	600711	526460	325273	219275
Q86Y22	CONA1_HUMAN	COL23A1																																							57294.6	148549	323266	299907	156676
Q9BXS0;Q9BXS0-2;Q9BXS0-3	COPA1-2_HUMAN;COPA1-3_HUMAN;COPA1_HUMAN	COL25A1																							27841.8	32740.7		89054.1				70868.4												447134
P02458;P02458-1	CO2A1-1_HUMAN;CO2A1_HUMAN	COL2A1							13135.6						25799.9	48212.7	60996.7	114432	189845	234018	279961		234789	157203	264793	249765	477079	610899	453006	441011	523224	360291	2549940	5524390	4646460	2581710	695015	274923
P02461	CO3A1_HUMAN	COL3A1																	105624																				175739	747745	140839
P08572	CO4A2_HUMAN	COL4A2		17427.3								17378.1	12272.2	39562.6	27516.7	61199.1		110235	149032	168090	242342	581841	403357	92612.7	51155.6	37841.1	65933.4	113087	87634.9	73674	49203.2	25747.9	69250	95614.2		84119.4	68736.5	122970	124699		40949.8		45562.9	67893.1	111959	53024.3
Q01955;Q01955-2;Q01955-3;Q01955-4;Q01955-5	CO4A3-3_HUMAN;CO4A3-4_HUMAN;CO4A3-5_HUMAN;CO4A3_HUMAN	COL4A3	622028	1569960	812936	705886	1480510	2704340	1831960	3497850	5382540	4287820	2906550	1119340	52893.2
P20908;P20908-2	CO5A1-2_HUMAN;CO5A1_HUMAN	COL5A1		36567.6																										82689				138044	156676	132378	166421									20856.4
P12109	CO6A1_HUMAN	COL6A1									10030.3	432879		13513.1	12970.9	30484.3	26648.2	13806.2	35547.7	32172.1	55449.4	43654.4	7132.15	8438.18		20164.2	170644	549719	485076	223035	43730.9						42142.5	14312.9		21947.8	74212.6	66816.5	86042.5	40806.3
Q5KU26	COL12_HUMAN	COLEC12	4332720	4853680	2678280	1877180	2478800	2646010	1768260	1711870	2123300	2430440	2787650	3429760	3377490	4477310	4006910	3555360	1625870	520968	284002	151928	43514.3						4722.59	88451.7	245561	132178	453218	652133	361846														1706700
Q8NBJ5	GT251_HUMAN	COLGALT1										3686.9		10720.1			188882	227123	271816				17873.7	13167.1	27484.3	42239.8	68219.1	151710	198649	222147	61975.6
Q9Y6G5	COMDA_HUMAN	COMMD10												20238.4	29227.4	35063.7
Q9H0A8;Q9H0A8-2;Q9H0A8-3	COMD4-2_HUMAN;COMD4_HUMAN	COMMD4													40966.4	62554	43501.1	93334.8	59111.9
Q86VX2;Q86VX2-2	COMD7-2_HUMAN;COMD7_HUMAN	COMMD7				1332.05							9205.04	29453.9	27299.6	67534.6	96276.9	95491.8	28232.6
P49747;P49747-2	COMP_HUMAN	COMP																																	46145.9			204368	59343.4
P21964;P21964-2	COMT-2_HUMAN;COMT_HUMAN	COMT																												145973				118278	110410	127178	167752	214007	258963	284045	323632	268318	265921	285904	418694	417521	296182	160281	109370
P53621;P53621-2	COPA-2_HUMAN;COPA_HUMAN	COPA													4771.26	27606	374980			35225.5				11058.4	13768.8	7947.32	38040.7	43026.5
P53618	COPB_HUMAN	COPB1															506717
P35606;P35606-2	COPB2_HUMAN	COPB2															677023											28991.4					101389	243522	235848	173968	140024	115300	86752.5	78195.5	91261.4	86652.5	170227
Q9Y678	COPG1_HUMAN	COPG1															131674																16255.8	25974.4
Q9UBF2;Q9UBF2-2	COPG2_HUMAN	COPG2															116107		132214	263342
Q7L5N1	CSN6_HUMAN	COPS6															106231			26784.7	86973.8
P61923;P61923-4;P61923-5	COPZ1-4_HUMAN;COPZ1-5_HUMAN;COPZ1_HUMAN	COPZ1															248267																																36316.4
Q5HYK3	COQ5_HUMAN	COQ5
Q99807;Q99807-2	COQ7_HUMAN	COQ7
Q8NI60;Q8NI60-3	COQ8A-3_HUMAN;COQ8A_HUMAN	COQ8A																										9704.46					35245.6	30748.7	47873			92082.9	112669	94209.4	83684.9
O75208	COQ9_HUMAN	COQ9																																													26574.1	38869.7	77958.3
Q9ULV4;Q9ULV4-2;Q9ULV4-3	COR1C-3_HUMAN;COR1C_HUMAN	CORO1C																				15277.8	11299.8			11270.3	20405.4	41094.3	63599.8	162965	358642	192397	65209.8	16501.5	21504.5										46645.6
Q14019	COTL1_HUMAN	COTL1
P13073	COX41_HUMAN	COX4I1															45796.9	70428.1	77212.3	47560	100878	69737	154824	178875	405170	444387	967262	2377010	3268690	3747590	5568140	805294	406207	542379	90965.1	51699.7	21391.4							52578.6	85231	25462.2	115913	131620	163497
P20674	COX5A_HUMAN	COX5A																										79425.3	116891	177416	248771	7159.45	19413.1	19186.5
P10606	COX5B_HUMAN	COX5B																								99679.1	166042	411174	630649	841477	1163650	140240	111662	116217													25062.6	54937.9	149822
P14854	CX6B1_HUMAN	COX6B1															224909													23190
P09669	COX6C_HUMAN	COX6C															456531									83181.5	165308	458636	656044	1114080	1367640	336103	182475	95776.7
P14406	CX7A2_HUMAN	COX7A2															699801								54932.3	53016.6	204712	529184	821805	571772	816690	87438.5
P24311	COX7B_HUMAN	COX7B																										127710	261967	316374	613567	47561.9
P00450	CERU_HUMAN	CP																															102736	78716.4	21033.1
Q9UI42;Q9UI42-2	CBPA4-2_HUMAN;CBPA4_HUMAN	CPA4					14248.9			26787.2	42955.4	331715		4605.1	7998.42
Q96IY4;Q96IY4-2	CBPB2_HUMAN	CPB2											3384.27		125613	89560
O75976	CBPD_HUMAN	CPD	763733	992009	595008	382714	588349	580850	397917	338809	432107	435292	589893	655457	596346	1068940	899499	1323150	1612460	1814230	2191160	3047700	3915080	3506260	8103980	11872700	40680800	32986800	1269990	342057	425144	420784	2245880	1161360	389054	498374	885008	704904	355379	170910	170724	407077	612642	801075	350539		1129110	347482	149027
P16870;P16870-2	CBPE-2_HUMAN;CBPE_HUMAN	CPE																																98035.5	88297.3	39729.3	68135.3	66087.2	118356	159526	296541	576085	2076370	10994000	8012620	11446000	11795100	6640550	5853020
P14384	CBPM_HUMAN	CPM																				29886.5				16613.7	31821.9	81289.5	85733.6	86384.6	44754.4	20763.4	64940.7	86559.6	96795.1	90231.9	158920	230506	134952	82022.3	23517.4
Q99829	CPNE1_HUMAN	CPNE1															313894																52876.9	45430.1	18168.1	72833.8	57901.3	138384	126815	316448	482144	560044	133741
Q96FN4	CPNE2_HUMAN	CPNE2																																		21029.2	56307.6
O75131	CPNE3_HUMAN	CPNE3										43113					44469.7										13457.2	26812.7	14022.3		22495.1		97638.7	278959	400352	244784	236326	261276	410145	401260	383868	44248.4
P36551	HEM6_HUMAN	CPOX															54262.2																		23917	40101.6	92244.2	177929	270986	291049	247665	80629.1
P31327;P31327-3	CPSM_HUMAN	CPS1																80955												11628.5			23262.4	19853.1
P23786	CPT2_HUMAN	CPT2															124917											12022.3		9943.85	16065.1		48461.2	52164.2	21679.4	31769.3	50218.7	67601.5	104625	209267	102994
Q9H3G5	CPVL_HUMAN	CPVL	355812	518355	301197	194877	441097	545725	434474	459316	678894	1126240	2107420	1372790	1059330	1926950	1891550	2595610	6512940	7618760	2906690	1540010	1126740	623714	1081250	917460	1573420	2759140	3487740	3883250	3059830	2284670	10154000	29278000	42217600	35848800	36332400	28413600	7249700	1429010	1124940	1176020	1042640	1149860	729658	384535	257769	166514	189638
P29373	RABP2_HUMAN	CRABP2
Q9BSW2	EFC4B_HUMAN	CRACR2A		37910.6				26075.1			30528.3	34349.1	8740.59	37051.1	37237.6	51714.6	74247.9	69299	53859.4	61002.6	50408.6	86891.5	53734.8	44626.5	63188.1	56820.4	65430.3	120624	110505	114279	126966	44621.2	120840	79240.6	45307.6	170552	192876	376703	399866	353489	326256	367826	475887	540356	408986	396355	559875	454289	519466
P43155;P43155-2;P43155-3	CACP-2_HUMAN;CACP_HUMAN	CRAT															672224										156131	376069	506109	483129	85005.5									60167.9
Q96SW2;Q96SW2-2	CRBN_HUMAN	CRBN
Q9NS37	ZHANG_HUMAN	CREBZF	782496	1191690	1139260								1150500	2037310	1458360	1243640	800062	558815	321486	1553480	1034680		892626	569774	1305540		1251300	1049310	605173	900747	750290	248118	1198010	857723	1143620	1020130	869149	631154	1234080	795747	1080410		1154280	1744770	1381180	530842	829831	2025170	967280
O75629	CREG1_HUMAN	CREG1											116130						453082	351832	278975																		350133	180840	57457.6	157959	150397	497797	239115	188655	25864.4
Q9NZV1	CRIM1_HUMAN	CRIM1	43739.8	79496.5	57295.1	35457.8	85652.4	122679	60167.8	32470.8	62426.3	89319.3	85450.7	162389	133590	275506	128911	107960	115320	132951	209006	205917	183218	39678.1	110557	40675.7				17141.8					27555.9		32504.6						53761.6		64261	22525	62270.6	101550	76190.5
Q9H336	CRLD1_HUMAN	CRISPLD1		13435.7	10978.2											11816.7	39919.3	23820.5	14870.4	16233.5	9002.86	20257.6											7892.79													74757.7	157553	49322.7
Q9UBG3	CRNN_HUMAN	CRNN
Q5TZA2	CROCC_HUMAN	CROCC				19714.5	22073.3				26426			46207.6			119495			322886		378574	157835		108557	156434					91139.3	50451.2	159425			781868	578187	180127
O75718	CRTAP_HUMAN	CRTAP		62417.1																								66505.9	85107.4	71022.6									59487.5	120312	157698	296155	264836	242545	80482.6
P02511	CRYAB_HUMAN	CRYAB						19428.6									128966
Q9Y4K1	CRBG1_HUMAN	CRYBG1															2092380
Q8N1P7	CRBG2_HUMAN	CRYBG2																														14943.3
Q08257	QOR_HUMAN	CRYZ																											20307.6				27104.2	45456.8	39679.6	72011	131830	136762	55143.1
O95825;O95825-2	QORL1-2_HUMAN;QORL1_HUMAN	CRYZL1	27815.3	62342.2	10893.9	12733.8				69989.8	129039	91278.3	77156.3	85484.3	79587.5	128822	177008	208244	69474.9	51464.8	37059.2												144929													36514.4
O75390	CISY_HUMAN	CS															2316000											70069.6	114499	91007.9	51804.2	48088.4	139726	206383	214096	408935	1063410	2017350	3940980	6500110	3353150	178757
O75534;O75534-2;O75534-3;O75534-4	CSDE1-2_HUMAN;CSDE1-3_HUMAN;CSDE1-4_HUMAN;CSDE1_HUMAN	CSDE1															64365.5
P55060;P55060-3;P55060-4	XPO2-3_HUMAN;XPO2-4_HUMAN;XPO2_HUMAN	CSE1L	520084	791092		436432	668164	1025500	459216				702824	1194230		934660	2088230	1288170		1052900	1116330	950021	648947		719239	474253	632734	807900	553022	529211	494260	121149	423145	538301		338744		510756	632952				671952		598552
P07333;P10721;P10721-2	CSF1R_HUMAN;KIT-2_HUMAN;KIT_HUMAN	CSF1R;KIT		29462.6																					104167	117717	247115	445447	552720	247328
P07333;P10721;P10721-2;P36888;P36888-2	CSF1R_HUMAN;FLT3_HUMAN;KIT-2_HUMAN;KIT_HUMAN	CSF1R;FLT3;KIT																									19279.1	86548	100001	33479
Q96PZ7;Q96PZ7-2	CSMD1-2_HUMAN;CSMD1_HUMAN	CSMD1									971476							12401.1										24359.8
P48729;P48729-2	KC1A_HUMAN	CSNK1A1												13003.4	9498.28		157053	10752.2	12870.3	12768	24561.7					25931.5				10593.2	11108.8	5923.75	20044.2	16541.3	15345.1	29447.8	34121.1	51658.8	96695.9	78999.1	104579	66799	38840.6	44227.8
P48730;P48730-2	KC1D_HUMAN	CSNK1D																																	25457.4		80881.9	126737	134998	138049	147525	159109
P49674	KC1E_HUMAN	CSNK1E																		24506.5										22082			64684.8	36579.6	50863.8	106353	167934	257038	282300	263179	323535	297234	118476
P48730;P48730-2;P49674	KC1D_HUMAN;KC1E_HUMAN	CSNK1D;CSNK1E															1179350																10120.5		24183.1	33809.6	85970.9	101019	108658	128387	149101	128015	56390.3	43953.2
Q9HCP0;Q9HCP0-2	KC1G1_HUMAN	CSNK1G1	179890						231568				150616	277716		286111	327168	285440	317778	305325	194349	167898	290999			45328.4	257978	245497	273708	391736	318019	27176.5	352377	423519	197472	231267	340542	409088	444255	407224	397659	280314	225308	213826
P78368	KC1G2_HUMAN	CSNK1G2	153173	197086	101221	91103.6	86561	100665	67055.1	126105	143611	169682	179655	205369	222253	382635	333228	474011	646322	689502	622952	290633	345674	163396	328327	407864	656520	1127280	851826	713687	566735	323069	1102320	1616950	1230430	1484550	2173770	2036210	2046050	2115560	1999860	1672110	625295	341405	170223	62418.2
Q9Y6M4	KC1G3_HUMAN	CSNK1G3		18695.4			23474	21187.9	22651	11808			28574.8	55272.1		46713.5	82241.9	114582	119200	111639	113396		81019.6	32483.7	122636	111719	177437	237882	278932	198120	131537	72617.2	294869	532777	389820	563653	804100	809828	547882	745720	705301	432226	178734	85670.8
Q9Y6M4;Q9Y6M4-6	KC1G3-6_HUMAN;KC1G3_HUMAN	CSNK1G3															54442.4	72630.4	116588	102385	74737.7		58026.6		52643.9	37314.1	131414	272671	170575	107224	134230	38972.8	278276	392431	196508	325643	411189	359912	713765	371618	422926	339722	118367	26506.2
Q9HCP0;Q9HCP0-2;Q9Y6M4;Q9Y6M4-6	KC1G1_HUMAN;KC1G3-6_HUMAN;KC1G3_HUMAN	CSNK1G1;CSNK1G3		52492.2		3600.09		29817.4			8058.09		44904.9	49533.1	58097.4	134212	265885	189169	280730	292229	241731		141098	103714	225943	204152	275607	489221	295488	316885	279355	125699	621992	892575	672801	723963	1216120	1081790	1102760	858382	1006410	718354	304305	174503	28391.6
P68400	CSK21_HUMAN	CSNK2A1	24725.8	5329.45									21446.3	31748.7	23558.3	39099	139481	67062.3	55644.9	71233.1	68771.7	69383.8	122644	69967.8	91430.5	97281.8	113216	179031	142782	70422.1	83526	25525.6	120882	51644.9	21404.4								4077.89
P67870	CSK2B_HUMAN	CSNK2B														29581.3	230507			31854.3				30378.4	57084	57432.1	82737.6	160054	127694		73581	58510.8	134607
Q6UVK1	CSPG4_HUMAN	CSPG4	5060.92						48185.9		45282.5	54808.2	166194	358899	297188	239745	128397	197918	432339	474564	123859						19004.1	58513	50728.1	15113.3			73677.9											21876.4					33242.1
O95196-2	CSPG5-2_HUMAN	CSPG5						3067.06	3921.05		3065.01	27398.8	31569.3	27685.3	36151.8	62523	83889.9	115791	157830	81421	45621.5		3948.94	2281.18				44883.8	11132.3	12722.6					2282.75
P01034	CYTC_HUMAN	CST3																16565.9	9450.97	25429.6	52252.7		113027		11922700			69244.7	109804		22157.1	18688.8	104199	134509	120563	136977	197415	220134	206546	256295	338487	707242	1203150	2370750	1191930	1233450	2736390	3302480	1536540
Q15828	CYTM_HUMAN	CST6										539352
P01040	CYTA_HUMAN	CSTA					73183.6	88236.9		46994.6	453412	4030590		92993.9	19050.2	33286.9	220587									53456.5	185314	134300				26937.9	89173.1	84741.7									72751.3			32718.7		44955.4	69260.8
P04080	CYTB_HUMAN	CSTB															3451180																						29485.5	40107.9	33870.2	44424.5	22715	51125	67379.7	77563.8	39032.6	69171.4	22684.8
Q01459	DIAC_HUMAN	CTBS																		85065.3	258653	186402															55100.7	11572.7	140553	83191	311937	668298	1563260	3945270	3858040	827849	183874	37309
Q9GZU7	CTDS1_HUMAN	CTDSP1		6434.94														13805	14646.2	33177.9	23102.1	30864.6	15163			42715.9	44501.6	61413.3	90924.5	106368	114007	55230.2	189479	250923	180810	212697	287551	368023	464857	543398	676443	935005	741902	635417	391368	220850	195329	120695	75556
Q9GZU7-2;Q9GZU7-3	CTDS1-2_HUMAN;CTDS1-3_HUMAN	CTDSP1																												7860.86	9820.21	4595.37	42104.9	46051.1	26585.2	19744.3	33603.2	52460.4	91176.5	83828.1	111710	218754	136955	114772	68386.4	29234.1	32278.4	19772.4	4978.21
O15194;O15194-2	CTDSL_HUMAN	CTDSPL																																					13183.8	16156.5	19897.8	30678.5	8678.66	18895	19573.8	3442.68	12277
P32929;P32929-2;P32929-3	CGL-2_HUMAN;CGL_HUMAN	CTH															1917360
P35221;P35221-2	CTNA1-2_HUMAN;CTNA1_HUMAN	CTNNA1	21637.5	32680.9			44021.3	42034.2		25611.4	50066.2	58331.2	86320.4	126950	106761	150068	726056	498643	418291	99290	56162.9		21811.2		31535.1	28995.3	60291.3	74055	66484.7	119442	140440	106482	280948	110687		216214	2805740
Q9UI47	CTNA3_HUMAN	CTNNA3														10683.2		56723.5		131862					103409				281957		397885					59034.4					16182.7
P35221;P35221-2;Q9UI47	CTNA1-2_HUMAN;CTNA1_HUMAN;CTNA3_HUMAN	CTNNA1;CTNNA3												2454.23		4196.77	76723.3	55080.2	28293.2
P35222	CTNB1_HUMAN	CTNNB1		55728.2			21038.5	52222.5		41218.2	67122	96832.5	137333	198932	131529	244956	1590620	629366	523646	225222	121021	285994	368842	66533.6					8142.33
O60716-3;O60716-5	CTND1-3_HUMAN;CTND1-5_HUMAN	CTNND1	8162.17	38131.7	15833.9	24806.7	25850.4	64764.4		41250.8		63395.9	73037.8	88748.1	71944.3	159815	149398	168373	144161	197781	194606	218569	169199	112728	212997	224075	432077	1037650	1274880	1213270	777201	275885	447006	261192	115911	123423	93409	113289	707072	75854.8	771897	77751.7	49650	61017.3
O60931	CTNS_HUMAN	CTNS																															58907.2	145281	238300	1177210	1421250	391322
O60931;O60931-2	CTNS-2_HUMAN;CTNS_HUMAN	CTNS
P10619;P10619-2	PPGB_HUMAN	CTSA	67810.6	204819	138790	105859	215324	226399	138896	134565	275465	604371	739120	517892	233080	412611	599780	1575760	3328460	4357750	1099090		80582.9	22278.1	99681.7	74612	112798	330290	238275	275886	214093	186023	690383	1559810	1237280	1634910	3049610	2180880	528798	527368	674521	738539	764885	1072280	1162300	1066110	957972	976544	490770
P07858	CATB_HUMAN	CTSB	60145.1	95853.2	61910.2	32586.7	95496.1	175363	104116	73003.2	114548	157999	185993	260519	393724	645836	817164	1130220	1021480	1015430	1073770	1917260	783894	302401	729599	1087140	1397860	1701910	1805090	1549120	2330400	2531640	10912900	6605340	3095190	3540500	4567010	5577850	8388700	14060500	32544000	49103800	38237400	20421700	8980940	3780150	1428030	872508	881162
P53634	CATC_HUMAN	CTSC	126299	224146	217554	143254	251256	388085	221621	347224	919913	2367900	3263630	1301360	864454	2450230	4384690	17573000	41201600	26754600	7673150	2662700	1774650	1104550	3269250	2961300	6163510	11912400	14243800	10795900	9182300	4390500	7207120	2643840	751920	829382	870427	451605	293853	231578	326813	405668	284376	167877	90243.3		68781.8		47368.7
P07339	CATD_HUMAN	CTSD	46832.8	80344.5	33084.1	31507.8	54002.5	51706.7	52604.1	53415.3	105760	525471	75811.8	122133	97862.1	222826	496077	524939	744166	743271	783783	614619	308648	218605	450990	428580	764553	1354930	1393940	1745670	1838500	986135	2766050	3058350	2406870	2542220	3181070	3377750	3697200	5696680	8908370	14465100	24251900	74304700	103156000	52365200	15848700	3163920	818973
Q9UBX1	CATF_HUMAN	CTSF											50021.8	33467.8	30224.3	48054.4	31664.7	182344	457308	613808	272679		17686.8		48319.6	16833.5	64711.7	52333.7	51985.3	50871.3	53886.3	21877.9	166510	181160	166278	223955	371074	635392	843617	1206150	1296380	613901	241633	58595.2	23296.2	107190	105539
P09668	CATH_HUMAN	CTSH										55809.5	12843.2	25657.8	3913.06	11595.8	35839.5	56316.1	147925	386557	437696	179518	39898.1	12513.1	55623.5	52089.8	53923.5	104751	149126	161344	238276	121056	768757	616938	555415	389187	401993	440005	430295	514445	621097	766590	715520	687151	520002	162635	59763.6
P07711	CATL1_HUMAN	CTSL																											5394.48						39829	58525.4	110020	192737	54708.9	179200	334054	579242	2914340	6457850	6616670	1471640	884991	2767610	1256960
A0A7I2V601	A0A7I2V601_HUMAN	CTSL																																						12164.3	79828.6	116376	617195	1323220	959034	90194.6	32454.1
P43234	CATO_HUMAN	CTSO																			15138.6																	31121.7		47347.6	202840	399749	178849	149440	264325	272262	64516	16228
P25774;P25774-2	CATS-2_HUMAN;CATS_HUMAN	CTSS																										35557.3											30181.6		88482.8	78983.4	55242	67060.5	56537	81613.4
O60911	CATL2_HUMAN	CTSV	14677.9	66076.5	26938.7	30406.1	20206.2	35955		11092.6	15157	186867	107394	115638	68730.4	105769		135194	408262	618535	646922	291025	51593.8	56673.7	144850	100888	150115	227766	221829	324073	246298	157608	525378	479216	281588	319352	379363	418184	742218	700349	1275680	785398	308289	24453.4
Q9UBR2	CATZ_HUMAN	CTSZ															642680
Q14247	SRC8_HUMAN	CTTN											61799.7		135524															3757.32		23433.4	174847	336462	542010	802879	204630	7255.58					64455.9		21717.1
P60606	CTXN1_HUMAN	CTXN1																																												34355.6	289619	913363	432239
Q9NWM3;Q9NWM3-2	CUED1_HUMAN	CUEDC1																19771.8	8792.16			16213.8	17843.5		43399.5	64215.3	56648.1	84548.7	52749.8	7102.16	9405.49		40741.6			29182	30113	57013.2	74093	60163	70946.2	23602
Q13616	CUL1_HUMAN	CUL1		8107.92				9286.42						20815.9	38912.1	114136	295931	124433	93474.7	110641	91766.2		110081	53184.3	205967	239927	435936	572017	275882	148173	70816.5	18784.6	40824.2
Q13618;Q13618-2	CUL3-2_HUMAN;CUL3_HUMAN	CUL3	207799	303590	148677	98515.6	118720	156026	130685	97408.4	131077	114538	115212	137316	124401	204352	513946	244189	375826	495574	423359	382411	456165	467014	1000650	364202	118131	187015	193233	244145	329144	188907	637056	291377	23682.2
Q13620-3	CUL4B_HUMAN	CUL4B			132026		122804	158751		91825.5	144809								176397				194954		204753	142770	128709			4977.98			16904.1			171513	73036.5									121396			164491
Q14999;Q14999-2	CUL7-2_HUMAN;CUL7_HUMAN	CUL7
Q14999;Q14999-2;Q8IWT3;Q8IWT3-3	CUL7-2_HUMAN;CUL7_HUMAN;CUL9-3_HUMAN;CUL9_HUMAN	CUL7;CUL9		28919.8			45036.7			51761.9	78910	99462.9	107580	78073.7		21115.4
P78310	CXAR_HUMAN	CXADR	45188.5	109554		11854.5		19044.8	24057.9	19714	36023.8	44469	49216.5	128692	81474	139110	147572	238466	382335	573202	549465	447246	577525	378338	866058	1077200	2057790	4629420	4360640	3152780	2496850	1288620	4404990	6364420	5573990	7484410	14707800	22706200	16024200	3059380	559290	213169	465508	539528	712669	436669	134163	70174.4
P61073;P61073-2	CXCR4-2_HUMAN;CXCR4_HUMAN	CXCR4	12566.7	44922.3				10511.8				15156.6	17482.8		56176.8	89220.3	75395.6	95184.1	48679.2	105219	96013.7	136081	216264	151855	190006	219387	236806	346192	296962	405416	423797	180439	434797	404480	502629	594346	759847	749729	343648	150422	105530
Q9P0U4;Q9P0U4-2	CXXC1_HUMAN	CXXC1																																				12792.9	76515.6	105369	14354.7
P49447	CY561_HUMAN	CYB561																	86396.3	21405.8	88319.2																	68983.7	26175	125042	115917		135739	223096	680526	108453
Q8NBI2;Q8NBI2-2	CYAC3_HUMAN	CYB561A3					14889.6										65022.4	88429.8	96762.7	151495	116249	85033.3	66224.3	72267.4	44329.7	31528.9	164853	237965	345553	408610	347782	287737	1026650	1363020	1325760	1322180	1597590	1752040	1971740	2044010	2301040	2161810	1477750	295945
P00167;P00167-2	CYB5-2_HUMAN;CYB5_HUMAN	CYB5A																																									44101.9	423416	576244	117689
O43169	CYB5B_HUMAN	CYB5B																										8059.59	6898.21							4067.04		7571.87	32356.6	30161.1	64459.7	191000	392384	866393	1280200	930223	443107	121593
P00387;P00387-2;P00387-3	NB5R3-3_HUMAN;NB5R3_HUMAN	CYB5R3																								35383.1	103970	251732	216950	244926	317616	110942	515699	618330	543637	704078	968772	1133510	1205100	754343	589611	762874	448486	380378	202901
B1AHF3	B1AHF3_HUMAN	CYB5R3													3524.95		45641	26902.2	44114.7	32288.8	55739.8		33925.8		43111.8	30120.8	89214	198882	234372	186284	225273	113287	488569	558434	443644	671775	833302	1005890	940375	645495	591256	540949	307228	168715	77616.7	23721.3
Q53TN4;Q53TN4-3	CYBR1-3_HUMAN;CYBR1_HUMAN	CYBRD1																															95751.1	182414	187886	497514	517473	332782	31800.6
P08574	CY1_HUMAN	CYC1		29495.7	18060.4		27457.2		30229.1	58319.1	113237	88369.6				15371.9	953625	122082	163576	139216	360175	1502550	919098		4287.16				40967		21460	22687.5		60462.1	25465.7			50033.1		18862.4	31461.6	24265.8	28279.2
P99999	CYC_HUMAN	CYCS					17142										887950																						27125.7	46152.3	52183.6	114285	110340	207055	226007	339321	680612	957826	644835
Q7L576	CYFP1_HUMAN	CYFIP1		27960.3		6721.04					12461.1	22211.9	28645	51167.9	48997.9	134280	141030	172306	227751	275636	286378	176572	16543.6
Q96F07-2	CYFP2_HUMAN	CYFIP2	66239.8	111860	56087.5	51088.7	78296.3	97911	104682	72242.5	65933.7	146435	177291	255825	238900	373246	346166	494257	837365	973704	727831	505904	219160	39921.3
Q7L576;Q96F07-2	CYFP1_HUMAN;CYFP2_HUMAN	CYFIP1;CYFIP2	125608	242271	64406.2	43176.6	102901	128310	125313	98660.3	121061	185904	290765	364855	348591	485134	608215	752568	1163780	1280260	946810	711364	285296	35660																	97772.6
P04798;P04798-2	CP1A1-2_HUMAN;CP1A1_HUMAN	CYP1A1					40453.9					148426			1200810	161115				121987									10692.7				58034.2				37055.9			48681.2	80807.2	114056			94328.2		63469.2
P11509;P20853	CP2A6_HUMAN;CP2A7_HUMAN	CYP2A6;CYP2A7																																		15144.7			56509.1		59801.9	116199			160404
P10632;P10632-2	CP2C8_HUMAN	CYP2C8															16872.1	10840.1	15117.6							31045.8	307.56																						14730
A0A087X1C5;P10635;P10635-2	CP2D6_HUMAN;CP2D7_HUMAN	CYP2D6;CYP2D7	367204		327259	261107	308371	474721	288547	322332	492682	542608	565073	981131	1103700	1525940		2402110		2225480	2461750		1981780	843264	2414380	2030370	3322180	5570440	4868400	4559510	5039390	4658810	13890300	8956540	551644
Q16850	CP51A_HUMAN	CYP51A1																										85463.9	30576.6	56391.7	50018.2		94032.2	113132	88203.2	113572	128802	141083	179653	167090	271380	119175	38837.9
Q9H0Q0	CYRIA_HUMAN	CYRIA									49182						177365											4379.63																25325.5
Q9NUQ9	CYRIB_HUMAN	CYRIB																							655331	386145											97633.4	90613.8	110961	104513	167780	222770	237970	298575	263126	153547	158263	108695	46295.7
Q9H1C7	CYTM1_HUMAN	CYSTM1	63906.2	102230	70787.6	73657.6		29393.9	14565.5	26560.8		38699.6	59787.1	94214.7	91184.5	141462	268718	155865	185336	241930	244311	298384	258847	152099	188862	217045	305404	411419	374563	424456	410354	271579	802072	768468	638436	723141	852783	1080330	1233130	1440060	2461400	2764760	2427140	2677030	1826650	1211870	720951	351283	140793
Q15438;Q15438-2;Q15438-3	CYH1-3_HUMAN;CYH1_HUMAN	CYTH1																											8054.29				32847.2	54017.4	59044.3	52788.2	81946.1	99812.9	138087	168599	204329	128480	134475	138343	106491	80781	89622	67548.9	129858
Q9Y4D1;Q9Y4D1-2	DAAM1_HUMAN	DAAM1					28406.7						34014.9	95789.3	118737	247203	370302	311532	205095	58259.1																								34494.4	45662.6		113543	103590
Q86T65-4	DAAM2_HUMAN	DAAM2		40965.3									56745.6	71882	89056.6	203053	433763	243548	137160				7821.47			18487.2					138812	65742.3	348696	269508		98053.9
P98082;P98082-3	DAB2-3_HUMAN;DAB2_HUMAN	DAB2		22922.5															117073				40275.7		77883.4	40427.3	71727.9	234564	299573	330804	266827	90301.8	113791								8703.93
Q5VWQ8;Q5VWQ8-2;Q5VWQ8-3;Q5VWQ8-4;Q5VWQ8-5	DAB2P-2_HUMAN;DAB2P-3_HUMAN;DAB2P-4_HUMAN;DAB2P_HUMAN	DAB2IP													24021.3			333718	55567.1											148304	197747	269294	182825
P61803	DAD1_HUMAN	DAD1										24474.7	10972.6	70748.3	53638.2	85530.2	268208	287801	474257	482191	684520	622166	634844	258067	310455	33691.8	28102						27754.8																57559.2
Q14118	DAG1_HUMAN	DAG1				61065.6		17697.6		6780.04	6766.07		44603.3	83301.7	102127	218397	287017	354500	392172	489326	728871	969746	1467770	1453780	6207000	10746400	6455630	2002670	727819	481594	208536	94476.8	312157	491254	391166	656045	1233930	787151	422757	348124	447991	875482	715662	508771	475951	239511	132570	37851.7
Q9Y4D2	DGLA_HUMAN	DAGLA																19045.8	15548	44402.1			27116.2	2835.76	33475.8	39535.5	109950	115160	38413.3
Q8NCG7	DGLB_HUMAN	DAGLB	75793.7	171637	85238.3	78051.1	94509.3	118579	88170.4	107867	123483	154027	166909	265956	310044	508971	547087	740451	971997	877710	907058	1025320	775570	379590	779550	787260	1222420	1795870	1526500	1532970	1325870	759362	2838080	3788180	3212230	4128020	5739070	5637090	5536500	7537720	9047160	985974	25920.5
P51398;P51398-2;P51398-3	RT29-2_HUMAN;RT29-3_HUMAN;RT29_HUMAN	DAP3	72234.4	158399	47987.8	36137
P14868;P14868-2	SYDC_HUMAN	DARS1		12510.1													224986			465051
Q6PI48	SYDM_HUMAN	DARS2														24902.4														69210.1	46660.2	29731.7	41388.3
Q16643;Q16643-2;Q16643-3	DREB-2_HUMAN;DREB-3_HUMAN;DREB_HUMAN	DBN1																	19688.6							8559.84	50693.3	173139	342636	195073	19825.7		14783.1	70505.8	4948.15			10176.8			7701.66	23200.2
Q9UK59;Q9UK59-2	DBR1_HUMAN	DBR1																												74465.1			96457.1	111070
P11182	ODB2_HUMAN	DBT		69649.9	47174.5	22307											48552.2
Q8N8Z6	DCBD1_HUMAN	DCBLD1			14227.4						12459.4					55271		58581.1	54983.4	46033.3	48003.1	72087.6	52960.9	100078	54630.1	44215.9	148163	179590	194815	218253	242835	180471	471982	362878	90031.4	54165.6	87661.3	35623.3	33652.2	32733.4	44388.8
Q96PD2;Q96PD2-2	DCBD2-2_HUMAN;DCBD2_HUMAN	DCBLD2																	12960.7	39412.2		27133.4	57993.9	26701.8	87057.8	95489	171810	468558	680916	427219	122246	25524.1	88058.2	58956.8	96656.5	170588	71693.2			41558	331634
P81605;P81605-2	DCD_HUMAN	DCD	112194	253677	155724	86469.8	348749	113416	134913	208456	1119880	600018	49683.1	175772	144296	187628	1856530	55023.1	87209.7	102760	201770	131789	119555	63157.4	35097.3	179953	67141.4	281832	110226	67308.6	59501.9	102784	69176.1	216041	40980.4	64659.9	55264.4	76559.9	670047	84113.2	114116	101126	503258	127750	68558.9	190479	74634.8	190835	264763
Q14203;Q14203-2;Q14203-3;Q14203-4;Q14203-5;Q14203-6	DCTN1-2_HUMAN;DCTN1-3_HUMAN;DCTN1-5_HUMAN;DCTN1-6_HUMAN;DCTN1_HUMAN	DCTN1													7864.16	22476.8	132369	96795.5	33199.5
Q13561;Q13561-2;Q13561-3	DCTN2-2_HUMAN;DCTN2-3_HUMAN;DCTN2_HUMAN	DCTN2															521716									18841.4	24097.4	124489	241741	56194.9								26081	51501.9	72535.4	85085.4	164977	131808
O75935;O75935-3	DCTN3-3_HUMAN;DCTN3_HUMAN	DCTN3															481431											31766.4	45281.3
Q9UJW0;Q9UJW0-3	DCTN4_HUMAN	DCTN4															105406
Q9BTE1;Q9BTE1-2;Q9BTE1-3	DCTN5-2_HUMAN;DCTN5_HUMAN	DCTN5															87413
Q7Z4W1	DCXR_HUMAN	DCXR										38732.4			12720.3																		3086.41	3962.24		9066.79	29335.3		21018.8	20015.8	28604.8	98869.7	109599	127093	116131	18115
O94760	DDAH1_HUMAN	DDAH1
O95865	DDAH2_HUMAN	DDAH2																																								12327.3	63559.6
Q16531	DDB1_HUMAN	DDB1	2194420	25085		1024220	1349330	1542470	928956	1200880					2221650	14333.9	206659		2796000		259562						49326.7	74954.1	57933.3	68732.9	127578	85827.1	192902	101363	36696.4	28077.5	173897	1563710	77971									268222
P39656;P39656-3	OST48-3_HUMAN;OST48_HUMAN	DDOST		50881.6					29295.6		12550	96667.7	116328	217836	265333	420775	766387	737664	1014800	1469950	1971800	1750860	1609150	726737	901394	106690	95077.2	95709.5	69152.6	32433.7	30590.3		248474	190935	19887.8	3054.3					12622.1
Q08345-5	DDR1-5_HUMAN	DDR1		53603.3		22711.3			82176				58159.9		60107.6	97337.8	194791	67581.4	119699	154229	134929	193470	139220	101941	207233	98101.2	180764	331948	260158	277306	319823	201959	800438	259648	107705	156414	304513	202770	148671	118476	129718				124228	118944	68508
Q08345-5;Q16832	DDR1-5_HUMAN;DDR2_HUMAN	DDR1;DDR2																7326.48					20138.9							50604.7	38027.8	33871.4	157287														8268.07
Q96HY6;Q96HY6-2	DDRGK-2_HUMAN;DDRGK_HUMAN	DDRGK1																													12623.7			37465.5	37604	56884.4	72933.2	88127.1	77472.8	83539.7	86046.3	71691.4	19009.7			5687.16
Q92499;Q92499-2;Q92499-3	DDX1-2_HUMAN;DDX1_HUMAN	DDX1															131299								15498.8	13963																			2535.12
Q92841;Q92841-1;Q92841-3	DDX17-3_HUMAN;DDX17_HUMAN	DDX17															93999.6																					32688.5
Q9UHI6	DDX20_HUMAN	DDX20															36930.1										7455.63	20836.8	20348.5				47093.6	28798.6			67933.2	60323.9	60168	115717	123376	96141.1	21982
Q9BUQ8	DDX23_HUMAN	DDX23																								6297.02	65896.6	140244	214306	268711	275135	124619	215638	44574.9				507948
O00148;Q13838;Q13838-2	DX39A_HUMAN;DX39B_HUMAN	DDX39A;DDX39B															2272710																638957	372295	9789960	21163.5	121512	159427	210758	269249	306124	305411	159527	168951	101271
O00571;O00571-2	DDX3X-2_HUMAN;DDX3X_HUMAN	DDX3X	43160.4						32839.8						48124.6	33790.4	1034880	65806.6	42710.6	71431.6	73526.1		37405.9	31069	27405.7	28566	47167.9	78853.1	77700.1	82475.7	82224.6	36778.3	319838	294050	162442	134227	87544	83721.8	86769.6
O00571;O00571-2;Q9NQI0;Q9NQI0-2;Q9NQI0-3;Q9NQI0-4	DDX3X-2_HUMAN;DDX3X_HUMAN;DDX4-2_HUMAN;DDX4-4_HUMAN;DDX4_HUMAN	DDX3X;DDX4															192934	7492.9										22677.8	26246.9		30461.4	20333.1	121195	147659	77409.3	46809.4	52420.1		23448.2
Q7L014	DDX46_HUMAN	DDX46																								9647.65	18857.6	64507.8	34225.7
P17844;P17844-2	DDX5-2_HUMAN;DDX5_HUMAN	DDX5															748484																47443.8	90931.7	55621.2	61543.7	73873.8	39155.3	54385
P17844;P17844-2;Q92841;Q92841-1;Q92841-3	DDX17-3_HUMAN;DDX17_HUMAN;DDX5-2_HUMAN;DDX5_HUMAN	DDX17;DDX5	26743	38133.2			7002.07	16566.7		11743.1			17097.9	30938.6	56105.2	56558.3	260968	102030	72401.6	103002	53756		15936	5463.38	27416	26369		31387	72557.2	52282.6	25325.1	19277.1	139979	291100	241216	311642	448969	361425	320203	221670	126389	36628.3	2318.55
Q9NY93;Q9NY93-2	DDX56_HUMAN	DDX56															28587.1						33163.1	24707.7	120940	101559	196864	288613
P26196	DDX6_HUMAN	DDX6															157422																						11966.2	18171.7	27835.4	28458.1
Q6ZN54;Q6ZN54-3;Q6ZN54-4;Q6ZN54-5	DEFI8-3_HUMAN;DEFI8-4_HUMAN;DEFI8-5_HUMAN;DEFI8_HUMAN	DEF8	341865	410428	193404	138042	348544	370289	263316	252432	294369	350059	567437	676471	539820	914820	731702	991155	861874	911616	860593	1223350	703929	327168	790819	549073	1002030	1998460	1325860	834311	309914	11385.3	85943.5	113802	59370.2	39013.3	80711.3	92403.3	157967	129779	222935	305892	203657	77008.9	79979
O15121	DEGS1_HUMAN	DEGS1																																					36997.1	45144.5	96729.8	101585	20058.5
Q6NSW5;Q8TCE6;Q8TCE6-2	DE10B_HUMAN;DEN10_HUMAN	DENND10;DENND10P1											28972.8	47131.7	54854.7	112523	155242	92611.9	44368.5																			8948.85			38133.8	30717.4		65072.9	67450.3
A4D1U4	DEN11_HUMAN	DENND11	58225.1	70546.7	41677	44505.1	94106.2	58739.3	91714	60945.9	71190	86321.9	92837	151473	139113	168227	125188	266985	352779	410988	351507	467897	303541	164069	471958	436431	759032	1295730	1270760	1318880	1134520	942302	4006780	5865290	4288870	6090580	6007330	5403450	4357140	2439600	2606320	1659580	565581	309071	68833.6	26875.5
A2RUS2;A2RUS2-2	DEND3-2_HUMAN;DEND3_HUMAN	DENND3		163581		122574		225189	178447		237436		289556	193502								1215190	1239580
Q7Z401;Q7Z401-2	MYCPP_HUMAN	DENND4A			38428.2										131601	238529		162760	180879	228200	287433		125443	46563.6	179858	128858	297159	617474	638533	768424	413862	343928	858965	1762220	1846510	2064550	3543380	4110380	3049610	1152270	325937	244704	247714	311363	300954	224999	210433	154461	135305
Q8IWF6	DEN6A_HUMAN	DENND6A	47449	100166	17652.5	48880.8	60081.8	27891.6	26506.3	54828.6	37122	68852.3	93767.2	141757	124269	216427	257957	341134	520529	548805	461487	268870	139974	35863.7	58976.1	18661.1	78293.2	82691.3	49777	31121.6	48139.3	6333	98409	130166	149452	169171	245626	143241	50881.9
P17661	DESM_HUMAN	DES								85230.8				145877				221113					201564								55186.5							480453					318153			445756		137306
P08670;P08729;P17661;Q9NSB2	DESM_HUMAN;K2C7_HUMAN;KRT84_HUMAN;VIME_HUMAN	DES;KRT7;KRT84;VIM			31018.5			1841790		212333		680000		125050			10178500				21884	325646				52955	43268.6	64446.9	197722	303218	237694	190095	78428.6		25068.5													113251
P98153;P98153-2	IDD-2_HUMAN;IDD_HUMAN	DGCR2		96060.4	48809.7									55646.4		114470	71582.4	71723.7	96330.8	116053	126136	168479	75480.5	57462.9	103223	46029	132125	237910	231852	236367	227238	185403	849790	790205	548188	230114	104557
A0A087WZ02	A0A087WZ02_HUMAN	DGKH	4054560	4365470				3316430	3015100	3149390	3510210	3090070	3507170	3966890	3429250	2267140	3030950	2851200		3227600			3326350	1940110	2651900		2774990	7606030	3655030	10011900	3667510		6655260	6917370	9589960	7449170	3625700	3888880	3872840		5312290	7033230		62534600	98874800	32624100	6572540
Q15392;Q15392-2	DHC24_HUMAN	DHCR24											5095.48					67599.1	44742.6	55580.2	104026	31042	46435.8	42182.9	74972	91758.8	102245	161345	177162	235361	216984	123964	450628	460170	422958	451200	529666	574389	561402	460462	540254	540274	134973
Q9UBM7	DHCR7_HUMAN	DHCR7													18983.8				26378.7	42905.1		33754.1	38158.2	17178.9	37570.2	44228.3	51202.3	120260	98557.2	100690	102206	80270.5	279201	340160	335256	415574	608492	735038	601479	625743	940555	359693
Q9BTZ2;Q9BTZ2-4;Q9BTZ2-8	DHRS4-4_HUMAN;DHRS4-8_HUMAN;DHRS4_HUMAN	DHRS4																																6310.06												40741.2	52949.1	73845.7	104371
Q9Y394;Q9Y394-2	DHRS7-2_HUMAN;DHRS7_HUMAN	DHRS7																			8119.82						30802.4	41691.1	46760.7	30785.7	49240.2	19653.2	107414	104197	91087.8	115052	178382	219020	230505	329638	403695	374771	336545	193899	98649.4
Q96HY7	DHTK1_HUMAN	DHTKD1																															153095	119169
O43143	DHX15_HUMAN	DHX15		23478.1													55179.1													15513.4	3802.88	18301	64981	85560	55177.6	88081.2	99765	57029.3	68047.4		58155.7
Q7L2E3;Q7L2E3-2;Q7L2E3-3	DHX30-3_HUMAN;DHX30_HUMAN	DHX30									311338
Q9H6R0	DHX33_HUMAN	DHX33
Q08211	DHX9_HUMAN	DHX9	52180.8	59609	7885.44			12824.7									283218	33732.2	19499								12431.2	52566	66848.3	36806.9	35055.8		52568.1	56419.7
Q9NR28;Q9NR28-2	DBLOH-2_HUMAN;DBLOH_HUMAN	DIABLO																																												68353.4	423113	457725	157198
Q14689;Q14689-6	DIP2A-6_HUMAN;DIP2A_HUMAN	DIP2A																											34770.9	54223.3
Q9P265	DIP2B_HUMAN	DIP2B	58878.6	46054.7	11409.9						7748.8	16864.6	65168.5	89776.8	64900.2	113079	141063	165762	162821	201493	200347	203413	194930	95235.5	273447	256443	448073	844141	716250	381858	65799.8
Q14689;Q14689-6;Q9Y2E4	DIP2A-6_HUMAN;DIP2A_HUMAN;DIP2C_HUMAN	DIP2A;DIP2C																			42659				51351		69965.2	156776	155035	132173	28513.8
Q9NRI5-2	DISC1-2_HUMAN	DISC1	11714.3	83195.5	95443			35351		38200.7			90957.6	140378	195769	257550		164470	112794	87953.9	89775.8	114159							107708	258380	266772	170929	691201	174362	653199	1161740	1452790	1794220	1650880	1375520	1412160	786141	813044	1154510	712590	415860	246103
P09622	DLDH_HUMAN	DLD															91568.8							51320.7									13757.3	12451.1	76018.5	285989	3165640	1947360
Q12959;Q12959-2;Q12959-3;Q12959-4;Q12959-5;Q12959-6;Q12959-7	DLG1-3_HUMAN;DLG1-4_HUMAN;DLG1-5_HUMAN;DLG1-6_HUMAN;DLG1-7_HUMAN;DLG1_HUMAN	DLG1				18612.6											213012	46065.7	79691.1	65327.4	110280	88154.1	123973	57763.1	156509	31072.9	94944.5	243853	307384	224821	169651	53803	142522	50920.6								24202.6
Q92796;Q92796-2;Q92796-3	DLG3-3_HUMAN;DLG3_HUMAN	DLG3																																						24765.1	63431.5	64997.1	40289.4	21742.3
P36957	ODO2_HUMAN	DLST	652852	202861					1713780			4767.62					598017					186195										405857					1233640
Q99766	ATP5S_HUMAN	DMAC2L																															94114
Q9UGM3;Q9UGM3-2;Q9UGM3-3;Q9UGM3-4;Q9UGM3-5;Q9UGM3-6;Q9UGM3-7;Q9UGM3-8;Q9UGM3-9	DMBT1-3_HUMAN;DMBT1-4_HUMAN;DMBT1-5_HUMAN;DMBT1-6_HUMAN;DMBT1-7_HUMAN;DMBT1-8_HUMAN;DMBT1-9_HUMAN;DMBT1_HUMAN	DMBT1
Q6E0U4;Q6E0U4-16;Q6E0U4-2;Q6E0U4-3;Q6E0U4-4;Q6E0U4-5;Q6E0U4-6;Q6E0U4-7	DMKN-16_HUMAN;DMKN-2_HUMAN;DMKN-3_HUMAN;DMKN-4_HUMAN;DMKN-5_HUMAN;DMKN-6_HUMAN;DMKN-7_HUMAN;DMKN_HUMAN	DMKN										51686.1
Q09019	DMWD_HUMAN	DMWD															3911.95	4439.03	26062.1		24310.7	22963.2	57042.3			10536.7	57411.9	110604	20710.9
Q8TE73	DYH5_HUMAN	DNAH5		590756	462221	177898	364615	379289		349932		455506	439034	439539		515412		523971	750569	637340	605254			337409	468211					1804700			976915	1525770			701811			807734	925347	1115200	2291590			8239760	1434160	648970
P31689	DNJA1_HUMAN	DNAJA1															212339			1580.9							5343.98	20731	28718.4	27278.2	23529.2	6320.97	79891.5	160301	151856	367641	460221	95626.3
O60884	DNJA2_HUMAN	DNAJA2															96309.4																96238.8	96539.7	76710.5	270528	364878	187850
Q96EY1;Q96EY1-2	DNJA3-2_HUMAN;DNJA3_HUMAN	DNAJA3		5077.99															22054.1	22182.5														70795.8	71969.5	74661.9	39632.8
P25685	DNJB1_HUMAN	DNAJB1															87702.1																											3402.24
Q9UBS4	DJB11_HUMAN	DNAJB11														16654.7	226319	28754	28060.3	30073.8	24606.6	71516.6	15236.1		10983.5		17797.1	104783	63912	49979.2	104144	229410	565367	151665	64064.9	37614								9373.79
P25686	DNJB2_HUMAN	DNAJB2																								9922.87
O75190;O75190-2;O75190-3	DNJB6-2_HUMAN;DNJB6-3_HUMAN;DNJB6_HUMAN	DNAJB6															121902																															7697.13
O75165	DJC13_HUMAN	DNAJC13	4503440	3879020	1246040	799704	1033390	935594	578198	393006	294839	246447	299629	390793	267632	220828	208079	149146	191982	216357	161868		10996.3						26057				3268.35	15554.6									395628
Q96DA6;Q96DA6-2	TIM14-2_HUMAN;TIM14_HUMAN	DNAJC19																																		11738.9				26192.2	64693.8	59136.1	56300.6	127259	174261	113135	86676.9	22048.8
Q13217	DNJC3_HUMAN	DNAJC3																																157456	133394	213804	200540	131616	137998	114495	135429	87435.4
Q9H3Z4;Q9H3Z4-2	DNJC5-2_HUMAN;DNJC5_HUMAN	DNAJC5					7236.34							26000.6			65681.6	45328.1	36743.2	73567.6	88461.1	109672	110952	72278.6	125449	51797	69964	154944	236460	305186	277090	198871	803629	1059630	1128370	2962140	3435510	2135250	4023170	10993800	40201800	19653100	5481950	825185	29420.4	48867.9			13329.9
Q99615;Q99615-2	DNJC7-2_HUMAN;DNJC7_HUMAN	DNAJC7															24363.7																	16232.8	12739.4	24541.8	38376.3	33643	29656.4	36751.3	29905.3
P49184	DNSL1_HUMAN	DNASE1L1																															35366.1	62767.3	101110	193567	292503	240747	188725	86855.9
Q92874	DNSL2_HUMAN	DNASE1L2															534026
O00115;O00115-2	DNS2A_HUMAN	DNASE2		77611.1				37787.4				24711	243584	577843	300093	294510	210365	570667	1375010	4059360	9544450	4868680	169513	43378.8	83238.9	77992.2	147781	77887.6	120656	93525	109483	109179	334181	368484	337318	519011	783321	1115420	1943280	2865170	3159520	3609240	3886240	5436350	6813340	1255110	368495	111032	36987.3
Q05193;Q05193-2;Q05193-3;Q05193-5	DYN1-2_HUMAN;DYN1-3_HUMAN;DYN1_HUMAN	DNM1		86580.9			73105.2					77060.8	117402	191423	187485	227409			176407								451923	780035	1886420	1086240	823137	296882
O00429;O00429-2;O00429-3;O00429-4;O00429-5;O00429-6;O00429-8;O00429-9	DNM1L-2_HUMAN;DNM1L-3_HUMAN;DNM1L-4_HUMAN;DNM1L-5_HUMAN;DNM1L-6_HUMAN;DNM1L-8_HUMAN;DNM1L_HUMAN	DNM1L															660432	14358.1	31725	33075.2	57064.3		29795.5	6936.9	100915	172980	257269	298589	78461.2		6658.95							2221.26
P50570-2;P50570-3;P50570-5	DYN2-2_HUMAN;DYN2-3_HUMAN;DYN2-5_HUMAN	DNM2	66934	101417	41624.3	37836.1	59952.3	50527.9	64140.4	61105.8	82056.4	101751	137179	198765	176748	242779	409691	165854	201234	256083	235346	311971	206836	110294	223479	201818	377913	834257	1017370	1061870	837760	383803	531693	120633	12917.3		111580						22014.4
P50570-2;P50570-3	DYN2-2_HUMAN;DYN2-3_HUMAN	DNM2												115898	119069	118950	141333	96070	122216	81651.9	102001	187937	159421	100785	112531	152865	206385	424153	600291	769257	617777	252101	417740	95517.9		2069.04
P50570-5	DYN2-5_HUMAN	DNM2																										239086	223591	319434	313834		270491
P50570-2;P50570-3;P50570-5;Q05193;Q05193-2;Q05193-3;Q05193-5	DYN1-2_HUMAN;DYN1-3_HUMAN;DYN1_HUMAN;DYN2-2_HUMAN;DYN2-3_HUMAN;DYN2-5_HUMAN	DNM1;DNM2	104867	136109	99653.5	72578.4	120738	169590	96166.8	99142.7	117578	157355	187943	289870	305411	177575	400637	217695	314558	239322	290392	373515	297721	49430.8	232359	328841	561987	1098340	1374130	1195110	1431230	556810	904964	213038
Q9UQ16-3;Q9UQ16-4	DYN3-3_HUMAN;DYN3-4_HUMAN	DNM3
P50570-2;P50570-3;P50570-5;Q05193;Q05193-2;Q05193-3;Q05193-5;Q9UQ16-3;Q9UQ16-4	DYN1-2_HUMAN;DYN1-3_HUMAN;DYN1_HUMAN;DYN2-2_HUMAN;DYN2-3_HUMAN;DYN2-5_HUMAN;DYN3-3_HUMAN;DYN3-4_HUMAN	DNM1;DNM2;DNM3	113483	141371	87605.5	93917.2	145558	165602	140071	113597	144518	198560	309727	313480	315276	391361	518732	339086	373317	372282	469757	676841	416987	251647	405764	369456	593584	1287900	1666610	2012770	1500390	638950	955989	227193	26789.5	7037.29
P50570-2;P50570-3;P50570-5;Q9UQ16-3;Q9UQ16-4	DYN2-2_HUMAN;DYN2-3_HUMAN;DYN2-5_HUMAN;DYN3-3_HUMAN;DYN3-4_HUMAN	DNM2;DNM3	97146.3	143269	97796.9	77112.3	86153.2	110141	146026	73276.1	103950	139417	217667	372532	244900	311746	820208	218551	307487	223206	312542	429373	322805	294891	259117	303391	478137	1060190	1361620	1639580	1449080	577159	894010	182605	57648.3
Q6XZF7	DNMBP_HUMAN	DNMBP	222514	228845	71902.8	41779	71515.6	109331	89260.2	85723.8	132321	136802	148179	202896	241940	344134	276574	386650	545703	704402	548025	350876	79310.4	17377.3	36936.7	23806	51997.5	49554.6
O43598	DNPH1_HUMAN	DNPH1																																															19450.5
Q14185	DOCK1_HUMAN	DOCK1									26907.4	25770.4	48535.1	59342.9			43053.9											2811.85
Q9H7D0	DOCK5_HUMAN	DOCK5										68180.3	90343.2	104998	21591.8																																		75750.8
Q96N67;Q96N67-2;Q96N67-3;Q96N67-4;Q96N67-5;Q96N67-6	DOCK7-2_HUMAN;DOCK7-4_HUMAN;DOCK7-5_HUMAN;DOCK7-6_HUMAN;DOCK7_HUMAN	DOCK7	17087.2	24543.8		10757.3	14688		20578.9	6225.58	8483.34	12601.6
O60762	DPM1_HUMAN	DPM1															375653								7858.11					14883.2	11943.5		45288.6	39049.6	24675	35554.7	77930.5	60942.9	111281	160570	217247	123042	128931	130283	172940	149346	154537	154090	179312
Q9P2X0;Q9P2X0-2	DPM3-2_HUMAN;DPM3_HUMAN	DPM3															217737																						15728.4	58685.2	60538.6			34069.3	96639.8	67670.7	78468.1
Q9NY33;Q9NY33-4	DPP3-4_HUMAN;DPP3_HUMAN	DPP3															325817																												184777	173543
P27487	DPP4_HUMAN	DPP4															111923								114524	87060	110606	202326					87570.4	147185	45947.2
Q86TI2;Q86TI2-2	DPP9-2_HUMAN;DPP9_HUMAN	DPP9																												7315.77
A0A1B0GW05	A0A1B0GW05_HUMAN	DPY19L1																															35629.4	19441.9	32814.3
Q16555;Q16555-2	DPYL2_HUMAN	DPYSL2																									18217.8
Q6UX65	DRAM2_HUMAN	DRAM2		30093.9	22335.1										55027.8	56248.6	46969.7	120548	148430	169930	181760		120414	78807.3	137467	147786	419361	874976	830131	238259	146682	123920	303676	421258	396242	426893	738977	1180690	1454510	2794360	3905280	1028980	307809	352023	452404	240176	222533	150020	23878
Q14919;Q14919-2	NC2A-2_HUMAN;NC2A_HUMAN	DRAP1															143409
Q08554-2	DSC1_HUMAN	DSC1		56235			64499.6	27449.5			458492	1161560					133646						21702.2				39398.6						19594.6					41997.3					26846.8			45913.3
Q08554-2;Q14574-2	DSC1_HUMAN;DSC3-2_HUMAN	DSC1;DSC3	93386.6	179485		39826.9	73471.5	132918		92514.5	203676	130320	83570.4	58239.6	104413	161626	881798	180388	111606	132307			136920	107866	225182			323036	337999	249002	219162	150363							23109.2
Q02487	DSC2_HUMAN	DSC2	99750.8	101095	84709	49615.8	77244.5	94106.7	61718.4	65432.3	70189.5	89933.8	97080.3	117796	140521	203568	475188	166542	191981	178020	143934	183770	203093	98689.4	168413	136397	220778	425420	443499	479211	510430	293228	730688	412544	103841	147991	50949.3	17251.4		32017.9				7774.08
Q14574-2	DSC3-2_HUMAN	DSC3	683610	878002	470144	371142	476552	413830	361387	352330	362900	486816	441974	604311	570650	703482	802731	608487	624551	604955	498858	529482	446860	238826	457491	296902	504143	762426	770965	744855	749805	413027	1037460	698454	242843	88824.6	55464	36610.5	36243	67819.7	39233.1			20397.1			20240.1	39543.7	103342
Q02487;Q14574-2	DSC2_HUMAN;DSC3-2_HUMAN	DSC2;DSC3	45090.1	72101.3		18118.2	48500.6	55380.7	13360.8	19706.3	72595.9		40241	31388.8	37866	69262.2	161630	148677	102802	135689	94904.3		50093.2			37373.8	87633	147753	181015	33981.4	23114.4	5227.42		16878.9
Q02413	DSG1_HUMAN	DSG1	86478.4	261665	38726.7		238758	212021		375623	2622860	2623110		113556	100772	52992.4	785566	158651	71369.2		75552.8	92567.6	167807	57525.2		15336.2	141355	223269	84617.6		150449	7730.94	160170	189845		150944	57478.4	468559	82739.2		106134		259062	67885.4	51478.5	391681		113952	142358
Q14126	DSG2_HUMAN	DSG2	253849	403809	268305	160438	269022	272324	298075	184457	281901	293458	415227	624051	616803	902367	866851	1602800	2749440	4216430	4271690	4063730	3436540	1205250	1049320	779099	1602620	2166090	1390140	1083750	677954	283595	229412	133077	79817.7	67204.9	141461	76987	132027	84433.7	35647.3	78809.7	9080.31	72204.8	2337.49
Q86SJ6;Q86SJ6-2	DSG4-2_HUMAN;DSG4_HUMAN	DSG4	14050.4				42481.7	3109.79									2474640										35809.4						136465						618566
P15924	DESP_HUMAN	DSP	104678	324514	92326.7		271377	483327		492253	7482000	502529	294724	55129.9	68420		12928400	120892	876076	709292	150459	310660	12604.6	53838.9			141339	357775	181233	328065	323281	64927.5	147339	81100.7	408235	86628.9	144281	178784	188997	1006110	1186210	1059600	74895	33727		115586		88833.1	140550
Q03001	DYST_HUMAN	DST	47968.6	98068.8		17122.6	52537	74635.1	118821			220752	182396	246360	467302	124004	67439.7	88280.9														95382.7	328260		482906				403312	1317250	107096		451767
A0A0U1RQJ2	A0A0U1RQJ2_HUMAN	DST	37498.1	83477.3	43866	23733.3	47378.9	71001.8	64390.8	49596.1	104281	63454.3	124951	128615	133899	166418	162680	104716	46534.2											28247.8
Q96EV8-2	DTBP1-2_HUMAN	DTNBP1																			25779.1
Q86UW9	DTX2_HUMAN	DTX2				4555.5	21349.1	51022.2		130041	148805	133012		17965.1
P23919;P23919-2	KTHY-2_HUMAN;KTHY_HUMAN	DTYMK																																															28878.5
P33316	DUT_HUMAN	DUT																																						16684.1	77875.8	95552.5	19823.2
Q14204	DYHC1_HUMAN	DYNC1H1	116320	191110	54716		174392	53085.3			125656	43216.8	84773.1	135771	154294		1745320					82937.9	453602					164892	226833																449409
Q13409;Q13409-2;Q13409-3;Q13409-5;Q13409-6;Q13409-7	DC1I2-2_HUMAN;DC1I2-3_HUMAN;DC1I2-5_HUMAN;DC1I2-6_HUMAN;DC1I2_HUMAN	DYNC1I2	20948.9	32655.2													1471020					58553.3	127201										41921	51881.4	86649.3	83536.7	20773.5
Q9Y6G9	DC1L1_HUMAN	DYNC1LI1		20099.8													199890																	11644.8	8579.11	9964.71
O43237;O43237-2	DC1L2_HUMAN	DYNC1LI2	72986.9	147631	130380	136279	235654	234766	248879	168447	203645	174705	142044	91920.1	81794.4	139618	201796	153373	225051	170480	244262		181645	53757.1	111209	95589.6	128931	253695	144409	105500	104509	40887.5	197408	208515	63414.3	100009	155028	73386.8	178694	189745	240244	244468	243904	228499	252268	156344	191950	172618	146655
P63167	DYL1_HUMAN	DYNLL1															1230760																															9002.73
Q96AV8;Q96AV8-3	E2F7-3_HUMAN;E2F7_HUMAN	E2F7																			7616.69	26221.6			7100.13	14087.9	51761.9	83479	72146	68289.2	25865.5		8905.35								5695.36							34835	16570.5
Q15125	EBP_HUMAN	EBP													16646.6												14008.6	164375	83867.5	51219	79822		132766	121265	84336.6	87680.3	302987	257211	284003	548036	1149860	391979	84036.1			97187.3
P42892;P42892-2;P42892-3;P42892-4	ECE1-2_HUMAN;ECE1-3_HUMAN;ECE1_HUMAN	ECE1	75448.6	120776	56398.4	50005.5	54552.6	100128	47875.8	27310.1	53290.1	72314.1	142431	262917	309181	637460	797832	1057770	1679130	2548180	4386080	7877500	12033300	13865300	53166900	58498100	3188210	1794260	2368790	2960680	3373690	2325070	5294470	426414						23853500
Q13011	ECH1_HUMAN	ECH1														9424.52	197637	47279.6	93599.9	154125	189201	96229.6	160315	223428	424004	476915	315640	105791	30268.6	48422.6	63598.5																		178408
Q9NTX5;Q9NTX5-2;Q9NTX5-3;Q9NTX5-4;Q9NTX5-5;Q9NTX5-6	ECHD1-2_HUMAN;ECHD1-3_HUMAN;ECHD1-4_HUMAN;ECHD1-5_HUMAN;ECHD1-6_HUMAN;ECHD1_HUMAN	ECHDC1															12131500
P30084	ECHM_HUMAN	ECHS1													113525		316897								153975							171839		59908.4	120244	1557170	3349880
P42126;P42126-2	ECI1-2_HUMAN;ECI1_HUMAN	ECI1																		17084.7	38325.6						42151.5	43028.4	145536	60951.3	66992.1	45359.9	374991	1708620	580847	120737	83607.3	17619.4
O75521;O75521-2	ECI2-2_HUMAN;ECI2_HUMAN	ECI2
Q16610-2	ECM1-2_HUMAN	ECM1								59621.1	116920	467426
Q5VYK3	ECM29_HUMAN	ECPAS															343891
Q9H8V3;Q9H8V3-2;Q9H8V3-3;Q9H8V3-4	ECT2-2_HUMAN;ECT2-4_HUMAN;ECT2_HUMAN	ECT2																									12528.6		76025	38454.8	14603.8
Q9HAV5	TNR27_HUMAN	EDA2R																					2477.82				49467.6	88254.7	32743		10367.2		38709.3	124055	39908.8	86397.7	143173	227191	292133	178139	104395	101455	25300.4
O60869;O60869-2;O60869-3	EDF1-2_HUMAN;EDF1_HUMAN	EDF1																																										59997.9	55212.1	48124.4	40320.2	28396.8	35706.3
O43854;O43854-2	EDIL3-2_HUMAN;EDIL3_HUMAN	EDIL3								1728.21					24012.4	13153		74246	100367	129017	166480	145138	86893	49029.5	102810	92018.9	161097	250416	244792	171038	152722	77490.2	238896	277607	171858	170423	176714	191010	140234
P25101;P25101-4;P25101-5	EDNRA-4_HUMAN;EDNRA-5_HUMAN;EDNRA_HUMAN	EDNRA																								19959.6	44110.4	129947	96665.7	23301.8			56104.8	62219.3	52367.5	109626	31762.7
Q15075	EEA1_HUMAN	EEA1	83456600	142131000	110661000	95638800	181998000	245506000	140473000	401210000	362288000	454623000	320138000	129492000	14573800	2610330	1130500	1668520	3415820	3486740	2439080	1137440	437084	160524	321893	224851	276857	368484	351390	257817	209866	104487	409353	391833	262302	284544	350604	298716	377514	417150	603931	660431	560188	530744	443043	303309	358183	328386	353633
P68104	EF1A1_HUMAN	EEF1A1	50869.6	68485.7	46737.6	17156.9	110070	146145			123837	60980.2	35797.8	41390.3	52250.8	118701	12054700	106984	168506	152297	204257	112978	87325	54479.7	153175	95017.1	123876	186495	95761.8	154128	130708	70924.4	189507	320294	171880	308844	592211	601162	964767	1210430	1793210	1422630	564352	193010	151043	78242.5	32584.8	43955.6	45727.2
P68104;Q05639	EF1A1_HUMAN;EF1A2_HUMAN	EEF1A1;EEF1A2	308543	419010	288700	134650	314183	576846	170261	176432	396659	303865	265044	370483	341654	576102	61431600	612192	651184	681718	664202	649904	333526	191259	441512	369021	567083	896360	880740	832936	671143	354814	1127550	1215770	1105830	1514270	2404680	2774290	4016870	5071210	8303470	7015020	2357720	782742	326373	167354	218902	144615	112398
Q05639	EF1A2_HUMAN	EEF1A2	23211.3				57323.5	83205.8	2480.9		77809					86952.1	6400450			115642	144862		68641.6		148043	57996.4		144870		98605.3			110113	374826		233846		374095	1126230	871286					95873.8	49854.1	20683	27900.5	29025
P24534	EF1B_HUMAN	EEF1B2												23343.2			548195		1975.5				241582										24686.8	31944.6	69333.1	104301	100280	28218.3					4723.42			4924.72
P29692;P29692-2	EF1D-2_HUMAN;EF1D_HUMAN	EEF1D					14451.2					16714.8	13772.1	63208.9	17999.1	35490.1	846673	24510.7	65581.5	45863.6	35612.6								66409.5	24536.9	30379.5											35176.7	28026.8	65411.7	89164.2	38865.6	44863.1	36969.1
O43324;O43324-2	MCA3-2_HUMAN;MCA3_HUMAN	EEF1E1															116886
P26641;P26641-2	EF1G-2_HUMAN;EF1G_HUMAN	EEF1G												168682	97668.5	103502	5429460		74281.9	92694													125592	209457	143024	279040	250606	160471	288777	406185	282420	130923
P13639	EF2_HUMAN	EEF2	34387.1	46006.8	70037	50701.5	43241.2	91212.6	103502	91016.8	225512	112414	91908.8	77916.2	58405.1	95721.1	11523800	87679.7	75517.8	85314	109028	73436.6	68463.1	29479.4	95043.4	54126.5	117883	193976	192497	162787	118419	44446	293802	371504	470923	926934	1730610	903009	193141			123215	85370.5	130869	282156	201306	295464	154033	49793
A0A804H3B5	A0A804H3B5_HUMAN	EFCAB14	25838.4	101802	75422.7	72486.9	98183.1	299488	414469	385498	398206	398162	332139	262862	195915	369466	507407	879812	1467040	1151650	770137	381873	186846	98966.6	88168.5	37487.2	38204.9	28306	92447.1	27792.1	11829.5
Q9HA90	EFCC1_HUMAN	EFCC1	299468	375041	153326	74930.2	190701	145041	122877	166678	282175	338532	535536	725185	647176	1054770	546381	652301	638765	587951	507381		551341	314363	810361	981674	2418780	2030820	496076	91271.7
P20827;P20827-2	EFNA1_HUMAN	EFNA1															85259.6											34096.4	49001.3	30908.2	64987.5	23912.2	123790	123426	81443	86481.5	115042	174363	200604	203664	200969	138065	128217	101039	57666.3	91636.3	105630		12828.3
P52803	EFNA5_HUMAN	EFNA5		67250.8	40703.3															15351.3		51043.6	65732.1	45178.6	79693.4	61897.1	119195	235537	229564	432681	439233	312713	965463	1129310	1038910	1426600	1969540	2784530	3865250	3588860	3843190	3097350	2025860	1129890	294316	231056	375155	207698	119889
P98172	EFNB1_HUMAN	EFNB1	85303.8	100290	61731.3		58932.3				53043.3		119672	188494	198632	198231	162060	297872	335026	327363	344954	375217	336621	170305	504515	357617	577435	941573	973317	1016560	1144330	549520	1098560	1143650	1175790	1294580	2125820	2953050	3010290	1860300	702048	232866	205403	306338		397086	175626	64543.1
P52799	EFNB2_HUMAN	EFNB2				28884.6		20224.8	25312.3	31021.8	40363.5	32523.1	24634.9	79302.2	50687.8	8918.48	31024.5	22464.6	42832.4	41310.1	36467	31370.4	55903	32447	46191.6		27009.2	162189	176903	169572	160212	137917	149031	232176	155085	319657	390047	527547	577556	333861	466596	306422	97006.6	67935.6	39310.5	21984.8	7311.58
P52799;P98172	EFNB1_HUMAN;EFNB2_HUMAN	EFNB1;EFNB2
Q15768	EFNB3_HUMAN	EFNB3																		62608.2	53971.2		61247.3		57064.1	38063.3	87624.4	126192	115432	136624	107786	46880.6	196508	198933	152537	217012	282565	350183	401478	674523	1292230	1408840	851905	366764	86279.8	65375.7	46341.6	51761.9
Q14156	EFR3A_HUMAN	EFR3A	16882.6					17649.8		6235.16		28575.5	34657.5	86200.7	92370.5	137520	102924	76274.1	52853.4	41655.2	26864.5		28859.3	13130.8	69464.5	27806.4	77645.4	155213	169143	162212	139231	77044.1	245083	263052	70223.8	29513.5			33338.5		98824.8	138000
Q9Y2G0	EFR3B_HUMAN	EFR3B													11446.3													33888.1	34865	35226.2		27860.3	127280	77626	32202.5
Q15029;Q15029-2;Q15029-3	U5S1-2_HUMAN;U5S1-3_HUMAN;U5S1_HUMAN	EFTUD2	88242.8	131463	86138.5	64254.1	118532	184774	157485	109597	176369	254392	273048	243337	118014	84489.9	214747		14745.5			224178											7129.08
Q63HQ2;Q63HQ2-2	EGFLA-2_HUMAN;EGFLA_HUMAN	EGFLAM				25590.7	66675.2	117539	91474.7	83459.6	67962.7	71086.4	123548	156118	124961	169277	182145	115806	145956	167445	159330	253541	126157	47535.2	40927.4	42121.7	90756.7	128223	72563	50583.6	33827	28492.2	108934	103831	96018.1		156803	288138		63457.7	115977		249858		153037		47219.2	506756	356186
P00533	EGFR_HUMAN	EGFR	80344.3	121647	57466.1	39219.1	90075.1	91415.2	42141.4	45621.6	72683.9	106370	131178	149223	212734	404048	372334	479810	570161	775912	792906	1151400	1499640	1337460	3591750	4011830	4291700	3788510	1258040	1051630	835352	57815.4	53544.9
P00533;P04626;P04626-4;P04626-5;Q15303;Q15303-2;Q15303-3;Q15303-4	EGFR_HUMAN;ERBB2-4_HUMAN;ERBB2-5_HUMAN;ERBB2_HUMAN;ERBB4-2_HUMAN;ERBB4-3_HUMAN;ERBB4_HUMAN	EGFR;ERBB2;ERBB4	162268	290305	115063	91508.4	135954	154705	103999	97460.4	158654	181818	196347	324216	339051	627113	693813	658330	819898	1067510	1216460		1239740	872227	3886730	3241990	5170170	4311900	1644640	1006410	555749	172103	335890
Q9H4M9	EHD1_HUMAN	EHD1	13919	35256.7										3568.23	10924.5	32801.8	59639.6	42045.8	49544	103825	77889.1		35666.5		53020.6	25058.1	68884.5	142073	128098	74763.3	101337	19320.9	53823.3	68863.7	48447.7	86558.2	173804	220718	174872	218264	165410	77387.6	10253.2
Q9NZN3	EHD3_HUMAN	EHD3	21958.7												32213.4		39284.2	36537.8	30936.2	46158.4	47491.5		14317.8		31776.5	24075.9	35092	122766	139561	121563	69578.7	23511.9	55442.6	70610.6	61075.3	129932	144476	193488	190020	223311	233135	101401
Q9H223;Q9NZN3	EHD3_HUMAN;EHD4_HUMAN	EHD3;EHD4		16245.9											15381.2	15099	68826.1			32376.5		41085.7					61798.3	97954.5	75850.8	79085.7	45142.3	20992.1	72860.6	108939	156218	193958	290996	215992	201256	151872	101817
Q9H223	EHD4_HUMAN	EHD4	48426.3	81459.2	18485.5		21256.2	22378		14271.9	35680.2	32340.9	32922.9	51908.3	49364.2	62663.5	174602	74431.4	82438.5	85693.6	63248.6	68467.1	46121.1	22626.4	80375.5	51512.1	112493	203365	146085	99799.8	63119.1	29271	165956	288370	219244	369644	520564	410567	292695	163606	65489.3
O14681;O14681-3	EI24_HUMAN	EI24																								147036		84232.7		129657	97504	21126.8	230405	211950	162888	158743	300925	334797	237137	143515	149195	131872
O14602;P47813	IF1AX_HUMAN;IF1AY_HUMAN	EIF1AX;EIF1AY																																								42545.9	83020.5	84076.6	110662	100162	118209	78933.6	77777.5
O60739;P41567	EIF1B_HUMAN;EIF1_HUMAN	EIF1;EIF1B															171638
Q9BY44;Q9BY44-3;Q9BY44-4	EIF2A-3_HUMAN;EIF2A_HUMAN	EIF2A															130106
Q9NZJ5	E2AK3_HUMAN	EIF2AK3
Q14232	EI2BA_HUMAN	EIF2B1															768711																													16002.3
P49770	EI2BB_HUMAN	EIF2B2															243777
Q9NR50	EI2BG_HUMAN	EIF2B3													10026	20239.5	47801.1	59740.9	105907	196079	177114		123835	42061.2		23813.4	35844.2	86038.8	103650
Q9UI10;Q9UI10-2;Q9UI10-3	EI2BD-2_HUMAN;EI2BD_HUMAN	EIF2B4															717150
Q13144	EI2BE_HUMAN	EIF2B5															631793
P05198	IF2A_HUMAN	EIF2S1															620124			15379							23753.7	72443.4	106309	123567	131883	48934.2	126135	139199				17508.1							21097.2
P20042	IF2B_HUMAN	EIF2S2															2864210										24597.5	75554	98886.4	58033.4	50423.3	29573.5	69540								28144.7		27121.3			44012
P41091	IF2G_HUMAN	EIF2S3															2052070											31345	241286	201679	116859	29807.7	75835.8	147291			22085.6
Q14152	EIF3A_HUMAN	EIF3A	74185.4	187321	107215	123743	194914	353387	402069	486097	647819	546948	362543	373612	363763	697336	905320	277950	168264	116787	148198	201650	96864.1	40967.8	959738	397051		435445		94163.1			14107.8							173169	256379
P55884;P55884-2	EIF3B_HUMAN	EIF3B	58288.5	97412.2	66811.3	68076.1	141876	230476	301376	366190	486718	415507	254257	195370	355959	576062	1046120	126827	138423	81806.1	56987.6	41008.8				19641.7	40527	17461.5	9392.89	23173.8	21164.6	26118.2	23623.1			333610	552612	826721					62286.9
B5ME19;Q99613;Q99613-2	EIF3C-2_HUMAN;EIF3C_HUMAN;EIFCL_HUMAN	EIF3C;EIF3CL	56069.3	187796	121147	74376.6	170131	264970	305445	462233	514020	476966	172802	91641.2	34289.9	63274.4	506671	57936.2	69542.8	51773.2	45469.5		33471.5		39932.9	52942.8	145837	242796	129563	69982
O15371;O15371-2;O15371-3	EIF3D-2_HUMAN;EIF3D-3_HUMAN;EIF3D_HUMAN	EIF3D	38387	83863.3	54136.3	65349	153926	243988	300528	334832	444785	329078	144441	35672	6888.52		1140020															8019.69	91300.7	77110.1	47847.4	51788.7	56076.1	68209.2	101814	130114	159303	112588
P60228	EIF3E_HUMAN	EIF3E	70389.1	132750	92606.7	69334.5	145126	289550	317873	515447	613261	400645	165013	79248.1		49949.3	1232560	67272.6	62498.5	59525	56699.8				50499.9	22558.1	95389.4	114117	96960	77152.9	79582.3	31304	144311	175789	175321	233531	464025	571919	782039	1079870	1585070	1297500	539826	119952
O00303	EIF3F_HUMAN	EIF3F	106797	124249	83002.8	69839.3	141812	233758	313298	430830	482120	350645	155210	88080	40316.1	45669.7	1382830	122700	59954.8	8701.23	33136.2				13982.3	16525.7	54681.6	70997.2	93251.9	50169.9	75994.7	24867.6	123699	157442	112621	180088	275118	368227	704972	1187120	1755050	1358330	162961
O75821	EIF3G_HUMAN	EIF3G	80873.2	47600.3	42714.7	17894.7	80980.1	220434	251463	267998	264939	333563	166548	137942	215068	400740	275186	66439.7	57193.3							9092.11											19994.7	28199.5	129401	172377	344171	376448	258881	131524	37428.1		23253.7	98888.9	191834
O15372	EIF3H_HUMAN	EIF3H		17264.6	19279.5	18917.5	40429.9	66488.7	115070	147881	166361	100914	44128.8				305842													21880.4	19367.2			21058.5		8358.24	8472.55	12434.1		32023.3	22360.8	30402.5	47672.2	129996	128681	120935	92479.9	33947.2	44168
Q13347	EIF3I_HUMAN	EIF3I	17317.2	89401.6	55856.4	58791.5	120281	185242	239426	298854	418816	325139	154937	177178	204252	396870	817363	56670.6	19786.9																13465.7							8995.22	18322	43598.5	79940.2	61588.6	85919.7	95515.1	75232.7
O75822;O75822-3	EIF3J-3_HUMAN;EIF3J_HUMAN	EIF3J															2038170																68117.4									71646.6	50164	36449.9
Q9UBQ5;Q9UBQ5-2	EIF3K_HUMAN	EIF3K	24827.9	72366.6		49951.4	110541	227399	245175	164079	319874	189946	91753				1178980	13892							16947.4				45859.6		21900.8			121880	89089.4	116145	219124	376314	391088	87131.4								166588	195585
Q9Y262	EIF3L_HUMAN	EIF3L	39345.8	68918.8	47497.4	48458.1	103732	199818	242882	322087	393776	283414	83224.4	18758.9	16742.9	9546.22	1055490	25705.8	13296.8	28951.6	24290.2		8891.88	8352.81	18194.2	26901	47492.6	68585.2	57204.8	50518.1	46010.1	23433.1	137645	164733	155166	218726	290110	309727	269195	52899.4	53077.9
Q7L2H7	EIF3M_HUMAN	EIF3M						47497.1		45962.1	40703.2	47219	79343				214188																299018	18141.4	46932.2	35594.3	37380.8	53353.9	67413.5	98401.3	124828	144517	99119	113670	63798.3	41016.2
P60842	IF4A1_HUMAN	EIF4A1												6366.29	21084.3	31153.5	5524770					18204.4			12265.7											23675.9	69316.5	96778.3	127173	168359	313948	390703	236825	140298	45958.8
P38919;P60842	IF4A1_HUMAN;IF4A3_HUMAN	EIF4A1;EIF4A3															1050760																2538.84				40884.6	74284.8	104827	159323	282491	378955	255772	174204	82934.2
Q14240;Q14240-2	IF4A2-2_HUMAN;IF4A2_HUMAN	EIF4A2															266046																									70460.7	42221	28691
P38919	IF4A3_HUMAN	EIF4A3															79754.5										17198.9												26255.7	45694.4	25713.2	31001.8		16094.9
P23588	IF4B_HUMAN	EIF4B	22316.5	31368.2			7136.77	33238.5	65671.9	15604.6	133696	224813	84324.4	85632.9	83785.5	150249	137954	209239	388236	357300	365315	457388	429164	352945	637971	522283	666800	1072680	1152390	1499590	1808050	1632550	7347970	9304440	11754300	17047200	8220680	4103240	2536100	2197790	2510340	1976060	1259180	1002750	629114	467890	409048	230501	176039
P06730;P06730-2;P06730-3	IF4E-2_HUMAN;IF4E-3_HUMAN;IF4E_HUMAN	EIF4E														72859.4	248099	130483	185957	144817	45143.2	90397.4	77599	35410.1		88161.3	88621.1	192461	173115	138992	120980		79598.2										17962.2	21185.6					19944.6
Q04637;Q04637-3;Q04637-4;Q04637-5;Q04637-6;Q04637-7;Q04637-8;Q04637-9	IF4G1-3_HUMAN;IF4G1-4_HUMAN;IF4G1-5_HUMAN;IF4G1-6_HUMAN;IF4G1-7_HUMAN;IF4G1-8_HUMAN;IF4G1-9_HUMAN;IF4G1_HUMAN	EIF4G1													13169.3	25858.4	710129	51055.8	72343.6	28910.3									11256				24575.2				14052.9		38533.9	38520.7				3463.78
Q15056;Q15056-2	IF4H_HUMAN	EIF4H																																										20849.2	34170.9	58319.3	67233.3	87507.2
P55010	IF5_HUMAN	EIF5															109015
P63241;P63241-2	IF5A1_HUMAN	EIF5A															838296																										64097	98203.8	114822	75517.7	158626	154741	175913
O60841	IF2P_HUMAN	EIF5B															493751
P56537	IF6_HUMAN	EIF6															223213
Q53HC9	EIPR1_HUMAN	EIPR1
Q9BQ52;Q9BQ52-4	RNZ2_HUMAN	ELAC2															98313.6			73798.6				2228.88										14516		29278.5	37897.4
A8MWY0	ELAP2_HUMAN	ELAPOR2											15598.3	34231.3	131952	69535.9	43738.7	99717.2	128734	178777	204544	318156	717238	1790710	615669
Q15717;Q15717-2	ELAV1-2_HUMAN;ELAV1_HUMAN	ELAVL1															121761																										9781.28	32167.1	47929.8	46606.2	29673.8	18136
P0C7U0	ELFN1_HUMAN	ELFN1				2477.68																						4579.88													17978.1	10009.1
Q96JJ3	ELMO2_HUMAN	ELMO2		27677.8	26880	32145.2	51028.4	49342	85096.6	28201.9	67458	102965	99699	106379	46240.9																			8347.05
Q8N336;Q8N336-3	ELMD1-3_HUMAN;ELMD1_HUMAN	ELMOD1																															34362.5	30358.7	25064		100187	108602	134401	150795	152617	119151	54384	32891
Q8IZ81	ELMD2_HUMAN	ELMOD2																									23871.5	16707.1	26950	28672.3	26892.7	4332.36	55891.4	79369.9	65644.5	92639.7	134763	162171	125594	106834	143025	93209.4	24777.8
Q96FG2	ELMD3_HUMAN	ELMOD3																																				82360.4	68120.5	80025.9	93142.6	131617
Q15370;Q15370-2	ELOB_HUMAN	ELOB															713063
Q15369;Q15369-2	ELOC_HUMAN	ELOC															184851
Q6PCB8;Q6PCB8-2	EMB_HUMAN	EMB																									9555.6	103003	134355	196274	335982	218445	331666	271791	183420	226704	400955	339726	127913
Q8N766;Q8N766-2;Q8N766-3;Q8N766-4	EMC1-3_HUMAN;EMC1-4_HUMAN;EMC1_HUMAN	EMC1		11835.2											19330.1	45246.7	186062	68533.5	87048	110778	146891		160240	93442.1	205000	23431.5							3580.71											216534
Q15006	EMC2_HUMAN	EMC2													11366.2		87456.9		30184.4	33761.6	56200	55606.8	52152.6	65860.9	93921.3
Q9P0I2;Q9P0I2-2	EMC3_HUMAN	EMC3																	8946.01	10281.9	14139.7		42454.2	22802.8	64894.2		58051.7		121666	153018	144507		348046
Q9NPA0	EMC7_HUMAN	EMC7										2737.63					42067.4	9889.35	8665.5			22692.2	30854.6	12652.2	32743.9
O43402	EMC8_HUMAN	EMC8														39088.9	176882		37853.3	34648.1	21240.4	38982.7	109551	49563.3	100238	7188.61
P50402	EMD_HUMAN	EMD										33423.3					28993.2		20638							22729.8		96353	65730.6	55114	17639.6	14160.3	81427	57228.1	44249.3	27675.8	71282.4	62678.9	62015.1	75954.2	149596	151924	129569	145386	130789	59569.5	15583.1	39621.1	59633.3
O95834;O95834-2;O95834-3	EMAL2-2_HUMAN;EMAL2-3_HUMAN;EMAL2_HUMAN	EML2															139033																								7487.58
P54852	EMP3_HUMAN	EMP3
Q8N8S7;Q8N8S7-2;Q8N8S7-3	ENAH-3_HUMAN;ENAH_HUMAN	ENAH										8137.08	18641.2		22831.4	15456.1									7960.94			16816.2	23338.8
O94919	ENDD1_HUMAN	ENDOD1																	27713.6						20409.3	22401.5	30746.1	59213.8	62589.6	61057.3	67029.6	40831.4	156255	262220	193084	253865	471980	388089	352114	259976	135436	28483.1
P06733	ENOA_HUMAN	ENO1	203026	217035	64930.5	30420.6		88606.1		66065.5	112935			14835.8		72150.2	2035980	74562.6	36959.4	89829.1	81782.1	40846.7					32714.2	123135	118978	75529.1	55125.1	42550	136844	123287	79964	110445	128312	201528	180783	256119	394125	513910	573239	681217	575566	297017	275948	197798	183953
P13929;P13929-2;P13929-3	ENOB-2_HUMAN;ENOB_HUMAN	ENO3																					904721	604988	1029000		2056530						26107400		484748								30693.5	53115.2	90283.1	73448.2	97663.4	95076.1	70824
Q07075	AMPE_HUMAN	ENPEP		63502.9								21591.9	78407.6	168229	248144	389363	490451	890658	1565220	2702320	5210890	8223060	27356000	11052200	222623	152381	290641	589568	699512	926385	693594	67640.7	562400	1504670	904076	92766.2			42415.6
P22413	ENPP1_HUMAN	ENPP1	15932.8	46676.5										50841.1	95971.5	120056	96673.4	160121	248943	295687	415509	586713	721269	1042050	2036020	512807	63493.2	103726	95576.1	121615	145235	84492.5	406821	139360	5982.3
O14638	ENPP3_HUMAN	ENPP3																							44016.7	46520.4
Q9Y6X5	ENPP4_HUMAN	ENPP4	107918	175464	76550.2	55443.2	105443	91279.5	275906	20662		65722.3	71667.6	103627	88076.4	87813.2	75330.1	100472	153365	162198	203169	210257	123316	110925	211504	233265	424236	718296	869818	1322990	1140650	807466	2570030	3636180	4848690	16365900	26658100	11750500	1425030	99814.2	84644.8
Q9UJA9	ENPP5_HUMAN	ENPP5																													45404.4		272830	82833.9
O75355;O75355-2	ENTP3-2_HUMAN;ENTP3_HUMAN	ENTPD3															97714.5
O75354;O75354-2;O75354-3	ENTP6-2_HUMAN;ENTP6-3_HUMAN;ENTP6_HUMAN	ENTPD6	39739	69990.4	17460.8										19254.1	54814.9	29074.2			7496.5								92269.9					16160.8		16391.3	41484.6	55425.4	105133	205369	213648	371764	211393	101742	42469.2
P11171;P11171-2	EPB41-2_HUMAN;EPB41_HUMAN	EPB41																			40651.5		110965		39431.6	30104.6	75999.7	74712.3	12727.5	6672.47	23134.7		96779.3	201487	58677.4				7585.61			30164.7	48848.7
O43491	E41L2_HUMAN	EPB41L2												99704.2		12107.9	231596	31867		56249.7	64848.9	161166	163411	167238	162887	70146.1	50015.8	57874.9	62098.2	165158	73733.7	81143.3	120057	93576.8	43103.7			36935			96592.2	82561.2	38157.3
Q9Y2J2-2	E41L3-2_HUMAN	EPB41L3														24862.1	37584.1	34699.5	40655.8	65483.6	51717.7	50816.3	77664.5	45098.2	297128	332375	336636	565767	105141	13694.6	14288.3		37938.5	78621.8	47949.9	41751.8	67658.1	59317.7	63745.1	50463	70056.2	66446.2	20121.5
Q9HCM4;Q9HCM4-3;Q9HCM4-4	E41L5-3_HUMAN;E41L5-4_HUMAN;E41L5_HUMAN	EPB41L5	147154	176433	96968.7	72184.5	80276.5	113616	79385.2	106891	106933	115821	141574	204182	220470	353380	266670	398776	385471	333366	291818	475890	168450	48841.8	217793	199123	383568	628668	469927	365895	131602		51701.9	33133.6	24164.7	20607.2	40415.6		18078.6	9976.48			5573.98
Q9UM22	EPDR1_HUMAN	EPDR1		6189.53							7272.24	22780.7	85579.6	134905	47442.8	79074.1	118179	192417	562906	1078250	1344650		59151.6	15408.8	98154.3	42195.3	77169.5	61097.7	150690	105702	79111.9	69740.9	265630	484239	357031	924589	1403220	1580630	1567700	1634720	2361820	2310650	2430280	3226240	3085760	1561060	1105790	596342	209294
P29317	EPHA2_HUMAN	EPHA2	262688	327117	128610	348662	528506	510789			34402.2	41243	470271	1233180	334733	470808	364061	667575	165652	1838360	931475	293087	450207	120492	492126	347956	668627	960175	2045590	1651080	1004050	817272	1690030	415055	629921	226391	435537	391193	826887	809352	469908	551632	513598	770341	294320	573806			1415050
P29320	EPHA3_HUMAN	EPHA3	67937.4	140313	54724	24826.3	80345.5	63567.5			44314.1	82752.4	62209.8	102062	148897	138856	159825	280179	346354	309588	381356	545901	455542	336136	681718	678874	1215470	2380860	3067130	4045420	3923580	1013720	817256	588681	80938	72087.7	93633.1	114723	120692	163968	241661	292770	182665	131188
P54764	EPHA4_HUMAN	EPHA4												35816.4	19032.9	62794.7	64129.2	103302	126586	189171	168609	188040	133237	85752.9	237106	226404	314220	664884	858811	1486010	1929950	956491	337309	81869.9	95607.3	70305.5	145250			72715.3	142016	190870	99654.5
P54764;Q15375	EPHA4_HUMAN;EPHA7_HUMAN	EPHA4;EPHA7											43477.6			73420.6	155595	134752	152598	250002	227866	251718	459266	237257	649969	574067	742216	1193120	1928180	3023500	3476890	1734080	401526	113649	45486.3				123669	157239	307913	238793	147169
P29317;P54753;P54760	EPHA2_HUMAN;EPHB3_HUMAN;EPHB4_HUMAN	EPHA2;EPHB3;EPHB4																27253		6808.97	54466.3		16336.4					91702.8	75101.9	133636	120760	57573.3
P54756;P54756-2;P54756-3	EPHA5-2_HUMAN;EPHA5_HUMAN	EPHA5																											378817	679533	678209
Q15375	EPHA7_HUMAN	EPHA7	23266.5	43974.1	20029.6	12392.9	29402.1	44169.3	37384.6	35613.1	75991	65800.6	100293	121398	123710	206642	208167	347781	351366	299924	291015	283993	316669	171597	441168	440096	755877	1321030	1734540	2048670	2649170	706336	192846	516745	450060	166914	88130.6	53192.6	91073.4	104267	140348	137900	108301	24161.5
P54756;P54756-2;P54756-3;Q15375;Q9UF33	EPHA5-2_HUMAN;EPHA5_HUMAN;EPHA6_HUMAN;EPHA7_HUMAN	EPHA5;EPHA6;EPHA7														2606.19				7814.9								36252.4	52902.1	104298	100172	3517.66
P29322	EPHA8_HUMAN	EPHA8		10410.2								8999.28														16113.4		29666.3	52980.1			28190.4								41007.2
P29322;P54760	EPHA8_HUMAN;EPHB4_HUMAN	EPHA8;EPHB4
P54762	EPHB1_HUMAN	EPHB1																					27910.1		37030.9	37592.8	45643.4	105213	147561	243989	329648	93686.4
P29323-2;P29323-3	EPHB2-2_HUMAN;EPHB2_HUMAN	EPHB2																14782.6	5599620				23745.6		40267.1	36594.7	86941.8	217198	398038	690020	688425	44958.5																	7844.38
P29323-2;P29323-3;Q15375	EPHA7_HUMAN;EPHB2-2_HUMAN;EPHB2_HUMAN	EPHA7;EPHB2	29309.6	44539.3			13094.5	23112.7		12307.5	26658.6	27920.3	24564.4	49415.7	52685.3			150085			165119		100081	37526.7		113955	266750				136403			600156	180025			843814			684600	639808	309090
P54753	EPHB3_HUMAN	EPHB3		38527.4		54127.4			21405.4	21652.8		29678.4	36706	33431.9	54438.4	57371.9	96898.7	112704	148170	167511	154350		147075	83762.8	48514.9	167066	296023	577564	650985	725095	1225310	833949	304423	70997.6		18973.7	55677.8	47413.4	60702.9		86444	163025	90624.6
P29317;P29320;P29322;P54753;P54760	EPHA2_HUMAN;EPHA3_HUMAN;EPHA8_HUMAN;EPHB3_HUMAN;EPHB4_HUMAN	EPHA2;EPHA3;EPHA8;EPHB3;EPHB4	178737		84885.2	76214.5	163843	187715			288306	381610	460376	409964	307277	419750	559376	601546	609490	595570	745462	747118	550770	572379	838016	1333580	1820390	3708790	5276470	8136450	6206460	2068140	929056	231138	67712.4	129960	112867	65235.5	135989	141989	202851	213661	125037	58619.7
P54753;P54760	EPHB3_HUMAN;EPHB4_HUMAN	EPHB3;EPHB4																							10085.3	25850.1	51686.5	148135	249733	435572	127903	16794.2
P54760	EPHB4_HUMAN	EPHB4					202844									88420.9		60484.6	71525.7	63125	89811.1	111307	127464	91241.2	237192	289320	565229	1261440	2227110	3069600	913036	78218.8	128273	116440	96380.2	127634	103903										838849
P07099	HYEP_HUMAN	EPHX1																			42050.3					59078.1	118688	317951	279651	216099	175369	59033.7	300839	484599	402516	471303	805991	832454	398033	31393.5
Q9Y6I3;Q9Y6I3-1;Q9Y6I3-3	EPN1-3_HUMAN;EPN1_HUMAN	EPN1																							28007.3	35432.9	124974	347759	357019	140429
O95208-2	EPN2-2_HUMAN	EPN2				380285											41890.1										15411.7	39577.8	49369.8	78723.1	142211	145605	857985	972488	635703	493889	159246	56039.9	53686.9	78358.2	57954.2	38430.6						38364.7
P07814	SYEP_HUMAN	EPRS1	105346	175599			424065	194380			46103.2	18048.2					1925320																	13415.1	4319.99	4603.84		25245.7	11428.9		20553.7	143665	83983.1	21359.8
P42566	EPS15_HUMAN	EPS15	349041	612472	345614	359603	707955	966579	827908	917643	1118570	1174570	1704030	2852220	2604880	2196520	1511380	1191570	650810	386947	384260	207807	138596	86292	182735	204236	185336	99116	24522.7													65898.6		137930					336889
Q9UBC2;Q9UBC2-2	EP15R-2_HUMAN;EP15R_HUMAN	EPS15L1	35085.8	77563.5	25793.3	36137	71388.5	111887	113003	66226.9	129297	174498	307892	412195	525903	881283	1111510	818164	435767	198045	109880					31115.7	76417.2	126857	68919.1
Q9H6S3;Q9H6S3-3	ES8L2-3_HUMAN;ES8L2_HUMAN	EPS8L2															167830
P04626;P04626-4;P04626-5	ERBB2-4_HUMAN;ERBB2-5_HUMAN;ERBB2_HUMAN	ERBB2	11903.1	22129.4						28427.6	26238.2	61055.1	65822.7	72261.6	71442.3	108809	82170.8	107428	113806	103266	127759	225365	159938	123751	189295	93140.4	69200.6	80352.7	95755.4	172662	157910	89671.8	455609
Q15303;Q15303-2;Q15303-3;Q15303-4	ERBB4-2_HUMAN;ERBB4-3_HUMAN;ERBB4_HUMAN	ERBB4																		28578					49856.4	37605.2		41725.9	32584	55418.7	88562	14460.7
P04626;P04626-4;P04626-5;Q15303;Q15303-2;Q15303-3;Q15303-4	ERBB2-4_HUMAN;ERBB2-5_HUMAN;ERBB2_HUMAN;ERBB4-2_HUMAN;ERBB4-3_HUMAN;ERBB4_HUMAN	ERBB2;ERBB4	75792	98095				73513.3				62411.3	92768.1	147582	120527	201114	136430	143110	171355	151586	141192		250927	153506	370298	211678	159308	75464.9	45990.6
O15083;Q8IUD2;Q8IUD2-2;Q8IUD2-3;Q8IUD2-4	ERC2_HUMAN;RB6I2-2_HUMAN;RB6I2-3_HUMAN;RB6I2-4_HUMAN;RB6I2_HUMAN	ERC1;ERC2
P18074	ERCC2_HUMAN	ERCC2	148849	292488	233924	103025	112471	46904																1225.99
Q96RQ1	ERGI2_HUMAN	ERGIC2																																							20899.7	45327.6	19887.4
Q9Y282;Q9Y282-3	ERGI3_HUMAN	ERGIC3															57729.7											46833.3	82609.1	99850.3	111427	35365	76739	34945.4	23422.9	64661.1	125442	156962	220439	263307	345353	306482	173251	58503.2
P84090	ERH_HUMAN	ERH															182942																			12674.8	26388.8	38901.6	78150.3	96825.6	946618	459760	127903	448404	147200	60162.4	64116.4	38285.8	28779.4
E5RIV7	E5RIV7_HUMAN	ERI1												16805.8			198890	398980	549383	159163															50701.2	48072.5	65820.3	63231.4
O75477	ERLN1_HUMAN	ERLIN1	474764	588692	234572	27769.6											181878																															424871
O94905	ERLN2_HUMAN	ERLIN2	406329	575188	141625	31567.2											170181
Q96PL5	ERMAP_HUMAN	ERMAP
Q7Z2K6	ERMP1_HUMAN	ERMP1															265603										12650	34154.8	32005.5	25106.6	18747.2	15398.2	125921	129757	118071	135442	182895	51432
Q96HE7	ERO1A_HUMAN	ERO1A																																			31404.4	70568.5	214426	32960.8	76130.2	166872	228763	1337990	1257300	213240	45246.6
P30040	ERP29_HUMAN	ERP29																															3249.98				42383.5	57786.7	98579.1	111978	242471	272172	193290	178144	110814	63448.5	141274	170238	243006
Q9BS26	ERP44_HUMAN	ERP44														17261.2	248641	32886.5	43040.1	72919.3	75097.7		30261		31202.4	15581.3	27769.7	68832.9	111220	22071.8			112165	47797.8	28579.4	24428.8	43501.8	66731.2	84681.8	33324.7	81362.6	85270.8	73909.1	51740.1	63228.9	44581.9		47713.8	74533
P10768	ESTD_HUMAN	ESD																										1218840		14207.8	10268.1	24001.2	37922.5		12693.9
Q6ZVH7;Q6ZVH7-2	ESPNL-2_HUMAN;ESPNL_HUMAN	ESPNL
Q9BSJ8;Q9BSJ8-2	ESYT1-2_HUMAN;ESYT1_HUMAN	ESYT1	7667.47					12300.4	4801.66	6858.74		10938.9	49880.4	72058.4	118539	205923	227537	252438	284751	289670	358397	680578	896291	516418	182488	66097.5	117664	238221	319625	346076	485383	268137	210475	645474
A0FGR8-2	ESYT2-2_HUMAN	ESYT2	13978.5	7706.03		5731.63	6690.86		6414.16	8871.63	19476.2		27952.9	50241.4	59812.5	113399	144685	134134	101312	100502	82908.4	82439.1	92767.9	29845.2	111486	97524.9	102562	163742	151380	203947	207206	124025	496819	435050	80331.8							27465.8		48777.8	72227.2	23072.6	14871.2
P62495;P62495-2	ERF1_HUMAN	ETF1															370915																								27303.4		19443	10221.4
P13804	ETFA_HUMAN	ETFA					566582					3163750					173328																			5254.17			70191.8	241092	3246440	544213	5178.61	253074
P38117	ETFB_HUMAN	ETFB															665535																	9531.22		179453	46261.5	85927.6	304839	1058140	10708600	2069650	87813.6	10417.6
Q16134;Q16134-3	ETFD_HUMAN	ETFDH															163459																342296				42548	99383.4	190064	212934	271959	333256	326221	310893	96985.8
Q9H8M9	EVA1A_HUMAN	EVA1A																												21347.7	30596.6		41045.1			14374.9			67070.9	76739.4
Q9NVM1	EVA1B_HUMAN	EVA1B
Q92817	EVPL_HUMAN	EVPL	11348.7	58962.2	92668		321767	206525	91682.1	126339		108528	108708	46107	68422.4	116011	175675	96577.5	198886	172795	124982	159389		91213.5	76652.8	113786	90665.3	148274	116493	110791	142784	29915.5	167638		154901	87075.3	169949	116162	101953	152054	181563	228079	225357	149285	179594	159775	157382	163686	210728
Q01844;Q01844-3;Q01844-5;Q01844-6	EWS-3_HUMAN;EWS-5_HUMAN;EWS-6_HUMAN;EWS_HUMAN	EWSR1															186860
Q9NVH0	EXD2_HUMAN	EXD2
Q96A65	EXOC4_HUMAN	EXOC4																		5219.03	29271		28250.9	23853.3	97216.7	138844	95093	79726.2
Q8NEV8;Q8NEV8-2	EXPH5_HUMAN	EXPH5																					423620
Q9UBQ6	EXTL2_HUMAN	EXTL2																7170.91	14425.1	39459	25773.2		6714.22	6348.87	62274.6	98965.7	201302	101889	25491.7	39317.8								34135.8	19843.7	12432.5
O43909	EXTL3_HUMAN	EXTL3															34036.2		34702.6	30218.2					49284.5		75985.3		44570.6	24801.4
Q92800;Q92800-2;Q92800-3;Q92800-4;Q92800-5	EZH1-2_HUMAN;EZH1-3_HUMAN;EZH1-4_HUMAN;EZH1_HUMAN	EZH1																																									12249	5291.32			27196.9	84395.5	207652
P15311	EZRI_HUMAN	EZR		12366.7												26406.4	445899	38835.4	67437.2	85437.9	85889.4	115550	82245	53052.3	130182	128338	175568	264023	161430	104266	130504	71349.1	360886	486582	522148	469587	309250	141862			16111.1
P15311;P26038	EZRI_HUMAN;MOES_HUMAN	EZR;MSN		11712.7											22802.5	56300.8	742401	115496	161528	129927	142832		97578.5	22355	176035	147263	329546	348576	322659	159394	150477	134453	540987	828281	684861	697925	469279	130890					18004.5
P00742	FA10_HUMAN	F10																																													455326	218789	23071.2
Q9Y624	JAM1_HUMAN	F11R		15058.8										12910.2			428193	69989.8	85124.5	113991	93615.6	112139	200319	150927	256850	257858	384069	833546	1185470	1440880	876502	569388	1676320	1461210	1184000	1806880	2548030	2505680	2849430	6632720	17154200	8526300	434443	272448	96758.3	32257.4		31035.5	12370.4
P00734	THRB_HUMAN	F2	29681	61289.9	37152.6	27714.1	62302.7	66154	31589.9	32438.9	56890.1	62102.9	78575.8	76505.5	157120	336194	451317	217815	94120.5	76527.3	78919.4		50965.4	20598.7	51864.6	20357.5	28695.4	51032	24371.2	27674			13676.1	10326.4	14809.9	13918.8	32850.4	25730.4	40414	50691.9	67388.9	68280.8	60296	52160.6	15374.2
P25116	PAR1_HUMAN	F2R																27434.5	29114.4		47164.6		31734.4		49590.5	65348.7	175501	194995	145709	139538	146680	108450	676619	1183900	1084300	1070850	1388630	667145	237876	108850		201223
P55085	PAR2_HUMAN	F2RL1											10394.8		14630.8	22304.2	19299.9	23104.2	54474.6	35030.9	19904.9	34867.1	45871.8		63589.7	29526	65602.6	99424.8	102251	91511.9	110096	51949.8	133845	215709	173289	201042	229762	161229	116521	88351	45464.3	12295.4
P12259	FA5_HUMAN	F5	144753	289148	146910	55210.9	128555	111317	118236	76316	104828	177115	191994	295649	274388	405929	369511	718538	907257	925022	1061940	1046870	871920	633326	1326110	1138030	1849150	3131960	2740160	1766520	1492390	1102640	3560800	3166710	2139720	3371640	2826280	180646											24001.9
P23610	HAP40_HUMAN	F8A3											7545.95	20238.5	33253.7	49720.6																							12793.3		95363.5	78271.2	100490	47081.8			5397.87
Q01469	FABP5_HUMAN	FABP5	238072	103371				1193530		181202	228882	351342		84661.4			882999					101286							43790.3			21307.1	38238.8	156603													83816.9	306589	626684
Q9UNN5;Q9UNN5-2	FAF1-2_HUMAN;FAF1_HUMAN	FAF1																															59032.3	55534.5	41049.5
Q96CS3	FAF2_HUMAN	FAF2															100181	36237.8	61993.6	61411.2	60552.2		29426.6			46882.5	85597.3	123052	92303.5	146466	76179.7	53597.7	150667	98184.2	81338.1	170950	193810	365645	594729	387549	319960	94727.6	69252.2
Q6P2I3;Q96GK7	FAH2A_HUMAN;FAH2B_HUMAN	FAHD2A;FAHD2B																																							47405.1	76603.3	38301
Q9H098;Q9H098-2	F107B-2_HUMAN;F107B_HUMAN	FAM107B					18242.6									39971.2				237878	531904	393041	212978	22612.7			41985.1	87576.6	92996.5	167754	223084	197682	389512
Q9NRY5	F1142_HUMAN	FAM114A2															60393											49023.1	37415.1	43639.5	47981.9	52264.5	244395	235671	148209	64891.1	52725.9
Q9BYI3-3	HYCCI-3_HUMAN	FAM126A		38099.9				44129.5		30609.3	41855.7	82978.4	85308.3	95820.7	139475	216941	91021.3	157530	119782	33747.7			25002.7						98483.6		48675		10191.8					22126.9				38925
Q8IXS8	F126B_HUMAN	FAM126B		307026	532613	818860	1317230	1793160	1203950	778095	1128310	701862	593221	334630	545305	956566	1492190	1027000	1241710	1115560	1112300	1571660	1185450	633414	714944	604977	644321	1396460	1216750	1232160	1073550	528289	1646670	1766620	1026020	1295950	1182790	1154740	1115410	925895	1339300	1774450	1289060	1798150	1311250	1101440	1325320	843032	997999
Q96C01	F136A_HUMAN	FAM136A																																													10543.2		47142.3
Q96A26	F162A_HUMAN	FAM162A																	41907.8			50858.3									68459.2												84991.5	129173	191030	175305	81115.6	101925	160878
A8MVW0	F1712_HUMAN	FAM171A2	6076.85	17902.6		31782	4821.78	2651.47	2824.7	12123.1			24973.8	47917.1	42801.2	87154	59814	85104	96766.4	66705.9	54328.4	36449.3	41321.4	13026.2	53896		32228.6	31430.5	61917.7	54351.7	22534	3078.01			26043.3	12484.4
Q8TBP5	F174A_HUMAN	FAM174A																		30154.6		50078.9	58433.4	45686.8	127058	194548	199417	443014	629536	594032	292904	42368.5	36129.9	11045.4		25134.3	31212	40620	61854.4	62724	71896.8	75015.9	16914.8
Q3ZCQ3	F174B_HUMAN	FAM174B																							6673.13			83710.8	49230.4	22485.1			111080	119351	118708	170501	216238	294866	384032	603748	956402	800949	339385	161961	44017.2
Q8N128;Q8N128-2	F177A_HUMAN	FAM177A1																																		41964.6	43955.2	111915	95489.9	172472	379234	359670	385499	529612	97375.6
Q8NB25;Q8NB25-2;Q8NB25-3;Q8NB25-4	F184A-2_HUMAN;F184A-3_HUMAN;F184A-4_HUMAN;F184A_HUMAN	FAM184A	10790.8	64009.1
Q8IYM0;Q8IYM0-2	F186B-2_HUMAN;F186B_HUMAN	FAM186B																					18470.3			45399.3	63481.6	174885	145846	151613	123586	33764.9	218158	225607	229055	282492	349356	405619	179355
P78312;P78312-2;P78312-4;P78312-5;P78312-6	F193A-2_HUMAN;F193A-4_HUMAN;F193A-5_HUMAN;F193A-6_HUMAN;F193A_HUMAN	FAM193A	135016	270223	179249	171002	202155	188052	187466	204974	224234	207432	179849	195853	335416	220862		182760	238986	256083	255609	218718	202606	52845.8	144099		127453	186533	193181	204002	147682	89382.8	386160	172152	188793	145261	181952	241737	299768	169698	233093	200498	208318	173681	164554	126540	137711
Q96ND0	F210A_HUMAN	FAM210A																																															6839.95
Q8IW50;Q8IW50-2;Q8IW50-3;Q8IW50-4;Q8IW50-5;Q8IW50-6;Q8IW50-7	F219A-2_HUMAN;F219A-3_HUMAN;F219A-4_HUMAN;F219A-5_HUMAN;F219A-6_HUMAN;F219A_HUMAN	FAM219A																																		27461	49232.4	59971.6	70626.8	18958.9	43419.4	48214.1	44743.2	72401.9
H3BM86	H3BM86_HUMAN	FAM219B									8105.54					6267.81		90602.4	91553.8	80387.1	106732	76540.8	50681.8	66375.8	33025	98980.3	282445	343994	493633	620544	404371	247866	1117350	1321390	1602910	1920030	1696720	1160050	388237	166427	131708	179324	108955	133423	125754	55355.2	57202.9	68687.9	164408
Q5XKK7	F219B_HUMAN	FAM219B																							3821.01	7217.53	7178.17	56292.7	40214	26298.9	47467.3	13869	118844	138522	162696	196813	225279	131387	60579.4	50648.2	61763.3	56606.3	53882.3	61086.3	35230.8
Q9H0X4	F234A_HUMAN	FAM234A											27341.8	16973.4	43912.8	41553.2	107115	56192.7	91123.3	75798.9	99462	114464	99388.9	45391.4	163151	207479	433156	816111	901229	1445360	916275	421871	1310790	2099820	2194750	943846	119031	141334									105912
A2RU67	F234B_HUMAN	FAM234B	111561	102761	46344.3	42414.1	26166.1	69291.9	66307.7	30520.6	52639.3	49180.6	99943.9	162444	126148	204188	228819	341215	410058	471186	533152	551480	717286	506477	1302540	1469200	3216960	7079240	22557000	22745600	2286930	1090910	2982780	4742390	4141790	1509830	135829			51462700			120769
Q92520	FAM3C_HUMAN	FAM3C	19590.5																											99597.2	26524.3	38653.5	43830.9	40188.7	38002.4	30674.8	51398.1	47348	59987.3	86787.4	132009	124835	111997	158988	149092	75945.3	81147.9	62956.2	70520.4
Q6ZRV2	FA83H_HUMAN	FAM83H
Q96GI7	FA89A_HUMAN	FAM89A					3112.28																																							31986.5		61183.5	68135.6
Q8NCA5	FA98A_HUMAN	FAM98A															165370								13684.1
Q9NVI1;Q9NVI1-1;Q9NVI1-2	FANCI-1_HUMAN;FANCI_HUMAN	FANCI																						47292.3	12430.4										18928.3	44930.9
P25445;P25445-6	TNR6-6_HUMAN;TNR6_HUMAN	FAS													15601.2	21888.4		25943.2	66745.2	68956.6	82574.5		79715.2	37251.8	93757.6	83446.3	133087	202699	226191	213646	169152	95529.1	334953	370941	277350	480641	836938	1016440	1689100	1539240	1682230	1118520	455229	132038	25996.9	5921.89			4458.32
P49327	FAS_HUMAN	FASN												120826	41484.8	84966.1	639377	392154	56169.5								57864.5	117840																			57991.4		114459
Q14517	FAT1_HUMAN	FAT1	362822	448012	265777	218898	365004	459176	359350	366971	369057	245807	134828	85970.4	44156	38412	72621.5	19074.4	41178.2	38527.3	16513.7	9809610	5777.96				33431	57461													33254.9			96710.9
Q6V0I7;Q6V0I7-3	FAT4-3_HUMAN;FAT4_HUMAN	FAT4	218842	310106	163865	98312.6	150419	125734	78752.8	47131.9			33050.1										73536.1
P62861	RS30_HUMAN	FAU																																													83579.2	135868	136661
P22087	FBRL_HUMAN	FBL		3493.09													101411											21973.2															47629.3	42814.1	47404.5
A6NHQ2	FBLL1_HUMAN	FBLL1															1024420															2617.46							32566.2		53729.1	65735.2	95730.3	86760.5	81726.4		21492.4
P23142	FBLN1_HUMAN	FBLN1																						5490.81				18815.9			12674.6	9991.18	192061	388305	127553	53454.4	19017.2
P23142-4	FBLN1-4_HUMAN	FBLN1																															14366.8	25305.7
Q9UKC9	FBXL2_HUMAN	FBXL2				28106	28531.9						54948.9			266511		63004.8	56689.7	59053.6		66934.2	35868.5		109535	111536	124149	167185	116202	107188	107033	57140.9	184992	156803	158146	224981	238061	334696	337320	381108	399552	519897	279271	185980	115131	32098.1
Q96IG2;Q96IG2-2	FXL20-2_HUMAN;FXL20_HUMAN	FBXL20											21390.4			57132.2		101969		117072	131206		76953	16113.7	100747	84064	179564	182051	143610	131280	74018.3	24728.7	225329	241535	166602	191585	371523	406053	542715	502782	728994	760170	465710	231298	99436.4	15616
P55899	FCGRN_HUMAN	FCGRT		104880			93385.5			20380.9						136224	159669	279083	265086	272286	194955		175695	142527	311623	378033	568848	995289	1768150	1211840	1010770	775948	3084180	2424820	2376170	3082810	4167440	5565560	10659300	12227300	7414260	5820540	3703510	2890430	1069000	305541	236094	107581
P37268;P37268-5	FDFT_HUMAN	FDFT1															38494.7				22716.2				88853.1		69641.7							26805.2	25516.2	40060.4	42162.4	24560.8	42654.2	58527.3	117807	131119	153857	205916	150731
P14324;P14324-2	FPPS-2_HUMAN;FPPS_HUMAN	FDPS															573695										1601890															44130.3	329951	346316	103537
P22570;P22570-7	ADRO-7_HUMAN;ADRO_HUMAN	FDXR																																		35901.2	51858.7	85536.4	92159.7	112814	214166	300496	368114	599903	521652	192994	75534.6
P22830-2	HEMH_HUMAN	FECH																																							49909.2	89619.6	75443.4	119697	68029.4
P39748	FEN1_HUMAN	FEN1		70455.8									56961	88803.9		107229	105253	121285	159735	147777								158579	96618.6					187416	156954	302517	448195	711640	1873110	1558700	568813	848051	1377910	2986170	3445200	2473560	2088440	1038750	644299
Q96AC1;Q96AC1-2;Q96AC1-3	FERM2-2_HUMAN;FERM2-3_HUMAN;FERM2_HUMAN	FERMT2
Q99689-2	FEZ1-2_HUMAN	FEZ1				1474.08							11094.6								67540.4
Q5JSP0;Q5JSP0-2;Q5JSP0-3	FGD3-2_HUMAN;FGD3-3_HUMAN;FGD3_HUMAN	FGD3																								65548.8		236223	319024	300188			79523.9	47505.3	23352
F8VWL3	F8VWL3_HUMAN	FGD4		16017.5				18841.1	20089.2	11508.6	13297.4		25016.3	21296.5	27811.5	59815.2	78844.6	93549.6	103609	113673	130697	134446	147628	59407.2	160023	160142	387437	822402	870016	715962	412366	94065	187629	135777	63528	30045.6			866387
Q96M96	FGD4_HUMAN	FGD4															43611.6					74807.8	29781.9	43442.1	121307			374461	430261	456050	263967	75343.9	64879.5
P11362;P11362-19;P11362-2;P11362-20;P11362-21;P11362-7	FGFR1-19_HUMAN;FGFR1-20_HUMAN;FGFR1-21_HUMAN;FGFR1-2_HUMAN;FGFR1-7_HUMAN;FGFR1_HUMAN	FGFR1																12750.7	19970.1	38537.8	18084.3	36472.2	22004.3			21583.5	76128.2	112036	127619	88864.8	101684	26234.2	80206.9	51746.7	34302	3557.17	39893.5	21228.8	7344.18	16112.9	53772.5
P11362;P11362-19;P11362-2;P11362-20;P11362-21;P11362-7;P21802;P21802-16;P21802-2;P21802-5;P21802-6;P21802-8;P22607;P22607-2;P22607-3	FGFR1-19_HUMAN;FGFR1-20_HUMAN;FGFR1-21_HUMAN;FGFR1-2_HUMAN;FGFR1-7_HUMAN;FGFR1_HUMAN;FGFR2-16_HUMAN;FGFR2-2_HUMAN;FGFR2-5_HUMAN;FGFR2-6_HUMAN;FGFR2-8_HUMAN;FGFR2_HUMAN;FGFR3-2_HUMAN;FGFR3-3_HUMAN;FGFR3_HUMAN	FGFR1;FGFR2;FGFR3																94235	142888	166153	155847	134066	209383	191094	178311	252187	420472	1027790	786970	664296	313929	108799	186432
P11362;P11362-19;P11362-2;P11362-20;P11362-21;P11362-7;P22455;P22455-2;P22607;P22607-2;P22607-3	FGFR1-19_HUMAN;FGFR1-20_HUMAN;FGFR1-21_HUMAN;FGFR1-2_HUMAN;FGFR1-7_HUMAN;FGFR1_HUMAN;FGFR3-2_HUMAN;FGFR3-3_HUMAN;FGFR3_HUMAN;FGFR4-2_HUMAN;FGFR4_HUMAN	FGFR1;FGFR3;FGFR4	6039.54	52977.5			8066.98					11363.4	14746.8	44290.8	15110.5	41509.1	58590.9	82728.8	83368.8	124328	115115	176876	93336.5	60253.9	151219	130055	238617	557902	552442	497405	272491	100305	148424	23892.7		4976.7
P11362;P11362-19;P11362-2;P11362-20;P11362-21;P11362-7;P21802;P21802-16;P21802-2;P21802-5;P21802-6;P21802-8;P22455;P22455-2;P22607;P22607-2;P22607-3	FGFR1-19_HUMAN;FGFR1-20_HUMAN;FGFR1-21_HUMAN;FGFR1-2_HUMAN;FGFR1-7_HUMAN;FGFR1_HUMAN;FGFR2-16_HUMAN;FGFR2-2_HUMAN;FGFR2-5_HUMAN;FGFR2-6_HUMAN;FGFR2-8_HUMAN;FGFR2_HUMAN;FGFR3-2_HUMAN;FGFR3-3_HUMAN;FGFR3_HUMAN;FGFR4-2_HUMAN;FGFR4_HUMAN	FGFR1;FGFR2;FGFR3;FGFR4
P21802;P21802-16;P21802-2;P21802-5;P21802-6;P21802-8	FGFR2-16_HUMAN;FGFR2-2_HUMAN;FGFR2-5_HUMAN;FGFR2-6_HUMAN;FGFR2-8_HUMAN;FGFR2_HUMAN	FGFR2														60027.5		42855.8	117948	124916	147969	265048	182843	130938	249939	317181	489249	753976	621132	513205	187391	22317.2	87333.7	28002.2	5508.59
P21802;P21802-16;P21802-2;P21802-5;P21802-6;P21802-8;P22607;P22607-2;P22607-3	FGFR2-16_HUMAN;FGFR2-2_HUMAN;FGFR2-5_HUMAN;FGFR2-6_HUMAN;FGFR2-8_HUMAN;FGFR2_HUMAN;FGFR3-2_HUMAN;FGFR3-3_HUMAN;FGFR3_HUMAN	FGFR2;FGFR3																							19541.7		20877.9	77684.1	119204	36789.1	41169.4
P22607;P22607-2;P22607-3	FGFR3-2_HUMAN;FGFR3-3_HUMAN;FGFR3_HUMAN	FGFR3														76829.1	69427.2	115882	186527	180199	188588		163391	92223.9	287802	271963	545114	1080310	942150	545493	344740	64120.4	130559	183314	117500	112826	137821	86507.3	149963	174230	106596	5274.07
P22455;P22455-2;P22607;P22607-2;P22607-3	FGFR3-2_HUMAN;FGFR3-3_HUMAN;FGFR3_HUMAN;FGFR4-2_HUMAN;FGFR4_HUMAN	FGFR3;FGFR4																					26613.2			33521.4	91555.1	148330	165288	48161.7
P22455;P22455-2	FGFR4-2_HUMAN;FGFR4_HUMAN	FGFR4		361938			492573	417988																				23880.6	47121.4	45909.9	49266.1	11271.5			229099						316367
P07954-2	FUMH-2_HUMAN	FH		61613.3		42326.7	67999.9	36338.9						79550.6		313091	216518							78966.3				16482.4	59618.1	235055	907320	224743									49973.1
B1AJZ9;B1AJZ9-3;B1AJZ9-4	FHAD1-3_HUMAN;FHAD1-4_HUMAN;FHAD1_HUMAN	FHAD1												16206									49124.3	45366.9				34863.9
Q13642-1;Q13642-4;Q13642-5	FHL1-1_HUMAN;FHL1-4_HUMAN;FHL1-5_HUMAN	FHL1																																						14765.8		27874.5	46769.2	72444.3	63866.7	55561.4	22113
O43427;O43427-2	FIBP_HUMAN	FIBP												53579.9		79820.2				27484.2								26926.9	32494.6		15798.8
Q14692;Q7Z7B0;Q7Z7B0-2;Q7Z7B0-3	BMS1_HUMAN;FLIP1-2_HUMAN;FLIP1-3_HUMAN;FLIP1_HUMAN	BMS1;FILIP1		6872.92				32932.6	45843				20759.8
Q9Y3D6	FIS1_HUMAN	FIS1															986646																			15116.7		16545.8				30128.2		23415.2	32450.4	37970.7	124436	188025	251501
Q96AY3	FKB10_HUMAN	FKBP10											11903.4			400821											15142.8			39600.6		51523.3	803124	1721270	511355	228299	68792.6	31254.3
Q5T1M5	FKB15_HUMAN	FKBP15	34409.7	97516.8	70441.5	109817	181726	113114					112024	115207	210502	195927	46775.3	121105	163084	174314			105339		101329		96197.8	207281													131604			106643			161855	136938
P62942	FKB1A_HUMAN	FKBP1A															1484300						10589.5																3212.92						49620.7	59549	241163	411459	775170
P26885	FKBP2_HUMAN	FKBP2																																										28436.9	83447.9	106714	129240	253430	261169
Q00688	FKBP3_HUMAN	FKBP3																37016.4	70511.8	103804	84414.1		90813.6	59339.1	218353	216522	465887	599126	280787	297356	224662	107453	439384	634267	642582	946989	1103910	878513	601149	290212	321410	359055	195982	41891.5	15189.2	10442.8	29031.6	22250.3	10314
Q02790	FKBP4_HUMAN	FKBP4															248334																			10612.3	101904	207104	375381	323643	255447	69202	44714.4	22683
Q14318;Q14318-2	FKBP8-2_HUMAN;FKBP8_HUMAN	FKBP8	30770.6																16847.6											29328.8			36896.8		14013.4	58464	52690.5	59236.1	103150	79662.1	138830	49202.7
O95302	FKBP9_HUMAN	FKBP9																																					71095.7	732963	379703
Q8NFG4	FLCN_HUMAN	FLCN											9548.3		30108.1	64218.2	35276.4	54833.5	85506.6	80504.4	100085		61457.6	15409.6	40249.4	25238.1	33990.6	45806.4															75134.3			144136
P20930	FILA_HUMAN	FLG	96731.1	118197	320184		57047.9			156457	320317	502744		6075.07	22762.9	4751.59	108818	21543.8									77725.1						178696	35966.2		17307.9		55463.2					51421.3			46278.8		80227.9	73443.3
Q5D862	FILA2_HUMAN	FLG2		53038.1			26303.8			476673	642328	1616110	266893	31270.7	30830.6		81995.2		55495.4		6895.8	1932.31		11583.2		11223.1	42066.3	14503.1			8601.47	6277.01	6301.29	20248.9				161666			5649.98		34140.8		7765.08	142611		23812.9	29614
P21333;P21333-2	FLNA-2_HUMAN;FLNA_HUMAN	FLNA	82916.1	132852	61802.2	28029.2	87197.6	100881	81267.2	73447.3	158619	232104	338661	161958	45244.8	140549	87297.1	89923.6	112024	190002	223619	97953.9	90685.4	77785.8	125886	34681.5		57422.2	27030.2	27152	58028.5	19236	87792.7	38400.8	91955.3	85976.3	98533	186565	155379	90677.6	84529.2	72037.4	200287	563418	139734	253322	33915.2
O75369;O75369-2;O75369-8;O75369-9	FLNB-2_HUMAN;FLNB-8_HUMAN;FLNB-9_HUMAN;FLNB_HUMAN	FLNB					28320.5										352040		60999.8	132547	260343	122152			68965.7			117604					20233.3			57673.9	50579.1							36513.7
O75955	FLOT1_HUMAN	FLOT1	137406	94667.3	81744.4	57655.8	88686.8	103147											45222.8		48586.3				91516.5		29645.1	90003.5	112873	149768	127825	27006.6	154692	181303	151128	238768	353734	540353	849328	1532690	1540850	592413	120244	141517		346270	212931
Q14254	FLOT2_HUMAN	FLOT2	281780	181920	77434	59515.4	81655.1	69124.3		25334.2	111850	21759.3	24914.7													33125.3	90929.7	145380	157009	140773	126471	46759.4	311120	603405	560890	627002	790924	650153	533817	311257	250976	132537	50194.6
O43155	FLRT2_HUMAN	FLRT2	142540	165578	84690.3	80275.3	76733.9	54991	33651.7	59837.6	64455.8	69959.4	113712	108115	108824	189668	152754	244284	260974	220446	181695	251489	144636	72603	191480	155701	295207	457753	467756	542313	533206	263348	552652	358970	659812	1401760	638331	72846.2	209649	664122	271175		69903.6	176880	126815
Q9NZU0	FLRT3_HUMAN	FLRT3																					33313.4		26822.9	37673.6	51090	96316.3	79789.8	105251	136972	89675.7	381483	196741	60836.6	46810.4		13916.2	58688.7	67194.4	86657.7	44506
P17948;P17948-2;P17948-3	VGFR1-2_HUMAN;VGFR1-3_HUMAN;VGFR1_HUMAN	FLT1	68336.2	73684.5	30471.5	31769.6						25532.9		45445	33710.7	52327.6	52975.8			54367.6
P35916;P35916-1	VGFR3-1_HUMAN;VGFR3_HUMAN	FLT4	27753.9	57314.6	21675.5	8571.88	27762.1	35573.4	21709.1	20464.9	21050.2	35301.6	23784.3	60790.8	52174.8	63384.3	55368.9	59347.3	89577.4	82898	121134	32581.3	94616.7	42942.3	94483.2	64361.6	70543.4	33922.1														2637.25
Q9Y5Y0	FLVC1_HUMAN	FLVCR1									200321						62708.6	23907.4	62465.2					20073.7	128892	124930	388287	804746	563367	234076	107421	51853.6	338948	717534	981767	2668260	1978470	155688		59691.7
Q9UPI3;Q9UPI3-2	FLVC2-2_HUMAN;FLVC2_HUMAN	FLVCR2																																			90267.1	247056	58398.5
Q9NZ56	FMN2_HUMAN	FMN2	47942.7	43882.1	63222.9	87590.7	127844	105002		15923			76781.1	180735		242038	286101	373667	1010660	1850640		3917160		839426																	139041
Q96PY5;Q96PY5-3	FMNL2_HUMAN	FMNL2	22824.7	42620.2			33945.1	32939.7		14985.5	25470	38447.7	54901.9	99699	97533	152573	168610	168164	110125	51419.7	40292.4	59480.3	80762.2	14231.6	126500	98568.7	149446	65903.9		21340.8			103746	49376.8				17782.4	10175.4
Q8IVF7;Q8IVF7-2;Q8IVF7-3	FMNL3-2_HUMAN;FMNL3-3_HUMAN;FMNL3_HUMAN	FMNL3	17343.1	43941				35697.3						66052.7	90565.5	130263	114390	134750	119653	58842	25921.6		36252.4	17412.6		9171.75	37942.4	91187.5	60870.9
Q8IVF7;Q8IVF7-2;Q8IVF7-3;Q96PY5;Q96PY5-3	FMNL2_HUMAN;FMNL3-2_HUMAN;FMNL3-3_HUMAN;FMNL3_HUMAN	FMNL2;FMNL3	53752	111509		36406.1	51314.6	57781.2		36171.3		99915.3	119454	191341	168879	295551	220612	317643	211688	129339	134721	143790	73644.1	21402.2	160979	99196.8	173127	122500
P02751;P02751-1;P02751-10;P02751-11;P02751-12;P02751-13;P02751-14;P02751-17;P02751-3;P02751-4;P02751-5;P02751-6;P02751-7;P02751-8;P02751-9	FINC-10_HUMAN;FINC-11_HUMAN;FINC-12_HUMAN;FINC-13_HUMAN;FINC-14_HUMAN;FINC-17_HUMAN;FINC-1_HUMAN;FINC-3_HUMAN;FINC-4_HUMAN;FINC-5_HUMAN;FINC-6_HUMAN;FINC-7_HUMAN;FINC-8_HUMAN;FINC-9_HUMAN;FINC_HUMAN	FN1	65189.5	125933	88577.6	58906	82265.3	128829	85905.6	72460.4	84554.8	107603	139452	98578.3	134001	124718	178435	101240	236674	257290	367380	257483	270166	96217.8	181209	91747.6	163602	159306	73104.9	16173.1	28762.2	13495.7	198951	33251.5		293092							59298.8
F2Z333	FND10_HUMAN	FNDC10											31285.1	51201.5		123227	99699.3	139915	226327	143033					72038.8	101379	199051	189445	130757	115631	42341	18772.4	80533.7	82819.5		35223.5				27796.2	54576.2
Q86XX4;Q86XX4-2	FRAS1-2_HUMAN;FRAS1_HUMAN	FRAS1														52920.6			42859.4	58080.7	64361.5			19897.6	52117.5															16526.4	39075	19465.7	63036.9	118027	82028.2	24967.4
Q5SZK8	FREM2_HUMAN	FREM2	40122.8	40526.2	37284.1	14690.7	11851.1	51790.7	34773.4	32177.9	37058	64726.3	70278.2	130109	142690	266306	385731	102898																							42516.3	78736.1	50286.3			273350
Q14331	FRG1_HUMAN	FRG1																																		11731.4						33732.1	58459.8	60635.5	53603.7	36276
Q9BZ67;Q9BZ67-2;Q9BZ67-3	FRMD8-2_HUMAN;FRMD8-3_HUMAN;FRMD8_HUMAN	FRMD8																																			17140.3	26201	30670	65396.6	68642.8	46245.3	62884.8
Q6ZNA5	FRRS1_HUMAN	FRRS1													5609.42	37926.1	460540			76930.1	29957.9	40116.7	88580.7	65152.2	162032	138851	229253	544803	542980	521958	564522	520117	1514400	3179360	2760430	8730090	24793300	5828560	92731.7		2875270	8226200	7497730	4464580	935875	446981	360162	269523	252942
Q8WU20	FRS2_HUMAN	FRS2																			1908.21								62858.3	32660	51893.2	42310.8	120072	109486	22593	9853.43
O94915	FRYL_HUMAN	FRYL	5628.81	26618		4714.04		5450.21
Q16658	FSCN1_HUMAN	FSCN1															330937																	16207.4	14184.8	14105.2	26651.8	35259.7	70356.3	230511	356286	264681	121663
Q5CZC0	FSIP2_HUMAN	FSIP2															229756						30152.7				56609.3						283236	566748	394566		310462	155421
Q12841;Q12841-2	FSTL1_HUMAN	FSTL1																																						26438.4	120228	190199	256022	351549	200745	176324	71973.6	48527.9
O95954;O95954-2;O95954-3	FTCD-2_HUMAN;FTCD_HUMAN	FTCD																					28582.4																					157595	309920	67107.4
P02794	FRIH_HUMAN	FTH1	209543	262376	272985	181877	343603	617282	631701	489070	493076	686678	1069770	2171910	1633980	1753700	2074570	12059200	1921450	1090070	1849630	3259370	4640630	6864050	37088900	3351800	261060	93253.3	45632.6																				28281.8
P02792	FRIL_HUMAN	FTL												6009.9				32500.2					28225.2	134804	302570	173038										16807.2
Q96AE4;Q96AE4-2	FUBP1_HUMAN	FUBP1															370659
P04066	FUCO_HUMAN	FUCA1				19451.3	22759.2					3243.76	32666.7	94315.7	45149.4	21998.9	107625	83003.8	260222	471227	844962	81242.9		19159.9	27186.8	23543	23998.3	103700	80902.9	111113	123109	81665	347711	397911	402428	616895	1190950	1218230	1403110	1191220	733608	297946	74541.2
Q9BTY2	FUCO2_HUMAN	FUCA2						64154.2		243236			112516					101496	183533	132577	73011.2	35374.8					149038	212161	138130	170185	280078	158448	802521	530744	511897	450909	551115	481805	437504	337838	293692	24982.4
Q9BWH2	FUND2_HUMAN	FUNDC2																																32421		21480.2	24983.2		52889.2		43198.8	76916.2	82235.7	70988.6			30242.9		57856.5
P09958	FURIN_HUMAN	FURIN	41945.7	76903	32104.7	32364.9	52490.2	50469.6	25326.1	25721.8	24628	34623.9	48066.5	67055.5	68736.1	82576.3	61285.3	79083.6	102140	97781.8	90826.5		80621.9	26565.7	117616	93787.3	176926	307967	270388	243847	227993	76667.4	310181	361102	241124	237910	222839	117653	93780.5	51787.5	36979	18649.8
Q96DB9;Q96DB9-2	FXYD5_HUMAN	FXYD5
Q9H0Q3;Q9H0Q3-2	FXYD6-2_HUMAN;FXYD6_HUMAN	FXYD6																									19205.1	74474.3	128788	116522	83316.5						17992.4							20932.1	65557.3	271052	424242	461899	207958
Q9BQS8;Q9BQS8-4	FYCO1-4_HUMAN;FYCO1_HUMAN	FYCO1	97748.2	164143	66743.6	40106.6	70259.5	91553.9	94122.2	94689.9	138706	212238	364425	1106650	996392	490764	104051			758308								250594	16871.5						396986			20987.2
P06241	FYN_HUMAN	FYN	124399	205757	106544	85241.5	108098	123902	59905.3	69787.4	113514	128484	159106	206177	236712	350983	921026	487842	712154	686978	705288	634561	543085	330110	703209	685902	1031740	1804600	1772300	1880270	1784650	1099820	3247280	3426460	2446320	3162340	3891710	3638190	3483310	2918790	3169890	2531410	1279670	805457	185957		448672	427194
Q9UP38	FZD1_HUMAN	FZD1																										21786.6		60329.3			126403	114015	197217	659209	965149	287231
Q14332	FZD2_HUMAN	FZD2																	34261.2		87144.7					41793.8			49636.8	52672.2	55562.4		158882	133597	265906	476325	1266100	1106410	217696		16468.7	30155.8
O75084;Q14332	FZD2_HUMAN;FZD7_HUMAN	FZD2;FZD7
Q9NPG1	FZD3_HUMAN	FZD3		11757.9							25265.2		32136.4	65646.8	47322.8	17723.1		15824.6							16694.7		67303.7	99301	78760.3	46870.1	40737.5	77230.2	427052	387558	207554	184233	74028.1	59608.6	20890.8
Q13467	FZD5_HUMAN	FZD5																									19570.8			65927.8	25799.8		71990.2	62471.8	63033.4	101899	128087						6938.87
O60353;O60353-2	FZD6-2_HUMAN;FZD6_HUMAN	FZD6	28029.3	34741.2	28469	35681.6	25165.9	36196.2	31987.7		37214.3	44125	56988.3	71458.6	61860.5	81795.6	140076	98997	134952	150962	148256	184741	181155	98398.2	191476	200461	261883	383980	444760	560677	541056	291905	794070	441956	147164	111012	61434.2						3814.5
O75084	FZD7_HUMAN	FZD7																67508.1	58491.9	104320	139381		156146	62305.1	160406	111113	195401	300321	289931	362334	322599	163661	579066	760942	687228	1047130	2833510	4388410	854693	88391.4	92266.8	109908	109944
Q9H461	FZD8_HUMAN	FZD8												14468.7									32868.9	32498.9	39854.7	47062.5	34537	146629	218891	104794	56729.5	46708.9		59590	25765.1	52273
Q13283	G3BP1_HUMAN	G3BP1															473532				20278		15793	16224.3		25802.8	62479.7	168025	216316	69175.7		14628.7	128928	177577	85601.9	35883.4	34945.6
Q9UN86;Q9UN86-2	G3BP2_HUMAN	G3BP2																										62326.8	77362.7
P11413;P11413-2;P11413-3	G6PD-2_HUMAN;G6PD_HUMAN	G6PD				3519.49											908910																							10002.2	46508.6	75086.8	59455.6	42607.1
P10253	LYAG_HUMAN	GAA		37157.3		19704.6	43132.4	28505.6		25408.2	53766.1	164773	174114	146916	134405	315733	626003	1933070	2098300	965222	180196	385489	61906.2	59255.8	100855	139144	267205	604524	659318	534605	438425	309039	965055	1275300	1329290	2504440	8212070	18632700	15393900	4779380	641389
O95166	GBRAP_HUMAN	GABARAP																																		19563.8		65802.9	62645.3	82902.4	78640.4	72596	51754.8	16605.3	42909.1	65896.1	78369
Q9H0R8;Q9H0R8-2	GBRL1-2_HUMAN;GBRL1_HUMAN	GABARAPL1																																					42620.6	41641.4	16033	26518.9
O95166;P60520;Q9H0R8;Q9H0R8-2	GBRAP_HUMAN;GBRL1-2_HUMAN;GBRL1_HUMAN;GBRL2_HUMAN	GABARAP;GABARAPL1;GABARAPL2															613119	23004.1			36609		51987.8		30596	20863.6	31347.1	85785.4	76051.6	91821.9	83424.1	51977.9	147057	185220	160440	244551	308115	326634	364058	448170	497480	473180	410801	399917	230542	189291	219865	181511	276810
P60520	GBRL2_HUMAN	GABARAPL2															118963	8188.97	26803.1	17965.6	17379.3	29615.6	28023		15158.8	12207	28879.9	45070.8	50310.3	60294.7	37540.8	25609.9	114788	131507	97444.5	132758	213991	143435	314684	282592	442255	449158	386968	364857	351395	215613	208390	182823	221977
P22466	GALA_HUMAN	GAL																																															345160
P51570	GALK1_HUMAN	GALK1											13935.9	80146.4	498660	365480	25624.6
Q96C23	GALM_HUMAN	GALM															254571
P34059	GALNS_HUMAN	GALNS																	39564.9														131017	215408	170017	608394	1415080	1240160
Q10472	GALT1_HUMAN	GALNT1	54495	78215.9	49678.5	23845.9		48007.8		43008.9	31757.6	70477.6	63976	112478	130295	179091	183336	251007	331661	355698	525931	724771	554380	265270	352752	125957	157199	221569	184588	200360	153571							66875	96006.2	98018.8	26684.5
Q86SR1;Q86SR1-2	GLT10-2_HUMAN;GLT10_HUMAN	GALNT10															104857			25074.1				32344.7	49263.5	57737					26047.2					31625.4	57058.5	107364	134128	81161.6	23539			6584.35
Q8IUC8;Q8IUC8-2;Q8IUC8-3	GLT13-2_HUMAN;GLT13-3_HUMAN;GLT13_HUMAN	GALNT13	10849.3	9351.1											10037.5		880716	15691.8	13353.5	112134	52917.8	67725.3	57092.7	18995.1	49617.5															10209.3		72547.7	93449.5	43701.8
Q10471	GALT2_HUMAN	GALNT2	22344.7	23597.3		21480.8	19628.1	24160.4	29529.8		14386.2		20704.7	32689	44441.9	70966.6	494877	102569	103300	79247.1	65925.4	95973.4	68788.5	57274	80250.2	104215	145772	192731	208914	196688	114580	85543.9	253332	356330	290776	368485	419286	503395	572331	399069	187895	42808.5	2386.12
Q14435	GALT3_HUMAN	GALNT3															107054																					39513.7
Q8NCL4	GALT6_HUMAN	GALNT6																																			35900	104391	217245	209303	119264
Q86SF2	GALT7_HUMAN	GALNT7				1175.95									16748.4												12658.9	28451.6		18719.7	24162		50415.8	98918.1	92573.8	103119	176031	218003	159770	31248.4
F5H557	F5H557_HUMAN	GALNT9	9174510	8762360	6781650	4856870		6397040	3935520	5274120		9225710	6787760	15641500	5753790	6842310	2826860	3102360	3684750	2662670	3920570		3208830	1041290	1958970	3695460	6263320	3537370	3524690	3447300	2114600	898106	4228740	4424760	4150660	2716890	2983380	4273760	6283700	5226060	3899080	4314510	5542180	3280160	3961630	3656900	3948030	2526970	2742220
Q9H2C0	GAN_HUMAN	GAN															116005			257712									55126.5
Q14697	GANAB_HUMAN	GANAB	33304.9	41133.6				29697.3			26461.5	21477.7	8231.46	30767.4	62943.2	36213.2	298916	78367	76983.9	122840	121579	58585.1	105745	54816.3	117619	104540	282493	679943	1197380	1449190	2036460	187443	461056	536810	367004	393539	666431	576885	355869	125763						554188
P04406	G3P_HUMAN	GAPDH	356429	298445	365592	185478	381893	572795	357806	491605	2011480	2539640	635835	879305	998635	1525630	10112900	2826350	4240890	5087990	6461420	6589880	8995590	5796560	13205300	16547100	29503800	24185000	43270900	21909800	9523430	1821670	1411180	402146	262515	101814	174972	388314	341888	590957	381147	263532	244770	261728	287742	258863	268212	240188	268241
Q14C86;Q14C86-2;Q14C86-5;Q14C86-6	GAPD1-2_HUMAN;GAPD1-5_HUMAN;GAPD1-6_HUMAN;GAPD1_HUMAN	GAPVD1	76581.2	97324	57535.2	36749.5	89488.3	134066	115510	153432	249499	407600	773748	1537270	1754450	1366700	437970	201166	122784	65784.3	16348.8	27055.1	29308.8
Q9NY12;Q9NY12-2	GAR1-2_HUMAN;GAR1_HUMAN	GAR1														4572.09	171762
P41250	GARS_HUMAN	GARS1															642824			428062							6723.12		9164.99	24674.7	22167.2	59116.8	254979	63927.3	42032.8	59669.7	22602.6	60013.9	22822.2	30637.2
P22102	PUR2_HUMAN	GART															155735			62140		30731.5	33983.2			18965.9		46060.8	141306	111978	42653.1	24102.4	65587.4		48523.1	85011.7	106891	145001	227465	195515	84416.3	30288.4	16560	21191.8	29674.4	9937.44	15685.4	40045.5	35452.6
P54826	GAS1_HUMAN	GAS1	6662.31	43589.8	17817.1										8838.18		30290.1		87611.4	67836.3	86264.4	149604	135468	81933	205623	187252	308980	601675	676792	797186	695692	411193	1236680	1169330	810914	969255	711913	658664	642467	803230	924140	984837	636428	569578	330724	158195	286575	205800	65532.7
Q14393;Q14393-1;Q14393-3	GAS6-1_HUMAN;GAS6-3_HUMAN;GAS6_HUMAN	GAS6																						9372.49		26866.1	32452.4	75848.1	45601.2	41496.6	24746		97636.9	183590	207931	503028	1479280	2888790	1153990	137035	51222.6
O75879	GATB_HUMAN	GATB																																	49848.7	27751.6				18700.5
Q8NB37;Q8NB37-2	GALD1-2_HUMAN;GALD1_HUMAN	GATD1																															176025						70859	82835.4	194399			455327	500164	267167
A0A0B4J2D5;P0DPI2	GAL3A_HUMAN;GAL3B_HUMAN	GATD3;GATD3B											70087.9	77154.5	93761.1	100414	474138	86147.3	213398	196031	276920	231207	216016	146063	172962	139906	102120	181489	387458			88116.6	99559.7	96564.5	39792.1	101162	68192.7		84784.2		76025.6	85845.2	48278.9	161530	133732	94433.8	50708.7	48493.1	47006.3
P04062;P04062-2;P04062-4	GLCM-4_HUMAN;GLCM_HUMAN	GBA				11739.8		16395.6				52448.7			18877.6	61004.8	323965	135882	290000	388937	326221	471676	425122	301709	496894	671547	985098	2086460	2725450	2503780	2485720	1248810	3203710	3719570	3538600	5714420	9852660	17016100	18309500	9997120	1771080
Q04446	GLGB_HUMAN	GBE1													33699	33276.6
Q92947	GCDH_HUMAN	GCDH																																69451.6
Q92616	GCN1_HUMAN	GCN1			17488.5		41699.5	61069.7									289846
Q9NXN4;Q9NXN4-2	GDAP2_HUMAN	GDAP2		10361.6								9080.83	34409.6	46532.8	44480.1	116855	104356	157255	147080	180585	141545		100479	61548.9	153195	143648	225890	323164	174399	117438	92716.3	53478.6	309556	529128	482535	510898	992532	1461590	1982770	1746610	1586720	1102750	482783	222603	38424.7
P31150	GDIA_HUMAN	GDI1											7550.53				1659490																						91132.6	158992	437617	880108	427624	359857	663085	162090
P50395	GDIB_HUMAN	GDI2															1128500																					15489.4	69731	127143	575315	1094380	491068	281870	127510
Q8N9F7	GDPD1_HUMAN	GDPD1																																2783.87								16976
Q8WTR4;Q8WTR4-2;Q8WTR4-3;Q8WTR4-4;Q8WTR4-5	GDPD5-2_HUMAN;GDPD5-3_HUMAN;GDPD5-4_HUMAN;GDPD5-5_HUMAN;GDPD5_HUMAN	GDPD5																	69199.8					34063.1	115730	113341	192856	364887	392293	459691	537982	442780	1839540	2256580	1792340	322378
O14893;O14893-2;O14893-3;O14893-5	GEMI2-3_HUMAN;GEMI2-5_HUMAN;GEMI2_HUMAN	GEMIN2																																	6835.29	27534.7	48126.8	59933.1	63475	126830	215180	264178	246357	285446	314173	267775	224939	280143	212578
P57678	GEMI4_HUMAN	GEMIN4				9634.37										20198.8									60253.2		105124	160409	122134	123643	86860.1	23662
Q8TEQ6	GEMI5_HUMAN	GEMIN5												17647.2	17944.1	48059.6	68152.9	89796.8	136283	132341	61740.8	46884.2		3094.49	38244.6	36243.1	94912.2	135231	70922.9	32389.4				4198.2
Q96RP9;Q96RP9-2	EFGM_HUMAN	GFM1																											7244.55				55610.1	141892	91715.4	103120	231771	275637	379396	277043	114134
O00451;O00451-3	GFRA2-3_HUMAN;GFRA2_HUMAN	GFRA2																53210.2	115556	119537	116806	164345	195078	154721		148311	368755	511661	594193	601473	467626	289609	1029870	1141060	696656	390781	239987		61021.4					100664
Q13630	FCL_HUMAN	GFUS															676609		181829
Q9UJY5;Q9UJY5-3;Q9UJY5-4;Q9UJY5-6	GGA1-3_HUMAN;GGA1-4_HUMAN;GGA1-6_HUMAN;GGA1_HUMAN	GGA1	36291.6	69150.5										8027.67				25368.3	50583.8	58888.8	89663.7		25823.5					27302.6		45387.3	69307.9	61448	289017	159219	37081	14097.9
Q9UJY4	GGA2_HUMAN	GGA2	107828	180075	46008	6924.45	38269.1				54160		63163.3	103416	84069.6	84104.9	112586	149536	215449	277850	285812	336051	149901	73449.5	70882.5	69316.1	129273	140634	84338.8	51343.1	96148.9	68441.5	135804	108170	95930.4	92251.3	170578	118245	48951.1				111912	1553890	4277990	1313310	240556
O75223	GGCT_HUMAN	GGCT		8187.34						37610.1	36877.3	278312					175802									5209.32	17893.6		30571.2				30559.1																43656.4
Q92820	GGH_HUMAN	GGH	204439	343110	268959	359752	752425	738206	632467	512360	919178	1504000	3173040	3604070	2036570	2732790	3455620	6449900	18113100	55616500	30042700	3459090	2894000	2060010	4329130	3732120	6265850	9747730	8683260	7030530	6067000	3775920	14559600	22077200	16620300	26532900	48981900	57175500	48673800	26946300	10417700	2723640	806660	492934	245616	121459	39739	24503.3
P19440	GGT1_HUMAN	GGT1														192126			457403				2284110						992136	75372.7	48168.9		118165	204202	106071	176263	790293	336517
Q9UJ14	GGT7_HUMAN	GGT7																62626.3	83970	130764	95340.7	218503	222505	171568	147797	85901.3	215610	419016	443300	465480	724413	532691	1189190	1006420	291089	91054.1					48458
Q9H3K2	GHITM_HUMAN	GHITM																					7694.16										51373.5	62211.2	72314.1	82503.9	142299	162961	168454	126442	125090	116719	148835	198023	129927
Q9NU53	GINM1_HUMAN	GINM1	274851	412701	234217	206923	235240	223703	170872	198359	205764	204631	342662	323552	302865	467971	362648	493955	627640	654413	688914	909911	755193	449595	778128	700271	909719	1281850	1136610	1099210	962951	593962	2503880	2603160	2464070	1655110	377676	84706.2	132701	149840	161433	223533						10643.1	26693.9
O14908	GIPC1_HUMAN	GIPC1	18597.1	31966.9	12228.1									12846.8	14270.3												8593.13			3929.09					3533.38	9602.92	24622.9	23022.2	57247.5	102876	181040	294517	291211	246311	145775	47614.1	11186.9
P17302	CXA1_HUMAN	GJA1	365862	702769	450542	489281	694403	771778	624665	579149	638000	858522	1004360	1005780	1026120	1505440	1838070	1974630	2608600	2714040	2861410	2726110	1920660	627531	740455	521508	678039	1027300	806470	690370	559280	236812	1033400	1227100	752894	669318	921740	1087300	1102610	1137290	1159560	666524	205606	93597.7	20005.5			9525.18
Q9Y6H8	CXA3_HUMAN	GJA3		5150.49									10879.4						52459.5	50970.4	37217.4		10238.6	19753.8	26013.6	35511.7	42962.7	56567.1	43778.8	37849	12941.7	7772.8	108333	100027	77492.2	119549	195799	165700	199009	69399.4
P36383	CXG1_HUMAN	GJC1											11061.7	8382.87				7367.57	29295.6	69573.2	78784
P32189;P32189-1;P32189-2;P32189-4	GLPK-2_HUMAN;GLPK-4_HUMAN;GLPK_HUMAN	GK
Q6ZS86	GLPK5_HUMAN	GK5																																		663186	1043540	797141	1384390	1689750	1013440	807813
P06280	AGAL_HUMAN	GLA										84998.1	52099.4	42069.4	13121.2	12898.8		65293.6	115103	267210	185300		45859.8	29908.1	97868.2	92220.6	185136	439355	474967	375216	428800	320055	2375760	7227570	7806650	13508500	29427600	28856600	20984300	8121590	813335	134972	396755	675685	276461	70398.1	22173	8359.89
P16278;P16278-3	BGAL-3_HUMAN;BGAL_HUMAN	GLB1	61041.9	120223	75767.6	61344.4	108492	66859.8	32699.1	52705.5	128668	291395	265984	145020	166058	141378	64001.2	309255	901488	2056220	1440110	301947	158223	99983.2	242946	171168	296379	476100	427659	402922	452105	301128	820978	1598960	1223620	1911370	3683050	6591070	8356410	6406400	9285230	5179450	778823	64479.7
Q92896;Q92896-2;Q92896-3	GSLG1-2_HUMAN;GSLG1-3_HUMAN;GSLG1_HUMAN	GLG1	172897	374188	183761	174638	256104	290575	314663	309332	323725	296285	335017	397506	428314	848738	1447060	1211030	472200	518920	552267	595171	367605	243352	647061	732334	1414970	2644000	3540860	3753210	2673470	667024	359641	111051	51854.1	40669.2		56925.7	54092	1255980	10941.8	30468.6							42480.2
Q9H4G4	GAPR1_HUMAN	GLIPR2		24253									12576.6	18679	24688	47284.9	352004	73048	149851	141840	176613	68421	204433	89130	230016	244224	326685	508124	566526	599809	580131	354510	1257150	1120370	818380	1060450	1359230	1191490	1270750	1064760	1159440	1148780	930816	962558	830570	610368	542407	466222	331112
Q8WWB7;Q8WWB7-2	GLMP_HUMAN	GLMP																												16877.7			36318.6	20852.2		28035.6	60826.7	118986	197957	359945	294120	79433.7
Q04760;Q04760-2	LGUL_HUMAN	GLO1
Q9HC38;Q9HC38-2	GLOD4-2_HUMAN;GLOD4_HUMAN	GLOD4															535658																										108645	213671
O76003	GLRX3_HUMAN	GLRX3	97040.4							52441.8				92496.1																	343609		669090						1267880		1966650			1282380
O94925-3	GLSK_HUMAN	GLS															21497.6											28426.6	58390.5	96552.8	121575	57897.5	86911.4	59280.5	53156.3	65649.9	93688.9	108132	123135	131534	63799.9	18000.8
Q68CQ7	GL8D1_HUMAN	GLT8D1	222459	268190	124275	109171	147234	155856	141140	113533	160619	175125	254869	286752	209124	395555	359223	789436	1305050	1382300	486323	348639	163773	63747.5	183828	158749	282341	449431	457497	350254	273310	158909	567247	859097	559124	662359	903970	722223	739367	721172	897872	842277	600128	425234	195243	56133.8
P00367	DHE3_HUMAN	GLUD1															140628		51793	111851	62218.7		17363.4		43778.2	110531	2651010	5286130									762649		1239030
P17900	SAP3_HUMAN	GM2A										76904.4															25546.6						64086.9	90814.6	92129.3	86572.9	109366	158712	259673	362726	943731	1689540	2826890	6120300	6001670	7019700	6509920	7099170	8570940
P60983	GMFB_HUMAN	GMFB
Q9P2T1;Q9P2T1-2;Q9P2T1-3	GMPR2-2_HUMAN;GMPR2-3_HUMAN;GMPR2_HUMAN	GMPR2															154534											35862.5	70211.5	76832.1
P29992	GNA11_HUMAN	GNA11		10792.8															73035.5	73956.7	90616	91206	59350.8	38759.5	105829	77723	182725	432385	544467	620973	604631	355053	1121020	1510190	1657620	1767030	2482040	2907740	2053760	733210	207719	160772	174452	205675	234850	173064	196703	117305	73182.4
O95837;P29992;P50148	GNA11_HUMAN;GNA14_HUMAN;GNAQ_HUMAN	GNA11;GNA14;GNAQ												17197.8				51466.8	159127	163986	257227		119660	59092.7	193554	159539	416007	1031290	950450	644173	625499	504987	1045970	2433340	2258460	3004290	4142270	3874590	3589460	1175010	341743	265417	246666	319134	300537	167675	257330	248881	163232
O95837;P29992	GNA11_HUMAN;GNA14_HUMAN	GNA11;GNA14																		23720.5	61605.1	45251.3		13620.9	26175.6	47308.8	174366	177554	354999	504033	467573	333434	957937	911471	1225430	1392840	1685940	1959170	1507130	470521	163268	110520	150723	205427	174825	140862	130146	37921	90282.7
P29992;P50148	GNA11_HUMAN;GNAQ_HUMAN	GNA11;GNAQ												20214.9							69263.1	49308.2				124643	115438	228624	422929	341185	279852	220620	561280	1326090	1266480	1847390	1933260	2719320	1076610	781824						122470	50852.4
O95837;P19086;P29992;P50148;Q14344	GNA11_HUMAN;GNA13_HUMAN;GNA14_HUMAN;GNAQ_HUMAN;GNAZ_HUMAN	GNA11;GNA13;GNA14;GNAQ;GNAZ																			55583.8		55962.5	43961.7	66758.6	157601	225307	264409	478127	341181	522768	185219	665752	660060	541009	899969	1149390	1435230	1529670	331076	209102	103053	179717	92002.3	275962	132833	97490.8	101651	55996.3
Q03113-2	GNA12_HUMAN	GNA12																															32209.6	61201.2		29712.4	67967.1	61211.5	63099.9	75548.3	114090	160873	152885	81939.9
Q14344	GNA13_HUMAN	GNA13	13282.4	28923.1									167180	15263.1	8705.94	46351.2	169691	77801.9	150432	174528	209554	2588380	150794	91302.1	216650	188255	324180	643130	548856	395791	347037	160187	662099	983997	629652	790691	1235270	889314	577106	477036	690954	841924	933212	1254130	1125710	672705	532121	203234	141403
O95837	GNA14_HUMAN	GNA14																											28090.3				23866.9	51062.4		41273.1	58081	91594.4	82278.6
P30679	GNA15_HUMAN	GNA15																	27374.7										94225.8		75405.2	22635	119188		170056		225976					140108		282242
P63096-2	GNAI1_HUMAN	GNAI1	12964.3											24646.9	11926.4	44026.7	143593	39681.4	106610	209147	318142	364096	287008	144180	392639	424597	998354	2309150	2004060	1692250	1577590	758473	3096500	4298410	3956360	4877600	6669460	5938530	2864200	906477	673879	686056	633284	768305	1110750	951797	655547	369921	254609
P04899-2;P04899-3;P04899-5;P04899-6	GNAI2-2_HUMAN;GNAI2-5_HUMAN;GNAI2-6_HUMAN;GNAI2_HUMAN	GNAI2												49186.9	228200	53047.9	115274	95452.6	143208	197174	257739	167370	161107	78221.5	208197	170016	550678	1213100	1707160	1221140	1235790	588213	2872520	3841030	4071280	5029390	6316880	5646420	3964060	1937730	1074830	1088710	1226950	1451480	1430980	1410050	1132780	768067	434300
P08754	GNAI3_HUMAN	GNAI3								10625.1				36836.5		51009.1	452368	118719	176934	230640	395303	407481	288556	136972	343181	393170	869827	2404590	2044980	2150520	1714880	1051490	3060430	5220390	4952200	5323940	6759560	6626120	2892100	1127030	586999	786945	705401	879211	1077600	1055820	848595	495287	398031
P08754;P09471-2	GNAI3_HUMAN;GNAO-2_HUMAN	GNAI3;GNAO1	256912	122210	290842	158638	280802	199082	220841	206412	239612	280708	101546	251524	397801	682287	2341550	805239	1126660	1634930	2631130		1714770	524274	3023310	2605160	5786450	12023700	9792380	6985170	6554550	4617990	11957400	27805900	18768700	26106100	51395700	39217500	23693700	8767980	5199070	5755520	5861070	7092990	8640820	6719220	3519590	3827010	2030970
P09471-2	GNAO-2_HUMAN	GNAO1																													12508.1			37017.9	49763.5	39106.1	69722.9	76675.4	30780.7
P50148	GNAQ_HUMAN	GNAQ																67518.7	78408.5	113940	142301	48983.2	115178	49352.9	155048	181187	269385	649627	799139	869069	687751	404996	1578060	1898890	2074180	2643900	3514400	4006800	3099370	994398	293043	145833	163169	213058	185130	131771	109911	117033	101952
P63092-2;P63092-3;Q5JWF2	GNAS1_HUMAN;GNAS2-2_HUMAN;GNAS2-3_HUMAN	GNAS	76002.9	110901	54496.4	42767.8	40707.3	39146.2	48160.3	43170.8	52184.9	68448.2	67746	115974	145444	196354	194471	351997	545129	636752	609495	460488	480210	243460	525682	578522	959348	1831960	2072710	1653220	1498420	865663	2930000	4136950	3497740	5292890	7650560	9297630	8634720	5023280	1785670	1820980	1966650	2515150	2003480	1133370	820244	462768	148472
Q5JWF2	GNAS1_HUMAN	GNAS							216451										45211.6	50472.6	50009		973648		26389.6	31011.4	79913.8	150726	164237	152005	149464	67004.1	298556	467042	409568	476685	780786	915705	898754	452701	202566	224797	230082	246841	216580	132489	95483.2	30413.2
P63092-2	GNAS2-2_HUMAN	GNAS																												12227	17658.8		40717	26908.1	68419.6	90452.6	116279	192021	167347	62610.9			11811.2
P19086	GNAZ_HUMAN	GNAZ																			26405.1			8958.21			93978	204745	135832	58651	150961		114862	366820	146592	245899	362442	396301	270342	309097	552660	730782	730761	779642	1083080
P62873;P62873-2	GBB1-2_HUMAN;GBB1_HUMAN	GNB1																	11496.7			30801.1				17159	2052.4		142358	52656.9	157432	134325		238320	308584	483523	189314	481623	458500	99495.4		1880.85	46347.9	796255
P62873;P62873-2;P62879;Q9HAV0	GBB1-2_HUMAN;GBB1_HUMAN;GBB2_HUMAN;GBB4_HUMAN	GNB1;GNB2;GNB4	118506	208602	90859.7	100725	118074	111971	65853.7	106201	135261	147151	155460	270524	334568	401316	1868640	683213	1187770	1387590	1706270	1648290	1747030	772633	2038140	1307350	3048160	6082880	6796690	7392370	8150390	4856630	13624300	15212800	15785400	22220500	26485900	27303200	21260300	10426000	9225300	11424700	10982800	9797180	2783550	424531	175744	117583	73305.3
P62873;P62873-2;P62879	GBB1-2_HUMAN;GBB1_HUMAN;GBB2_HUMAN	GNB1;GNB2	27295.5	32888.2	13559.3						23085.2	7827.58	30264	17812.9	75554.9	95870.7	494815	201012	180730	383448	406336	379935	432470	309829	626870	560731	870939	2926810	2462260	2302240	2091930	1311200	3719030	4693740	5558180	6343160	6772710	7734330	3398220	2785650	2494490	2714170	3563020	3530040	460077	52726.5			43745.3
P62879	GBB2_HUMAN	GNB2																													70079.4	63001		127018	83355.1	131831
Q9HAV0	GBB4_HUMAN	GNB4																	24694.6	44650.7	75936.1	99363.6	76271		169188	129750	73449.2	189244	293517	331268	302200	159545	370142	812076	626239	955581	900175	1275760	471799	452326	295027	447159	533164	505200	83686.8
Q9UBI6	GBG12_HUMAN	GNG12															101466			29313.6	46449.2		25510.5	20775.3	44084.7	62290.4	111375	200458	333900	404902	313480	211855	938796	935963	871363	1611560	1667110	1686280	1194950	801499	854624	1576500	1602420	1398350	268558	51081.6	46870.3	58636.6	204163
P63218	GBG5_HUMAN	GNG5																									37800	106060	83523.7	116731	125665	66600.3	271558	262314	396355	628239	699847	661950	420042	251448	170217	189783	251287	249622	45665.1				40939.6
P46926-2	GNPI1-2_HUMAN	GNPDA1																													48081.6	30102.2	43874.7
Q9UJJ9	GNPTG_HUMAN	GNPTG														111554		108262	108634	82372				39019.3	100395			184315	251807	226741	279690	232328	771373	748751	513815	740718	410385	112936			21698.2
P15586;P15586-2	GNS-2_HUMAN;GNS_HUMAN	GNS	143658	297377	173809	164007	335251	460422	330523	379314	648137	1499500	4140240	3239360	1305590	2079800	3403540	9639780	26001500	32700600	10287500	1247500	699852	388973	870900	591348	1111460	1951210	1732310	1402950	1363970	974624	3237510	4698380	3488370	4905820	7240550	5189410	4354400	2141880	1059870	150123
A0A8I5QJ69	A0A8I5QJ69_HUMAN	GOLGA3	125127	265901	225605	204266	218269	217449	198503	210188	249703	229506	210556	165131	193797	187154	194268	215761	179899	174297	158865	75589.3	103645	49476.2	60356.5	56863.3	133077	139276	146395	139628	112482	57987.7	131602	138145	126578	126755	101392	107722	117670	136442	115016	179897	171147	142054	128757	104862	101300	46250.7
Q13439;Q13439-3;Q13439-4;Q13439-5	GOGA4-3_HUMAN;GOGA4-4_HUMAN;GOGA4-5_HUMAN;GOGA4_HUMAN	GOLGA4		213322	252707	372472	703994	835369	1704760	1755190	2884190	2477700	1448740
Q8TBA6	GOGA5_HUMAN	GOLGA5																19364.2	53955	71093.1	40891.3	52310.7																				22255.1	63908.2		35703.1		23541
Q7Z5G4	GOGA7_HUMAN	GOLGA7		45903.8			26204.5	28675.8	28945.5				50565.1	48418	30229.7	74618.1	177984	195564	211024	222531	253069	287713	260813	210102	386174	449016	703693	1316610	1219620	826335	712204	381184	1245600	1183680	817100	808063	691642	460980	488810	411955	747270	964619	1126780	1310370	1238380	1299650	1468420	1622100	1526920
Q2TAP0;Q7Z5G4	GOG7B_HUMAN;GOGA7_HUMAN	GOLGA7;GOLGA7B													10310.8			32076.6	37729.2			59257.7	82467.4			1121300		91285.1	188928	228110	213404	261336	204525	213018	335681	145869	149980	219858		130214	115619	234457	317403	397382	533269	161577	675948	334445	295955
Q14789-2	GOGB1-2_HUMAN	GOLGB1	135535	327733	141013	48720.1		80729.4		71538.9							192413	260863	266636		342419			103013	348705	201352				113586									362723	315209								130927
O00461	GOLI4_HUMAN	GOLIM4	33215.9	40382.4	24326.6	3501.09	16527.4	28281.8	170171	32781	44590	72988.4	97467.2	149007	144764	44064.1		14621.8	29839.8	16476.7
Q8NBJ4;Q8NBJ4-2	GOLM1-2_HUMAN;GOLM1_HUMAN	GOLM1	50005.5	69771.9	39363.5	32373.6	37886.5	55389.8		32006	89308.6	34107.9	49157.8	79229.8	107511	152390	100784	198141	294483	414594	799865	1543380	1765450	972244	904312	304038	268817	319680	239543	226834	144308	72203.1	143633	83208.6	51375.1	82767.8	104361	76659.8	101935	110909	80073.5	86873	55721.6	83952.7	68389.1	35564.5	43003.2	24307.8
Q6P4E1;Q6P4E1-2;Q6P4E1-5	GOLM2-2_HUMAN;GOLM2_HUMAN	GOLM2		45307.3													42528.1	98206	160953	257385	395652	478489	347638	92844
Q6P4E1;Q6P4E1-2;Q6P4E1-3;Q6P4E1-5	GOLM2-2_HUMAN;GOLM2-3_HUMAN;GOLM2_HUMAN	GOLM2
Q9H8Y8;Q9H8Y8-2;Q9H8Y8-3	GORS2-2_HUMAN;GORS2-3_HUMAN;GORS2_HUMAN	GORASP2																					46408.3	4597.74			34735.3	58934.1	23965.3	42716.4	70531.7	52959.3	256231	209084	245214	456102	214011			46929
O95249	GOSR1_HUMAN	GOSR1	11749.4	36551.5					24071.7				17662.2	53550.8	50039.3	89990	166427	126768	184865	176747	173195	164860	158643	131845	293983	282688	298398	524156	445882	369638	244396	87041.4	221371	132321	63801.4	105972	144459	76944.7	73445	102709	145756	170206	169071	208906	236904	167967	200453	240649	221565
P17174	AATC_HUMAN	GOT1	457724											154499		35064.9	137580	145456	210794	882527		181954		240124			1365170		129244	41109.8	38476		48955.5	28827.5	48438.3
P00505	AATM_HUMAN	GOT2	13396.8	22776	36000.6	33644.6	43103.1	46943.9	45184.5	43618.3	62908.3	72642.5	109726	143905	221923	349810	513160	178195	171087	233720	221617	264854	100115	32817.8	16750.3
P13224;P13224-2	GP1BB_HUMAN	GP1BB
O43292;O43292-2	GPAA1-2_HUMAN;GPAA1_HUMAN	GPAA1															8594				28420.2
Q86UL3	GPAT4_HUMAN	GPAT4																															42156.1	34437.8	43705	23460.8	21001.1
Q86WP2;Q86WP2-2;Q86WP2-3	GPBP1-3_HUMAN;GPBP1_HUMAN	GPBP1																							54342.6			21181.7				32120.9	34551.6	49675.5		307929		48532.7								14374.2		68502.8
P35052	GPC1_HUMAN	GPC1	26262	37721.8	12132.5	5667.94			12580.4	13136.6	25182.1	60716.4	161188	317556	499599	963703	1198470	1971900	2736650	2832000	2185800	1989440	1570170	607740	941969	624157	751118	764400	476969	261339	113711	61561.3	142978	87713.9		34191.3	29707.8		75551.2	128464	215051	322503	399824	440044	240676
P51654;P51654-2;P51654-3	GPC3-2_HUMAN;GPC3-3_HUMAN;GPC3_HUMAN	GPC3	56010.3	64430.9	41041.1	17597.7		62992.1	190643	134428	44240.9	120850	145655	289766	470387	958735	1596690	2582090	2716000	2221590	1563930	1555250	1065970	643081	960659	626055	551702	633378	374350	276048	125544	89000.3	171436	159547	60727.4	119203		137178	237407	658702	706528	200987	158930
O75487	GPC4_HUMAN	GPC4		73885.9			22385.8	72333	38411.5	66918.7	74345.5	174730	382554	930675	1280460	2809300	2790550	4340280	4332620	3960770	2793160	2064460	1383070	719128	966006	581801	564299	597047	355540	202554	132523	53315.2	119202						69446.2		198842	280175	90882.9	280484	397269	178499	168925
Q9Y625	GPC6_HUMAN	GPC6	43955.5	39426								71594.3	243275	556786	862365	1806350	1340230	2513400	2659240	2582500	2121480	1530840	972114	318272	589119	299005	482057	581510	314920	119740	55605.4		34746.7	41115.9	3429.8	8380.67			26589.5	44553.6	138968	248443	350677	408779	286561	59026.5	80261	50326.2
O75487;Q9Y625	GPC4_HUMAN;GPC6_HUMAN	GPC4;GPC6	55793.3	65148.6	30688.1		21614.1	23368.5		35163.4	59786.9	110055	285407	569040	972669	1864180	2273900	2605530	2938190	2055630	1682800	1553580	1148920	589302	696794	666673	469371	537682	339889	238612	159059	43357.5	113290	82279.9	36157.3	40235.5	25241.2	43417.7	71575.4	93056.7	129754	180652	238644	282261	279743	135384	105208	56353	34686.7
P43304;P43304-2	GPDM_HUMAN	GPD2												10032	8148.4				51058.2	45448	38877.6					37078	51834		32051.3	67127.1	64707.9	30306.3	115442	81817.6		48800.5	67460		36594.3
P06744;P06744-2	G6PI-2_HUMAN;G6PI_HUMAN	GPI															651254	22864.6	19568.3	26866.6	60683.3	26779.9	33460.8				24901.3	38824.8	53467.3	38604.9	12891		41709.7	101558	44717.5						12410.6
P51674;P51674-2;P51674-3	GPM6A-2_HUMAN;GPM6A_HUMAN	GPM6A	114742	123224	54966.2	47760.3	48910.4	33687	9394.2											52321													38963.9	68677.1	78992	209511	618543	820812	868289	819950	1914550	5183440	4962900	1630750	190538	19192.8
Q13491-4	GPM6B_HUMAN	GPM6B															15259.3	24410.1								12605.4	26180.3	45924.9	44064.2	46911.5	76873.3	45972.5	165475	166511	256757	642686	514452	544022	474071	433422	594213	800658	768768	789003	280128	85622.1
G5E994	G5E994_HUMAN	GPR107												14034			160541	75996.3	127125	90881.6	83547.8	128846	113650	93411.7	206827	175197	151464	548205	542756	480180	380126	467633	1232460	1678430	1468760	1819230	2607780	2737760	686401	306151	78922
Q9NPR9	GP108_HUMAN	GPR108			11758.7																	38914.2					51902.6	140960	125264	210112	176180	117211	554964	632001	623365	739276	366938	57275.4
O60478	G137B_HUMAN	GPR137B																	31520.4	15204.9	39253.9		19026.7		82938.8	77958.6	178309	275561	163377	84250.5	86535.2	48699.9	247377	419831	377982	431639	558867	521802	441040	426274	97237.6
Q7Z3F1	GP155_HUMAN	GPR155		14852.8		47982			24988.7	22520.3	18602.5	38473.9	29978.2	80516.5	69904.1	138199	164064	202611	241693	284162	352339	380359	305869	131151	303199	195192	215906	418890	433789	386490	263614	121412	234485	130425	37352.1											3528.07
Q8N6U8;Q8N6U8-3;Q8N6U8-4;Q8N6U8-5;Q8N6U8-6	GP161-3_HUMAN;GP161-5_HUMAN;GP161-6_HUMAN;GP161_HUMAN	GPR161	31514.8	79055.6									17170.3	77028.3	111376	176849	73509.7	128032	104472	98328.4	125557	130907	109734	52283.5	105077	105117	123968	149434	121783	68183.3	61733.7	56496.9	158382	131532	73710.6	64656.5
Q86V85	GP180_HUMAN	GPR180																																				16091.6	12775.7	24268.4	39263.4	79137.8
Q9NS67	GPR27_HUMAN	GPR27																	11478.1		12506						14396.6	29411.4	30220	12378.6					29583.7	81048.7	160054	138472	147033	113517	66371
B7ZAQ6;B7ZAQ6-2;B7ZAQ6-3;P0CG08	GPHRA-2_HUMAN;GPHRA-3_HUMAN;GPHRA_HUMAN;GPHRB_HUMAN	GPR89A;GPR89B																								39557.8	81934.9
Q8NFJ5	RAI3_HUMAN	GPRC5A	75544.8								179959		249314	176263	152737		250255	422997	820133	566019	693475	582510	552229	378147	530728	656038	693905	1073960	1211060	1449610	1138470	949286	3619410	2582780	1759780	1031450	768318	765420	739303	686882	977682	1099270	447659
Q9NZH0	GPC5B_HUMAN	GPRC5B	418207	61599.2						47157.4				171811	92585.3	127124	139038	164207	184106	209891	91246.7	1896690	54500	45580.2	202827	243367	338593	795387	587685	900161	982945	804037	2350590	2230420	1435210	1254880	1959080	2503080	3193400	5344380	5206930	1563340	609847
Q9NQ84;Q9NQ84-2	GPC5C-2_HUMAN;GPC5C_HUMAN	GPRC5C																8442.3	30642.7									43079.1		62262.8	58961.6	53486.5	245858	278147	222687	258751	451201	613254	435350	652711	309434	179100	24779.2
Q13227	GPS2_HUMAN	GPS2		112653										219334							1000640		1807510		993169	501871	384165	720644		551712								39695.3
P62993	GRB2_HUMAN	GRB2																										33676.8	34236.4							17447.4					43615	49769.4	60171.2	99746.6	133228	158918	207339	276430	456558
Q9UBQ7	GRHPR_HUMAN	GRHPR																																		27923	103458	121190	142604	103920	38211.5
Q9ULK0	GRID1_HUMAN	GRID1	26028.8	10305.6						14273.4	26079.6	39195.4	49366.1	130154	163069	411521	680646	466748	129465	212890	25765.2		296746							616469								717706
Q4V328	GRAP1_HUMAN	GRIPAP1						10973.9												38601.3	92543.9
P43250;P43250-2;P43250-3	GRK6-2_HUMAN;GRK6_HUMAN	GRK6														15423.2	50366.4		41520.1		39685.7		32390.8	35231.8	69872.8	67805.1	142173	195780	194380	165184	103572	68717	227362	198576	114357	124262	145502	105109	124549
P28799	GRN_HUMAN	GRN					18318.9	76117.3					122158	192122	265522	248268	307756	769806	892018	699253	797851	1492240	1380290	274113	272303	279828	954495	3051150	1620680	398149	223789	32760.6	268541	331883	202454	405607	225369	48424.8	154661	89794.6			35253.7
Q9HAV7	GRPE1_HUMAN	GRPEL1															173755																											98975.9	78112.3	91934.8	132308	153561	223963
Q12849;Q12849-5	GRSF1-5_HUMAN;GRSF1_HUMAN	GRSF1																															27242	37874.7	46141.7	87575.3	123268	195822	335972	521841	667219	632075	418109	229431	55754
Q96QA5	GSDMA_HUMAN	GSDMA								94602.8	65952.1	225628					57465.8					3811.99
P49840	GSK3A_HUMAN	GSK3A															29346.4																			8531.3	56775.2	49676.8	114710	173435	181784	38942.4
P49840;P49841;P49841-2	GSK3A_HUMAN;GSK3B-2_HUMAN;GSK3B_HUMAN	GSK3A;GSK3B															108916																			26020.5	52069.9	73190.8	137276	130298	153830	92795.3
P49841;P49841-2	GSK3B-2_HUMAN;GSK3B_HUMAN	GSK3B															77182.2		2899.05						7352.76			8927.52	14771.5				5030.43	15593.1		8142.4	12925.5	35928.6	12377.6	67345.1	121110	136039	90943.7	30099.5
P06396;P06396-2;P06396-3;P06396-4	GELS-2_HUMAN;GELS-3_HUMAN;GELS_HUMAN	GSN	68040.3	69892.3	31913	31159.8	32781	41321.3		55910.7	27885.7	108204	51896.1	46766.5	73752.4	89218.3	113594	89932.4	108921	99716.5	99231.6	102898	41205.7			57134.7	82944.5	174526	230848	320932	346225	245772	653253	289985	99459.5	155604	162428	232895	237126	111270	117027	178810	40594.2	154047	145928	106530	96667	33555.1	64508
P15170;P15170-2;P15170-3	ERF3A-3_HUMAN;ERF3A_HUMAN	GSPT1															759181	22162.3																89211.1	74828.9	156204	112203			206587
P00390;P00390-2;P00390-3	GSHR-2_HUMAN;GSHR_HUMAN	GSR																								24203.6	31075.5	121536	211419	251214	171896	22360.6	124008	99889.7
P48637	GSHB_HUMAN	GSS										26550.7					124700																				193794	412112
Q9Y2Q3	GSTK1_HUMAN	GSTK1																																															79524.5
P21266;P28161;P28161-2;P46439	GSTM2_HUMAN;GSTM3_HUMAN;GSTM5_HUMAN	GSTM2;GSTM3;GSTM5															252799
P78417	GSTO1_HUMAN	GSTO1																																					47967.8	153861	338964	320423	267110	429695	229778
P09211	GSTP1_HUMAN	GSTP1																																								29358	70685.8	220850	241875	181901	205935	334145	434283
P78347;P78347-2;P78347-3;P78347-4	GTF2I-2_HUMAN;GTF2I-3_HUMAN;GTF2I_HUMAN	GTF2I		29099.7			16357	20515.2			30753.4	35698.1	48665.9	44819	52655.1	104055	95345	158983	220791	218455	174759	316739	197634	98052.7	121349	84070.7	138019	200700	111526	41122.3	41027.5	20457.7	174933	178654	83742.8	43781.6	31832.7	37084.2	35073.6		79603.9	81232.1	136538	107949	102070
Q92664;Q92664-2	TF3A_HUMAN	GTF3A
Q96NT3;Q96NT3-2;Q96NT3-3	GUCD1-2_HUMAN;GUCD1_HUMAN	GUCD1																										7763.43					29672	23866.4	18981.1	25334.7	25978.4		59008.5	69191.3	103179	110529	70959.7	82013.7	30294.1
Q16774;Q16774-2	KGUA-2_HUMAN;KGUA_HUMAN	GUK1
Q9UBP9	GULP1_HUMAN	GULP1	63635.7	122885	71097.9	35153.7	62624.1	80585.3	46253.7	46185.3	47405.9	65709	98616.4	93653.9	70676	67148.4			87547.5	68365.9				33795.6	34037.8			87730.8	69147.4	89370.4	98352.4	68680.3	249706	220371	115467	76936.7	43164.6
P08236	BGLR_HUMAN	GUSB	56082.8	123041	90597.4	97374.7	209392	291873	205092	348175	1101010	2538770	1025100	458422	670501	2207990	4706390	2436870	669329	352355	235408	332802	356492	403208	2301980	2869460	675956
Q4G148;Q4G148-2	GXLT1-2_HUMAN;GXLT1_HUMAN	GXYLT1	8918.47					26741			25100.8	58231.3	130558	147790	39651.9	93215.2	106224	312804	825556	1064380	368826		14483.1	2831.94	23263.4	25551.4	45198.8	87837.5	85412.1	77216.6	62247.8	27310.3	199670	244932	168010	260973	354772	426629	517572	423180	556152	500873	227818	94808.6			594137
P07305;P07305-2	H10_HUMAN	H1-0															1506740																															55674.9	80357.2
Q92522	H1X_HUMAN	H1-10	2262.57	6336.38							24284.7			3946.08	13334.4			9588.15				15386.5	15649.6			9374.28			12449.4	48462.1	71810.6		25646.3	13359.8		13868.4		26755.5	17072.9	35653.5	46218.5	64733.1	76854.6	88418.7	81802.2	19431	18778.5		8223.82
P10412	H14_HUMAN	H1-4	190943	283932	88722.6	86745.9	140858	144245	83030.4	48767.5	101692	128818	152752	269908	256002	353170	8374130	384205	433052	413213	360463	499051	277718	137250	291620	179154	295442	434337	329930	267201	206279	128081	420561	426393	292911	365426	445528	501935	630053	667424	780988	976704	567871	364294	179754	93875.2	130843	124217	176794
P16401	H15_HUMAN	H1-5												7464.72			441196					2060190																											42540.2
Q8IZA3	H18_HUMAN	H1-8		269878			112305	120303					153265							985144	975564				41292.6		13481.2				7725.67															32284	35404.5	24527.1
P04908;P0C0S8;P16104;P20671;Q16777;Q6FI13;Q7L7L0;Q93077;Q96KK5;Q96QV6;Q99878;Q9BTM1;Q9BTM1-2	H2A1A_HUMAN;H2A1B_HUMAN;H2A1C_HUMAN;H2A1D_HUMAN;H2A1H_HUMAN;H2A1J_HUMAN;H2A1_HUMAN;H2A2A_HUMAN;H2A2C_HUMAN;H2A3_HUMAN;H2AJ-2_HUMAN;H2AJ_HUMAN;H2AX_HUMAN	H2AC1;H2AC12;H2AC14;H2AC17;H2AC19;H2AC20;H2AC6;H2AC7;H2AC8;H2AJ;H2AW;H2AX	263565	368249	299361	221745	472890	693766	160966	144075	168414	305684	468661	771885	552528	633295	10148300	642884	676559	591142	575502		349084	197663	471865	272835	525913	548586	440213	245995	166375	133952	239677	411177	141531	247039	362140	305264	522472	409347	679254	699413	525434	546276	489677	405165	668540	1073930	1227950
P04908;P0C0S8;P16104;P20671;Q16777;Q6FI13;Q71UI9-3;Q71UI9-4;Q7L7L0;Q93077;Q96KK5;Q96QV6;Q99878;Q9BTM1;Q9BTM1-2	H2A1A_HUMAN;H2A1B_HUMAN;H2A1C_HUMAN;H2A1D_HUMAN;H2A1H_HUMAN;H2A1J_HUMAN;H2A1_HUMAN;H2A2A_HUMAN;H2A2C_HUMAN;H2A3_HUMAN;H2AJ-2_HUMAN;H2AJ_HUMAN;H2AV-3_HUMAN;H2AV-4_HUMAN;H2AX_HUMAN	H2AC1;H2AC12;H2AC14;H2AC17;H2AC19;H2AC20;H2AC6;H2AC7;H2AC8;H2AJ;H2AW;H2AX;H2AZ2	11906.4	45214.6	25473.3	27264.2	68009.2	128718	40374.3	27144.9		21245.5	97042.7	73290.9	71671.5	90359.4	4146500	91554.3	116952	107937	71851.8	13121.9	63812.4		52948.9	58068.4	43843.8	63006.4	37499.7	38953.5	35450.7		61921.4	42731	37789.9	52059.4	36581.2	52743	71545.7	84670.4	103841	86177.4	69121.2	81085.3	73890.4	71502.4	76388.9	151153	267351
Q71UI9-3;Q71UI9-4	H2AV-3_HUMAN;H2AV-4_HUMAN	H2AZ2															476564																														10599.7
O60814;P58876;P62807;Q5QNW6;Q5QNW6-2;Q8N257;Q93079;Q99877;Q99879;Q99880	H2B1C_HUMAN;H2B1D_HUMAN;H2B1H_HUMAN;H2B1K_HUMAN;H2B1L_HUMAN;H2B1M_HUMAN;H2B1N_HUMAN;H2B2F-2_HUMAN;H2B2F_HUMAN;H2B3B_HUMAN	H2BC10;H2BC12;H2BC13;H2BC14;H2BC15;H2BC18;H2BC5;H2BC9;H2BU1	391179	638582	442126	415010	688221	534116	370515	371115	365996	315443	681789	931886	771437	934943	137648000	1214130	1226240	916044	885270	839212	824359	325533	720217	694740	745313	819472	614499	408137	302249	154147	432853	434483	458189	336799	436638	582160	603244	591563	628011	810826	658081	603027	639345	480847	929759	1126720	1528540
O60814;P58876;P62807;Q5QNW6;Q5QNW6-2;Q93079;Q99877;Q99879;Q99880	H2B1C_HUMAN;H2B1D_HUMAN;H2B1H_HUMAN;H2B1K_HUMAN;H2B1L_HUMAN;H2B1M_HUMAN;H2B1N_HUMAN;H2B2F-2_HUMAN;H2B2F_HUMAN	H2BC10;H2BC12;H2BC13;H2BC14;H2BC15;H2BC18;H2BC5;H2BC9	223976	289080	224420	194092	309714	428994	273970	105188	130861	187152	252411	451148	439139	498684	48356900	427598	350701	459361	207325	392263	307965	176382	321057	234354	273009	314907	231369	219692	143022	90552	221985	198219	97711.8	122883	175776	241395	270759	265014	279558	249327	229756	260351	307810	383077	488068	368437	696812
Q8N257	H2B3B_HUMAN	H2BU1		113178		4124.79	53168.2	111160					74396.4	79206.1	96752.6	95150.4	5546110	84360.9	82309	112591					66008.2		46733															38843.3	27128.6	55915.3		32528.4	69856.5	54452.8	48243.1
P68431;Q16695;Q5TEC6;Q71DI3	H31T_HUMAN;H31_HUMAN;H32_HUMAN;H37_HUMAN	H3-4;H3-7;H3C12;H3C13	135968	169002	74410.5	79947.3	261953	215469						178638	313766	316618	38725900	307641	528141	199315	288178		235368	208303	287683	284499	162073	148925	64111.3																				49389.3
P68431;Q16695;Q71DI3	H31T_HUMAN;H31_HUMAN;H32_HUMAN	H3-4;H3C12;H3C13	63379	141514	85007.7	68269.7	117336	130803	68133.3	40825.8	50576.5	87731.8	92643.6	187916	132785	164653	12578300	196483	223630	210585	133789	159702	172847	75377.8	78199.4	34740.5	116686	99956.9	71338.4		42197.5
P62805	H4_HUMAN	H4-16	502979	804577	530846	536252	948342	1043210	556746	463062	518642	988730	1064430	1044070	1141680	1483880	74112700	1292750	1293430	1079500	688468	388481	725517	369345	698418	618362	678427	673234	373309	208304	126628	43075.6	281615	196449	129585	78338.6	99295.3	124565	182214	92139	169467	162825	83321.5	112233	147333	121875	175148	265626	476404
Q9P035	HACD3_HUMAN	HACD3															167787	12196	39341.7	17375.5	13781.4	24317			43500.5	22037.3	50514.1	77142.3	53761.7	52562.3	47097.7	17994.5	111247	123017	86565.6	126658	166267	190119	168912	162961	199059	129180	54736.8
Q9UJ83;Q9UJ83-2;Q9UJ83-3	HACL1-2_HUMAN;HACL1-3_HUMAN;HACL1_HUMAN	HACL1																							9619.09		85399.6	238587	47454.8
Q16836;Q16836-2;Q16836-3	HCDH-2_HUMAN;HCDH-3_HUMAN;HCDH_HUMAN	HADH															268186									31137.1	14960.6	50580.6	49392.5		92608.3	71810.9	180380	262766	208866	205907	132735	119503	128905	106678	113385				29091.8	62688.4		48520.9	55329.1
P40939	ECHA_HUMAN	HADHA													24944.4	49391.9	333667	70729.6	101702	171157	242955	340674	556439	545089	915524	73467.3	25618.3	116778	125464	6927.91	49232.3		81590.9	184012		47118.8	120223	15607.9
P55084	ECHB_HUMAN	HADHB					17336.7						37420	56903.6	57023.7	84238.9	728491	151652	206361	258463	418241	529802	908188	936427	1324740	200111	126165	325479	342746	43220.1									9629.08
Q16775;Q16775-2	GLO2-2_HUMAN;GLO2_HUMAN	HAGH															443254																														14783.6	46494.4	30470
P42357;P42357-2	HUTH_HUMAN	HAL								290218	662600	7417930			48621.5								119754				28750.3	372830	562026					68238.7
P12081;P12081-4	HARS1_HUMAN	HARS1	28255400	42478600		22274400			8621.11		248933000					960453	335912	470638	1209200		847361		117087		66684.9		26647.6	40800.7	25597.1	56756.4	33732.4	23913.5	132357	172505	126372	108791	73553.5	74230.1	76801.1	62502.6	102901	120454	118535	127089	71608.6	50750.3	50206.2	58393.3	38700.5
Q92839	HYAS1_HUMAN	HAS1	123093	700502				121820		36767.4			165837	459390	697235			4460270			3494430			194625			108370		87536.5	35989.6	24345.5		46448.3	88946.5	47224.3	133403	219084	245804	245072	246359	283011	319143	193243	122828
O00165;O00165-2;O00165-3;O00165-5	HAX1-2_HUMAN;HAX1-5_HUMAN;HAX1_HUMAN	HAX1																																										39518		44838.7
P02008;P69905	HBAZ_HUMAN;HBA_HUMAN	HBA2;HBZ	14538.8	17744											73123.5	87874.4	79414.7		17518.1	16607.9							17111.6	32605.3		163950	27743.4						22905.5		56092.8	77744.6	84317.1	86015.2	60885.3	62166.6		31034.9	25128		90382.3
P69905	HBA_HUMAN	HBA2	13651		185961		7117.13	11495.8	8917.8	2926.86				28498.4	74283.8	69433.8	77136.6	23770.7	10335.8									28574	42375.8	65741.3	20857.7		12282.3	20536.5			6288.56	18218.4	72855.9	70610.4	60431.2	98725.6	59507.9	66894	45107.2	44398.7	58956.6	96912.7	195965
P68871	HBB_HUMAN	HBB	122168	229047	151552	50362.6	174482	103624	61446.6	88367.3	119577	155903	262532	457451	760454	1162120	708131	546512	494985	416792	450172	307589	308444	122998	291229	165571	274497	358662	211841	213636	130316	65690	236450	226742	130103	211509	267805	248410	402546	249587	366632	219099	216309	201261	167041	84971.3	124214	121014	178486
P53701	CCHL_HUMAN	HCCS																											10473.1								15160.1		7287.06		56816.3	60401.8	52544.9	53110.1	51660.3	14998.4	10626.4
Q13547;Q92769;Q92769-3	HDAC1_HUMAN;HDAC2_HUMAN	HDAC1;HDAC2	78500.5	139690		55883.2	97397.1	110559	100064	94230.2	87931.9	70289	78050.9	120386	95180.1	121524	249591		121430	112521	69915.4					14188.9											29365.7	45369.8	72896.2	88614.4	152484	169771	49858.6
Q9BSH5	HDHD3_HUMAN	HDHD3																																															6166.36
Q9BXW7;Q9BXW7-2	HDHD5_HUMAN	HDHD5																															1568.72			23373.8	34295.8					27901.4	52474.8	73116	57400.6	28205.3	19142.1
Q9NRV9	HEBP1_HUMAN	HEBP1																																													17847.5	30632.6	85874.3
Q9Y4D8-5	HECD4-5_HUMAN	HECTD4	101153	104361	48306.8	1697.07						4122.65
Q9Y4D8;Q9Y4D8-4	HECD4-4_HUMAN;HECD4_HUMAN	HECTD4	58331.6	67738.5	11225
Q9Y4D8;Q9Y4D8-4;Q9Y4D8-5	HECD4-4_HUMAN;HECD4-5_HUMAN;HECD4_HUMAN	HECTD4
Q9ULI3	HEG1_HUMAN	HEG1	87445.4	107662	60107.8	57331.2	91845.3	63292.3	107199	139479	166299	216205	316726	686247	982830	1289460	484349	306301	326170	436338	467476		153559			5030.76	31922.8	50617.4	29561.3
Q6MZM0	HPHL1_HUMAN	HEPHL1															2145440																			20660.8
O95714	HERC2_HUMAN	HERC2	398676	370066	185866	108612	170201	133198	119777	92257.5	108323	96784.8	81878.7	51421.3	45294.6	13961							277658	382594		323018		1236410			770382	584937					3821700							1099200			384455		260568
Q5GLZ8;Q5GLZ8-2;Q5GLZ8-3;Q5GLZ8-6	HERC4-2_HUMAN;HERC4-3_HUMAN;HERC4_HUMAN	HERC4															597903
H3BTD4	H3BTD4_HUMAN	HEXA						41680.1			120743	405144	539672	206451	180662	260267	584390	2962080	13764400	7095870	1529910	526913	352065	293843	437744	632190	939780	1653410	2453700	3359960	6458890	8187340	34491800	25696700	11979400	4391890	1247020	2023150	6378570	3402750	31232.2			87480.2	412155	563128	312204	76159
P06865	HEXA_HUMAN	HEXA	12064.9	28148.6	6997.89	10272.8		34650.6		25048.8	108162	307020	426873	164394	88794.9	229388	542714	2479360	10794900	6573270	1551910	350030	262985	158289	382900	389908	697584	1474970	2068720	2310890	5240300	6009740	20828600	24117200	9218790	3710820	1101730	1679600	4169100	2558480	46530.4	43059.2	23769.4	127571	374805	524564	253779	56343.8	3781
P07686	HEXB_HUMAN	HEXB	289925	507445	316304	259930	492214	714200	470060	429119	917630	2176420	4286570	2294480	1216370	3322920	5173840	15929000	42322100	13581300	2996400	1383100	709261	529099	911231	880852	1272650	2690480	3440950	4463730	8199710	10831700	41971200	35293900	14838800	6605120	1036400	190023	244101	1599380	22901.4			211326	880219	1227370	625219
Q04756	HGFA_HUMAN	HGFAC	132106	105633	69413	72529.5	107412	132701	77288.1	108834	127539	210896	312144	550897	721547	1736800	2054830	2002460	1612030	1555340	1580490	1366620	764611	309018	655008	420801	727685	1027410	1131560	799322	652183	344955	1175080	1492510	1102370	1144340	1362690	1435090	1344830	1333350	2364040	3303340	3556780	4310790	2408550	631626	226007	98408.8	49505.8
O14964	HGS_HUMAN	HGS	167870	378318	208218	165866	266414	303452	398782	260144	363021	524887	689810	1006530	1268740	1971610	2322400	3895790	7378960	16910500	30896700	31832700	20493900	7280220	4257440	1338470	872079	1274090	1742380	2078470	1429390	287518	264277	128709	62296.8	40233	136473	129385	192474	452660	696305	904735	710010	551525	127221		44686.6
Q68CP4;Q68CP4-2	HGNAT_HUMAN	HGSNAT												24812.1	41158.6	91098.6	140363	158786	277057	210410	209951	311084	301791	220761	457710	593635	1321880	4580120	6062600	2281410	136396
Q96QV1	HHIP_HUMAN	HHIP																	23652.5									14175.7			15764.5		46996.8	38433.3	28627	26276.5
P31937	3HIDH_HUMAN	HIBADH													7211.43	17591.6		34086.3															26423.6	195447	289156	453399	211240
Q6NVY1	HIBCH_HUMAN	HIBCH																																										86571.4	144830	283472	168424	49043
A8MVS5	HIDE1_HUMAN	HIDE1															5079.19																	28943.5		4249.02	16589.1	27399.3	28510	29418.1	122550	132851	98789.8	61353.3
P49773	HINT1_HUMAN	HINT1															155295											7317.1																	79973.9	39521.4
Q9BX68	HINT2_HUMAN	HINT2																																		28813.2	110638		37826.2		8301.05
Q9NQE9	HINT3_HUMAN	HINT3																	42418.1						37449.2		49435.2	75013.3		19153.5	34175.6		44336.2	91582		42972.3	84871.2	61267.3	85794.5		177924	253246	285520	388342	490946	559438	915482	1214970	1345720
O00291;O00291-4	HIP1-4_HUMAN;HIP1_HUMAN	HIP1								181508	587551	358487	46394.6	29793.5	68719.6	82842.7	141199	238131	438910	541456	247592	519522	303381	60323.5	30265.4													187094								146427		106815	124630
O75146	HIP1R_HUMAN	HIP1R	145946	205111	206770	369161	696405	724143	1496410	1774350	1295710	1133880	983887	240351	47571		54689.7	36679.7	50251.8	60229.2	48632.1	59771.1	34193.5
Q86Z02;Q86Z02-2;Q86Z02-3;Q86Z02-4	HIPK1-2_HUMAN;HIPK1-4_HUMAN;HIPK1_HUMAN	HIPK1				112188		139251			148279	88621.3	39892.8
P19367;P19367-2;P19367-3;P19367-4	HXK1-2_HUMAN;HXK1-3_HUMAN;HXK1-4_HUMAN;HXK1_HUMAN	HK1															758894																		45279.1	65990.1	44685.5
P52790	HXK3_HUMAN	HK3																				32446.3	48250.3	26648.2	36591.1	17753.7		63715.4		67154.7	60707	32270.5	102797	112768	148578	183485	307624	431303	1216280	1472930	431217	92231.4	8706.75
A0A0G2JPD3;A0A140T8W8;A0A140T8Y4;A0A140T941;A0A140T975;A0A140T9Z6;A0A1W2PPF8;A0A1W2PQS8;A0A1W2PR61;A0A1W2PS39;B0UXQ0;Q5RJ27;Q5SPM2;Q9GJ45	A0A0G2JPD3_HUMAN;A0A140T8W8_HUMAN;A0A140T8Y4_HUMAN;A0A140T941_HUMAN;A0A140T975_HUMAN;A0A140T9Z6_HUMAN;A0A1W2PPF8_HUMAN;A0A1W2PQS8_HUMAN;A0A1W2PR61_HUMAN;A0A1W2PS39_HUMAN;B0UXQ0_HUMAN;Q5RJ27_HUMAN;Q5SPM2_HUMAN;Q9GJ45_HUMAN	HLA-A	82796.1	151160	133357	77321.6	50239.2	64488.9		43041.9	23782.8			56279.6	14979.6	53807.4	30682.9	54060.2	45449.9	74892.7	48226.7		24180.2	40996.9		75767		148346	111234	183506	143168	91638.8	313707	233840	292289	440545	239442	502106	674276	640913	245307	73132.8	54661	79979.5	45976.8
P04439;P04439-2	HLAA-2_HUMAN;HLAA_HUMAN	HLA-A		53179.2	9888.77				108591			13355.3	8354.43					22561.1	7657.55				29651.2		25110.9	42008.3	21400.1	91493.9	27812.2	39133.6	36868	35160		131357	180539	94413.3	91367.6		164752	419663	127918		21598.9	18341.7	12915.5	18538
P01889	HLAB_HUMAN	HLA-B	693068	854849	483179	387227	468975	617408	334748	462939	395785	441422	598589	391143	532259	506492	484848	543996	591706	761543	819747	914483	942940	360376	839941	951135	1148910	2347670	3039070	3038330	2606860	1753200	5362620	4675150	5281840	7784260	9223400	14228100	31030500	24724100	7012500	1681970	1589730	1310660	687904	301425	207918	225266	234154
P01889;P10321	HLAB_HUMAN;HLAC_HUMAN	HLA-B;HLA-C	903914	1078990	658955	481904	586509	654055	481256	445717	376877	439538	528566	582775	692183	976311	499486	771940	733603	705526	706940	623285	651668	226960	869443	433540	889860	1450280	1213810	798286	691709	613773	1391630	3229310	2592250	2594880	5363150	7668850	17187200	16074000	4311350	1552260	1054570	834436	457736	230323	186718	182664	221701
P01889;P04439;P04439-2;P10321	HLAA-2_HUMAN;HLAA_HUMAN;HLAB_HUMAN;HLAC_HUMAN	HLA-A;HLA-B;HLA-C	72369	152306	30090.3	32239.3	39385.2	48574.1		22663.1	16453.2	23563.1	64530.9	101265	54013.4	48362.8	39004.5	57834.7	61319.5	63055.6	107826	62991.2	107018	16276.7	102968	123364	179825	269008	388962	295054	281560	130632	500935	580871	671429	890810	1381240	2140650	4504730	3586080	995514	218991	158390	140584	36716.6
P10321	HLAC_HUMAN	HLA-C	424166	792075	403120	332476	395059	570230	463404	337847	244047	284379	282460	354896	331376	455446	522926	544021	564933	443317	455390	609805	406294	274891	365652	357742	466259	567420	656028	518787	481465	364228	637350	947536	935473	1130270	1591680	2630190	2766270	3845470	1261860	396221	378900	312000	240695	129050	119053	113724	128693
A0A140T912;A0A140T930;A0A140T937;A0A1W2PP77;A0A1W2PRZ0;O78179	A0A140T912_HUMAN;A0A140T930_HUMAN;A0A140T937_HUMAN;A0A1W2PP77_HUMAN;A0A1W2PRZ0_HUMAN;O78179_HUMAN	HLA-C	60175.6		39085.2	65961.5	28888.3	47504.8							43820.5	60132.4	76670.8	82975.9	92594.3	63685.9	84189	82547.1	91687.1	20788.2	92042.3	94714.3	121531	150226	199087	78162.3	164627	101597	323919	398371	374146	483025	658470	1546340	2134990	2477720	609584	155749	109450			33764.7		19825
P04439;P04439-2;P10321	HLAA-2_HUMAN;HLAA_HUMAN;HLAC_HUMAN	HLA-A;HLA-C	621747	896655	513702	235612	632194	406468	338983	201177	386794	360287	435332	580193	372445	620213	391122	590965	635573	617843	612523	232850	418527	240718	528336	310056	533959	815180	789155	507434	454358	262315	782030	1094320	965682	1059220	1930450	2866920	4774990	4051090	1705330	631055	469152	461566	344152	172709	190607	170117	173239
P28067	DMA_HUMAN	HLA-DMA
P28068	DMB_HUMAN	HLA-DMB																								85839.5										26739.4	50646.7	114365	354296	1803100	476381
P20036	DPA1_HUMAN	HLA-DPA1																											33870.1				26955.3						32109.1
P04440	DPB1_HUMAN	HLA-DPB1												18022.3				70514	91542.6	79089.4	72014.1		69722.1	66322.9	49583.8	73785.7	165326	201546	142661	154624	142304	38490.8	122433	128483	93404.5	125869	183177	306028	457415	305653	20450.3						37936.4	87472.9	130245
P13747	HLAE_HUMAN	HLA-E	512746	636456	410263	329111	461321	369563	293621	198062	269795	287779	316962	417052	423601	561149	466437	480421	519286	504687	559161	339333	429543	274979	132596	260847	402556	734232	690233	616610	525029	187299	645038	914252	1378440	1579710	3185870	4009290	5010490	4699500	1509590	664710	547076	497916	375165	115050	324641	164528	136519
P30511;P30511-3	HLAF-3_HUMAN;HLAF_HUMAN	HLA-F					92270.2									249615									181176				287766	261065		82116.9	306463	575665	27632.8	467605	674960	796567	1074050	1242080	599413			137003
A0A0D9SFW8	A0A0D9SFW8_HUMAN	HLA-F	88431.5	98540.6	96153.6	48123.3	105134	31135.8	77698.9		34433.5	34846.7	61013.1	68970.4	41750.9	105014	77151.7	52951.9	66193.5	83451.2	69332.2		74621.5	25181.7	69797.3	43196.2	35990.9	85666	121496	77827.3	63083.4	37953.6	151257	189624	199015	185070	228208	362243	539160	363002	203620	96406.8	54528.4	87019.1	46210.2	57855.1	44943.9	37667.3	32803
P17693;P17693-5	HLAG_HUMAN	HLA-G	1757200	2629550	1786190	1090060	1513210	1441860	1002600	1010580	1054610	1041310	1338660	1271720	1247870	1846860	1476040	1707470	1675560	1619730	1713310	1859330	1195670	654130	1401100	1223520	2044010	3675840	2997070	2324770	2168510	1288700	4629140	7705480	6166260	5995850	10298700	16825200	36999700	29751000	9876480	2205140	1979880	1689450	1254750	581044	365524	365242	368326
F8VWZ5	F8VWZ5_HUMAN	HLX																																											163949
Q8TCT9;Q8TCT9-5	HM13-5_HUMAN;HM13_HUMAN	HM13															148098								92483	59390.7	99774.9	183330	187822	208190	270180	364004	1447980	189335	106241	74898.2	91460.2	81016.3	46775.2	48231.6
P09429	HMGB1_HUMAN	HMGB1															287063																						20625.7		20018	40501.9	68402.1	97360.3	142391	116701	128566	161259	92474
P26583	HMGB2_HUMAN	HMGB2															93859.1																									18987.7		57651.5	62665.5	41992.7	58096.8	52493.1	82649.5
O15347	HMGB3_HUMAN	HMGB3															67654.8																														14191.5	36691.4	43601.8
Q01581	HMCS1_HUMAN	HMGCS1				6376.93											1510290																					51678.3	71098.1			14683.2
P05204;Q15651;Q15651-2	HMGN2_HUMAN;HMGN3-2_HUMAN;HMGN3_HUMAN	HMGN2;HMGN3															53527.8																									24826.2	42111.5	82903.6	73069.6		54634.7	29581.9	34634.7
P09601	HMOX1_HUMAN	HMOX1	1964490		4636130	3696650	5738690			3311840	5575820	3768170				4074840		7858130	7164500		6645270	7609030		3281620	7299020	8523410	6398200	5002210	7331780	4177070	7962470	2366020	2792240	7467340	2442550	6079500	4685350	4398600	7275600	5664660	6631310	5664600	6314770		9256340	4371590	4106920	8584200	8725950
P30519;P30519-2	HMOX2_HUMAN	HMOX2																													25882.3		24692	46260.3	38869.7	20544.9	44690.8	31166.2	25505.2	30756.2	60122.7	100148	78397	164869	96156.6	66053.6	42301.5	20038.2
P09651;P09651-2;P09651-3	ROA1-2_HUMAN;ROA1-3_HUMAN;ROA1_HUMAN	HNRNPA1															371865	15319.8																								37416.5	67978.2	207829	321653	291779	338604	438487	497437
P09651;P09651-2;P09651-3;P51991;P51991-2	ROA1-2_HUMAN;ROA1-3_HUMAN;ROA1_HUMAN;ROA3-2_HUMAN;ROA3_HUMAN	HNRNPA1;HNRNPA3																																											8986.14	9539.75	9768.71	14260.6	8093.26
P22626	ROA2_HUMAN	HNRNPA2B1	34329	31463.1													328065																29983.4						51683.5	62834.1	93366.8	127657	277178	525926	768734	702037	864793	1027140	939779
P09651;P09651-2;P09651-3;P22626	ROA1-2_HUMAN;ROA1-3_HUMAN;ROA1_HUMAN;ROA2_HUMAN	HNRNPA1;HNRNPA2B1																																											2574.25	2043.81	4569.43
P51991;P51991-2	ROA3-2_HUMAN;ROA3_HUMAN	HNRNPA3															128696	4986.46													44659.3												21059.4	81692.9	118081	87491.4	72303.4	48157.6	24009.1
Q99729-2;Q99729-3	ROAA-3_HUMAN;ROAA_HUMAN	HNRNPAB		3814.16													972902																			4605.27	26920.6	25738.7	79415	109158	267900	535371	596902	800205	651750	234858		97546	41982.2
P07910;P07910-2;P07910-4	HNRPC-4_HUMAN;HNRPC_HUMAN	HNRNPC													671.05		67920.4	84426	112456	74243.3	85214.4		218602	128852	129207									19740.6
Q14103;Q14103-3	HNRPD_HUMAN	HNRNPD		16076.9													1643970				33679.6						19506.4	37507.2	32797.8	16124.9			31155.2	107013	38232.7	42666.5	145001	182813	227875	385979	890199	1320690	1402010	1238840	730398	322454	147461	102620	79492.9
O14979;O14979-2;O14979-3	HNRDL-2_HUMAN;HNRDL-3_HUMAN;HNRDL_HUMAN	HNRNPDL															110431																			2256.27	3373.99	11224.6	14892.5	32715	43654	113183	141252	267678	298736	242500	220024	191834	91898.9
P31943;P52597	HNRH1_HUMAN;HNRPF_HUMAN	HNRNPF;HNRNPH1				5439.97										9990.72	437797																	19420.2	6867.1	22870.7	20636.1	25819	30121.9	60301.3	162792	255329	232667	182325	33133.3
P31943	HNRH1_HUMAN	HNRNPH1															315912	23438.9	29113	20076.2						3058.74		29141.3		13641.9						19211.6	24150	48151.9	68284.7	125327	236244	329575	329272	215466	38934.4
P31942;P31942-2;P31942-3	HNRH3-2_HUMAN;HNRH3_HUMAN	HNRNPH3															106171																									5232.29		16501	51283.8	28239.3	41494.8	22100.3
P61978-3	HNRPK-3_HUMAN	HNRNPK					156051	214142						4549.83	90744.4		500042	11700.5	18925	29888.3	796070						26702.1	34201.3	34513.2	46105.1	19310.5		59927.2	82559.3	46434.4	94664.3	168222	212292	443865	549268	810957	638978	353730	162273	79476.6	19101.7	8362.86
P52272;P52272-2	HNRPM_HUMAN	HNRNPM	9479.29								517304					48163.7	70139.4	22491.7								10309.8	13612.8	58693.9	55882.2	43067.8	58165.8	43876.3	257809	386148	296439	198859	149825	58543.8	52676.1	37337.9	45832.3	25857.3	29496.7				23806.9	25843.8
Q00839	HNRPU_HUMAN	HNRNPU	270379	416581	196911	166540	169269	178096	116572	113385	112046	136876	168027	190874	161811	193064	435920	171280	170666	145578	125423	122585	88799.8	33498.9	103585	73838.2	143621	285624	283470	238802	225884	89721.2	438295	496222	398047	264675	142563	72601.6	40274	22336.9	51610.3	61604.6	39767.3	34058.5	18119.6	44879.1
Q1KMD3	HNRL2_HUMAN	HNRNPUL2															75688.3												19686.2								38847.1
Q86VS8	HOOK3_HUMAN	HOOK3												12533.7	4921		80123	28131.3	24260.5		7370.19				3229.37
P00738;P00738-2	HPT_HUMAN	HP			256348											13273.3			14881.6	11374.8							15090.5	39051.9	51378.3	69290.2	76546.1	39305.7	61197.4	28095.9					54748.4		79465.6	94664.8	62159.8	85403.1	52188.9	28400.4
P37235	HPCL1_HUMAN	HPCAL1																										8563.37						19588.1						12488.9				29562.8				44511.6	69521.2
Q9UM19	HPCL4_HUMAN	HPCAL4
P00492	HPRT_HUMAN	HPRT1															216584																140360	163373	70640.3	108588	188721	235438	256720	295912	325791	456802	305065	235454
Q9Y251;Q9Y251-2	HPSE-2_HUMAN;HPSE_HUMAN	HPSE	39531.3	136960	68547.2	48870.5	66285.6	75480.8	39471	35590.6	43528.5	48065.8	117568	237171	420173	294525	179079	171517	420298	492934	202212	111401	62463.8	40763.7	94048.5	105396	160116	250462	270123	225179	238122	125599	345936	334775	356026	445463	588546	474705	220754	107316
P01112;P01112-2	RASH_HUMAN	HRAS	35675.8																						37770.3	18185.5	72436.1	24300.1	46454.6	111586	116265	71234.7	228598	306654	253261	449270	527139	909711	1027870	1203670	1327290	1081540	858601	629945	501626	347391	180242	189243	156391
Q86YZ3	HORN_HUMAN	HRNR	46543.9	542499	21975.8		202372			283457	739251	327545			85337.2	55474.6	324732	151103	2761830	19153.1	15958.9			91609.8	31366.3	185926	231241	206168	214055		5907.01		32702.5	445552	9648.96	226179	59952.7	88665.7			39975.8	79143.3	244158			160484		305262	193835
Q7LGA3;Q7LGA3-2	HS2ST-2_HUMAN;HS2ST_HUMAN	HS2ST1		141436		23886		58281.2	49221.6		48993.8			137863		159152	303883	178779	254884	132737	93060.9	280213	459492	236954	404671	852054	504616	577820	564236		151020	58614.7				42310
O60243	H6ST1_HUMAN	HS6ST1	152680	150088	134466	73915	96134.4	79352	103632	52055	58187.7	80665.5	88511.5	151280	84836.6	162596	199498	149555	196337	152547	147665	185356	115577	136403	288958	258271	201226	377550	317051	306484	287352	173552	503635	521338	397007	512626	389258	300792	265396	240037	224362	162936	136929	115984	36049.4
Q96MM7;Q96MM7-4	H6ST2_HUMAN	HS6ST2	286222	477994	288514	156069	263926	250078	200766	145757	161873	169722	201685	266167	218210	371355	303800	405440	486171	517181	484465	482670	447549	241320	689533	609767	721060	1073250	951669	964323	901701	474314	1776570	1680680	966752	666122	605359	207258	158122	111320	236424	285471	251072	306770	95401.8	9922.28		10193
Q99714	HCD2_HUMAN	HSD17B10															208831								18617.3	11102.2	69120.2	118094	95975.1	83533.2	66719.1	34841	218312	481398	269871	500598	1166030	1906370	2236250	672843	153074	169180	149989	189072	192196	109250	124473	176756	132863
Q53GQ0	DHB12_HUMAN	HSD17B12															182323											158714	153426	88664.1	51185.9		130386	189582	92029.7	199511	207711	266722	277656	274800	354276	244819	230205	324577	547552	142054	135950
Q53GQ0;Q53GQ0-2	DHB12-2_HUMAN;DHB12_HUMAN	HSD17B12															379570		49613.5							71119.7			126858				174074	226956		242018	258239	285287	256161	238815	268767	210674	225224	378457	266959	144571	117102
Q9BPX1	DHB14_HUMAN	HSD17B14															540796
P51659	DHB4_HUMAN	HSD17B4	29625.4			10821.3		20050.8				57706.9	28124.3	28814.5	44116.4	76615.7	773774	107922	108017	115801	132258	110361	77268.6	26328.1	108024	106694	196840	234595	344221	297425	175575	7813.91	31195.1	56862.2	59388.4	66126	99978.5	184960	318275	463681	727091	209903	15486.9	19516
Q6YN16;Q6YN16-2	HSDL2_HUMAN	HSDL2																											56694.4				117842	169477	272216	535814	551753	265404				134664	72410.4	92753.6
P07900;P07900-2	HS90A-2_HUMAN;HS90A_HUMAN	HSP90AA1	31050.4	47772.2	9935.67	12908.4	29929.2	26301.1	15322.9			26461.8	24478.6	41669.8	62385.2	103442	5299680	148083	201357	241168	266238	290681	319885	267346	780648	977393	1629080	2791350	2176250	315151	158091	72240.2	379449	353393	266869	293286	334260	243429	71463.4	71286	94368	72670.9	50455.6	53371.6	66839.5	36005.9	27438.2	8379.08	28064.5
Q14568	HS902_HUMAN	HSP90AA2P		41240	20675							23267.8		54790	33534.6	94156.3	3796290	182192	176786	206446	243983	291601	333746	251709	685847	1061660	2020660	3358310	2076090	348299	123889	55076.9	286327	355208	203177	229417	303074	229944	76093.8	39097.3			21967.1		58711	41522.3	43404.1	35678.8	52083.9
P07900;P07900-2;Q58FG0	HS905_HUMAN;HS90A-2_HUMAN;HS90A_HUMAN	HSP90AA1;HSP90AA5P															2069170		55381.2	28878			88743.8	148968	269870	364627	544699	1087010	1022820	122028	56849.7	33197.6	114267	93038.7	89376.9	121621	92771	59475.7
P08238	HS90B_HUMAN	HSP90AB1	173590	180929	99294.9	68683.2	115271	129016		74163.8	104028	132419	113039	206961	204057	370012	7433280	645752	789314	904562	1013700	1997660	1106810	742429	2346740	2284850	4048550	6913090	5570310	1064830	658482	374024	1607450	1810810	1279960	1486000	1911430	1424760	1116030	245977	276087	229915	170606	216361	308842	241603	274694	343537	185323
P08238;Q14568	HS902_HUMAN;HS90B_HUMAN	HSP90AA2P;HSP90AB1	4005500	143027									134979		29149.8	268429	1585170	431964	510081	669599	522747	633844	788745	599806	1501430	1988420	3335000	6510080	5311120	1124170	799706	418472	1277580	1301580	828789	970121	1255640	954475	634268		213708	213723		142259			266383	260957	199640
P08238;Q58FF6	H90B4_HUMAN;HS90B_HUMAN	HSP90AB1;HSP90AB4P	50036.7	76066.9	37684.3		53228.2	79516	18765.5	36742.9	70611.7	76319.7	75725.8	149561	150275	219819	2722730	350858	479705	529679	580949	736284	682149	644609	1539180	1859660	3216750	4913850	4400640	735102	455433	241073	926358	899307	777394	827426	946650	813670	492770	77999.5	184193	101458	62616.1	128996	168061	132639	102362	69344.2	74752.5
Q58FF6	H90B4_HUMAN	HSP90AB4P
P14625	ENPL_HUMAN	HSP90B1	62280.8	96458.3	48067	50399.2	28138.1	63192.6	50752.2	45733.7	70877.1	73948.5	94593.2	126018	162566	259084	1186600	705925	1786140	4251020	6836130	6144300	6218230	3206200	3712320	1164980	924515	1051400	1254220	1412320	1364280	605901	992949	336346	83851					34454
P14625;Q58FF3	ENPLL_HUMAN;ENPL_HUMAN	HSP90B1;HSP90B2P											44388		122490	134991	917729	298705	874557	1959600	3005890	3060950	3443790	1877620	1821710	551318	472688	552053	707660	762719	733554	304038	427486	110728
P48723	HSP13_HUMAN	HSPA13	235207	324422	195296	185039	215006	229357	166138	144203	180665	202975	280581	374930	329821	512017	629146	817942	1023310	1195450	1055090	393968	276753	148981	308646	234156	351337	538598	486156	435178	355973	176205	827881	1244350	1228200	1804840	3660780	5496780	7061390	5580520	4329590	6564310	8909590	5708870	896916	233880	178153	179001	296641
P0DMV8;P0DMV9	HS71A_HUMAN;HS71B_HUMAN	HSPA1A;HSPA1B	5098860	9698690	9165570	3094210	3670680	4007020	3776350	3690660	4166220	2960000	3325950	3522800	4744480	7260650	7749150	11207000	14052900	13728000	13068700	17629700	9958200	5412060	11366700	6174090	9816130	14289300	11242400	8065220	6144760	3398280	9944320	14307400	10143600	16477300	30080400	36780100	36505400	24114300	20119600	4294180	601644	501675	420695	229349	194146	204384	237215
P0DMV8;P0DMV9;P17066	HS71A_HUMAN;HS71B_HUMAN;HSP76_HUMAN	HSPA1A;HSPA1B;HSPA6	3434700	6331750	5269180	2249900	1015060	2409740	1869270	1280440	1360440	1117000	1558530	2382140	3074720	2856110	5211280	6975280	8920460	7431170	5805800	7278290	7134820	5072030	6786150	4842870	4992220	7930240	7926600	7045750	5747110	2780330	7592620	8340270	5883300	9495560	16922900	25111400	17851500	13383700	9860590	2110650	374006	317573	241068	87501.8	91288.4	75424.7	106782
P0DMV8;P0DMV9;P34931	HS71A_HUMAN;HS71B_HUMAN;HS71L_HUMAN	HSPA1A;HSPA1B;HSPA1L	291759	1360850	744847	276671	304169	534425	399782	385279	503068	295913	268648	432885	455916	713858	578162	846122	1094210	990686	1303590	1293100	1033580	270675	1296290	299639	858771	1402220	792300	991386	642416	290156	1418650	1463080	1054400	1749030	3228110	5185510	4401390	2557070	2105660	378073	66253.7	72242.9	53635.9	43358.8	20303.5	83394.1	34846.1
P0DMV8;P0DMV9;P17066;P34931	HS71A_HUMAN;HS71B_HUMAN;HS71L_HUMAN;HSP76_HUMAN	HSPA1A;HSPA1B;HSPA1L;HSPA6	387263	1023480	932399	278353	355718	358169	306504	376865	328562	292289	329269	411249	435245	565266	904306	894523	1610880	1287890	1159320	1501190	1130460	625686	1156760	756908	929598	1085460	1018650	998166	811062	331398	1343060	1400210	1193280	1661260	2348120	3275770	3494070	2082140	1820430	340183	44594.5	29543	18948.2				14187.4
P34931	HS71L_HUMAN	HSPA1L	55067.7	119136	48570.2				11768.9		24976	13175.4	5079.27	25617.2	6357.04	47231.4	46182.5	80716.9	83171	67340.3	40844		60171.4	16867.5	23905.1	24009.2	70334.3	88847.2	46009.4	17603.7		5636.48	34299	74949.3	19040.5	36160.9	164680	153641	189182	86657.5	80639.2	36425.8
P54652	HSP72_HUMAN	HSPA2	5793320	11359700	8215230	4148480	4661800	5519200	4650380	5901830	4734630	4669070	4060630	5280640	4998820	7439550	18928800	13581200	15115000	14730400	12688100	13069500	12521900	7656570	16018700	7599250	11976800	16077700	12885900	12446900	7727340	4818680	12923700	13545700	11821500	20714900	31953200	43067300	37835100	27109000	28254100	9326790	966001	899519	513831	376577	354416	405830	526385
P34932	HSP74_HUMAN	HSPA4															339726												8313.07	12885.1	18587.1	10438.1	384210	1031930	41615.6		89327.9	11408.3	18053.8	51223.2	45853.5	14869.7
O95757	HS74L_HUMAN	HSPA4L																															77096.8	77650	16327
O95757;Q92598;Q92598-2;Q92598-3	HS105-2_HUMAN;HS105-3_HUMAN;HS105_HUMAN;HS74L_HUMAN	HSPA4L;HSPH1																														17777.4	111964	78141.5
P11021	BIP_HUMAN	HSPA5	51175.3	101947	67934.5	39800.1	85398.3	190642	74648.1	67707.2	111805	166220	135538	204044	234292	368153	2128220	482542	529099	538911	555391	507005	429034	225840	492168	448506	769031	1081320	974117	737071	566646	273509	902080	1082410	973106	1823960	3921370	4296730	2623540	2627610	2426030	725416	250995	110243	42794.3	52534.3	62334.9	48636.6	81090.1
P17066	HSP76_HUMAN	HSPA6	2193900	5977630	4934390	2351070	2017450	2638490	2055720	2302420	1927380	1850110	1917280	2837020	2782120	4386180		6150390	8903670	6616840	7514730	6622680	6613890		5416320	5269290	5710110	8770430	8355520	6766100	5381940		6802440	8073380	6748570	11330200	16163600	25477200	19412300	13855200	12343100	3280170	624845	448920			200630	143543	287816
P11142	HSP7C_HUMAN	HSPA8	1088140	2145290	1236950	668155	1129810	1329480	1212110	1355730	1475780	1138180	1173400	1259370	1157060	1793010	6675330	2934540	3704860	3645850	3623560	3958900	2931460	2066310	3393180	1705640	2753540	4118060	3767540	2699680	1703220	982708	2362760	3467280	3147160	3390800	7577880	10346700	8230450	6262850	7532860	4147780	510990	263120	206906	115403	60696.4	52469.6	49967.6
E9PK54	E9PK54_HUMAN	HSPA8	707973	1621170	1021570	684251	641502	1067280	908917	966958	622213	682632	581801	957513	833661	1213540	3509140	2043670	2653890	2361840	2403350	2898480	2391740	1724880	2414600	1566230	1610240	2860830	2213520	2141670	1526010	664903	1808970	2246650	1912980	2877840	4563560	6380920	3966940	4238330	4539610	2385360	241425	97199.5	66228.9	42620.7		5854
P0DMV8;P0DMV9;P11142	HS71A_HUMAN;HS71B_HUMAN;HSP7C_HUMAN	HSPA1A;HSPA1B;HSPA8	112110	43230.9	140055	36802.5	36626.2	39009.6	45835	75453.4	33665.2	46953.4	29934.3	14069.4	86407	55414.8	177595	108383	163766	247121	187027	159555	266350	23426.5	129893	58410.2	130774	267181	285416	156044	149124	50042	215227	216814	154973	223444	474674	984434	560186	351657	237413	26643.8
P38646	GRP75_HUMAN	HSPA9	27008	68863.9	89020.9	57102.9	76640.3	89884.9	78514.7	58970	115857	112418	148938	162758	178416	233468	917429	338936	356322	413192	475894	599209	672829	325768	745494	767042	907581	1189560	992463	973237	970836	742191	1345860	825718	550207	701836	1137750	1722690	3250180	6503870	2623980	194498	23735.4		17339.5		28873.3	14414.9
P04792	HSPB1_HUMAN	HSPB1						262798			349248	162657					3640270
Q9UJY1	HSPB8_HUMAN	HSPB8															168228
P10809	CH60_HUMAN	HSPD1	45049.9	54568.9	28730.7			25923				53134.1	42781.4	69633.8	119569	211309	1859580	351649	649896	1172730	2156180	2121290	1700540	5827630	4337320	771035	424845	714531	690365	572560	545261	450992	2261660	4129350	6456710	11567500	8243690	3158160	2184350	1029050	340480	109879	80423.1	45964.8	72850.8	38022.4	20211.9	43392.4	37725.3
P61604	CH10_HUMAN	HSPE1															1636510											36930.1	100187	86870	135280	64032.3	348662	378593	530993	862556	2834690	11628800	7937710	559256
Q92598;Q92598-2;Q92598-3	HS105-2_HUMAN;HS105-3_HUMAN;HS105_HUMAN	HSPH1											94113.9														28130.3	90704	59552.5	138837	136753	112391	415828	106133											68400.1
O43719	HTSF1_HUMAN	HTATSF1	34630.1	4132.01
P28221	5HT1D_HUMAN	HTR1D																										9946.71		10553.2	22528.8			71092.5	43097.2		81512	83552.2		89286.9	171520	153159		127017			52312.2	32065.9
O43464-3	HTRA2-3_HUMAN	HTRA2																							2973.4								52047.5	21084.9
P42858	HD_HUMAN	HTT	57215.8	102865	73941.1	70481.4	124870	148300	108254	76335	146386	155870	291484	440743	498854	743859	615719	614815	306760	54792.9												27654.7
Q96D96;Q96D96-3;Q96D96-4	HVCN1-3_HUMAN;HVCN1_HUMAN	HVCN1																66479.9	94181.4					5716.03	47375.2		69781.5	163080	192893	218924	246685	149804	545085	466926	268954	121283		22076.6		24354.3
Q12891	HYAL2_HUMAN	HYAL2																	13109.2		27023.1		39182.7	4209.41	39949.6		25044	104426	107064	146372	22280.8
Q9Y4L1	HYOU1_HUMAN	HYOU1								13912.8							124423	9350.81		34321.7	39204.5		73432.2	117158	335795	359477	622795	484097	203095	184085	162511					21012.7
P41252	SYIC_HUMAN	IARS1	186967	136590				17313.7							19105.8		247212		60537.8		36731.1		64702						59219												33953	3432.65
Q9NSE4	SYIM_HUMAN	IARS2															113006										7608.02		28881.6			10823.6	105545	516666	564290	368383	95572.1
Q9UMF0	ICAM5_HUMAN	ICAM5																							64500.8		293453	232120						8758.63
O75144;O75144-2	ICOSL-2_HUMAN;ICOSL_HUMAN	ICOSLG																									5481.39	62882.8	91883.7	127638	131451	43577.6	161544	217235	278607	624797	742345	1254170	896376	57873.2							11117.1	14458.8
P14735	IDE_HUMAN	IDE									310342						924526							599605							62186.6							52781.4	51177.1
O75874	IDHC_HUMAN	IDH1										195061					1379970	18667.4		32017.5			20498.4		33230.2	16701.5	40670	60217.1		21773.8	20319.2		87584.2	202844	186344	265800	376127	143260	141662	233064	104335	59318.3	53318.6	34549.9	14521.3
P48735;P48735-2	IDHP_HUMAN	IDH2															105286								18666.5			41995.4	24481.8	16740.6			74019	151963	166537	305744	321452	35232.1					32819.1	21080.2
P50213	IDH3A_HUMAN	IDH3A															148471							43837.5	907036	234052																				14994.3			9121.97
O43837	IDH3B_HUMAN	IDH3B		70481.8	69951.3		468437	127353			38013.2					97887.7	54436.6						167619	90636.2	270205	116174	73022	110361	93153.3	88151.1			63865.7				73687.3			86330.8	105125	28013.8	39572.8				2208.24
P51553;P51553-2	IDH3G_HUMAN	IDH3G															114705								583276	178692
P22304	IDS_HUMAN	IDS																								1833920												3678.66		11548.1	130108	1024010	1031070	573296	167415
P35475	IDUA_HUMAN	IDUA																	79275.4	240233	73551.2																99849.3		43449.5
Q9Y5U9	IR3IP_HUMAN	IER3IP1															63132.7																								8858.77	40497.7	41743.9	51129.6	39136.3	29654.5
P13284	GILT_HUMAN	IFI30																																							31813.7		66236.9
Q01629	IFM2_HUMAN	IFITM2																																	97607.1	186393	252736	183292
Q01628	IFM3_HUMAN	IFITM3																									4106.35	9768.75			10445		16679.5	50481.3	77365.7	210532	400254	252412	67264.6	31619.6
P13164;Q01628;Q01629	IFM1_HUMAN;IFM2_HUMAN;IFM3_HUMAN	IFITM1;IFITM2;IFITM3																				3456.61						75971.2	95610.2	65185.2	51995.9	15976.2	162619	137412	309658	521545	1152180	1359810	614174	804887	238505	95665.6	38252.8	4831.86	9900.3
P17181	INAR1_HUMAN	IFNAR1	67425.6	101004	55120.2	17404.5	68226.1	28778.2	42352.4	37763.9	43343.7	43394	61343	76422.6	50497.6	102011	98043.4	167575	153226	213751	222095	83966.3	180087	112471	256892	248756	690436	1533600	2238300	1542790	1127670	312148	379544	109135			99071.9	35518.8	122553	93878.5	66446.9	102692	69693.7	70541.8	46158.4
P48551;P48551-2;P48551-3	INAR2-3_HUMAN;INAR2_HUMAN	IFNAR2
P15260	INGR1_HUMAN	IFNGR1	90395.8	154952	52887.9	40020.2	48973.9	63217.9	38262.1	52895.4	42743.9	56650.8	74687.3	80994.6	60063.3	138211	95085.8	146765	186489	217322	204660	288075	296665	199636	460260	452830	709251	1134060	1012410	1164240	1349820	1075200	6721180	6559980	1267250	307009	223176	255523	179254	195657	197292	55326.5
P38484	INGR2_HUMAN	IFNGR2																									40905.8	89416.4	82658.9	92587.4	58265.3		147887	152465	125035	207816	387940	419348	412391	265500	81724.4
Q9HBG6;Q9HBG6-10;Q9HBG6-11;Q9HBG6-3;Q9HBG6-4;Q9HBG6-5;Q9HBG6-6;Q9HBG6-7;Q9HBG6-8;Q9HBG6-9	IF122-10_HUMAN;IF122-11_HUMAN;IF122-3_HUMAN;IF122-4_HUMAN;IF122-5_HUMAN;IF122-6_HUMAN;IF122-7_HUMAN;IF122-8_HUMAN;IF122_HUMAN	IFT122																										89665.3				187538
Q8TDY8	IGDC4_HUMAN	IGDCC4																	17473					18786.9	33299.6	21117.5		14142.9											68712.2
P08069	IGF1R_HUMAN	IGF1R	86567.9	172736	71348.4	57355	96011.4	128795	117203	118299	183773	251324	365952	719175	984525	2262600	2994150	2675270	642594	105456	34389			414598						734745							15401.5	22624.8	126453	69446.4				44581.9
Q9NZI8	IF2B1_HUMAN	IGF2BP1															53204.2									7210.73			33258.3				50577.4	104520	121488	158848	169074	212270	170391	75475.7	6513.17
Q9Y6M1;Q9Y6M1-1;Q9Y6M1-3;Q9Y6M1-4;Q9Y6M1-5;Q9Y6M1-6	IF2B2-1_HUMAN;IF2B2-3_HUMAN;IF2B2-4_HUMAN;IF2B2-6_HUMAN;IF2B2_HUMAN	IGF2BP2															45425.7																	23904.2		59360.1	89457.2	84044.1	76901.3	66873.1
P11717	MPRI_HUMAN	IGF2R	3712510	7058580	5042130	4552980	8554750	11050000	9788270	9376820	16571100	34837600	69177400	52735800	24689300	31381400	51288000	115664000	242474000	287128000	255928000	86962900	6717120	737874	1256210	834980	1003860	1735380	2220340	1153720	613940	287773	556694	453552	349218	446297	396207	262317	255544	609547	599838	868326	845431	1539020	874117	319101	508034	2692280	777639
P18065	IBP2_HUMAN	IGFBP2																																								272904	312653	447826	388482	291578	164550	173283	185806
Q16270;Q16270-2	IBP7_HUMAN	IGFBP7																															40324.4	108239	43208.2	61013.4	74751.7	83542.1	106818		299838	464450	431098	533689	267304	46149	5015.02
P01876	IGHA1_HUMAN	IGHA1					4374.92
P01857	IGHG1_HUMAN	IGHG1																																															50796.7
P01857;P01859;P01861	IGHG1_HUMAN;IGHG2_HUMAN;IGHG4_HUMAN	IGHG1;IGHG2;IGHG4																																															16229.9
P38935	SMBP2_HUMAN	IGHMBP2																																			11858.8							32086.5		34048.5		38805.7	110249
P01834	IGKC_HUMAN	IGKC
A0A075B6P5;A0A075B6S2;A0A075B6S6;A0A087WW87;A0A0A0MRZ7;A2NJV5;P01614;P01615;P06310	KV228_HUMAN;KV229_HUMAN;KV230_HUMAN;KV240_HUMAN;KVD26_HUMAN;KVD28_HUMAN;KVD29_HUMAN;KVD30_HUMAN;KVD40_HUMAN	IGKV2-28;IGKV2-29;IGKV2-30;IGKV2-40;IGKV2D-26;IGKV2D-28;IGKV2D-29;IGKV2D-30;IGKV2D-40	21203.7	38606.6		28368.4	94647.6	33088.9		24209.6								78788.8	41356	164406	137938		72212.8	102477	176878	122316	253300	246171	125360							26204.2		45532	68464.5	52039	36362.4	38615.2		37968.5	107328	151963	74778.5	38376.8	38744.6
P01706;P01709	LV208_HUMAN;LV211_HUMAN	IGLV2-11;IGLV2-8	42553.3	14699			15598.2																																	24948.7		3203.9
Q8N6C5;Q8N6C5-2;Q8N6C5-4	IGSF1-2_HUMAN;IGSF1-4_HUMAN;IGSF1_HUMAN	IGSF1																32413.8	35253.6	27140.5
O75054;O75054-2	IGSF3-2_HUMAN;IGSF3_HUMAN	IGSF3	183475	314577	104351	95158.1	197528	241444	201029	168662	295293	350769	481873	655908	615475	842644	1070870	2524200	5792830	8167420	4599750	823013	130940	32255.7	14246.5					52534.9	118207								119347	103040	75032.8		2348850					4035240
Q969P0	IGSF8_HUMAN	IGSF8	43297	60311.8	28864.1		14146.3		22231.8	10517.1			44607.2	53091.6	78258.7	145269	271356	355517	396882	355374	372791	378215	442616	386387	1420380	2284680	1512120	1675770	575615	80347.1	22983.6						22959.2
Q70UQ0-4	IKIP-4_HUMAN	IKBIP																38122.9	89834.2	6053.5					27954.2	42501.4	54345.9	155134	275696	259079	171868	6739.85
Q70UQ0	IKIP_HUMAN	IKBIP																									41617.2	164431	137778	116810	91945.9
Q08334	I10R2_HUMAN	IL10RB									40042.5	64451.9	86022.9	85762.8	47522.9	65383.2	36052.3	32601.4	27993.5	23220		36663.8	75806.8	10680		50901.2	40293.8	100209	85156.7	98385.4	86463.9	34118.5	200549	194971	161724	165997	363326	893833	652874	140302					19625
P78552	I13R1_HUMAN	IL13RA1								143327		125659							6986.69				43176.8	21850.5	71808.5	65934.6	148664	365818	339171	478274	360746	296728	1111310	1207000	1394640	2023150	1378540	337841	192307	45470.4
Q96F46;Q96F46-2	I17RA_HUMAN	IL17RA		12278.8										8635.1		17775.5	75205.5	47547.2	28495.9	33603.1	29220.9		40723.6	29131.6	63251.9	46482.6	89492.3	218598	193725	77996.8	16755.7		33260		32871.1		20693.4				3133.68
Q8NAC3;Q8NAC3-2;Q8NAC3-3;Q8NAC3-5;Q8NAC3-6;Q8NAC3-7;Q8NAC3-8	I17RC-2_HUMAN;I17RC-3_HUMAN;I17RC-5_HUMAN;I17RC-6_HUMAN;I17RC-8_HUMAN;I17RC_HUMAN	IL17RC																										50453.3	42887.5
Q8NFM7;Q8NFM7-3;Q8NFM7-4	I17RD-4_HUMAN;I17RD_HUMAN	IL17RD												4643.49	2651.38	26377.3	59085.3	50041.3	88565.8	104123	82239.7	84187.3	19234.2		44963.5	42202.8	62106.8	160465	140113	139363	56000.6		42331.5				30537.4
Q13478	IL18R_HUMAN	IL18R1		9909.63														19172.9	531538			566278		2994.95	42174	41678.4	125196	195178	189346	164446	191274	150344	594721	862206	599208	535648	289437	174473	107650
Q9NPH3	IL1AP_HUMAN	IL1RAP		13321.2						93101.9		180907					189199	56103.3	64243.5	99034.9	134206		229123	37050.7	70922.1	55793.5	134729	238993	158654	134598	152140	101827	647201	1238950	1381730	1252880	416766
Q6UWB1	I27RA_HUMAN	IL27RA		27061									6922.38	26457.7	16107.3			61935.8	84328.6	105939	95514.1	121663	126491	120382	161232	139687	176605	350161	587334	578318	722192	169408									83187
P08887;P08887-2	IL6RA-2_HUMAN;IL6RA_HUMAN	IL6R																2531.13										24072.5	46866.2	38959	42464.9	6403.79	114217	94112.9	71474.4	65651.3	21888.9
P40189;P40189-3	IL6RB-3_HUMAN;IL6RB_HUMAN	IL6ST	69131.6	80102	22142.6	51770.7	49319.3	80765.3	78754	67394	103398	150104	149325	252610	367477	537950	436809	416190	438111	522849	577978	1283910	1246450	479129	1174650	1748710	2712470	1323310	358020	155086	213464	133095	104381	40515.2	79063		60621.4	156110	268575	288464	87296.9	47433.7	57112.4
Q71H61	ILDR2_HUMAN	ILDR2																										24002.2			21505.6
Q12905	ILF2_HUMAN	ILF2			2739.03		3770.07					4925.63		5929.34	13305.2	12010.4	613718	11236.9	21494.6	21673	12199.5		8491.26		20475.8	8812.28	36216.8	74149.5	79547.9	153559	108650	61977.2	295777	105326		9353.86	18073	15775.8	34327.1	19384.3	46804.7	106278	103914	65436.8	55524.1
Q12906;Q12906-2;Q12906-3;Q12906-4;Q12906-5;Q12906-6;Q12906-7	ILF3-2_HUMAN;ILF3-4_HUMAN;ILF3-5_HUMAN;ILF3-6_HUMAN;ILF3-7_HUMAN;ILF3_HUMAN	ILF3							12302.7					6251.21		16055.1	294473	20556.3										49423.6	85353.3	156296	144418	82868	327739	66945.7
A1L0T0	HACL2_HUMAN	ILVBL																41653.8							27592.7	21010.7	26166.9	110893	103659	91679.5	158401	117108	154010	83591.5									154761
Q16891-2	MIC60_HUMAN	IMMT	204479	344120	152450	99047.7	190409	232855	161607	71261.3	99924.3	66570	77747	131794	179694	374998	533719	311064	159307	56566.6	24193.3									6122.08
P29218;P29218-3	IMPA1_HUMAN	IMPA1																										4456.47													29304.6	94224.5	152018	92854.9	79093.9	16162.4
O14732;O14732-2	IMPA2-2_HUMAN;IMPA2_HUMAN	IMPA2									14969.8	92710.1
P20839-3;P20839-5;P20839-6;P20839-7	IMDH1-3_HUMAN;IMDH1-5_HUMAN;IMDH1-6_HUMAN;IMDH1-7_HUMAN	IMPDH1												25364.3				98611.4	104141	115880	126730		32848.6				73557.9		101278
P12268	IMDH2_HUMAN	IMPDH2																	989099	2247240	1181330	789146				475959	2228550	4017220	923651
P12268;P20839-3;P20839-5;P20839-6;P20839-7	IMDH1-3_HUMAN;IMDH1-5_HUMAN;IMDH1-6_HUMAN;IMDH1-7_HUMAN;IMDH2_HUMAN	IMPDH1;IMPDH2																		55255.6	28208.2						80400.1	145479
P07196;P08670;P17661	DESM_HUMAN;NFL_HUMAN;VIME_HUMAN	DES;NEFL;VIM		17503.5										6588.55		43872.1	26796.8		15332.7		31511				4095.45		8585.78	46189.8	69773.9	60945.2	39951	7163.79
P0DMQ5	INAM2_HUMAN	INAFM2																															13933.7	10253.6		35360.7	52539.4	73472.7	96369.1	99243.5	239825	209509	225071	39152.9
Q14642	I5P1_HUMAN	INPP5A																	103027		240753				446279		63975.7		75642.9	123674	114092	31662	172210	164499	129545	174888	283186	344195	299198	342054	404100	373965	170388	74501
P06213;P06213-2	INSR_HUMAN	INSR	143015	144778	111217	40580.5	93604.4	127094	131599	158062	195383	274963	505062	869803	977383	2277220	2755040	2306210	599024	57881.9	26177.5				37751.1	32321.4
P06213;P06213-2;P08069	IGF1R_HUMAN;INSR_HUMAN	IGF1R;INSR	7910	22633.6			15395.4	18438	21579.3	17872	13275.3	86946.9	126899	242480	298292	782652	745700	758127	168367
P06213;P06213-2;P08069;P14616	IGF1R_HUMAN;INSRR_HUMAN;INSR_HUMAN	IGF1R;INSR;INSRR													144786	223665	406600	169465	38389.9
O00410;O00410-3	IPO5_HUMAN	IPO5											3818.41	10281.9		17076.4	407400	20858.7	36878.5	25275.2	45752.9	46426	49494.4	50471.9	172423	186188	241548	373045	267738	122983	17939.5
O95373	IPO7_HUMAN	IPO7															212452	24498.6				47210.8		33876.3	71634.4	58941	95895.7	82659.6	61830.7	30780
P46940	IQGA1_HUMAN	IQGAP1			122392											17897.9	380371	79285	32499.5	39281	79414.3	279724	119318	24066	42395.8
P46940;Q86VI3	IQGA1_HUMAN;IQGA3_HUMAN	IQGAP1;IQGAP3															111738					63499.1	42802.8
P48200	IREB2_HUMAN	IREB2					49894.4	99824.6		147593			114939														26227.7	140170	206086			151021		148183				351971		184840	140988
Q8WZA9	IRGQ_HUMAN	IRGQ																																					21623.3		51322.4	116803	41266.1				33283.3
Q96CN7	ISOC1_HUMAN	ISOC1															134567
P53990-2	IST1-2_HUMAN	IST1	339654	236669	55724.3	33680.4								29660.5	46474	100723	199573	195413	309962	350735	359929	424784	367389	258707	504325	496745	856025	1478590	1696060	1511030	1434610	912951	2488690	2437350	2377080	3175980	5013470	8111370	13923900	18770400	26345400	14555100	3589030	1386200	869985	511606	423492	445647	367996
Q9NPH2;Q9NPH2-2;Q9NPH2-3	INO1-2_HUMAN;INO1_HUMAN	ISYNA1																											73995.1	108032	262099		54064.9	427803	922584	13607
Q8TB96	TIP_HUMAN	ITFG1	49937.1	103085	25642.9	22565.8	65734.9	58586.8	62793.8	48635.9	54301	93140.4	139092	222919	195981	445675	461146	658923	856874	952434	1169940	1333560	1250030	1026690	3220660	4230260	8099190	7702640	1674350	362519	461086	318314	889283	484708	294579	406936	146957
P56199	ITA1_HUMAN	ITGA1																34248	78701.6	181327	399706	3484540	1459000	52349.1	161625	41859.6		614145		28300.3							987195		714931
P17301	ITA2_HUMAN	ITGA2				7936.17													75314.9	204898	305771	739886	2533970	4288240	2930100	17812.4											6189580			9648500	11549000		11672700
P26006	ITA3_HUMAN	ITGA3	2604520			1720400													40256.3	124814	248076	954389	3493380	205422									355594	431704															134617
P13612	ITA4_HUMAN	ITGA4												20325	24248.3	47692.8	59194.4	133983	261808	580462	1202630	2906550	4882960	464978	17800.2	8474.38	21369.1	93191.7	160456	247410	23236.8				2391.95		71299	46222.4
P08648	ITA5_HUMAN	ITGA5													31937.5	83823.7	28738	114103	215001	447384	1142150	2655430	9847410	8471180	11452800	1085520	167615	377202	494604	488299	174494					89510.7	383009	112575
P23229;P23229-3;P23229-5;P23229-7	ITA6-3_HUMAN;ITA6-5_HUMAN;ITA6-7_HUMAN;ITA6_HUMAN	ITGA6													12040.6	35092.8	74775.2	222718	482560	823388	735789	1123570	3242670	407342	190311	181997	258606	205093	61850.7				83059.6	20941.3	489721		1500840					2144980
P23229;P23229-3;P23229-5	ITA6-3_HUMAN;ITA6-5_HUMAN;ITA6_HUMAN	ITGA6																120142	359184	603762	625047	992846	2788350	419191	145094	100223	259817	209296		1573330
P23229-7	ITA6-7_HUMAN	ITGA6																11033.4				32900.8	93817.1
Q13683;Q13683-3;Q13683-7;Q13683-9	ITA7-3_HUMAN;ITA7-7_HUMAN;ITA7-9_HUMAN;ITA7_HUMAN	ITGA7						19866.6	22081.3	35261		119695	86050.4								7396.51	18613.8	103371	179284																			9191.59
P53708	ITA8_HUMAN	ITGA8																		27572.9	110713	504709	948287	149947
Q13797	ITA9_HUMAN	ITGA9																				137993	149392	73614.6
P06756;P06756-2;P06756-3	ITAV-3_HUMAN;ITAV_HUMAN	ITGAV	2168170											68725.4	52645	131777	177200	264775	761613	2507750	3954780	6909550	16156400	2496970	1111790	109908	126309	337890	183320							40327.8	29916.6				69298.4			3094910
P05556	ITB1_HUMAN	ITGB1	52691.7	95110.2	27907.6	18298.8	59127.1	33366.7	51695	35738.2	34629.4	33194.4	71090.4	130282	182036	313466	472013	837998	1487850	2823930	5203580	14569500	44580200	16874900	11282400	1221070	1001800	2283080	3499210	4134750	2023750	127705	271167	451115	76747.3	3000.28	41633.6	60231.2	24810.3			30115.6	29341.1	42481.7
P05106	ITB3_HUMAN	ITGB3																						53265.5	619825
P18084	ITB5_HUMAN	ITGB5												19132.7	50989	69842.4	127230	261671	613052	2018730	3290460	4623570	7037540	1443540	202611		3856.83	35329.3	14501.7	29579.5	26889.6		16414.9
P18564;P18564-2	ITB6_HUMAN	ITGB6	155937	109227	71152.8	48972.7			51859.1	76981.8	66396	83030.3	126460	215638		425609							45503200			1241740	1189190		3087620	3917440	1799860	104099
P05107;P26010;P26010-2	ITB2_HUMAN;ITB7-2_HUMAN;ITB7_HUMAN	ITGB2;ITGB7															113899	289418	706241	1945180		6346940		993229
P26012;P26012-2	ITB8-2_HUMAN;ITB8_HUMAN	ITGB8																		118797		35995.9	90231.1	105641	24836.2
P19827	ITIH1_HUMAN	ITIH1																25820.1	22480.5				52330.6	10425.5	94550.6	68461	125992	123493	82979.1	83697.5		18574.7	69360.6		60390	148480	230740	146646	142786	79343	98425	161469	139681	73231.5	9501.59
P19823	ITIH2_HUMAN	ITIH2	396439	552408	307886	216205	249409	281744	234830	175331	269638	346338	372255	483729	535722	660373	550577	597799	647703	728421	656063	708429	785010	405272	904385	1099640	2364960	3059340	1833430	1693770	1302150	875685	2292000	3056910	1791520	2729530	3763360	3227120	2724960	2581770	2002810	890738	454035	323080	177758	109885	143779	141393	75407.3
Q06033;Q06033-2	ITIH3_HUMAN	ITIH3	79244.6	119671	113035	138502		111791				237275	166351	163508	411248	898146	499858	588583	806737	485396	561686	696450	899503	756093	655393	881534	975514	1960070	1899520	1578900	2182960	1356190	4530770	4560300	3951660	5278150	6282970	17795900	69145100	91212300	42264700	5693350	1007810	686763	798228	919448	973664	339302	86934.5
Q14624	ITIH4_HUMAN	ITIH4	18317.8	36413.2	36325.2	31971.1	83206.1	32117.7		72843.4	72366.1	89526.1	65437.9	145389	258495	408944	384298	573117	586295	852914	666873	818675	951425	523977	640407	1805150	1360640	759408	385183	250020	311770	332418	3342300	1014540	184649	97649.3	127656	346522	853214	1449180	4015900	1596150	368870	99501.8	22621.5	10240		19189.9
Q9Y287	ITM2B_HUMAN	ITM2B	626743	1576350	850039	650789	1144270	1018100	727524	651335	753711	709839	1135690	1047710	974756	1867850	1545670	1858130	1786660	1698560	1716620	1809830	1450390	1012810	1514890	1357010	1640590	3027450	2265270	2146800	1825100	880501	3402030	2812370	2815150	3758020	4293040	5691090	4776170	5028250	5190260	4517790	3246990	2687270	1384180	1101080	2366830	3311200	2003840
Q9NQX7	ITM2C_HUMAN	ITM2C	2206110	3498650	1769320	1375450	1643600	1390370	1101180	1260650	1322750	1441700	1543020	1941260	1719440	2124410	1688040	2158700	2245650	2188580	1969300	1728950	1409350	591466	1354350	1027390	1591700	2278170	2083250	1626010	1460170	624893	2693550	2907720	2312110	2546370	3533790	3908120	3936360	4615240	6694980	9276740	9174260	9715010	5778230	1614060	785317	1081490	559146
Q14643;Q14643-2;Q14643-3;Q14643-4;Q14643-5;Q14643-6;Q14643-7;Q14643-8	ITPR1-3_HUMAN;ITPR1-4_HUMAN;ITPR1-5_HUMAN;ITPR1-6_HUMAN;ITPR1-7_HUMAN;ITPR1-8_HUMAN;ITPR1_HUMAN	ITPR1																									48017.9				68469.8	43375.7		143771	174769			1169300	1630490
H7C0T2	H7C0T2_HUMAN	ITPRIPL1																							67211.8	131528	307846	751029	660980	762092	564935	58610.9	37692.4	35709		13994	53396.9	41354
Q15811;Q15811-10;Q15811-2;Q15811-7;Q15811-8;Q15811-9	ITSN1-10_HUMAN;ITSN1-2_HUMAN;ITSN1-7_HUMAN;ITSN1-8_HUMAN;ITSN1-9_HUMAN;ITSN1_HUMAN	ITSN1		101518	200126		76948.3	75109.1		127488	133008	46276.2	104636	99846.6	83857.5	262590	422258	148101	153793	26349.2
Q9NZM3;Q9NZM3-2	ITSN2_HUMAN	ITSN2														9699.74	24741.6	32108.6
P26440	IVD_HUMAN	IVD								11762.5							157563										66593.3	263007	350714	267372	197181	46241.4	94741.4
P07476	INVO_HUMAN	IVL									65032.5	19952.7
P78504	JAG1_HUMAN	JAG1	38874	57737.6	26373.9	45382.6	60220.5	62327.3	90388.2	32613.8	52750.6	44383.4	62750.7	71371.4	104189	154256	87735	97685.5	146429	135982	157017	223368	351523	396708	605810	169059	55022.8	122982	97545.7	154780	56640.3		130498	147970		14283.2	107963	123474	45236.9	49053.2	73054.1	127427	61025.1	86548.4	68671.8	34947.8	26961.2	28142.2
Q9Y219;Q9Y219-2	JAG2_HUMAN	JAG2							26093.7									47242.7	30069.3				35383.9	27123	112206	104459	82519.9
Q8N5M9	JAGN1_HUMAN	JAGN1																															10735.1	12236.6	8221.6		8684.03	17160.1	20515	26626.9	49806.3	60378.1	47473.6	78593.7	114585	88020.7	36404.6
P23458	JAK1_HUMAN	JAK1	38555.3	47506.3				24878		15968	11027.1	35470.1	41042.2	74802.9	73167.7	91804.3	72140.8	95524.7	116171	79224.2	90584.3	81251.2	48752.6	30208.3	96934.7	87773.4	166061	208807	88243.3	53222.5	23785.1
P57087-2;P57087-3	JAM2-3_HUMAN;JAM2_HUMAN	JAM2																			17692.1						52908.9	123433	123330	123203	108122	53991.6	180141	311337	298836	387387	1020720	981895	503074	432265	358914	306034	107582
P57087-2	JAM2_HUMAN	JAM2																															31299.1		54233.8	65462.2	132100	166355	39486.3	52931.4	27372.3		22368.4
Q9BX67	JAM3_HUMAN	JAM3	54493.4	145921	71656.6			27986.4							23617100	55024.7	100348	90424.3	150922	107607	208762	292771	309223	207195	361290	423827	654055	1202960	1709050	1702770	1230240	853845	2585950	2382200	2525520	4013860	4574640	6773550	22173200	41156900	17005100	1053140	674575	779860	317315	99673.4	130610
Q9P055;Q9P055-2;Q9P055-3;Q9P055-5	JKAMP-3_HUMAN;JKAMP-5_HUMAN;JKAMP_HUMAN	JKAMP																															72993.7	23608.6	48964.4	47979.8	57507.3	92822.4	61739.1	73248.8	109944	122984	48192.1
Q15652;Q15652-3	JHD2C_HUMAN	JMJD1C		44047.9	46596.7			15511.6						24479.6	28971.2	29246.7		61190.9	114463	114661	119471	125324		65947.9	134628	98255.6	101870	202399	187987	101219	80078	23990.4	123346	116939	107457	144362	344290	465048	306344	211837	162559
Q15040	JOS1_HUMAN	JOSD1
Q9H910;Q9H910-2;Q9H910-3	JUPI2-2_HUMAN;JUPI2_HUMAN	JPT2																																										27842.5	38473	26181.3	38472.9	54514.9	28668.7
O76095;O76095-2	JTB_HUMAN	JTB																											25927.4				28169.8		23909.4	31502	61911.8	51439.7	167945	88356.6	93592.9	84898.4	95531.7	71843.2	132739	119309	226055	364311	352258
P14923	PLAK_HUMAN	JUP	246986	330403	91323	58571.2	237841	305806	94227.6	340402	3446920	255524	139679	241862	244759	398229	14889400	743567	1493250	2417210	1778210	680119	287735	138267	206121	120592	205569	375828	251419	171994	114965	75559.5	401985	528254	455287	531499	336601	170197	67771.6							69884.8		82136	102801
O60229;O60229-4;O60229-6	KALRN-4_HUMAN;KALRN-6_HUMAN;KALRN_HUMAN	KALRN															12083.7				121373		5538.77	74853.1		24055.2	40382.8	35944.4	89621.6	85077.7	85245.1	29471.4	80372.1	44878.6	28537.6	17813.6
Q15046;Q15046-2	SYK-2_HUMAN;SYK_HUMAN	KARS1															107265										2162.72				40848.6	34764.6
O75449	KTNA1_HUMAN	KATNA1															29276.7				13208.2
Q674X7	KAZRN_HUMAN	KAZN												21875.1	149768	641745		66541.5	76693.1	182579	346840	570728	1805780	2848880	771003
P16389;P22001;Q09470	KCNA1_HUMAN;KCNA2_HUMAN;KCNA3_HUMAN	KCNA1;KCNA2;KCNA3										3455.79	19861.1	23485.2	35721.2	36549.4	33968.7	88040.4	129184	116133	133060		16359.1
P16389;P22001;Q09470;Q16322	KCA10_HUMAN;KCNA1_HUMAN;KCNA2_HUMAN;KCNA3_HUMAN	KCNA1;KCNA10;KCNA2;KCNA3
P48547;P48547-2	KCNC1_HUMAN	KCNC1																45516.3	117802	49189
P63252;Q9UNX9	KCJ14_HUMAN;KCNJ2_HUMAN	KCNJ14;KCNJ2
B7U540;Q14500	KCJ12_HUMAN;KCJ18_HUMAN	KCNJ12;KCNJ18														21071.4	94323.6	120559	154053	183454	213671	278654	219079	185933	229082	184671	109289	68176.6									36695
P48050	KCNJ4_HUMAN	KCNJ4												15907	13535.2	21553.3			42195.9	65077.1	51422.8	80512.3	71786.1	17636.4	59527.9	16381.4	81935.9
O00180	KCNK1_HUMAN	KCNK1																				310600			14057.2	14277.8	23154.1	71298.4	86197.1	113824	134784	27672.2	116047	63026.4
O95279	KCNK5_HUMAN	KCNK5	7942.01									8318.4	18100.7		9330.33	37135.9		33116.2	59263.4	50037.4	43049.1	70137.2	97169.5	70667.9	238434	118780	69722.9
Q9NR82;Q9NR82-2;Q9NR82-3;Q9NR82-5;Q9NR82-6;Q9NR82-7	KCNQ5-2_HUMAN;KCNQ5-3_HUMAN;KCNQ5-5_HUMAN;KCNQ5-6_HUMAN;KCNQ5_HUMAN	KCNQ5	131622	208129	122080	96562.1	123410	128697	83767.6	65597.3	68097.1	61007.6	102124	78964	25731.5
Q8NC54	KCT2_HUMAN	KCT2	243636	353418	168245	157119	291110	187408	205272	137454	101919	209516	260011	345990	178377	376347	351782	410945	438278	348486	331759	513651	391000	210456	351638	502737	789661	1389240	1259650	1045170	978249	555559	2208550	2764260	2612520	2972250	2327910	1397700	193118	72365.9	94761.8	76501.5	147766	102931	129997	60410.6	149694	86092.7	226218
Q96CX2	KCD12_HUMAN	KCTD12																	44537.1	35416.4	58303.3					33959.7	79047.3	219939	103228
P24390;P24390-2;P33947;P33947-2	ERD21_HUMAN;ERD22_HUMAN	KDELR1;KDELR2															23815.8		14569.3	24246.9	17807.9	39828.1		14115.8		27977.3	55816	45320.4	38637.4	59440.4	81782.3		141904	196837	151629	64915.3	92358.4	158087	205071	593408	619817	982627	1485990	2178880	2019160	567619	168031	19826.3
Q06136	KDSR_HUMAN	KDSR															368507												29251.9	4236.56	6996.63	2819.42	57839	36043.4	22479.4	62840.5	75980.9	55657.4	69235.8	233682	334761	11210.6
Q07666;Q07666-2	KHDR1-2_HUMAN;KHDR1_HUMAN	KHDRBS1	42735.7			12684.8											318676										67240.1	146128	145876	80362.8	27420				39944.3	41649.9	82821.6	77626.9
Q92945	FUBP2_HUMAN	KHSRP																																27425.8
Q92945;Q96AE4;Q96AE4-2	FUBP1_HUMAN;FUBP2_HUMAN	FUBP1;KHSRP															112810															97737.9
Q8IZA0	K319L_HUMAN	KIAA0319L	294582	456965	254262	197363	262075	415988	464334	319955	611707	919893	1325550	3680900	8378750	11804500	3529890	1918430	1489760	1458350	1687550	2140380	2167960	2037720	8274000	14659100	17671500	7222670	1327790	555809	297612	190446	410610	274311	191182	244218	157333	172695	125768	227410	204147	247795		188264	196868
Q2LD37;Q2LD37-4	K1109-4_HUMAN;K1109_HUMAN	KIAA1109	25915.9	65376.4	60040.5	56531.3	99904.3	100141	79624.2	69994.5	58508.1	22950.3	10189.3			1047850						6670140																				9005.73				78475.8
A0A7P0T938;A0A8I5KWC0;H0Y781;H3BLT5	A0A7P0T938_HUMAN;A0A8I5KWC0_HUMAN;H0Y781_HUMAN;H3BLT5_HUMAN	KIAA1109
Q9P206;Q9P206-2;Q9P206-3	K1522-2_HUMAN;K1522_HUMAN	KIAA1522	26076.7	117158	55340.3	67204.9	121332	69901.7	87333.9	65553	59014.6	80328.2	115787	162503	155326	207063	190549	209659	299100	242879	335567	630819	552007	339580	285827	116054	139050	299345	425196	470518	393623	139982	417983	266578	173180	288550	118140	160384	83435.6		11945.1
Q9HCM3	K1549_HUMAN	KIAA1549	329298	910166	601688	348366	365340	339491	239399	182097	218607	199224	285656	459912	756940	858713	812630	264668	117416	72819.5	50010.8		16552.5			21889.8		96876.8	74135.2	181956												78166.5					476227
Q6ZVL6	K154L_HUMAN	KIAA1549L									3015.47		25900.5									6624.97
Q8N8K9;Q8N8K9-2;Q8N8K9-3	K1958-2_HUMAN;K1958-3_HUMAN;K1958_HUMAN	KIAA1958																																23360.8		6509.37	32202.3
Q8IYS2;Q8IYS2-2	K2013_HUMAN	KIAA2013															157669		34315.4	94081	119280	616172					17380.7	32307.5
Q9ULH0;Q9ULH0-2;Q9ULH0-4	KDIS-2_HUMAN;KDIS-4_HUMAN;KDIS_HUMAN	KIDINS220	509411	587685	294846	234011	378457	450569	367432	291430	353865	298554	232261	213073	122399	137224	71924.3	112957	99081.8	61315.9	19407.1					3638.09															37559.6
Q9NS87;Q9NS87-2	KIF15-2_HUMAN;KIF15_HUMAN	KIF15																																									24770.2					18041.2
Q96L93;Q96L93-4	KI16B_HUMAN	KIF16B	41856.9	90512	51069.5	45975.4	70092	99089.7	91977.9	81932.7	122614	201322	308526	518971	700230	1197080	1083260	975284	689165	403177	306465	398108	663483	589647	1106560	704609	460139	172984	74109.2	28921.2				100964					1261380
Q12756;Q12756-2;Q12756-3	KIF1A-2_HUMAN;KIF1A_HUMAN	KIF1A	15091.6	16982.3		7673.59	12107.6		6322.94		6030.54	19479.7	27037.2	58804.8	51723.9	83078.1		31751.1			32705.8				33989.6	13116.8
O95235	KI20A_HUMAN	KIF20A				116724	120537	251102								742250				766382		713750				733240	1183850				313889				91276.6			183930	175993					97674.1
O00139;O00139-1;O00139-2;O00139-4;O00139-5	KIF2A-1_HUMAN;KIF2A-2_HUMAN;KIF2A-4_HUMAN;KIF2A_HUMAN	KIF2A															121067								8305.34
Q2VIQ3;Q6ZMV9;Q6ZMV9-3;Q9Y496	KIF3A_HUMAN;KIF4B_HUMAN;KIF6-3_HUMAN;KIF6_HUMAN	KIF3A;KIF4B;KIF6										16804.3	17219		102153	233351	114344	169468	120438	51200.4	29953.3		65630.9	44996.1	223750
P33176	KINH_HUMAN	KIF5B	8478.67	21381.5		7852.73		25057.2	9062.85			33592.9	57674.4	76027.5	88801.5	47354.9	226443	22809.9	22902.5	22095.5	17858.5
Q96EK5	KBP_HUMAN	KIFBP
Q96J84	KIRR1_HUMAN	KIRREL1		49458.4	13115.3		20129.4	15485	57581.6			64686.6	32708.8	34863.7	194830	19388.9		36808.4	32798.7	65637.1	57742.6	85064.7	75217.9	16203.1	84037.2	50530.5	127025	365619	464838	510123	502041	248221	356057	142979	13581.6
P10721;P10721-2	KIT-2_HUMAN;KIT_HUMAN	KIT	70353.6	80523.4	55984.4			55824.1		49405.2		38647.7	52675.2	86809	62762.6	153584	129604	151713	163524	212701	234740	239529	232516	115590	365131	348172	739648	1565750	1536420	518119	27069.5	12192.9	12269.7
P21583;P21583-2;P21583-3	SCF-2_HUMAN;SCF_HUMAN	KITLG																															88048.4	63138.5	35962.6							35870.3	11477.2			22044.3	42966.1	47171.9	20528
Q6P597;Q6P597-2;Q6P597-3	KLC3-2_HUMAN;KLC3_HUMAN	KLC3															61347.6
G3V3U8	G3V3U8_HUMAN	KLHDC2																													25022.5	9900.15
A0A0C4DG80	A0A0C4DG80_HUMAN	KLHL13	1182370	1228040	642336	189785	381924	291581	247225	220574	247285	258794	237127	270550	283066	361145	273607	429323	628084	647134	640588	654487	769381	585179	1304610	549667	596077	1134070	1444850	1543960	2352120	1939180	4100250	444474			15465.2	28090	74412.4	87231.1	35639.8
Q9P2N7-3	KLH13-3_HUMAN	KLHL13	228410	316596	108485	33669.4	51912.1	91055.9	29824					71243.3	35961.7	54651	35698.2	56509.4	55348.5	91935.5	106652		100218	77854.3	185918	47043.4	84658.6	173447	138640	261466	301001	329645	339905	28088.3
Q9Y2M5	KLH20_HUMAN	KLHL20															18898.8	11769.4	40097.1										33107	99774.9	143104	102039	141562
Q53HC5	KLH26_HUMAN	KLHL26	28876.4													32795.7		12583									22705.9		33384	106442	157499	64130.1	50719.9							147046
Q8N4N3	KLH36_HUMAN	KLHL36																								52497.3
Q9P2J3	KLHL9_HUMAN	KLHL9	1483790	1492860	789849	401673	651551	560833	399693	302642	395935	387531	337447	377878	380251	492571	441122	590033	763027	914378	875801	709564	1068070	801726	1914150	864786	881351	1644500	1909080	2344110	3188960	2539750	4763160	600416	23833.4		95032.8	160321	142976	222396	72115
A4D1S0;A4D1S0-2	KLRG2-2_HUMAN;KLRG2_HUMAN	KLRG2											50343.3	18340.3	30432.4	73962.7	73669.9	96848	114823	97409.6	105226	137776	80092.2	16177	89135	57635.9	100257	182532	229312	175879	39765.6
Q8NEZ4;Q8NEZ4-2;Q8NEZ4-3	KMT2C-2_HUMAN;KMT2C_HUMAN	KMT2C												9658.85				48325	30666.4		6731.99	13582.5	12468.6	10920.9	22075.8	42834.7	71502.4		492329	96864.6	27949.8			98696.2	81949.6	6738.02				299585	2144640				200677
P52292	IMA1_HUMAN	KPNA2																																42376.3	22052.4	51856.8	115424	68156.8	32308
Q14974	IMB1_HUMAN	KPNB1														7753.29	615927	27918	29535.9	27218.6		33652		18647.4	92309.3	79728.9	150986	237723	259023	263157	250874	175243	413859	343624	112502	21563.1	2420.29	5969.18		11609.5	46691.4	149056	54616.2	52375.1	27246.7
Q5T749	KPRP_HUMAN	KPRP	47508.4	226689			127814	60008.6		599623	1727300	2062100			45324.3		365478	55235.2	64674.9		43883.2	45437.9	47102.9	106078			79529.3	109999					161220			22031.7		108937					103465		33419.2	308602		141503	123633
P01116;P01116-2	RASK_HUMAN	KRAS																	2697.09		3848.53							31017.1		43587.8		15291.3	53012.2	87431.2	90366.2	85634.8	67422.5	87939.8	51256.2	145344	209401	194756	72486.6	109378	112636	112776	78603	172671	153451
P01116-2	RASK_HUMAN	KRAS																																															40197.5
Q96MU8;Q96MU8-3	KREM1-3_HUMAN;KREM1_HUMAN	KREMEN1															39230.4			28648.4					121204	107085	147586	186932	101326	159296	108135	52638.3	322241	414195	378301	416064	312950		110330	55102	102470
O00522;O00522-3	KRIT1_HUMAN	KRIT1	55572.2	198684	87612.4	57917.1	103364	121550	63183.4	123044	113129	159389	280963	359554	193529	201065	145155	181443	184708	122666	84174.8	174944	93038.8	54046.3	51989.4	21246.6				27214.9	52252.7	24394.1	90241.5	161870	83665.4	79297.3	61137.4
P04264	K2C1_HUMAN	KRT1	5260400	16096300	492559	163547	14425900	1034980	1737300	29471800	218245000	117564000	50547.5	2877790	3492620	3150190	22078900	10746400	4626970	410818	3727870	3517040	5882310	4994140	903976	3401790	8884730	17894800	4185300	963191	2292820	658726	7487410	10968200	341912	7248530	4558380	10527600	1731470	454491	3668180	1236060	6674190	4938360	3177340	9987350	178466	5385760	7117060
P04264;P35908	K22E_HUMAN;K2C1_HUMAN	KRT1;KRT2	9541460	42172300			17421900	381899	2636800	93363000	1241250	294238000		6659350	5224890	4489090	26964900	18564500	9516020		7008660	6169960	7719570	10233200	728917	4676410	12959600	29394600	3421150		5555830	970225	11859300	16349200	328529	8127050	5368970	18579400	3148900		6570060		15768600	7753560	4820410	16787700	313655	12064500	11846100
P04264;P35908;Q7Z794	K22E_HUMAN;K2C1B_HUMAN;K2C1_HUMAN	KRT1;KRT2;KRT77	4277360	20502700	161103	113537	10638300	549457	863207	39029300	197347000	132947000	29269.9	2741670	3462420	1764310	18258800	8310500	4571610	208785	4195930		6603960	2423310	1007460	2039370	5087490	7310680	2073830	584203	1556180	414383	2975490	8514990	134674	4628460	3196430	15462400	1445480	251457	2571150	532767	5934030	3480350	2347450	10311300	117041	4180940	4470440
P13645	K1C10_HUMAN	KRT10	1742900	8601950	73071.6	181666	3614110	1065720	2028030	62801700	62161800	162509000	3626060	4904160	4863860	408142	18476500	7720740	8062200	266579	6664610	5233900	8136080	2659220	788715	2172240	6741740	3882980	259628	1294360	3900570	1043110	3811340	3835620	175914	509327	2429350	22022100	2390790	446272	3977300	215490	7708610	4249400	4882830	17312700	210936	7482040	9578460
Q99456	K1C12_HUMAN	KRT12	58837.1	275929		16900.3	253187	53386.8		3718570	3882480	20375100		113281			1283460	339375	263052		426479		90377.7	118569		58063.9	506789	541567				13914.2						4185810											492572
P13646	K1C13_HUMAN	KRT13	882463	4762570	58514.3	77784.6	1362930	486397	940711	27662900	32164700	98748400		1930420	1241490	177054	22375800	2921280	2852110	146988	2228770		1998090	1002370	376317	823023	1818060	1760910	231420	984398	1382630	437772	1788080	1559050		317070	1080640	6342530	951888	328126	1153300	17940.6	3077150	952030	2137440	10427500	69909.9	2281870	3312200
P02533	K1C14_HUMAN	KRT14	66987.5	390109			425792	454852		421734	6133680	827139		116300	34726.8		903261	210125			1040540	686589	122561	55207.8		48843.6	171198	437609	98997.5		39914.5	44737.8	314682	58559.9	13284	139916	266514	74493.8			40288.1		105155	59569.6		241084		151035	175444
P19012	K1C15_HUMAN	KRT15
P13646;P19012;Q2M2I5;Q7Z3Y7	K1C13_HUMAN;K1C15_HUMAN;K1C24_HUMAN;K1C28_HUMAN	KRT13;KRT15;KRT24;KRT28
O76013;P02533;P08727;P08779;P13646;P19012;Q04695;Q14525;Q14532;Q15323;Q2M2I5;Q7Z3Y7	K1C13_HUMAN;K1C14_HUMAN;K1C15_HUMAN;K1C16_HUMAN;K1C17_HUMAN;K1C19_HUMAN;K1C24_HUMAN;K1C28_HUMAN;K1H1_HUMAN;K1H2_HUMAN;KRT36_HUMAN;KT33B_HUMAN	KRT13;KRT14;KRT15;KRT16;KRT17;KRT19;KRT24;KRT28;KRT31;KRT32;KRT33B;KRT36	2129380	5484140	122074	142424	2522460	6806160	2790280	33971900	47775900	79097300	48665.9	3494050	2406860	465172	54829300	5574340	4906540	336296	3666000	4207890	5412890	3027000	1101210	1649460	3269410	3302050	481579	1051070	3676260	1423090	4801320	2507290	160424	797322	3145420	9851890	2114260	813277	2412580	136628	5177410	2081250	4118500	14642900	173299	4078540	4654400
P02533;P08727;P08779;P19012;P35527;Q04695	K1C14_HUMAN;K1C15_HUMAN;K1C16_HUMAN;K1C17_HUMAN;K1C19_HUMAN;K1C9_HUMAN	KRT14;KRT15;KRT16;KRT17;KRT19;KRT9	8634430	21064300	521953	330132	7628260	1707340	1721680	49012900	618544	309155		3706260	4368800	3030800	79883800	9113980	5835450	397112	4405980	7273350	7853410	4104500	1334760	2862170	6861780	15194800	2823530	1000960	2941730	1409560	7442590	6975870	279478	5379990	4246780	17382400	1922930	438215	3227700	815182	8602970	6011740	2756280	14551500	106180	4805700	5834790
P02533;P08727;P08779;P19012;Q04695	K1C14_HUMAN;K1C15_HUMAN;K1C16_HUMAN;K1C17_HUMAN;K1C19_HUMAN	KRT14;KRT15;KRT16;KRT17;KRT19	2154500	1482190	109440		1837990	2816040	270147	2104070	83915400	6809990		609525	224911	218702	2961090	817386	267425	168897	336770	2484700	388107	483859	105341	300525	691286	4118510	713164	63983.9	131592	639134	1877910	404264	124666	494021	1867980	356851	195606	66168.7	300835	159742	450527	485782	246655	1004650		1205650	995759
P02533;P08779;P13646;P19012;Q04695	K1C13_HUMAN;K1C14_HUMAN;K1C15_HUMAN;K1C16_HUMAN;K1C17_HUMAN	KRT13;KRT14;KRT15;KRT16;KRT17								461494	10505500	1575190		101086								825337						756424				175891	446983
P02533;P08727;P08779;P13646;P19012;Q04695	K1C13_HUMAN;K1C14_HUMAN;K1C15_HUMAN;K1C16_HUMAN;K1C17_HUMAN;K1C19_HUMAN	KRT13;KRT14;KRT15;KRT16;KRT17;KRT19	217210	128996			119240	370197	16626.8	39408.7	3694440	696287		20315			27643600	29906.1				847468	37831.8	161242		17165.1	13519.1	715699	70708.3		18820.1	85539.3	670924	26587		70177.9	457132	28636.2					19805.1	95851.2	13470.9	85845.4		133473	66821.5
P02533;P08779;P13646;P19012	K1C13_HUMAN;K1C14_HUMAN;K1C15_HUMAN;K1C16_HUMAN	KRT13;KRT14;KRT15;KRT16	526656	560235			606296	690205		418288	25353700	2080830		164204	82580	60079.6	791057	191286	67600.5		63238.4	1311510	94235.3	45975.7		49749.7	199626	900581	279720		49767.9	88924.9	637569	79078.6		132059	384313	77340.4	16748.2		100077		138226	121021	46334.3	304394		219475	242195
P13646;P19012	K1C13_HUMAN;K1C15_HUMAN	KRT13;KRT15			7420.87	15630.1		49463.4	427511				12839.1			34682.2							696822	68745.7					61249.2	148512	297217	16995.4			16674	419104			58006.8		62397.7	10881.7	943809
P13646;P19012;Q2M2I5;Q7Z3Y7;Q7Z3Y8	K1C13_HUMAN;K1C15_HUMAN;K1C24_HUMAN;K1C27_HUMAN;K1C28_HUMAN	KRT13;KRT15;KRT24;KRT27;KRT28																														3198.91						7608.02
P08779	K1C16_HUMAN	KRT16	127071	50624.1			158852	417047		16550.5	17804600	511567					1923510	2769920				593473						424880	19112.7			39173.7	98859.4				20394.3				10691.8					27503.5		77547.4	39408.1
P02533;P08779	K1C14_HUMAN;K1C16_HUMAN	KRT14;KRT16	310665	566729			766777	514185		799051	23401500	1497630		289868	54632.6	41397.3	1399210	272067	101514		133422	1633750	183260	96459.2	33509.6	105423	270791	969731	236543	28816.3	105794	169904	779809	104203	40930.2	151941	410791	170779	64043.8		159037	20910.2	609216	137258	58582.5	351491		274223	401439
P08727;P08779	K1C16_HUMAN;K1C19_HUMAN	KRT16;KRT19	102807	21214			47568.6	147135		25076.5	7497850	244311					4562970											386829					93952.4															20632.9
Q04695	K1C17_HUMAN	KRT17	30714.5	18569.5			59469.1	75183.6			2560250	236206		28628.8			7861370	675567	1007060	43783.4		339564	111448					85225.3				354420	32397.6								53859.8					28983.9
P02533;Q04695	K1C14_HUMAN;K1C17_HUMAN	KRT14;KRT17	60492	401693			401277	371673		587782	9309750	1450450		134232	66945.4	29874.1	14407500	181578	42468.7		48224.2	1104580	68676.2	44274.5	4736010	71578	236021	623885	174132		94172.6	269787	600453	64286.7	36761.8	275409	333365	211074	18294.9		105717	7649.83	133598	79852.4	1794.81	296731		194688	323048
P02533;P08727;Q04695	K1C14_HUMAN;K1C17_HUMAN;K1C19_HUMAN	KRT14;KRT17;KRT19		20337.2			62513.8			221587	7160340	735161					566151	75008.6				247111					90309.9		51527.8			203187	355237				117132									102548
P08727;Q04695	K1C17_HUMAN;K1C19_HUMAN	KRT17;KRT19									553717						5050960															54032.1
P02533;P08779;Q04695	K1C14_HUMAN;K1C16_HUMAN;K1C17_HUMAN	KRT14;KRT16;KRT17									572572	70359					2182870
P08727	K1C19_HUMAN	KRT19	15622.4	26896			16015.5				522562	563581			61460.3		100528	77808.2	11083.2		5265.65				19336		9783.72						18927.1					171167					25540.2	10896.8	29676	25052		150599	80496
P02533;P08727	K1C14_HUMAN;K1C19_HUMAN	KRT14;KRT19		55209.6			25961.1	968585	4522560	320358	1298440	252614			18490.6		449326		119782		37927.9	624457		34829.9				43429.4			26067.7		30937.5	46114.7				210537					84861.7		61071.6	151212		66217.4	41740.8
P35908	K22E_HUMAN	KRT2	469063	3679820		145098	1053380		210311	40721900	21244000	32468600	184180	1842280	1573610	102253	8971270	2335580	3106550	127350	2191130	1447090	4032550	1423890	539834	451015	1558070	1972200	94154.7	108638	1591150	23325.9	536345	411111	41587.1	199337	858326	13690900	1661150	289769	1167210		6598700	2429190	1151890	8978480	78670.4	3953840	2803350
Q9C075	K1C23_HUMAN	KRT23								48635.9	149655	272183					643498								26205.4
Q2M2I5	K1C24_HUMAN	KRT24													233929							616606			94417.6								263839	121720		69643.6	304710		45991.5					225868	330375	1318980	18410.1	758561
P13646;Q2M2I5	K1C13_HUMAN;K1C24_HUMAN	KRT13;KRT24	181733	642392			353623	63424.3	258643	4837070	5669120	15435700		367306	345171	21784.8	3915060	967060	826637	20835.2	718709		721717	281655	158937	144419	626819	303599		57858.3	308700	49616.9	215313	320602			248286	1206130	121580		215480		638265	232355	715964	2140810		662420	818085
Q7Z3Z0	K1C25_HUMAN	KRT25					109194										6731.13
P02533;P08779;Q7Z3Y7;Q7Z3Y8;Q7Z3Z0	K1C14_HUMAN;K1C16_HUMAN;K1C25_HUMAN;K1C27_HUMAN;K1C28_HUMAN	KRT14;KRT16;KRT25;KRT27;KRT28	1302700	4834650	87793.2	232216	2414240	1103980	1428740	25799500	44510800	440391	30119	28189.6	2080490	278397	1058190	252777	4463220	105021	2601650	5627640	4846140	174974	2003200	1338560	3292270	1897800	355542	687283	2574680	704684	3305070	1816470	57427.5	504417	1587160	14281200	1623230	400541	1323170	40294.7	3658440	29521.3	1849620	7514870	71674.8	1268420	3580060
Q7Z3Y8;Q7Z3Z0	K1C25_HUMAN;K1C27_HUMAN	KRT25;KRT27					1720950		1569740								460556														111591								1410840
Q7Z3Y8	K1C27_HUMAN	KRT27					1574580		757849								305291														83887.5								289919
Q7Z3Y7	K1C28_HUMAN	KRT28					138644		77505.8	75522.4		82075.7																			26375.5								8949.98
Q7Z3Y7;Q7Z3Y8;Q7Z3Z0	K1C25_HUMAN;K1C27_HUMAN;K1C28_HUMAN	KRT25;KRT27;KRT28	409588	1675220			1121000	235175	248491	11229300	15867600	54537200		1048960	1159830	13831.6	3186730	946131	1416300		1466310	754306	1095480	244353		303831	1333490	722899	46417.9	83421.6	349322	109922	250674	492732		12098.3	23561.3	2801760	164985	11209.6	971940		2198590	722517	983693	1520400	8739.94	1686950	1525500
P12035	K2C3_HUMAN	KRT3			17091						8193710	1366500		210180	90672.4		26261400	287095	119400				182132			106579	221419	633789	126186	24177.7	117041	104094	548340	105370	16702.4	146678	240749	295313	68960.2			15868.3	332478
O95678;P02538;P04259;P04264;P12035;P13647;P35908;Q01546;Q7Z794	K22E_HUMAN;K22O_HUMAN;K2C1B_HUMAN;K2C1_HUMAN;K2C3_HUMAN;K2C5_HUMAN;K2C6A_HUMAN;K2C6B_HUMAN;K2C75_HUMAN	KRT1;KRT2;KRT3;KRT5;KRT6A;KRT6B;KRT75;KRT76;KRT77	225124	1186510	60133		799150	83379.4	140832	2322610	10137200	12806200		138104	134480	304059	4141210	786491	449351		266948	696501	799893	521781	61652.9	294222	779030	938058	348191	89852.9	137623	73609	914146	424724	113259	419042	300330	1684450	324572	78908.7	238101	97645.9	752728	467741	177783	1139970		374284	535811
P02538;P04259;P12035	K2C3_HUMAN;K2C6A_HUMAN;K2C6B_HUMAN	KRT3;KRT6A;KRT6B	486762	543035	666612		264222	277840		125304	6266220	700997		52881.5	826634	530555	3043360	1131830	774901	783559	517937	670075	413904	247672	962476		776189	493169	627837	881393	698262	219075	246059	702578	564194	480960	383741	1420480	1052540	797857	224028	921926	684896	996911	705423	157384		418924	145781
O95678;P02538;P04259;P12035;P13647;P35908;Q01546	K22E_HUMAN;K22O_HUMAN;K2C3_HUMAN;K2C5_HUMAN;K2C6A_HUMAN;K2C6B_HUMAN;K2C75_HUMAN	KRT2;KRT3;KRT5;KRT6A;KRT6B;KRT75;KRT76	160830	546348			189886	38939.3		11598300	114080	101767	125734	292879	132347		10561400	436584	370747		175552	127618	380046	23820.4			134142	299155			107857		64597					894892	104287		41313.6		570095	124636		911922		267242	394216
P12035;P35908;Q01546	K22E_HUMAN;K22O_HUMAN;K2C3_HUMAN	KRT2;KRT3;KRT76	15021.4	326007			44071		64637.9	3776900	1268460	3167200		170734	30856.2		695525	469913	351407		240842		448045	155468		66922.4	175566	171613	57788.3		230483			76717.6	138199		134354	1176720	267471	16861.3	61645		578142	612079	202865	1147710		488187	258884
O95678;P02538;P04259;P08729;P12035;P13647;P35908;Q01546;Q9NSB2	K22E_HUMAN;K22O_HUMAN;K2C3_HUMAN;K2C5_HUMAN;K2C6A_HUMAN;K2C6B_HUMAN;K2C75_HUMAN;K2C7_HUMAN;KRT84_HUMAN	KRT2;KRT3;KRT5;KRT6A;KRT6B;KRT7;KRT75;KRT76;KRT84								26063.1	94031.6						372418
P12035;P35908;Q01546;Q3SY84	K22E_HUMAN;K22O_HUMAN;K2C3_HUMAN;K2C71_HUMAN	KRT2;KRT3;KRT71;KRT76		7463.01						30477.2	14705.8	21241.5																										4733.21					4268.57			2890.63
O95678;P02538;P04259;P08729;P12035;P13647;P35908;Q01546;Q3SY84;Q7Z794;Q9NSB2	K22E_HUMAN;K22O_HUMAN;K2C1B_HUMAN;K2C3_HUMAN;K2C5_HUMAN;K2C6A_HUMAN;K2C6B_HUMAN;K2C71_HUMAN;K2C75_HUMAN;K2C7_HUMAN;KRT84_HUMAN	KRT2;KRT3;KRT5;KRT6A;KRT6B;KRT7;KRT71;KRT75;KRT76;KRT77;KRT84															12346.1
Q15323	K1H1_HUMAN	KRT31					36684.9	5092370	889160	737148	74825.1	1401340	43476.8	964752	43070.7		9918790	192948				1011340			48845.2	116417			893148			395466			46858.6								2594.94			66248.8	98374.8	155856	4135.88
Q14532	K1H2_HUMAN	KRT32															7313580
O76013;Q14532	K1H2_HUMAN;KRT36_HUMAN	KRT32;KRT36						528781	30242.3	38074.7	850244	127108		38863.8			624156															6683.35														167712
Q14532;Q15323	K1H1_HUMAN;K1H2_HUMAN	KRT31;KRT32					14385.4	5099690	583102	600804	60000.4	1210510		684039			2471240									87349.1						268852															76282.5	144584
Q14525	KT33B_HUMAN	KRT33B						6622270	586844	352884	39233.5	923631		598633			2373280					699291			7825.23	72673.3		9406.98				217599			59017.2												72574.8	116676
O76011;P13646;Q14525;Q15323	K1C13_HUMAN;K1H1_HUMAN;KRT34_HUMAN;KT33B_HUMAN	KRT13;KRT31;KRT33B;KRT34		21018.1				9662940	916703	655814	105652	2180540		1127720	47636.9		30481200					1176930			61799.5	239558						658093			332792												130690	153417	9031.9
O76011;Q14525;Q14532;Q15323	K1H1_HUMAN;K1H2_HUMAN;KRT34_HUMAN;KT33B_HUMAN	KRT31;KRT32;KRT33B;KRT34						6542800	1171820	371583		871825		470151			10128700			38914.4		784655		98887		163028						552941			69755.1												138148	104096
Q14525;Q15323	K1H1_HUMAN;KT33B_HUMAN	KRT31;KRT33B						5924550	885691	677431	71576	1424500		985381	31573.3		4111720					377196			21655.1	130880		17759.3				256281			24067.4												141648	186073
O76011;Q14525	KRT34_HUMAN;KT33B_HUMAN	KRT33B;KRT34						6602900		371098		834414		509821	37351.7		2067040					538063				180001						352881															96612.1	269133
O76011;Q14525;Q15323	K1H1_HUMAN;KRT34_HUMAN;KT33B_HUMAN	KRT31;KRT33B;KRT34						2695050	182871	216930		206395		70419.8			2144920					67745.3						865457	1363120	572365		114127
O76011	KRT34_HUMAN	KRT34		18058.2				7280480	757671	632164	77387.1	1333310	25020.5	756756	37102.1		4187080					509415	5811.68		34174.5	117864						253449			51565												66002.9	133893
O76011;Q15323	K1H1_HUMAN;KRT34_HUMAN	KRT31;KRT34										25498.4					252798
Q92764	KRT35_HUMAN	KRT35						158318									1853090
O76013	KRT36_HUMAN	KRT36						1687100	104938	157024		620331		156161			1909610					275128										98318.2																84567.1
O76011;O76013;Q14525;Q14532;Q15323	K1H1_HUMAN;K1H2_HUMAN;KRT34_HUMAN;KRT36_HUMAN;KT33B_HUMAN	KRT31;KRT32;KRT33B;KRT34;KRT36						7430410	736740	619082		2114880		1152800			22107100					1029850				145179		29233.1				370154			165334												108629	217890
O76011;O76013;Q14525;Q15323	K1H1_HUMAN;KRT34_HUMAN;KRT36_HUMAN;KT33B_HUMAN	KRT31;KRT33B;KRT34;KRT36						51855
Q6A163	K1C39_HUMAN	KRT39						29843.2									398027
P19013	K2C4_HUMAN	KRT4	18806.8					183072			6086430	100361
P02538;P04259;P19013;P35908;Q01546	K22E_HUMAN;K22O_HUMAN;K2C4_HUMAN;K2C6A_HUMAN;K2C6B_HUMAN	KRT2;KRT4;KRT6A;KRT6B;KRT76	784432	4178420	16722.3	85488.5	1762960	636169		50532100	62877800	48400500		2336670	1633590	133966	28215600	2034390	2968750	114666	2120710	4362930	4026730	2189610	781415	488407	1682160	3496710	150484	204565	1927560	1020880	992522	350067	100564	204025	775890	12452600	1665670	233956	1592060	19264.3	6460100	2743920	779810	8818350	53627.2	3315270	2371220
O95678;P02538;P04259;P08729;P12035;P13647;P19013;P35908;Q01546;Q3SY84;Q7Z794;Q9NSB2	K22E_HUMAN;K22O_HUMAN;K2C1B_HUMAN;K2C3_HUMAN;K2C4_HUMAN;K2C5_HUMAN;K2C6A_HUMAN;K2C6B_HUMAN;K2C71_HUMAN;K2C75_HUMAN;K2C7_HUMAN;KRT84_HUMAN	KRT2;KRT3;KRT4;KRT5;KRT6A;KRT6B;KRT7;KRT71;KRT75;KRT76;KRT77;KRT84	1542990	4196180	63970.4	54957.4	3936770	2371270	958754	223273	62035200	44140500		2038610	1417200	220903	69870400	2011930	2830490	140366	2106880		3782720	809423	598474	470115	1674750	3381760	329470	200664	1160300	641602	1329780	429795	145065	226459	774637	9949200	1374610		1322200		4691610	1807090	468928	6493990	53376.2	3650900	1928310
P12035;P19013;Q3SY84;Q8N1N4	K2C3_HUMAN;K2C4_HUMAN;K2C71_HUMAN;K2C78_HUMAN	KRT3;KRT4;KRT71;KRT78	2373.8	15259.1			779414		517965	159831	398143	315451					110979	8453.15													111708			7660.83					159585
P13647;P19013	K2C4_HUMAN;K2C5_HUMAN	KRT4;KRT5					8790.56				104696	23935.9					47876.7																12398.1					7127.58					2976.31			6114.49
Q6A162	K1C40_HUMAN	KRT40															1283500
P13647	K2C5_HUMAN	KRT5	438199	1413480	210042		1134990	1157400	159797	2924550	25855200	7656270		608769	234607	118027	2714330	768897	327211		322418	1755480	443562	226168	98964.4	199445	609476	1212300	332066	62672.3	267192	271378	1455890	296165	84558.7	359176	779843	723269	159640	85527.3	377913	17081.8	610732	353050	182109	1184410	113103	680594	898662
P02538;P13647	K2C5_HUMAN;K2C6A_HUMAN	KRT5;KRT6A	1131100	589808			633940	615542		1302140	23962200	5176940		369178	152369	101673	2166540	522658	265983		246731	2992910	434145	268944		131014	360193	1799870	429698	108390	317805	531658	1804510	178938		346519	678139	709094	33002.9		374384		420204	425672	200562	748659		474865	648493
P02538	K2C6A_HUMAN	KRT6A	189918	46573.8	96555.9		379362	583610		8715.46	14095700	615869		41888.2			731562					3206480						334264				120670	204029		8998.11		111152				89205.9							33815	24714.9
P04259	K2C6B_HUMAN	KRT6B	474736		11868.2			393729			21687700	974657		56049.2			221182					846213						609163				338593	23044.7				131528											110903
P04259;P04264	K2C1_HUMAN;K2C6B_HUMAN	KRT1;KRT6B	3590820	12399200	381240	155777	7204460	619252	601097	15694000	134075000	172301	337703	2040900	2157030	2332700	15116800	8992090	3197420	363830	3457600	4052700	3657570	3348120	901472	2087450	7998590	8776680	2419880	693713	1349570	643294	5053440	6635930	336409	4095830	2826870	7795900	834802	270228	2299380	831975	4968770	2923550	2423440	6958050	202411	4969680	4816450
P02538;P04259	K2C6A_HUMAN;K2C6B_HUMAN	KRT6A;KRT6B	507859	78779.3			411047	642054		1779870	23455700	1363870		98816.1			12922800					2095460	3416770		8166390			626315				348716	164046				152194	172606										87490.6
P02538;P04259;P13647	K2C5_HUMAN;K2C6A_HUMAN;K2C6B_HUMAN	KRT5;KRT6A;KRT6B	155577	438347			365704	306978		693400	16689500	1938590		183168			4483870	89962.1	64511.4		110215	609387	60184.5	25534.9		32230.5	113475	458823			39851	172033	290799	67584.5		50357.9	135741	148067			79641.1		98997.1	55332.3		313863		241627	239227
O95678;P02538;P04259;P13647;P35908;Q01546;Q8N1N4	K22E_HUMAN;K22O_HUMAN;K2C5_HUMAN;K2C6A_HUMAN;K2C6B_HUMAN;K2C75_HUMAN;K2C78_HUMAN	KRT2;KRT5;KRT6A;KRT6B;KRT75;KRT76;KRT78	164068				267574			11808100		175267			185054		1115810		226431		146918	218227	450406	110738					29524.5		199571	158070	171334	25828.7		50392.4	52140.3				82420.2		115677	167704		518473		511427	274607
O95678;P02538;P04259;P13647	K2C5_HUMAN;K2C6A_HUMAN;K2C6B_HUMAN;K2C75_HUMAN	KRT5;KRT6A;KRT6B;KRT75		33012.9				42895.7		213751	2693390	522944					1136160											37860.4				25398.4	22636.9													121113		68449.8
O95678;P02538;P04259	K2C6A_HUMAN;K2C6B_HUMAN;K2C75_HUMAN	KRT6A;KRT6B;KRT75						12175.4			481257						2009940					34151.1										17757.5						21366.1						16480.8
P04259;P13647	K2C5_HUMAN;K2C6B_HUMAN	KRT5;KRT6B	182992														87931.5											98979.6
P08729	K2C7_HUMAN	KRT7	108982				158785	2313810	307896	248709	5309100	1852260		239049			466314	100460					70553.7	137890		75687.3	229099	144254				58552		205478		142469					41697.2					146236		35931.6
Q3SY84	K2C71_HUMAN	KRT71					1259290		689296	88673.3	1238160	462988					61805.8	55805.6					37146.9	41641.1							33090		157253			20359.5	35213.6		233228					68463.8		351132			5769.29
Q14CN4;Q14CN4-2;Q14CN4-3	K2C72-2_HUMAN;K2C72_HUMAN	KRT72					1106090		832945																														528404
Q86Y46-2	K2C73_HUMAN	KRT73	222725	497027	510755	383595	265784	640781		126806	307863	261930	258139	607748		2478650	1077910	44023.7								21080.9		9008.28				26291.8											18419.6					15849.7
O95678	K2C75_HUMAN	KRT75						4375870	386894	455120	52345.7	1277940		670240		74545.8	23927700					132719				111045						132875																99019.3
O95678;P02538	K2C6A_HUMAN;K2C75_HUMAN	KRT6A;KRT75	188027	106879			369118	371806		23794.1	18742800	835245		55640.1			384928					2502820						445553				448783	216032				125079				49719.6					21914.8		139640	8520.77
Q01546	K22O_HUMAN	KRT76															4901280					3274360
Q01546;Q9NSB2	K22O_HUMAN;KRT84_HUMAN	KRT76;KRT84									508097						345445															47684.7
Q7Z794	K2C1B_HUMAN	KRT77					310510			202125	92993.1	3490990	284007						204591										595359	713469		49052.4		36760				101275	104419							79996.7		707015
Q7Z794;Q8N1N4	K2C1B_HUMAN;K2C78_HUMAN	KRT77;KRT78
Q8N1N4	K2C78_HUMAN	KRT78	72599.6	116430			48555.9			458440	1362870	919521					151821	39879.7	23331.1			380794	94169.5	73833.7			22099.2	136188								56748.9		119390						124776		45395.1
P02538;P04259;P04264;P13647	K2C1_HUMAN;K2C5_HUMAN;K2C6A_HUMAN;K2C6B_HUMAN	KRT1;KRT5;KRT6A;KRT6B	84558.2	762055	20911.6		234550	33682.7		381680	3230780	2768340				152211	762948	134864	183386		47812.8			236702			253790	295024	171580				389991	69779.5		71744.4	52729.2	444414	72912.7		55055.3		204389	240464		175949		254515	389638
Q6KB66;Q6KB66-2	K2C80_HUMAN	KRT80	16685.5	20915.2			31694.2	18745.7		113203	599955	694246	9911.14	116923			248150							10113.4				36242.8					23507.6					24765					17251.1	742062		56578.1		22775
Q9NSB4	KRT82_HUMAN	KRT82															18682900
P78385	KRT83_HUMAN	KRT83		87957.7				18220200	1432730	1154970	134081	2468330	67154.4	1783540	73635.2		4543310					1816440			120723	374807		53317.6				889512			114380		3162.99										181533	446080	30778.2
Q9NSB2	KRT84_HUMAN	KRT84						1380530	109085	207642		1147450		141155			1565180	49906900	28202900		15308100	394188	2744.33		278865	39513.6						81674.7	25550800		53774.4		14955500	37363200										66784.5
P78386	KRT85_HUMAN	KRT85						6152400	642522	460832	71381.1	901572		591138	11648.7		7217080					614572				78664.5		5195830				337705			79326.7												54745.6	120338
O95678;P02538;P04259;P08670;P08729;P12035;P13647;P78385;P78386;Q01546;Q8N1N4;Q9NSB2	K22O_HUMAN;K2C3_HUMAN;K2C5_HUMAN;K2C6A_HUMAN;K2C6B_HUMAN;K2C75_HUMAN;K2C78_HUMAN;K2C7_HUMAN;KRT83_HUMAN;KRT84_HUMAN;KRT85_HUMAN;VIME_HUMAN	KRT3;KRT5;KRT6A;KRT6B;KRT7;KRT75;KRT76;KRT78;KRT83;KRT84;KRT85;VIM	1285800	1428040	84842.3		1470870	16851800		4519620	43171300	13891700	89141.8	2403020	343676	187477	113974000	725443	405027	124628	337403	6154740	510963	380544			634692	2694900	471434	287412	434760	1916960	2138320	242325	466660	316652	985153	686794	176677		411963	43855.5	773676	473999	296413	1913250		1563770	1235690
P78385;P78386	KRT83_HUMAN;KRT85_HUMAN	KRT83;KRT85		34241.1			17234.3	11934200	1644360	1255610	199966	2818430	79126	2017870	91576.5	9537.23	13093600		17746			2261730			153565	317102		76027.6		10236		914079		15827	329756								35284.9		56248.3		257417	417502	27316.9
P78386;Q9NSB4	KRT82_HUMAN;KRT85_HUMAN	KRT82;KRT85						873128	102847	96568.4		138828		117995			13411300					106584				6579.72						38009.2																25319.6
P78385;P78386;Q9NSB4	KRT82_HUMAN;KRT83_HUMAN;KRT85_HUMAN	KRT82;KRT83;KRT85						1557840	91229.4	152725		360274		65897.3			1702910					103530			17981.5	45186.8						173316															18195.9	34319.8
P78385;P78386;Q9NSB2;Q9NSB4	KRT82_HUMAN;KRT83_HUMAN;KRT84_HUMAN;KRT85_HUMAN	KRT82;KRT83;KRT84;KRT85
O43790	KRT86_HUMAN	KRT86						17414800	1451430	1244090	141656	2307150	30892.4	1801190	52799.4		5960660					1742680			101653	246828		77485.2				904028			355186												316601	308093	26189.7
P35527	K1C9_HUMAN	KRT9	7328040	22604000	772218	48127.5	18494300	164509	114175	10127600	356314000	7767870	108819	1046620	1086370	5295390	18729600	8730940	160269	588217	350686	74584.7	2694420	5043860	507575	2791670	5922280	21378200	5419190	96830.7	210004	123456	6437510	11208700	493775	10222600	3295370	1122660	1071630	479797	1672310	1689640	6155230	2700820	310090	5034480	144923	3902050	2607120
Q8N6L1;Q8N6L1-2	KTAP2_HUMAN	KRTCAP2
Q86UP2;Q86UP2-4	KTN1_HUMAN	KTN1		37554.3			22836.8	13260.4		59913.4	38238	44846.2	105201	141835	166150	219207	98886.8	32587.5	46538.9		22237.5
Q9BQD3	KXDL1_HUMAN	KXD1											156538			543140		164294	342163	365299	457235	769315	976457	814682	1799950	1591720	3781310	6182980	2810230	523892			209832	295848								156109			112594	79252.5	171142	165966	112769
Q6YP21;Q6YP21-2;Q6YP21-3	KAT3-3_HUMAN;KAT3_HUMAN	KYAT3															126437																	20173.2	33231.6	82473.9	67264.5	57274.2	57482.4
P32004-2;P32004-3	L1CAM-3_HUMAN;L1CAM_HUMAN	L1CAM	43719.6	68826.6		41245.9					102669		3110.35	22266.8	26980.9	40586.7	42383.6	79782.2	133272	220706	514796	1448930	3179390	776725	435612	135951	90033.4	40645.4		37499	13285.8		92753.6	41378.2						1310840		1431340	302950		43864.1	28567.5	61735.7
Q9H9P8;Q9H9P8-2	L2HDH-2_HUMAN;L2HDH_HUMAN	L2HGDH																													6901.05								33006.2				44875.1	66247.1	58368.8		26000.2
P25391	LAMA1_HUMAN	LAMA1	166571	46865.2
Q16363;Q16363-2	LAMA4-2_HUMAN;LAMA4_HUMAN	LAMA4	311389	880347	638109	204231	8206.03					32101.7															26854.6	79063.3	90567.5
O15230	LAMA5_HUMAN	LAMA5	252878	168721	37760.8	2007.45											29982.2									27704.5			7786.01			5469.12	2982.15		10914.7	21761.8	28518.9	32583.8	61388.8	56143.1
P07942	LAMB1_HUMAN	LAMB1	440739	1019060	561168	227289												521092															481342	39975						287081			19358	144822		149678		227203	493470
P55268	LAMB2_HUMAN	LAMB2	165489	101575
P11047	LAMC1_HUMAN	LAMC1	527146	996670	549064	212358																				136150			735274														15089
P11279	LAMP1_HUMAN	LAMP1	604706	527354	532791	168428	541033	532452	891888	350635	292520	749947	425517	956374	1052840	1677020	1930210	3850610	7413090	10270500	12432700	12003600	14905400	15628700	31321800	38512200	62534500	84680000	88166700	78827000	63492800	20799700	10025800	12461000	8688110	12924400	17698700	18483200	7461420	3893460	1823620	498469	151300	5797420	3759870	1065240	1617300		580417
P13473;P13473-3	LAMP2-3_HUMAN;LAMP2_HUMAN	LAMP2														128341	177583	269358	520000	690402	612482	774266	1262690	1147130	2505990	3143800	8220010	17629100	21405000	28511700	43902300	60278800	48439700	2743360	3488010	2745590	5213300	1737340	251964
H0YCG2	H0YCG2_HUMAN	LAMP2																							22390.1		104066	193093	500927	318630	994861	1223950	1004860	14774.1	7629.34	8482.69	38635.8	21763.1					10088.3
P13473	LAMP2_HUMAN	LAMP2																							17117.3	50996.6	54186.1	223328	215685	200501	284896	282140	230248
Q9UQV4	LAMP3_HUMAN	LAMP3																									211095	411012	657315	506840	207737	65431.1	206727	369052	269236	330187	468887	728254	584844	613407	403073
Q6IAA8	LTOR1_HUMAN	LAMTOR1	691346	1063940	846492	568861	1108910	1275820	792092	738531	1254560	1485610	1920970	1679020	911488	2380020	2582990	2680200	3948000	3380630	3967380	5292100	3202820	2331620	3419190	2652020	4722980	8736320	10578000	8234320	8877030	4951700	12639600	24324300	17291300	29974300	35444700	22312100	28944500	21558100	25873400	25749800	28249700	26479200	18298400	10304100	12633400	14379700	16274100
Q9Y2Q5;Q9Y2Q5-2	LTOR2-2_HUMAN;LTOR2_HUMAN	LAMTOR2												111639	76276.8	168370	304245	216977	306921	301774	390666	338551	325645	157537	504835	320503	449094	919071	1062980	909082	956197	568260	1631170	3086170	3210920	3875290	4687660	3127230	1973550	1994460	2280680	3894000	6598810	5522220	3318740	3443220	3364900	5387650	7207440
Q9UHA4	LTOR3_HUMAN	LAMTOR3																61783.2		74894.3	93987.9			42210.9	123857	54083.7		196874	159331	228221	236160	85322	873767	1084710	784205	1475940	1539640	1227560	625950	606441	879711	1580050	2380260	1906950	1215520	951491	1976420	2639210	3645490
Q0VGL1	LTOR4_HUMAN	LAMTOR4		21166.4	21356.3	10778.8		17461.4	20671					128134	143866	229979	287730	332029	401298	308422	452491	516300	490639	342498	607802	451679	543614	1245590	1575420	1511450	1189590	806438	2419160	3373400	3262680	4797120	4825260	3212340	2157920	1927700	2159050	3961670	7243990	5824790	3470970	2695450	3268520	4017880	6218540
O43504	LTOR5_HUMAN	LAMTOR5																														7074.89	85845.4	222586	177016	417278	387089	345711	73614.4	128749	179393	319982	765182	643220	240376	52778.9	87076	116406	205239
O43813	LANC1_HUMAN	LANCL1	14971.9	34635.5	37678.2		20593.4	33200.1	12620.1		46806.9		31108.5	58430.9	104351	126299	147486	167052	245823	394656	337893	272859	283027	154916	318850	279549	471152	744960	652508	641237	610500	400589	997238	1053060	743951	712177	841249	881543	1051250	864869	1140380	1138620	979163	576963	126663
P28838;P28838-2	AMPL_HUMAN	LAP3						19523.3									22864300	117554						19760.5	25502.2													39386.9	39923.4	51249.7	78246.5	197218	330426	559145	218857	9842.66
Q86VI4;Q86VI4-2	LAP4B_HUMAN	LAPTM4B	196992	298131	127849	107410	162722	229751	113696	112144	106894	309395	203941		71093.4	185173	211651	255410	270355	222624	233409	350202	206869	120789	292600	195933	335581	386766	369805	359978	255727	205978	286179	585258	358085	379459	614732	658143	735645	459453	471489	551698	1915210	3144850	480321	119116	100140		116426
O95461;O95461-2	LARG1_HUMAN	LARGE1															164066	66585.7	30263.6	20166.1					18146.9			50906			7607.92		37404.6	47034.6			23171.6
Q6PKG0	LARP1_HUMAN	LARP1																5377.67				83462.3	66692.1			315186	102132		7458.36							10158		27329.7		101455
Q9P2J5;Q9P2J5-2	SYLC_HUMAN	LARS1	33913.7	24070.3				18830.9									466794													47624.5	39895
Q15031	SYLM_HUMAN	LARS2																										30867.1	48837.9	39709.7	69314.3	48865.1	266406	200086	74219.6	12250.7
Q6UX15;Q6UX15-2	LAYN_HUMAN	LAYN																															31149.3	41162.6	52892.5	51453.1	146923	110157	29493.5
Q14739	LBR_HUMAN	LBR																										18953.2	12907.6	23215.9		29535.8	228716	490956	566518	536874	378259	190204	116099	65691.8	64428
Q6UWP7;Q6UWP7-3	LCLT1_HUMAN	LCLAT1				4195.83											129108																		20785.9	32274.1	82516.7	124987	176941	198599	292045	250678	401369	407409	51616.1
Q9H6V9;Q9H6V9-2	LDAH-2_HUMAN;LDAH_HUMAN	LDAH																																	10271.7	9278.97		29956.5	40939.9	50465.4	124146	160571	183764	204004	184745	110129	92040.8	73474.9	62827
O75112;O75112-2;O75112-4;O75112-5;O75112-6;O75112-7	LDB3-4_HUMAN;LDB3-5_HUMAN;LDB3-6_HUMAN;LDB3-7_HUMAN;LDB3_HUMAN	LDB3																																															30617.3
P00338;P00338-3	LDHA-3_HUMAN;LDHA_HUMAN	LDHA		66147.3				57150.9			82279.7				162510	104492	390469			41750.3							4903.65	41100.1	88179.9	97858.1	55226.2	24898.2	320091	747295	1448940	3039740	2749210	3304340	213969	416477	109107	78967.6	123461	138390	120697	101274	38123.8	46091.6	286859
[truncated: 2,359 more rows]
[truncated: 145 more columns]

## Sheet: 2b
Gene 1	Gene 2	Pcprophet best score rep 1	Pcprophet best score rep 2	Pcprophet best score rep 3	Total Score	Molecular Weight range (kDa)	Found in PDB
ABCA2	ABI2	0	0.982	0.996	1.978	663	0
ACAD11	AFDN	0	0.964	0.984	1.948	560-580	0
ACSL1	ZDHHC20	0	0.968	0.944	1.912	164	0
ACVRL1	HSPA1B	0.864	0	0.874	1.738	178-190	0
AFDN	ITGA3	0	0.924	0.984	1.908	560-580	0
AFDN	ITGA4	0	0.964	0.984	1.948	575	0
AFDN	ITGA6	0	0.964	0.984	1.948	560-580	0
AFDN	ITGA8	0	0.924	0.984	1.908	560-580	0
AFDN	ITGAV	0	0.964	0.984	1.948	560-580	0
AFDN	ITGB5	0	0.964	0.984	1.948	575	0
AFDN	OSTM1	0	0.96	0.984	1.944	580	0
AFDN	PRMT5	0	0.964	0.984	1.948	575	0
AFDN	SEPTIN2	0	0.964	0.984	1.948	575	0
AFDN	WDR77	0	0.964	0.984	1.948	560-580	0
AGTRAP	MANBA	0.936	0	0.942	1.878	229	0
AP1M1	AP2A1	0	1	0.998	1.998	575	0
ATP13A2	SLC9A6	0.956	0.974	0	1.93	506.5	0
ATP2B4	NPTN	0.988	0.98	0	1.968	540	0
ATP6V0A2	PLXNA2	0.96	0	0.972	1.932	562	0
ATP6V1B2	TENM4	0	0.972	0.924	1.896	798	0
ATRNL1	SLC12A4	0.938	0	0.936	1.874	623	0
BACE2	HLA-B	0.942	0.928	0	1.87	170	0
BCAT2	SPNS1	0.86	0.99	0.892	2.742	171	0
CACNA2D2	EPHB3	0.93	0.986	0	1.916	377	0
CLCN3	SLC12A4	0.938	0	0.936	1.874	623	0
CLCN4	SLC12A4	0.938	0	0.936	1.874	623	0
CLCN5	SLC12A4	0.938	0	0.936	1.874	623	0
CXXC1	SPNS1	0.86	0.908	0	1.768	167	0
DES	KRT33B	0	0.73	0.776	1.506	667-678	0
DNM2	DNM3	0.98	0.99	0	1.97	357	0
DNM2	EPHA3	0	0.986	0.988	1.974	345-361	0
DNM2	EPHB3	0	0.986	0.988	1.974	349	0
DNM2	LRP8	0.78	0	0.904	1.684	359.5	0
DNM2	SLC26A6	0.92	0.99	0	1.91	357	0
DNM2	SLC39A14	0	0.99	0.988	1.978	349	0
DNM2	SNX1	0	0.99	0.988	1.978	341	0
DNM2	SNX2	0	0.99	0.988	1.978	345	0
DNM2	SNX30	0	0.986	0.988	1.974	345-361	0
DNM2	SNX6	0	0.99	0.988	1.978	341	0
DNM2	TMEM63B	0.92	0	0.988	1.908	376	0
DNM3	SLC26A6	0.92	0.99	0	1.91	361	0
EHD4	GNA11	0.968	0.764	0	1.732	224	0
HEXA	NECTIN2	0.954	0	0.776	1.73	297	0
HK3	SPNS1	0.86	0.908	0	1.768	167	0
HLA-B	HLA-G	0.974	0.982	0	1.956	170	0
HSPA1B	HSPA2	0.914	0	0.874	1.788	187	0
HSPA1B	HSPA5	0.898	0	0.874	1.772	193.5	0
ITGB1	PLXNA2	0.96	0	0.996	1.956	562	0
KRT15	KRT16	0.93	0.984	0	1.914	884	0
KRT15	KRT17	0.93	0.978	0	1.908	774	0
KRT15	KRT4	0	0.996	0.902	1.898	201	0
KRT15	KRT6B	0.968	0.876	0	1.844	1052	0
KRT16	KRT17	0.93	0	0.712	1.642	823	0
KRT16	KRT6B	0.93	0	0.992	1.922	828	0
KRT17	KRT5	0	0.906	0.992	1.898	452.5	0
KRT17	KRT6B	0.93	0.978	0.712	2.62	814.5	0
KRT1	KRT3	0	0.998	0.988	1.986	154	0
KRT33B	KRT38	0.982	0	0.886	1.868	776	0
KRT33B	KRT75	0.958	0.96	0.886	2.804	554	0
LNPEP	SLC12A4	0.938	0	0.936	1.874	623	0
LYSMD4	SLC12A4	0.938	0	0.936	1.874	623	0
MANBA	NIPSNAP2	0.966	0.976	0	1.942	230.5	0
MCOLN1	SLC12A4	0.934	0	0.936	1.87	623	0
MMP2	SPNS1	0.66	0.908	0.892	2.46	170	0
NADK2	SPNS1	0.86	0.99	0	1.85	167	0
NECTIN2	SPPL2A	0	0.968	0.872	1.84	276	0
PKN2	SLC12A4	0.934	0	0.936	1.87	623	0
PLXNA2	TCIRG1	0.96	0	0.972	1.932	562	0
PLXNA2	TMEM74B	0.99	0.996	0.996	2.982	554	0
PRKAR2A	SLC12A4	0.934	0	0.936	1.87	623	0
PTPRK	SLC9A6	0	0.978	0.928	1.906	497	0
[truncated: 3,235 more rows]

## Sheet: 2c
Crosslink Type	Crosslink Sequence	Max. XlinkX Score	Protein Descriptions A	Accession A	Gene A	Sequence A	Position A	Shared sequence A	Protein Descriptions B	Accession B	Gene B	Sequence B	Position B	Shared sequence B	Q-value
[truncated: 13,880 more rows]

[truncated: 6 more sheets: 2d, 2e, 2f, 2g, 2h, 2i]
